# Supplementary material for: HFIP Mediates a Direct C−C Coupling between Michael Acceptors and Eschenmoser's salt
Source: Angew Chem Int Ed Engl. 2022 Feb 3;61(11):e202109933. doi: 10.1002/anie.202109933 (PMC9306631; doi:10.1002/anie.202109933)
Supplement: Supplementary file 1 — Supporting Information [file ANIE-61-0-s002.cif]

data_mile944_p212121
_publ_requested_journal          Angew.Chem.,Int.Ed.
_publ_contact_author_name        'Nuno Maulide'
_publ_contact_author_address     
;Institute of Organic Chemistry 
Faculty of Chemistry
University of Vienna
Waehringerstrasse 38
1090 Vienna
Austria
;
_publ_contact_author_email       nuno.maulide@univie.ac.at
_publ_contact_author_phone       +43-1-4277-52155
_publ_contact_author_fax         +43-1-4277-852155
loop_
_publ_author_name
_publ_author_address
'Lemmerer, Miran'
;Institute of Organic Chemistry 
Faculty of Chemistry
University of Vienna
Waehringerstrasse 38
1090 Vienna
Austria
;
'Rioment, Margaux'
;Institute of Organic Chemistry 
Faculty of Chemistry
University of Vienna
Waehringerstrasse 38
1090 Vienna
Austria
;
'Maulide, Nuno'
;Institute of Organic Chemistry 
Faculty of Chemistry
University of Vienna
Waehringerstrasse 38
1090 Vienna
Austria
;
_audit_creation_date             2021-04-21
_audit_creation_method           
;
Olex2 1.3
(compiled 2020.11.12 svn.r5f609507 for OlexSys, GUI svn.r6272)
;
_audit_contact_author_address    ?
_audit_contact_author_email      ?
_audit_contact_author_phone      ?
_publ_contact_author_id_orcid    ?
_publ_section_references         
;
Dolomanov, O.V., Bourhis, L.J., Gildea, R.J, Howard, J.A.K. & Puschmann, H.
 (2009), J. Appl. Cryst. 42, 339-341.

Sheldrick, G.M. (2008). Acta Cryst. A64, 112-122.

Sheldrick, G.M. (2015). Acta Cryst. C71, 3-8.

C. B. Huebschle, G. M. Sheldrick and B. Dittrich
ShelXle: a Qt graphical user interface for SHELXL
J. Appl. Cryst., 44, (2011) 1281-1284.

A.L.Spek, Acta Cryst. 2009, D65, 148-155.
;
_chemical_name_systematic        
;
5-(2-((dimethylammonio)methyl)-3-oxo-3-phenylpropyl)-
2,2-dimethyl-4-oxo-4H-1,3-dioxin-6-olate
;
_chemical_name_common            ?
_chemical_formula_moiety         'C18 H23 N O5'
_chemical_formula_sum            'C18 H23 N O5'
_chemical_formula_weight         333.37
_space_group_crystal_system      orthorhombic
_space_group_IT_number           19
_space_group_name_H-M_alt        'P 21 21 21'
_space_group_name_Hall           'P 2ac 2ab'
_chemical_absolute_configuration ad
loop_
_space_group_symop_operation_xyz
'x, y, z'
'-x+1/2, -y, z+1/2'
'x+1/2, -y+1/2, -z'
'-x, y+1/2, -z+1/2'
_chemical_melting_point          ?
_exptl_crystal_description       block
_exptl_crystal_colour            'clear colourless'
_diffrn_ambient_temperature      126.0
loop_
_atom_type_symbol
_atom_type_description
_atom_type_scat_dispersion_real
_atom_type_scat_dispersion_imag
_atom_type_scat_source
C C 0.0033 0.0016 'International Tables Vol C Tables 4.2.6.8 and 6.1.1.4'
H H 0.0000 0.0000 'International Tables Vol C Tables 4.2.6.8 and 6.1.1.4'
N N 0.0061 0.0033 'International Tables Vol C Tables 4.2.6.8 and 6.1.1.4'
O O 0.0106 0.0060 'International Tables Vol C Tables 4.2.6.8 and 6.1.1.4'

_shelx_space_group_comment       
;
The symmetry employed for this shelxl refinement is uniquely defined
by the following loop, which should always be used as a source of
symmetry information in preference to the above space-group names.
They are only intended as comments.
;

_cell_length_a                   10.7514(3)
_cell_length_b                   12.1336(3)
_cell_length_c                   13.1864(4)
_cell_angle_alpha                90
_cell_angle_beta                 90
_cell_angle_gamma                90
_cell_volume                     1720.21(8)
_cell_formula_units_Z            4
_cell_measurement_reflns_used    9998
_cell_measurement_temperature    126.0
_cell_measurement_theta_max      29.676
_cell_measurement_theta_min      2.281
_shelx_estimated_absorpt_T_max   0.983
_shelx_estimated_absorpt_T_min   0.970
_exptl_absorpt_coefficient_mu    0.094
_exptl_absorpt_correction_T_max  0.7460
_exptl_absorpt_correction_T_min  0.6859
_exptl_absorpt_correction_type   multi-scan
_exptl_absorpt_process_details   
;
SADABS-2016/2 (Bruker,2016/2) was used for absorption correction.
wR2(int) was 0.1056 before and 0.0652 after correction.
The Ratio of minimum to maximum transmission is 0.9194.
The \l/2 correction factor is Not present.
;
_exptl_crystal_colour_lustre     clear
_exptl_crystal_colour_primary    colourless
_exptl_crystal_density_diffrn    1.287
_exptl_crystal_density_meas      ?
_exptl_crystal_density_method    ?
_exptl_crystal_F_000             712
loop_
_exptl_crystal_face_index_h
_exptl_crystal_face_index_k
_exptl_crystal_face_index_l
_exptl_crystal_face_perp_dist
1.00 -1.00 0.00 0.1260
-1.00 1.00 0.00 0.0940
1.00 0.00 -1.00 0.1230
-1.00 0.00 1.00 0.1050
0.00 1.00 -1.00 0.1040
0.00 -1.00 1.00 0.1300
1.00 -1.00 -1.00 0.1100
-1.00 1.00 1.00 0.0890
0.00 0.00 -1.00 0.0990
0.00 0.00 1.00 0.1080
-1.00 1.00 -1.00 0.0920
1.00 -1.00 1.00 0.1270
0.00 1.00 1.00 0.0910
0.00 -1.00 -1.00 0.0930
-1.00 0.00 -1.00 0.0880
1.00 0.00 1.00 0.1290
-1.00 -1.00 0.00 0.1410

_exptl_crystal_size_max          0.325
_exptl_crystal_size_mid          0.264
_exptl_crystal_size_min          0.187
_exptl_transmission_factor_max   ?
_exptl_transmission_factor_min   ?
_diffrn_reflns_av_R_equivalents  0.0863
_diffrn_reflns_av_unetI/netI     0.0291
_diffrn_reflns_Laue_measured_fraction_full 0.999
_diffrn_reflns_Laue_measured_fraction_max 0.992
_diffrn_reflns_limit_h_max       15
_diffrn_reflns_limit_h_min       -15
_diffrn_reflns_limit_k_max       17
_diffrn_reflns_limit_k_min       -17
_diffrn_reflns_limit_l_max       18
_diffrn_reflns_limit_l_min       -18
_diffrn_reflns_number            100117
_diffrn_reflns_point_group_measured_fraction_full 1.000
_diffrn_reflns_point_group_measured_fraction_max 0.990
_diffrn_reflns_theta_full        25.242
_diffrn_reflns_theta_max         30.227
_diffrn_reflns_theta_min         2.281
_diffrn_detector_area_resol_mean ?
_diffrn_measured_fraction_theta_full 0.999
_diffrn_measured_fraction_theta_max 0.992
_diffrn_measurement_device_type  'Bruker D8 Venture'
_diffrn_measurement_method       '\f and \w scans'
_diffrn_radiation_probe          x-ray
_diffrn_radiation_type           MoK\a
_diffrn_radiation_wavelength     0.71073
_diffrn_source                   'Sealed xray tube'
_diffrn_source_type              'Incoatec IuS'
_diffrn_source_current           1.0
_diffrn_source_power             0.05
_diffrn_source_voltage           50.0
_diffrn_standards_number         0
_reflns_Friedel_coverage         0.770
_reflns_Friedel_fraction_full    1.000
_reflns_Friedel_fraction_max     0.987
_reflns_number_gt                4461
_reflns_number_total             5068
_reflns_special_details          
;
 Reflections were merged by SHELXL according to the crystal
 class for the calculation of statistics and refinement.
 
 _reflns_Friedel_fraction is defined as the number of unique
 Friedel pairs measured divided by the number that would be
 possible theoretically, ignoring centric projections and
 systematic absences.
;
_reflns_threshold_expression     'I > 2\s(I)'
_computing_cell_refinement       'SAINT V8.38A (Bruker, 2018)'
_computing_data_collection       ?
_computing_data_reduction        'SAINT V8.38A (Bruker, 2018)'
_computing_molecular_graphics    'Olex2 1.3 (Dolomanov et al., 2009)'
_computing_publication_material  'Olex2 1.3 (Dolomanov et al., 2009)'
_computing_structure_refinement  'XL  (Sheldrick, 2008)'
_computing_structure_solution    'SHELXS  (Sheldrick, 2008)'
_refine_diff_density_max         0.210
_refine_diff_density_min         -0.173
_refine_diff_density_rms         0.039
_refine_ls_abs_structure_details 
;
 Flack x determined using 1810 quotients [(I+)-(I-)]/[(I+)+(I-)]
 (Parsons, Flack and Wagner, Acta Cryst. B69 (2013) 249-259).
;
_refine_ls_abs_structure_Flack   0.6(3)
_refine_ls_extinction_coef       .
_refine_ls_extinction_method     none
_refine_ls_goodness_of_fit_ref   1.045
_refine_ls_hydrogen_treatment    constr
_refine_ls_matrix_type           full
_refine_ls_number_parameters     221
_refine_ls_number_reflns         5068
_refine_ls_number_restraints     0
_refine_ls_R_factor_all          0.0416
_refine_ls_R_factor_gt           0.0327
_refine_ls_restrained_S_all      1.045
_refine_ls_shift/su_max          0.000
_refine_ls_shift/su_mean         0.000
_refine_ls_structure_factor_coef Fsqd
_refine_ls_weighting_details     
'w=1/[\s^2^(Fo^2^)+(0.0401P)^2^+0.2101P] where P=(Fo^2^+2Fc^2^)/3'
_refine_ls_weighting_scheme      calc
_refine_ls_wR_factor_gt          0.0754
_refine_ls_wR_factor_ref         0.0787
_refine_special_details          
;
_olex2_refinement_description
1. Fixed Uiso
 At 1.2 times of:
  All C(H) groups, All C(H,H) groups, All N(H) groups
 At 1.5 times of:
  All C(H,H,H) groups
2.a Ternary CH refined with riding coordinates:
 C1(H1), N10(H10)
2.b Secondary CH2 refined with riding coordinates:
 C2(H2A,H2B), C16(H16A,H16B)
2.c Aromatic/amide H refined with riding coordinates:
 C11(H11), C12(H12), C13(H13), C14(H14), C15(H15)
2.d Idealised Me refined as rotating group:
 C7(H7A,H7B,H7C), C8(H8A,H8B,H8C), C17(H17A,H17B,H17C), C18(H18A,H18B,H18C)
;
_atom_sites_solution_hydrogens   geom
_atom_sites_solution_primary     direct
_atom_sites_solution_secondary   ?
loop_
_atom_site_label
_atom_site_type_symbol
_atom_site_fract_x
_atom_site_fract_y
_atom_site_fract_z
_atom_site_U_iso_or_equiv
_atom_site_adp_type
_atom_site_occupancy
_atom_site_site_symmetry_order
_atom_site_calc_flag
_atom_site_refinement_flags_posn
_atom_site_refinement_flags_adp
_atom_site_refinement_flags_occupancy
_atom_site_disorder_assembly
_atom_site_disorder_group
O1 O -0.02817(10) 0.63688(9) 0.21897(8) 0.0219(2) Uani 1 1 d . . . . .
C1 C 0.34647(13) 0.77188(12) 0.36323(10) 0.0160(3) Uani 1 1 d . . . . .
H1 H 0.306444 0.774874 0.431626 0.019 Uiso 1 1 calc R U . . .
O2 O -0.06661(9) 0.73032(9) 0.37214(8) 0.0187(2) Uani 1 1 d . . . . .
C2 C 0.25144(13) 0.81219(12) 0.28216(11) 0.0173(3) Uani 1 1 d . . . . .
H2A H 0.238729 0.892483 0.290591 0.021 Uiso 1 1 calc R U . . .
H2B H 0.287140 0.799909 0.213886 0.021 Uiso 1 1 calc R U . . .
O3 O 0.15945(11) 0.63588(10) 0.14870(8) 0.0248(2) Uani 1 1 d . . . . .
C3 C 0.12755(13) 0.75550(12) 0.28812(11) 0.0170(3) Uani 1 1 d . . . . .
O4 O 0.07998(10) 0.82863(9) 0.44902(8) 0.0210(2) Uani 1 1 d . . . . .
C4 C 0.09259(13) 0.67619(12) 0.21469(11) 0.0189(3) Uani 1 1 d . . . . .
O5 O 0.55444(11) 0.82350(10) 0.32022(10) 0.0316(3) Uani 1 1 d . . . . .
C5 C -0.11653(14) 0.70204(12) 0.27411(11) 0.0196(3) Uani 1 1 d . . . . .
C6 C 0.05076(13) 0.77539(12) 0.37089(11) 0.0176(3) Uani 1 1 d . . . . .
C7 C -0.15097(15) 0.80564(13) 0.21574(12) 0.0235(3) Uani 1 1 d . . . . .
H7A H -0.076984 0.851935 0.207370 0.035 Uiso 1 1 calc R U . . .
H7B H -0.214627 0.846574 0.253302 0.035 Uiso 1 1 calc R U . . .
H7C H -0.183506 0.785230 0.148905 0.035 Uiso 1 1 calc R U . . .
C8 C -0.22687(15) 0.62819(14) 0.29431(13) 0.0246(3) Uani 1 1 d . . . . .
H8A H -0.268018 0.610328 0.230069 0.037 Uiso 1 1 calc R U . . .
H8B H -0.285652 0.666230 0.339047 0.037 Uiso 1 1 calc R U . . .
H8C H -0.198528 0.560104 0.326935 0.037 Uiso 1 1 calc R U . . .
C9 C 0.45769(13) 0.84937(12) 0.36202(11) 0.0185(3) Uani 1 1 d . . . . .
N10 N 0.40757(12) 0.58648(10) 0.43341(9) 0.0164(2) Uani 1 1 d . . . . .
H10 H 0.464226 0.630024 0.478266 0.020 Uiso 1 1 calc R U . . .
C10 C 0.44315(14) 0.96194(12) 0.40719(11) 0.0183(3) Uani 1 1 d . . . . .
C11 C 0.54198(15) 1.03595(13) 0.39642(11) 0.0219(3) Uani 1 1 d . . . . .
H11 H 0.615309 1.013839 0.361747 0.026 Uiso 1 1 calc R U . . .
C12 C 0.53338(17) 1.14148(14) 0.43614(12) 0.0281(4) Uani 1 1 d . . . . .
H12 H 0.600890 1.191358 0.428838 0.034 Uiso 1 1 calc R U . . .
C13 C 0.42652(18) 1.17431(13) 0.48647(12) 0.0291(4) Uani 1 1 d . . . . .
H13 H 0.420703 1.246682 0.513555 0.035 Uiso 1 1 calc R U . . .
C14 C 0.32818(17) 1.10154(13) 0.49726(12) 0.0261(4) Uani 1 1 d . . . . .
H14 H 0.254973 1.124368 0.531713 0.031 Uiso 1 1 calc R U . . .
C15 C 0.33568(15) 0.99523(13) 0.45805(11) 0.0211(3) Uani 1 1 d . . . . .
H15 H 0.268019 0.945605 0.465868 0.025 Uiso 1 1 calc R U . . .
C16 C 0.38301(14) 0.65328(12) 0.34020(10) 0.0172(3) Uani 1 1 d . . . . .
H16A H 0.315434 0.617923 0.300932 0.021 Uiso 1 1 calc R U . . .
H16B H 0.458638 0.653383 0.297366 0.021 Uiso 1 1 calc R U . . .
C17 C 0.29168(15) 0.56307(14) 0.49130(13) 0.0248(3) Uani 1 1 d . . . . .
H17A H 0.252314 0.632680 0.511060 0.037 Uiso 1 1 calc R U . . .
H17B H 0.312105 0.520480 0.552210 0.037 Uiso 1 1 calc R U . . .
H17C H 0.234316 0.520634 0.448739 0.037 Uiso 1 1 calc R U . . .
C18 C 0.47172(16) 0.48145(13) 0.40716(13) 0.0238(3) Uani 1 1 d . . . . .
H18A H 0.418162 0.437398 0.362745 0.036 Uiso 1 1 calc R U . . .
H18B H 0.489246 0.440029 0.469347 0.036 Uiso 1 1 calc R U . . .
H18C H 0.549964 0.497831 0.372140 0.036 Uiso 1 1 calc R U . . .

loop_
_atom_site_aniso_label
_atom_site_aniso_U_11
_atom_site_aniso_U_22
_atom_site_aniso_U_33
_atom_site_aniso_U_23
_atom_site_aniso_U_13
_atom_site_aniso_U_12
O1 0.0204(5) 0.0234(5) 0.0220(5) -0.0070(5) -0.0019(4) 0.0026(4)
C1 0.0186(6) 0.0154(6) 0.0140(6) 0.0007(5) 0.0008(5) 0.0019(6)
O2 0.0173(5) 0.0222(5) 0.0166(5) -0.0025(4) 0.0006(4) -0.0015(4)
C2 0.0185(6) 0.0173(6) 0.0163(6) 0.0014(5) 0.0015(5) 0.0035(5)
O3 0.0261(5) 0.0284(6) 0.0201(5) -0.0067(5) 0.0008(4) 0.0079(5)
C3 0.0164(6) 0.0190(7) 0.0156(6) -0.0014(5) -0.0007(5) 0.0029(5)
O4 0.0198(5) 0.0257(5) 0.0177(5) -0.0067(4) 0.0020(4) -0.0004(4)
C4 0.0200(6) 0.0206(7) 0.0162(6) -0.0003(6) -0.0019(5) 0.0053(6)
O5 0.0206(5) 0.0260(6) 0.0482(7) -0.0023(5) 0.0118(5) 0.0008(5)
C5 0.0184(7) 0.0223(7) 0.0180(6) -0.0042(6) -0.0014(5) 0.0023(6)
C6 0.0182(7) 0.0172(6) 0.0174(6) 0.0000(5) -0.0003(5) 0.0020(6)
C7 0.0203(7) 0.0261(8) 0.0241(7) 0.0016(6) -0.0005(6) 0.0036(6)
C8 0.0232(7) 0.0244(7) 0.0261(7) -0.0026(7) -0.0022(6) -0.0027(6)
C9 0.0179(6) 0.0190(7) 0.0186(6) 0.0034(5) -0.0001(5) 0.0013(6)
N10 0.0180(6) 0.0153(5) 0.0159(5) 0.0007(4) -0.0024(5) 0.0002(5)
C10 0.0209(7) 0.0185(6) 0.0155(6) 0.0031(5) -0.0016(5) -0.0006(6)
C11 0.0238(7) 0.0245(7) 0.0175(6) 0.0052(6) -0.0014(6) -0.0036(6)
C12 0.0378(9) 0.0244(8) 0.0220(7) 0.0028(6) -0.0026(7) -0.0132(7)
C13 0.0491(10) 0.0189(7) 0.0194(7) -0.0013(6) 0.0001(7) -0.0056(8)
C14 0.0368(10) 0.0212(7) 0.0204(7) -0.0014(6) 0.0054(7) 0.0016(7)
C15 0.0250(7) 0.0198(7) 0.0185(7) 0.0003(5) 0.0028(6) -0.0024(6)
C16 0.0202(6) 0.0177(6) 0.0137(6) -0.0001(5) -0.0014(5) 0.0023(5)
C17 0.0246(8) 0.0244(8) 0.0253(8) 0.0061(6) 0.0030(6) -0.0032(6)
C18 0.0280(8) 0.0154(7) 0.0279(8) -0.0016(6) -0.0060(7) 0.0042(6)

_geom_special_details            
;
 All esds (except the esd in the dihedral angle between two l.s. planes)
 are estimated using the full covariance matrix.  The cell esds are taken
 into account individually in the estimation of esds in distances, angles
 and torsion angles; correlations between esds in cell parameters are only
 used when they are defined by crystal symmetry.  An approximate (isotropic)
 treatment of cell esds is used for estimating esds involving l.s. planes.
;
loop_
_geom_bond_atom_site_label_1
_geom_bond_atom_site_label_2
_geom_bond_distance
_geom_bond_site_symmetry_2
_geom_bond_publ_flag
O1 C4 1.3843(18) . ?
O1 C5 1.4339(18) . ?
C1 H1 1.0000 . ?
C1 C2 1.5575(19) . ?
C1 C9 1.521(2) . ?
C1 C16 1.522(2) . ?
O2 C5 1.4411(17) . ?
O2 C6 1.3753(18) . ?
C2 H2A 0.9900 . ?
C2 H2B 0.9900 . ?
C2 C3 1.501(2) . ?
O3 C4 1.2301(18) . ?
C3 C4 1.416(2) . ?
C3 C6 1.390(2) . ?
O4 C6 1.2561(17) . ?
O5 C9 1.2182(18) . ?
C5 C7 1.520(2) . ?
C5 C8 1.510(2) . ?
C7 H7A 0.9800 . ?
C7 H7B 0.9800 . ?
C7 H7C 0.9800 . ?
C8 H8A 0.9800 . ?
C8 H8B 0.9800 . ?
C8 H8C 0.9800 . ?
C9 C10 1.498(2) . ?
N10 H10 1.0000 . ?
N10 C16 1.4957(17) . ?
N10 C17 1.489(2) . ?
N10 C18 1.4899(19) . ?
C10 C11 1.398(2) . ?
C10 C15 1.396(2) . ?
C11 H11 0.9500 . ?
C11 C12 1.386(2) . ?
C12 H12 0.9500 . ?
C12 C13 1.385(3) . ?
C13 H13 0.9500 . ?
C13 C14 1.385(2) . ?
C14 H14 0.9500 . ?
C14 C15 1.392(2) . ?
C15 H15 0.9500 . ?
C16 H16A 0.9900 . ?
C16 H16B 0.9900 . ?
C17 H17A 0.9800 . ?
C17 H17B 0.9800 . ?
C17 H17C 0.9800 . ?
C18 H18A 0.9800 . ?
C18 H18B 0.9800 . ?
C18 H18C 0.9800 . ?

loop_
_geom_angle_atom_site_label_1
_geom_angle_atom_site_label_2
_geom_angle_atom_site_label_3
_geom_angle
_geom_angle_site_symmetry_1
_geom_angle_site_symmetry_3
_geom_angle_publ_flag
C4 O1 C5 116.88(11) . . ?
C2 C1 H1 109.0 . . ?
C9 C1 H1 109.0 . . ?
C9 C1 C2 108.32(11) . . ?
C9 C1 C16 112.29(12) . . ?
C16 C1 H1 109.0 . . ?
C16 C1 C2 109.22(11) . . ?
C6 O2 C5 115.19(11) . . ?
C1 C2 H2A 108.8 . . ?
C1 C2 H2B 108.8 . . ?
H2A C2 H2B 107.7 . . ?
C3 C2 C1 113.72(12) . . ?
C3 C2 H2A 108.8 . . ?
C3 C2 H2B 108.8 . . ?
C4 C3 C2 120.74(13) . . ?
C6 C3 C2 119.25(13) . . ?
C6 C3 C4 119.83(13) . . ?
O1 C4 C3 117.08(12) . . ?
O3 C4 O1 116.10(13) . . ?
O3 C4 C3 126.78(14) . . ?
O1 C5 O2 109.84(11) . . ?
O1 C5 C7 111.14(13) . . ?
O1 C5 C8 106.43(12) . . ?
O2 C5 C7 110.37(12) . . ?
O2 C5 C8 106.00(12) . . ?
C8 C5 C7 112.87(12) . . ?
O2 C6 C3 119.05(12) . . ?
O4 C6 O2 115.10(12) . . ?
O4 C6 C3 125.80(14) . . ?
C5 C7 H7A 109.5 . . ?
C5 C7 H7B 109.5 . . ?
C5 C7 H7C 109.5 . . ?
H7A C7 H7B 109.5 . . ?
H7A C7 H7C 109.5 . . ?
H7B C7 H7C 109.5 . . ?
C5 C8 H8A 109.5 . . ?
C5 C8 H8B 109.5 . . ?
C5 C8 H8C 109.5 . . ?
H8A C8 H8B 109.5 . . ?
H8A C8 H8C 109.5 . . ?
H8B C8 H8C 109.5 . . ?
O5 C9 C1 121.11(14) . . ?
O5 C9 C10 120.25(14) . . ?
C10 C9 C1 118.51(12) . . ?
C16 N10 H10 107.9 . . ?
C17 N10 H10 107.9 . . ?
C17 N10 C16 112.15(12) . . ?
C17 N10 C18 110.08(12) . . ?
C18 N10 H10 107.9 . . ?
C18 N10 C16 110.75(11) . . ?
C11 C10 C9 117.76(13) . . ?
C15 C10 C9 122.77(13) . . ?
C15 C10 C11 119.47(14) . . ?
C10 C11 H11 119.9 . . ?
C12 C11 C10 120.26(15) . . ?
C12 C11 H11 119.9 . . ?
C11 C12 H12 119.9 . . ?
C13 C12 C11 120.13(16) . . ?
C13 C12 H12 119.9 . . ?
C12 C13 H13 120.0 . . ?
C14 C13 C12 119.94(15) . . ?
C14 C13 H13 120.0 . . ?
C13 C14 H14 119.7 . . ?
C13 C14 C15 120.56(16) . . ?
C15 C14 H14 119.7 . . ?
C10 C15 H15 120.2 . . ?
C14 C15 C10 119.65(15) . . ?
C14 C15 H15 120.2 . . ?
C1 C16 H16A 108.9 . . ?
C1 C16 H16B 108.9 . . ?
N10 C16 C1 113.20(11) . . ?
N10 C16 H16A 108.9 . . ?
N10 C16 H16B 108.9 . . ?
H16A C16 H16B 107.8 . . ?
N10 C17 H17A 109.5 . . ?
N10 C17 H17B 109.5 . . ?
N10 C17 H17C 109.5 . . ?
H17A C17 H17B 109.5 . . ?
H17A C17 H17C 109.5 . . ?
H17B C17 H17C 109.5 . . ?
N10 C18 H18A 109.5 . . ?
N10 C18 H18B 109.5 . . ?
N10 C18 H18C 109.5 . . ?
H18A C18 H18B 109.5 . . ?
H18A C18 H18C 109.5 . . ?
H18B C18 H18C 109.5 . . ?

loop_
_geom_torsion_atom_site_label_1
_geom_torsion_atom_site_label_2
_geom_torsion_atom_site_label_3
_geom_torsion_atom_site_label_4
_geom_torsion
_geom_torsion_site_symmetry_1
_geom_torsion_site_symmetry_2
_geom_torsion_site_symmetry_3
_geom_torsion_site_symmetry_4
_geom_torsion_publ_flag
C1 C2 C3 C4 -106.57(15) . . . . ?
C1 C2 C3 C6 68.61(17) . . . . ?
C1 C9 C10 C11 -173.70(12) . . . . ?
C1 C9 C10 C15 5.7(2) . . . . ?
C2 C1 C9 O5 -101.94(16) . . . . ?
C2 C1 C9 C10 73.86(15) . . . . ?
C2 C1 C16 N10 -146.09(12) . . . . ?
C2 C3 C4 O1 -172.96(12) . . . . ?
C2 C3 C4 O3 9.2(2) . . . . ?
C2 C3 C6 O2 174.83(12) . . . . ?
C2 C3 C6 O4 -8.1(2) . . . . ?
C4 O1 C5 O2 -49.20(17) . . . . ?
C4 O1 C5 C7 73.22(16) . . . . ?
C4 O1 C5 C8 -163.52(12) . . . . ?
C4 C3 C6 O2 -9.9(2) . . . . ?
C4 C3 C6 O4 167.13(14) . . . . ?
O5 C9 C10 C11 2.1(2) . . . . ?
O5 C9 C10 C15 -178.43(14) . . . . ?
C5 O1 C4 O3 -163.04(13) . . . . ?
C5 O1 C4 C3 18.90(19) . . . . ?
C5 O2 C6 C3 -22.44(18) . . . . ?
C5 O2 C6 O4 160.18(12) . . . . ?
C6 O2 C5 O1 50.69(16) . . . . ?
C6 O2 C5 C7 -72.19(15) . . . . ?
C6 O2 C5 C8 165.28(12) . . . . ?
C6 C3 C4 O1 11.9(2) . . . . ?
C6 C3 C4 O3 -165.94(15) . . . . ?
C9 C1 C2 C3 -169.58(12) . . . . ?
C9 C1 C16 N10 93.73(14) . . . . ?
C9 C10 C11 C12 179.60(14) . . . . ?
C9 C10 C15 C14 -179.36(14) . . . . ?
C10 C11 C12 C13 -0.2(2) . . . . ?
C11 C10 C15 C14 0.1(2) . . . . ?
C11 C12 C13 C14 0.1(2) . . . . ?
C12 C13 C14 C15 0.1(2) . . . . ?
C13 C14 C15 C10 -0.2(2) . . . . ?
C15 C10 C11 C12 0.1(2) . . . . ?
C16 C1 C2 C3 67.83(15) . . . . ?
C16 C1 C9 O5 18.77(19) . . . . ?
C16 C1 C9 C10 -165.44(12) . . . . ?
C17 N10 C16 C1 70.34(16) . . . . ?
C18 N10 C16 C1 -166.24(12) . . . . ?

_shelx_res_file                  
;
TITL Mile944_P212121 in P212121 #19
    mile944_p212121.res
    created by SHELXL-2018/3 at 09:06:49 on 21-Apr-2021
REM reset to P212121 #19
CELL 0.71073 10.7514 12.1336 13.1864 90 90 90
ZERR 4 0.0003 0.0003 0.0004 0 0 0
LATT -1
SYMM 0.5-X,-Y,0.5+Z
SYMM 0.5+X,0.5-Y,-Z
SYMM -X,0.5+Y,0.5-Z
SFAC C H N O
UNIT 72 92 4 20

L.S. 20
PLAN  1
SIZE 0.187 0.264 0.325
TEMP -147.15
CONF
BOND
MORE -1
BOND $H
fmap 2 53
acta
OMIT 0 6 6
REM <olex2.extras>
REM <HklSrc "%.\\Mile944_P212121.hkl">
REM </olex2.extras>

WGHT    0.040100    0.210100
FVAR       0.21353
O1    4   -0.028166    0.636883    0.218971    11.00000    0.02040    0.02345 =
         0.02195   -0.00698   -0.00194    0.00260
C1    1    0.346472    0.771881    0.363228    11.00000    0.01864    0.01544 =
         0.01399    0.00070    0.00081    0.00191
AFIX  13
H1    2    0.306444    0.774874    0.431626    11.00000   -1.20000
AFIX   0
O2    4   -0.066614    0.730324    0.372143    11.00000    0.01726    0.02220 =
         0.01663   -0.00254    0.00055   -0.00153
C2    1    0.251442    0.812193    0.282163    11.00000    0.01848    0.01725 =
         0.01627    0.00145    0.00151    0.00353
AFIX  23
H2A   2    0.238729    0.892483    0.290591    11.00000   -1.20000
H2B   2    0.287140    0.799909    0.213886    11.00000   -1.20000
AFIX   0
O3    4    0.159454    0.635883    0.148705    11.00000    0.02606    0.02837 =
         0.02006   -0.00668    0.00083    0.00792
C3    1    0.127546    0.755495    0.288117    11.00000    0.01644    0.01903 =
         0.01555   -0.00138   -0.00066    0.00292
O4    4    0.079985    0.828629    0.449024    11.00000    0.01977    0.02569 =
         0.01769   -0.00669    0.00198   -0.00038
C4    1    0.092588    0.676191    0.214688    11.00000    0.02004    0.02059 =
         0.01621   -0.00035   -0.00185    0.00531
O5    4    0.554436    0.823499    0.320224    11.00000    0.02059    0.02604 =
         0.04817   -0.00235    0.01182    0.00083
C5    1   -0.116529    0.702036    0.274111    11.00000    0.01844    0.02232 =
         0.01798   -0.00422   -0.00140    0.00229
C6    1    0.050755    0.775387    0.370887    11.00000    0.01816    0.01716 =
         0.01735    0.00000   -0.00026    0.00202
C7    1   -0.150970    0.805644    0.215739    11.00000    0.02031    0.02614 =
         0.02405    0.00155   -0.00047    0.00358
AFIX 137
H7A   2   -0.076984    0.851935    0.207370    11.00000   -1.50000
H7B   2   -0.214627    0.846574    0.253302    11.00000   -1.50000
H7C   2   -0.183506    0.785230    0.148905    11.00000   -1.50000
AFIX   0
C8    1   -0.226867    0.628193    0.294314    11.00000    0.02324    0.02441 =
         0.02613   -0.00261   -0.00217   -0.00274
AFIX 137
H8A   2   -0.268018    0.610328    0.230069    11.00000   -1.50000
H8B   2   -0.285652    0.666230    0.339047    11.00000   -1.50000
H8C   2   -0.198528    0.560104    0.326935    11.00000   -1.50000
AFIX   0
C9    1    0.457694    0.849370    0.362018    11.00000    0.01789    0.01901 =
         0.01864    0.00337   -0.00006    0.00126
N10   3    0.407572    0.586484    0.433408    11.00000    0.01799    0.01532 =
         0.01592    0.00072   -0.00241    0.00025
AFIX  13
H10   2    0.464226    0.630024    0.478266    11.00000   -1.20000
AFIX   0
C10   1    0.443151    0.961941    0.407186    11.00000    0.02086    0.01846 =
         0.01554    0.00305   -0.00155   -0.00065
C11   1    0.541984    1.035952    0.396418    11.00000    0.02381    0.02447 =
         0.01747    0.00519   -0.00138   -0.00364
AFIX  43
H11   2    0.615309    1.013839    0.361747    11.00000   -1.20000
AFIX   0
C12   1    0.533375    1.141476    0.436145    11.00000    0.03778    0.02436 =
         0.02203    0.00282   -0.00263   -0.01316
AFIX  43
H12   2    0.600890    1.191358    0.428838    11.00000   -1.20000
AFIX   0
C13   1    0.426515    1.174313    0.486471    11.00000    0.04911    0.01887 =
         0.01936   -0.00127    0.00015   -0.00558
AFIX  43
H13   2    0.420703    1.246682    0.513555    11.00000   -1.20000
AFIX   0
C14   1    0.328175    1.101545    0.497261    11.00000    0.03679    0.02116 =
         0.02039   -0.00137    0.00542    0.00155
AFIX  43
H14   2    0.254973    1.124368    0.531713    11.00000   -1.20000
AFIX   0
C15   1    0.335685    0.995234    0.458049    11.00000    0.02497    0.01978 =
         0.01851    0.00030    0.00279   -0.00244
AFIX  43
H15   2    0.268019    0.945605    0.465868    11.00000   -1.20000
AFIX   0
C16   1    0.383015    0.653279    0.340200    11.00000    0.02024    0.01767 =
         0.01374   -0.00008   -0.00140    0.00234
AFIX  23
H16A  2    0.315434    0.617923    0.300932    11.00000   -1.20000
H16B  2    0.458638    0.653383    0.297366    11.00000   -1.20000
AFIX   0
C17   1    0.291677    0.563069    0.491299    11.00000    0.02463    0.02441 =
         0.02530    0.00608    0.00299   -0.00319
AFIX 137
H17A  2    0.252314    0.632680    0.511060    11.00000   -1.50000
H17B  2    0.312105    0.520480    0.552210    11.00000   -1.50000
H17C  2    0.234316    0.520634    0.448739    11.00000   -1.50000
AFIX   0
C18   1    0.471725    0.481449    0.407165    11.00000    0.02798    0.01542 =
         0.02788   -0.00164   -0.00599    0.00423
AFIX 137
H18A  2    0.418162    0.437398    0.362745    11.00000   -1.50000
H18B  2    0.489246    0.440029    0.469347    11.00000   -1.50000
H18C  2    0.549964    0.497831    0.372140    11.00000   -1.50000
AFIX   0
HKLF 4


REM  Mile944_P212121 in P212121 #19
REM wR2 = 0.078667, GooF = S = 1.04481, Restrained GooF = 1.04481 for all data
REM R1 = 0.032699 for 4461 Fo > 4sig(Fo) and 0.041572 for all 5068 data
REM 221 parameters refined using 0 restraints

END

WGHT      0.0401      0.2101

REM Highest difference peak  0.210,  deepest hole -0.173,  1-sigma level  0.039
Q1    1   0.4032  0.8072  0.3621  11.00000  0.05    0.21
;
_shelx_res_checksum              76468
_shelx_hkl_file                  
;
  -1   0   0    0.00    0.03
  -1   0   0    0.00    0.03
  -1   0   0    0.02    0.02
   1   0   0    0.02    0.05
  -2   0   0  382.11   26.35
  -2   0   0  437.19   26.35
  -2   0   0  380.99   26.34
  -2   0   0  376.77   26.35
  -2   0   0  407.38   26.36
   2   0   0  363.55   25.40
   2   0   0  382.91   25.40
   2   0   0  379.21   25.40
   2   0   0  386.53   25.41
   2   0   0  389.11   25.39
   2   0   0  372.99   25.40
   2   0   0  402.99   25.40
  -3   0   0    0.00    0.07
  -3   0   0   -0.06    0.06
  -3   0   0    0.13    0.09
  -3   0   0    0.02    0.07
  -3   0   0    0.06    0.05
  -3   0   0    0.06    0.07
   3   0   0    0.04    0.08
   3   0   0    0.03    0.04
   3   0   0    0.01    0.08
   3   0   0    0.11    0.10
   3   0   0   -0.01    0.07
   3   0   0   -0.06    0.06
  -4   0   0   16.94    1.23
  -4   0   0   18.37    1.20
  -4   0   0   17.65    1.23
  -4   0   0   17.73    1.24
  -4   0   0   17.43    1.24
  -4   0   0   19.15    1.28
   4   0   0   19.78    1.29
   4   0   0   18.74    1.27
   4   0   0   17.19    1.29
   4   0   0   18.52    1.30
   4   0   0   18.34    1.29
   4   0   0   19.11    1.30
   4   0   0   20.10    1.33
  -5   0   0    0.03    0.13
  -5   0   0    0.28    0.18
  -5   0   0    0.06    0.14
  -5   0   0    0.01    0.15
  -5   0   0    0.14    0.12
   5   0   0    0.03    0.14
   5   0   0    0.09    0.13
   5   0   0    0.26    0.16
   5   0   0    0.17    0.17
   5   0   0    0.07    0.09
   5   0   0    0.25    0.17
   5   0   0    0.07    0.12
  -6   0   0   64.04    4.20
  -6   0   0   57.86    4.21
  -6   0   0   60.26    4.21
  -6   0   0   69.10    4.23
  -6   0   0   60.62    4.21
   6   0   0   62.54    4.18
   6   0   0   60.44    4.22
   6   0   0   62.50    4.22
   6   0   0   62.20    4.21
   6   0   0   62.32    4.21
   6   0   0   63.98    4.27
   6   0   0   60.44    4.23
   6   0   0   66.16    4.21
  -7   0   0    0.66    0.30
  -7   0   0    0.54    0.24
  -7   0   0    0.79    0.23
  -7   0   0    0.29    0.20
   7   0   0    0.42    0.23
   7   0   0    0.60    0.19
   7   0   0    0.70    0.25
   7   0   0    0.60    0.23
   7   0   0    0.54    0.32
   7   0   0    0.04    0.19
   7   0   0    0.58    0.26
   7   0   0    0.34    0.14
  -8   0   0   37.05    2.88
  -8   0   0   48.54    2.91
  -8   0   0   35.40    2.88
  -8   0   0   44.31    2.93
  -8   0   0   43.68    2.88
   8   0   0   40.35    2.91
   8   0   0   41.45    2.88
   8   0   0   42.31    2.89
   8   0   0   42.97    2.89
   8   0   0   44.64    2.89
   8   0   0   40.22    2.97
  -9   0   0   -0.45    0.25
  -9   0   0    0.11    0.38
  -9   0   0    0.22    0.35
  -9   0   0   -0.51    0.43
  -9   0   0   -0.01    0.34
   9   0   0    0.56    0.37
   9   0   0    0.07    0.32
   9   0   0    0.27    0.34
   9   0   0   -0.16    0.42
   9   0   0   -0.04    0.26
   9   0   0   -0.19    0.35
 -10   0   0   59.68    4.38
 -10   0   0   59.74    4.37
 -10   0   0   73.32    4.41
 -10   0   0   61.76    4.36
 -10   0   0   63.32    4.43
  10   0   0   63.20    4.45
  10   0   0   70.34    4.58
  10   0   0   61.08    4.43
  10   0   0   68.40    4.48
  10   0   0   67.10    4.45
  10   0   0   60.55    4.47
 -11   0   0    0.36    0.58
 -11   0   0    0.48    0.43
 -11   0   0   -0.48    0.68
 -11   0   0   -0.28    0.48
 -11   0   0    0.21    0.49
  11   0   0    0.04    0.51
  11   0   0   -0.02    0.54
  11   0   0    0.22    0.60
  11   0   0   -0.50    0.48
  11   0   0    0.53    0.62
  11   0   0    0.26    0.36
  11   0   0   -0.86    0.51
 -12   0   0    0.42    0.88
 -12   0   0    0.88    0.61
 -12   0   0    1.12    0.63
 -12   0   0   -0.07    0.54
  12   0   0    1.68    0.77
  12   0   0    0.34    0.63
  12   0   0   -0.12    0.65
  12   0   0    1.55    0.68
  12   0   0    0.59    0.58
  12   0   0    1.44    0.84
 -13   0   0    0.87    0.75
 -13   0   0   -0.35    0.71
 -13   0   0    0.28    0.87
 -13   0   0   -0.48    0.63
  13   0   0   -0.01    0.75
  13   0   0    0.68    0.81
  13   0   0    0.84    0.51
  13   0   0   -0.47    1.20
  13   0   0   -0.03    0.88
  13   0   0    0.36    0.78
 -14   0   0    1.16    0.78
 -14   0   0    2.69    1.00
 -14   0   0   -0.21    0.88
 -14   0   0    0.23    1.15
 -14   0   0    0.66    1.10
  14   0   0    0.54    0.94
  14   0   0    2.10    0.97
  14   0   0    0.21    0.99
  14   0   0    2.79    1.19
  14   0   0    2.13    0.64
 -15   0   0   -0.87    1.02
 -15   0   0   -0.64    1.43
 -15   0   0   -0.79    1.19
 -15   0   0    0.08    1.11
 -15   0   0   -0.62    1.48
  15   0   0    0.13    1.22
  15   0   0    0.59    0.73
  15   0   0   -0.11    1.14
  15   0   0   -0.38    1.64
  15  -1   0    0.15    1.04
  15  -1   0    0.47    0.71
  15  -1   0    0.63    1.60
  15  -1   0   -0.02    1.01
 -15   1   0    0.95    1.09
 -15   1   0    1.15    1.17
 -15   1   0    0.95    1.03
 -15   1   0    1.54    1.33
 -15   1   0   -0.50    1.34
  14  -1   0    1.34    1.21
  14  -1   0   -0.39    0.56
  14  -1   0    0.68    0.83
  14  -1   0   -1.65    1.14
 -14   1   0    0.67    0.86
 -14   1   0   -0.23    0.75
 -14   1   0    1.56    1.02
 -14   1   0    0.38    0.89
 -14   1   0    0.32    1.01
  13  -1   0   -1.25    0.91
  13  -1   0    0.12    0.63
  13  -1   0    0.38    0.61
  13  -1   0    0.20    0.69
  13  -1   0   -0.06    0.88
  13  -1   0    0.85    0.53
 -13   1   0   -0.18    1.24
 -13   1   0   -1.06    0.87
 -13   1   0    0.58    0.78
 -13   1   0   -0.26    0.72
 -13   1   0   -0.60    0.70
  12  -1   0    0.69    0.84
  12  -1   0    1.55    0.80
  12  -1   0    0.20    0.53
  12  -1   0   -0.24    0.57
  12  -1   0    0.42    0.53
  12  -1   0    0.16    0.55
 -12   1   0    0.70    0.61
 -12   1   0    0.54    0.58
 -12   1   0    0.90    0.82
 -12   1   0    0.30    0.68
  11  -1   0   10.09    1.10
  11  -1   0   11.86    1.02
  11  -1   0    8.99    1.24
  11  -1   0   11.56    1.12
  11  -1   0   11.96    1.14
  11  -1   0   11.94    1.07
  11  -1   0   14.08    1.44
 -11   1   0    8.96    1.12
 -11   1   0   10.94    1.12
 -11   1   0    9.44    1.07
 -11   1   0   10.69    1.32
 -11   1   0   13.71    1.20
  10  -1   0   25.98    2.13
  10  -1   0   27.39    1.94
  10  -1   0   27.79    2.02
  10  -1   0   27.60    1.99
  10  -1   0   25.83    1.97
  10  -1   0   26.68    2.18
  10  -1   0   28.23    1.94
 -10   1   0   26.55    2.03
 -10   1   0   27.49    2.01
 -10   1   0   27.27    2.02
 -10   1   0   31.56    2.06
 -10   1   0   24.54    2.11
   9  -1   0   -0.09    0.33
   9  -1   0    0.00    0.29
   9  -1   0    0.25    0.23
   9  -1   0   -0.04    0.32
   9  -1   0   -0.57    0.29
   9  -1   0    0.50    0.34
   9  -1   0   -0.17    0.41
  -9   1   0    0.15    0.40
  -9   1   0   -0.04    0.31
  -9   1   0    0.13    0.48
  -9   1   0   -0.07    0.34
  -9   1   0    0.21    0.28
  -9   1   0    0.02    0.36
   8  -1   0    5.15    0.48
   8  -1   0    3.89    0.55
   8  -1   0    4.36    0.52
   8  -1   0    4.96    0.58
   8  -1   0    3.54    0.55
   8  -1   0    4.05    0.55
   8  -1   0    5.35    0.51
  -8   1   0    3.95    0.60
  -8   1   0    3.32    0.50
  -8   1   0    4.05    0.54
  -8   1   0    3.77    0.48
  -8   1   0    3.80    0.48
   7  -1   0    0.40    0.20
   7  -1   0    0.35    0.15
   7  -1   0    0.20    0.22
   7  -1   0    0.21    0.21
   7  -1   0    0.76    0.21
   7  -1   0    0.37    0.30
   7  -1   0    0.22    0.17
   7  -1   0    0.50    0.38
  -7   1   0    0.51    0.30
  -7   1   0    0.47    0.22
  -7   1   0    0.37    0.19
  -7   1   0    0.33    0.12
  -7   1   0    0.05    0.20
  -7   1   0    0.27    0.26
  -7   1   0    0.22    0.27
   6  -1   0    5.65    0.50
   6  -1   0    5.77    0.56
   6  -1   0    7.08    0.63
   6  -1   0    5.79    0.49
   6  -1   0    5.82    0.52
   6  -1   0    5.97    0.52
   6  -1   0    6.15    0.47
   6  -1   0    5.83    0.49
  -6   1   0    4.88    0.47
  -6   1   0    5.05    0.49
  -6   1   0    6.08    0.54
  -6   1   0    5.80    0.48
  -6   1   0    5.75    0.50
  -6   1   0    6.07    0.42
   5  -1   0    5.45    0.43
   5  -1   0    5.49    0.41
   5  -1   0    4.40    0.40
   5  -1   0    5.47    0.43
   5  -1   0    4.72    0.50
   5  -1   0    5.18    0.41
   5  -1   0    4.39    0.39
   5  -1   0    4.78    0.42
  -5   1   0    4.58    0.39
  -5   1   0    5.28    0.43
  -5   1   0    4.67    0.40
  -5   1   0    4.02    0.38
  -5   1   0    4.85    0.50
  -5   1   0    4.75    0.35
  -5   1   0    4.36    0.40
   4  -1   0   11.54    0.77
   4  -1   0   10.78    0.75
   4  -1   0    9.66    0.76
   4  -1   0   10.21    0.76
   4  -1   0   11.09    0.75
   4  -1   0   10.89    0.81
   4  -1   0   10.83    0.76
   4  -1   0   11.39    0.75
  -4   1   0   10.43    0.82
  -4   1   0   10.37    0.76
  -4   1   0   10.41    0.76
  -4   1   0   11.21    0.76
  -4   1   0   11.56    0.77
  -4   1   0   10.48    0.76
  -4   1   0   11.34    0.74
   3  -1   0   44.67    2.99
   3  -1   0   43.95    3.03
   3  -1   0   44.05    2.99
   3  -1   0   45.42    3.00
   3  -1   0   44.85    2.99
   3  -1   0   46.04    2.99
  -3   1   0   39.54    2.89
  -3   1   0   44.85    2.88
  -3   1   0   44.02    2.89
  -3   1   0   43.20    2.88
  -3   1   0   44.91    2.90
  -3   1   0   39.72    2.88
  -3   1   0   41.25    2.92
  -3   1   0   45.07    2.89
  -3   1   0   45.88    2.90
   2  -1   0   15.69    1.13
   2  -1   0   16.99    1.16
   2  -1   0   17.89    1.14
   2  -1   0   16.68    1.12
  -2   1   0   16.20    1.12
  -2   1   0   16.74    1.12
  -2   1   0   17.65    1.13
  -2   1   0   16.90    1.12
  -2   1   0   17.28    1.12
  -2   1   0   17.60    1.13
  -2   1   0   15.70    1.12
  -2   1   0   15.81    1.15
  -2   1   0   16.17    1.12
   1  -1   0    1.80    0.13
   1  -1   0    1.51    0.13
   1  -1   0    1.99    0.16
   1  -1   0    1.40    0.13
  -1   1   0    1.70    0.13
  -1   1   0    1.91    0.14
  -1   1   0    1.53    0.13
  -1   1   0    1.52    0.14
   0  -1   0   -0.01    0.03
  -1  -1   0    1.73    0.14
  -1  -1   0    1.68    0.14
  -1  -1   0    1.41    0.13
  -1  -1   0    1.55    0.13
   1   1   0    1.86    0.16
   1   1   0    1.93    0.16
  -2  -1   0   16.42    1.15
  -2  -1   0   16.20    1.14
  -2  -1   0   15.62    1.15
  -2  -1   0   19.04    1.16
   2   1   0   17.70    1.15
   2   1   0   15.30    1.14
   2   1   0   16.39    1.14
   2   1   0   16.08    1.15
   2   1   0   18.26    1.15
  -3  -1   0   42.18    2.91
  -3  -1   0   41.31    2.91
  -3  -1   0   41.52    2.91
  -3  -1   0   44.61    2.91
  -3  -1   0   46.71    2.92
   3   1   0   47.25    3.02
   3   1   0   45.65    3.05
   3   1   0   46.55    3.04
   3   1   0   43.05    3.04
   3   1   0   43.40    3.04
  -4  -1   0    9.99    0.77
  -4  -1   0   11.12    0.78
  -4  -1   0   10.17    0.77
  -4  -1   0   12.30    0.81
  -4  -1   0    9.62    0.76
   4   1   0   11.26    0.84
   4   1   0   11.14    0.84
   4   1   0   11.15    0.83
   4   1   0   10.94    0.84
   4   1   0   11.90    0.81
   4   1   0   11.89    0.78
   4   1   0   11.19    0.82
  -5  -1   0    4.49    0.41
  -5  -1   0    5.26    0.50
  -5  -1   0    4.84    0.43
  -5  -1   0    4.03    0.43
  -5  -1   0    4.49    0.43
   5   1   0    4.68    0.47
   5   1   0    4.73    0.43
   5   1   0    5.00    0.42
   5   1   0    4.49    0.47
   5   1   0    4.52    0.36
   5   1   0    4.73    0.45
   5   1   0    4.41    0.45
  -6  -1   0    5.86    0.57
  -6  -1   0    6.16    0.55
  -6  -1   0    5.88    0.64
  -6  -1   0    6.55    0.54
  -6  -1   0    6.26    0.56
   6   1   0    5.21    0.58
   6   1   0    6.03    0.44
   6   1   0    5.31    0.56
   6   1   0    6.31    0.57
   6   1   0    5.79    0.53
   6   1   0    5.16    0.51
   6   1   0    7.09    0.61
  -7  -1   0    0.38    0.24
  -7  -1   0    0.08    0.26
  -7  -1   0    0.38    0.32
  -7  -1   0    0.26    0.22
  -7  -1   0    0.26    0.29
   7   1   0    0.08    0.26
   7   1   0    0.49    0.28
   7   1   0    0.77    0.25
   7   1   0    0.39    0.28
   7   1   0    0.16    0.24
   7   1   0    0.87    0.16
  -8  -1   0    4.62    0.61
  -8  -1   0    3.91    0.58
  -8  -1   0    4.25    0.58
  -8  -1   0    4.66    0.54
   8   1   0    5.21    0.60
   8   1   0    5.12    0.73
   8   1   0    5.17    0.52
   8   1   0    4.22    0.65
   8   1   0    4.20    0.65
   8   1   0    5.25    0.58
   8   1   0    4.80    0.67
  -9  -1   0    0.36    0.50
  -9  -1   0   -0.08    0.29
  -9  -1   0    0.07    0.42
  -9  -1   0    0.21    0.37
  -9  -1   0   -0.08    0.39
   9   1   0   -0.01    0.42
   9   1   0    0.20    0.39
   9   1   0   -0.28    0.38
   9   1   0   -0.01    0.23
   9   1   0   -0.11    0.39
 -10  -1   0   27.90    2.19
 -10  -1   0   23.52    2.05
 -10  -1   0   25.56    2.00
 -10  -1   0   27.89    2.05
 -10  -1   0   32.22    2.12
  10   1   0   29.15    2.17
  10   1   0   29.37    2.09
  10   1   0   23.31    2.07
  10   1   0   29.85    2.05
  10   1   0   26.83    2.08
  10   1   0   27.31    1.98
  10   1   0   26.58    2.03
 -11  -1   0    9.60    1.26
 -11  -1   0   11.07    1.51
 -11  -1   0   10.00    1.17
 -11  -1   0    9.52    1.14
 -11  -1   0   11.25    1.06
  11   1   0    9.74    1.25
  11   1   0   10.98    1.01
  11   1   0   12.53    1.21
  11   1   0   10.48    1.26
  11   1   0   10.69    1.37
  11   1   0   12.43    1.32
 -12  -1   0   -0.33    0.60
 -12  -1   0    1.64    0.76
 -12  -1   0   -0.54    0.55
 -12  -1   0    0.68    0.65
 -12  -1   0    0.24    0.94
  12   1   0   -0.13    0.75
  12   1   0    0.19    0.76
  12   1   0    0.81    0.72
  12   1   0    0.44    1.29
  12   1   0    1.03    0.72
 -13  -1   0   -0.15    0.71
 -13  -1   0   -1.11    1.19
 -13  -1   0    0.09    0.68
 -13  -1   0   -0.17    0.78
  13   1   0   -0.19    0.92
  13   1   0    0.44    0.49
  13   1   0   -0.14    0.87
  13   1   0   -0.67    0.93
 -14  -1   0    0.60    0.87
 -14  -1   0    1.17    0.94
 -14  -1   0    0.46    1.00
 -14  -1   0    1.38    1.28
 -14  -1   0    1.26    1.21
  14   1   0   -1.10    0.60
  14   1   0   -1.30    1.03
  14   1   0    1.33    1.27
  14   1   0    0.65    1.10
  14   1   0    0.67    1.07
 -15  -1   0    0.57    1.61
 -15  -1   0    1.28    1.15
 -15  -1   0    1.34    1.20
 -15  -1   0    0.23    1.52
 -15  -1   0    2.37    1.63
  15   1   0   -0.20    1.34
  15   1   0   -1.70    1.32
  15   1   0    1.07    0.73
  15   1   0    3.03    1.53
  15  -2   0    1.22    0.77
  15  -2   0    1.98    3.19
 -15   2   0    0.92    1.22
 -15   2   0    2.00    1.12
 -15   2   0    2.40    1.88
 -15   2   0    3.16    1.03
 -15   2   0    0.54    1.05
  14  -2   0    1.89    1.31
  14  -2   0    0.92    0.60
 -14   2   0    1.63    0.76
 -14   2   0    0.70    0.83
 -14   2   0    0.68    0.94
 -14   2   0    2.29    1.16
 -14   2   0    0.93    0.91
  13  -2   0   -0.15    0.84
  13  -2   0   -1.14    1.02
  13  -2   0    0.15    0.52
  13  -2   0    0.35    0.59
 -13   2   0   -0.30    0.69
 -13   2   0    0.13    0.70
 -13   2   0    0.49    0.67
 -13   2   0   -1.28    0.70
  12  -2   0   -0.12    0.67
  12  -2   0    0.48    0.45
  12  -2   0    0.42    0.51
  12  -2   0    0.24    0.81
  12  -2   0    0.05    0.46
 -12   2   0    0.36    0.51
 -12   2   0   -0.57    0.54
 -12   2   0   -0.65    0.54
 -12   2   0   -0.12    0.55
 -12   2   0   -0.23    0.96
  11  -2   0   12.30    1.06
  11  -2   0   11.39    1.18
  11  -2   0   12.71    1.25
  11  -2   0   13.21    1.04
  11  -2   0   10.71    1.43
 -11   2   0   11.59    1.28
 -11   2   0   11.22    1.10
 -11   2   0    9.39    1.11
 -11   2   0   11.65    1.10
 -11   2   0   11.63    1.29
  10  -2   0    6.65    0.91
  10  -2   0    8.49    0.71
  10  -2   0    8.55    0.74
  10  -2   0    8.38    0.77
  10  -2   0    9.26    0.79
  10  -2   0    7.64    0.94
 -10   2   0    8.16    0.88
 -10   2   0    7.70    0.84
 -10   2   0    8.84    1.01
 -10   2   0    7.27    0.84
 -10   2   0    7.87    0.88
   9  -2   0    3.42    0.61
   9  -2   0    3.43    0.49
   9  -2   0    3.91    0.48
   9  -2   0    4.18    0.50
   9  -2   0    4.41    0.46
   9  -2   0    4.26    0.52
  -9   2   0    3.60    0.48
  -9   2   0    3.59    0.57
  -9   2   0    4.43    0.54
  -9   2   0    4.40    0.61
  -9   2   0    4.18    0.65
  -9   2   0    3.38    0.44
   8  -2   0    0.69    0.37
   8  -2   0    0.89    0.25
   8  -2   0    0.87    0.23
   8  -2   0    1.26    0.22
   8  -2   0    1.03    0.29
   8  -2   0    0.74    0.20
  -8   2   0    0.52    0.26
  -8   2   0    0.82    0.26
  -8   2   0    1.21    0.34
  -8   2   0    0.64    0.28
  -8   2   0    0.93    0.29
   7  -2   0    5.05    0.64
   7  -2   0    4.45    0.46
   7  -2   0    4.57    0.44
   7  -2   0    5.14    0.42
   7  -2   0    5.27    0.43
   7  -2   0    4.50    0.51
  -7   2   0    4.48    0.65
  -7   2   0    4.10    0.47
  -7   2   0    4.61    0.46
  -7   2   0    4.25    0.52
  -7   2   0    4.74    0.46
  -7   2   0    4.65    0.39
   6  -2   0   51.89    3.39
   6  -2   0   48.85    3.43
   6  -2   0   53.02    3.41
   6  -2   0   50.36    3.40
   6  -2   0   50.26    3.50
   6  -2   0   50.14    3.43
  -6   2   0   46.68    3.31
  -6   2   0   49.88    3.28
  -6   2   0   48.18    3.35
  -6   2   0   47.82    3.27
  -6   2   0   50.72    3.31
  -6   2   0   51.26    3.26
  -6   2   0   45.29    3.27
   5  -2   0   31.99    2.12
   5  -2   0   28.32    2.18
   5  -2   0   32.16    2.10
   5  -2   0   31.05    2.10
   5  -2   0   32.11    2.12
  -5   2   0   32.00    2.16
  -5   2   0   31.69    2.15
  -5   2   0   34.19    2.16
  -5   2   0   29.93    2.14
  -5   2   0   30.46    2.22
  -5   2   0   32.18    2.14
  -5   2   0   33.37    2.18
  -5   2   0   30.29    2.15
   4  -2   0  122.54    8.25
   4  -2   0  113.82    8.28
   4  -2   0  134.57    8.24
  -4   2   0  123.11    7.91
  -4   2   0  109.20    7.89
  -4   2   0  123.22    7.95
  -4   2   0  122.07    7.91
  -4   2   0  115.37    7.89
  -4   2   0  110.61    7.89
  -4   2   0  119.50    7.90
  -4   2   0  124.42    7.92
  -4   2   0  120.41    7.90
   3  -2   0   43.26    3.09
   3  -2   0   44.42    3.10
   3  -2   0   50.64    3.15
  -3   2   0   43.28    2.77
  -3   2   0   44.21    2.81
  -3   2   0   42.13    2.78
  -3   2   0   42.87    2.79
  -3   2   0   39.62    2.79
  -3   2   0   38.97    2.82
  -3   2   0   40.08    2.77
  -3   2   0   41.06    2.78
   2  -2   0   25.54    1.75
   2  -2   0   27.24    1.75
   2  -2   0   24.97    1.74
  -2   2   0   26.81    1.76
  -2   2   0   25.33    1.75
  -2   2   0   26.11    1.76
   1  -2   0   -0.02    0.04
   1  -2   0    0.08    0.05
   1  -2   0   -0.02    0.05
   1  -2   0    0.06    0.04
   1  -2   0    0.03    0.02
  -1   2   0    0.00    0.03
  -1   2   0   -0.01    0.05
  -1   2   0    0.01    0.05
  -1   2   0    0.02    0.04
  -1   2   0    0.01    0.04
  -1   2   0    0.12    0.05
  -1   2   0    0.03    0.03
  -1   2   0    0.04    0.03
   0  -2   0  438.01   33.24
   0  -2   0  512.37   33.25
   0  -2   0  477.41   33.25
   0  -2   0  481.16   33.24
   0  -2   0  594.84   33.25
   0   2   0  531.90   31.89
   0   2   0  446.87   31.88
   0   2   0  512.62   31.88
   0   2   0  482.79   31.89
   0   2   0  427.13   31.88
  -1  -2   0    0.08    0.08
  -1  -2   0    0.05    0.06
  -1  -2   0    0.04    0.05
  -1  -2   0    0.01    0.05
  -1  -2   0    0.05    0.06
  -1  -2   0   -0.01    0.06
   1   2   0    0.10    0.07
   1   2   0    0.01    0.05
   1   2   0   -0.02    0.06
   1   2   0   -0.02    0.06
   1   2   0   -0.03    0.07
   1   2   0    0.03    0.04
  -2  -2   0   21.97    1.69
  -2  -2   0   26.55    1.71
  -2  -2   0   26.63    1.70
  -2  -2   0   24.55    1.69
   2   2   0   24.97    1.66
   2   2   0   24.56    1.66
   2   2   0   23.49    1.65
   2   2   0   24.21    1.66
  -3  -2   0   40.96    2.80
  -3  -2   0   43.97    2.83
  -3  -2   0   39.63    2.81
  -3  -2   0   42.03    2.82
   3   2   0   40.17    2.77
   3   2   0   41.50    2.78
   3   2   0   41.20    2.78
   3   2   0   41.02    2.76
   3   2   0   41.21    2.78
  -4  -2   0  108.31    7.64
  -4  -2   0  127.23    7.65
  -4  -2   0  108.31    7.64
  -4  -2   0  112.90    7.64
   4   2   0  116.45    7.91
   4   2   0  118.08    7.90
   4   2   0  117.66    7.91
   4   2   0  119.64    7.91
   4   2   0  119.39    7.92
  -5  -2   0   28.15    2.04
  -5  -2   0   34.54    2.10
  -5  -2   0   26.72    2.05
  -5  -2   0   28.34    2.06
  -5  -2   0   31.27    2.07
   5   2   0   32.41    2.14
   5   2   0   29.86    2.12
   5   2   0   32.24    2.15
   5   2   0   31.75    2.16
   5   2   0   27.71    2.14
   5   2   0   31.82    2.11
  -6  -2   0   46.20    3.27
  -6  -2   0   46.94    3.27
  -6  -2   0   47.99    3.27
  -6  -2   0   47.61    3.25
  -6  -2   0   50.51    3.30
   6   2   0   50.91    3.43
   6   2   0   50.82    3.49
   6   2   0   48.57    3.43
   6   2   0   46.53    3.41
   6   2   0   51.61    3.42
   6   2   0   49.64    3.40
   6   2   0   52.42    3.36
  -7  -2   0    4.60    0.55
  -7  -2   0    3.84    0.47
  -7  -2   0    4.16    0.54
  -7  -2   0    3.40    0.54
  -7  -2   0    4.65    0.55
   7   2   0    5.86    0.64
   7   2   0    4.35    0.64
   7   2   0    5.26    0.57
   7   2   0    4.42    0.55
   7   2   0    5.35    0.65
   7   2   0    5.13    0.44
   7   2   0    4.47    0.59
  -8  -2   0    0.90    0.36
  -8  -2   0    0.27    0.29
  -8  -2   0    0.44    0.44
  -8  -2   0   -0.03    0.30
  -8  -2   0    0.37    0.27
   8   2   0    0.76    0.19
   8   2   0    0.96    0.39
   8   2   0    0.54    0.37
   8   2   0    0.49    0.31
   8   2   0    0.99    0.30
   8   2   0    1.18    0.40
   8   2   0    1.45    0.40
  -9  -2   0    4.06    0.58
  -9  -2   0    2.15    0.50
  -9  -2   0    2.61    0.42
  -9  -2   0    3.37    0.52
  -9  -2   0    3.95    0.67
   9   2   0    2.61    0.57
   9   2   0    3.94    0.45
   9   2   0    3.17    0.57
   9   2   0    4.65    0.62
   9   2   0    5.00    0.59
   9   2   0    2.78    0.44
   9   2   0    4.34    0.59
 -10  -2   0    8.12    0.99
 -10  -2   0    8.04    1.10
 -10  -2   0    6.40    0.98
 -10  -2   0    9.12    0.98
 -10  -2   0    7.27    0.86
  10   2   0    9.21    1.12
  10   2   0    7.89    0.99
  10   2   0    7.71    1.03
  10   2   0    9.31    0.97
  10   2   0    7.38    1.08
  10   2   0    6.66    0.85
 -11  -2   0   13.32    1.73
 -11  -2   0   10.66    1.33
 -11  -2   0   13.04    1.20
 -11  -2   0   14.01    1.33
 -11  -2   0   13.39    1.45
  11   2   0   12.84    1.43
  11   2   0   11.75    1.31
  11   2   0   11.64    1.05
  11   2   0   12.37    1.36
  11   2   0    9.55    1.34
  11   2   0    9.85    1.44
  11   2   0   13.79    1.32
 -12  -2   0    0.34    0.65
 -12  -2   0   -0.75    0.65
 -12  -2   0    1.59    0.88
 -12  -2   0   -0.11    1.03
 -12  -2   0    0.15    0.59
  12   2   0    0.35    0.72
  12   2   0    1.81    0.82
  12   2   0    0.52    0.77
  12   2   0    0.53    0.79
  12   2   0   -0.13    0.68
  12   2   0    0.67    0.51
 -13  -2   0    0.81    0.72
 -13  -2   0    0.10    0.77
 -13  -2   0   -0.61    1.34
 -13  -2   0    0.19    0.86
  13   2   0   -0.87    0.97
  13   2   0    0.37    0.96
  13   2   0    0.08    0.94
  13   2   0    0.19    0.51
  13   2   0   -0.77    0.96
  13   2   0   -0.44    0.89
 -14  -2   0    2.12    1.38
 -14  -2   0    0.08    0.98
 -14  -2   0    0.88    0.82
 -14  -2   0    2.79    1.06
 -14  -2   0    3.12    1.34
  14   2   0    1.02    1.19
  14   2   0    2.54    0.67
  14   2   0    0.85    1.21
 -15  -2   0    1.77    1.94
 -15  -2   0    2.37    1.25
 -15  -2   0    1.02    2.78
 -15  -2   0    2.15    1.88
 -15  -2   0    2.78    1.38
  15   2   0    1.76    1.54
  15   2   0    0.41    1.52
  15   2   0    1.38    0.77
  15   2   0   -0.66    1.47
  14  -3   0    3.56    1.44
  14  -3   0    3.08    0.68
 -14   3   0    3.88    0.96
 -14   3   0    2.84    0.86
 -14   3   0    2.87    0.81
 -14   3   0    3.71    0.89
 -14   3   0    3.02    0.99
  13  -3   0   -0.65    0.49
  13  -3   0   -0.78    1.04
 -13   3   0   -0.22    0.67
 -13   3   0    0.02    0.65
 -13   3   0    0.47    0.58
 -13   3   0   -0.28    0.66
 -13   3   0   -0.73    0.68
  12  -3   0    1.29    0.45
  12  -3   0    1.10    0.87
 -12   3   0    0.78    0.53
 -12   3   0    0.42    0.53
 -12   3   0    1.25    0.50
 -12   3   0    1.40    0.57
 -12   3   0   -0.07    0.50
 -12   3   0    1.37    0.85
  11  -3   0    3.87    0.51
  11  -3   0    2.38    1.38
 -11   3   0    3.75    0.55
 -11   3   0    2.52    0.53
 -11   3   0    3.11    0.73
 -11   3   0    4.21    0.52
 -11   3   0    3.60    0.67
 -11   3   0    3.27    0.57
  10  -3   0   16.01    1.37
  10  -3   0   20.32    1.45
  10  -3   0   18.95    1.66
 -10   3   0   16.33    1.33
 -10   3   0   19.69    1.40
 -10   3   0   20.68    1.52
 -10   3   0   16.68    1.46
 -10   3   0   17.09    1.36
 -10   3   0   16.48    1.39
   9  -3   0    1.24    0.33
   9  -3   0    2.11    0.38
   9  -3   0    1.46    0.51
  -9   3   0    1.23    0.43
  -9   3   0    1.90    0.58
  -9   3   0    1.90    0.24
  -9   3   0    1.63    0.35
  -9   3   0    1.91    0.35
  -9   3   0    1.74    0.34
  -9   3   0    1.55    0.41
   8  -3   0   12.09    1.06
   8  -3   0   10.91    0.88
   8  -3   0   10.76    0.90
  -8   3   0   10.21    1.03
  -8   3   0   11.72    0.87
  -8   3   0   10.90    0.79
  -8   3   0    9.70    0.89
  -8   3   0   12.40    0.98
  -8   3   0    9.75    0.84
  -8   3   0   10.16    0.86
  -8   3   0    9.57    1.11
  -8   3   0   11.65    0.85
   7  -3   0    1.40    0.25
   7  -3   0    0.95    0.29
   7  -3   0    1.20    0.23
  -7   3   0    1.37    0.22
  -7   3   0    0.65    0.21
  -7   3   0    0.74    0.35
  -7   3   0    0.81    0.22
  -7   3   0    1.05    0.18
  -7   3   0    0.97    0.30
  -7   3   0    0.74    0.38
  -7   3   0    1.32    0.25
  -7   3   0    1.05    0.22
   6  -3   0   44.63    3.19
   6  -3   0   47.33    3.12
  -6   3   0   42.27    3.05
  -6   3   0   43.16    3.05
  -6   3   0   51.53    3.06
  -6   3   0   48.27    3.11
  -6   3   0   46.26    3.06
  -6   3   0   46.26    3.11
  -6   3   0   38.88    3.15
  -6   3   0   44.90    3.11
  -6   3   0   46.91    3.06
   5  -3   0  208.22   13.82
   5  -3   0  205.28   13.77
  -5   3   0  206.93   13.46
  -5   3   0  196.94   13.44
  -5   3   0  203.29   13.48
  -5   3   0  204.26   13.46
  -5   3   0  206.57   13.44
  -5   3   0  205.38   13.47
  -5   3   0  188.35   13.51
  -5   3   0  205.73   13.48
   4  -3   0  129.33    8.53
   4  -3   0  126.70    8.53
   4  -3   0  127.61    8.57
  -4   3   0  131.85    8.61
  -4   3   0  128.80    8.62
  -4   3   0  125.64    8.65
  -4   3   0  124.33    8.60
  -4   3   0  128.30    8.60
  -4   3   0  135.35    8.62
   3  -3   0    4.28    0.36
   3  -3   0    4.39    0.35
   3  -3   0    4.74    0.41
  -3   3   0    4.84    0.38
  -3   3   0    4.60    0.43
  -3   3   0    4.45    0.36
  -3   3   0    3.90    0.39
  -3   3   0    4.13    0.33
  -3   3   0    4.27    0.35
   2  -3   0   11.93    0.81
   2  -3   0   11.42    0.82
   2  -3   0   11.64    0.81
  -2   3   0   11.41    0.82
  -2   3   0   11.27    0.83
  -2   3   0   11.80    0.82
  -2   3   0   12.36    0.81
   1  -3   0   14.06    0.99
   1  -3   0   15.21    0.98
   1  -3   0   13.77    0.98
   1  -3   0   14.02    0.97
   1  -3   0   13.34    0.97
   1  -3   0   15.66    0.97
  -1   3   0   12.66    0.94
  -1   3   0   14.77    0.94
  -1   3   0   13.88    0.94
  -1   3   0   12.74    0.94
  -1   3   0   14.56    0.96
  -1   3   0   14.56    0.97
  -1   3   0   13.43    0.95
  -1   3   0   14.37    0.94
   0  -3   0    0.07    0.08
   0  -3   0    0.10    0.08
   0  -3   0    0.10    0.08
   0  -3   0    0.04    0.07
   0  -3   0    0.05    0.09
   0  -3   0    0.03    0.06
   0   3   0   -0.02    0.05
   0   3   0   -0.05    0.07
   0   3   0   -0.02    0.06
   0   3   0    0.08    0.10
   0   3   0   -0.07    0.08
   0   3   0    0.01    0.08
  -1  -3   0   14.69    0.96
  -1  -3   0   12.43    0.95
  -1  -3   0   13.05    0.94
  -1  -3   0   13.54    0.94
  -1  -3   0   14.46    0.96
   1   3   0   12.97    0.89
   1   3   0   11.28    0.88
   1   3   0   13.53    0.89
   1   3   0   12.55    0.87
  -2  -3   0   11.48    0.87
  -2  -3   0   13.17    0.90
   2   3   0   13.11    0.90
   2   3   0   12.27    0.89
   2   3   0   11.83    0.89
   2   3   0   12.63    0.89
   2   3   0   11.97    0.87
  -3  -3   0    4.70    0.42
  -3  -3   0    3.95    0.38
  -3  -3   0    3.93    0.36
  -3  -3   0    3.42    0.36
  -3  -3   0    3.23    0.34
  -3  -3   0    3.84    0.33
   3   3   0    4.91    0.42
   3   3   0    3.92    0.39
   3   3   0    3.59    0.35
   3   3   0    3.95    0.39
   3   3   0    3.74    0.38
  -4  -3   0  131.51    8.34
  -4  -3   0  121.28    8.31
  -4  -3   0  123.48    8.33
  -4  -3   0  121.34    8.33
   4   3   0  128.74    8.55
   4   3   0  131.66    8.55
   4   3   0  127.80    8.56
   4   3   0  122.57    8.55
  -5  -3   0  210.93   12.60
  -5  -3   0  184.35   12.58
  -5  -3   0  190.18   12.56
  -5  -3   0  173.85   12.58
  -5  -3   0  182.21   12.58
   5   3   0  198.41   13.26
   5   3   0  197.84   13.27
   5   3   0  197.11   13.25
   5   3   0  198.09   13.26
   5   3   0  201.71   13.28
  -6  -3   0   42.28    2.84
  -6  -3   0   39.73    2.83
  -6  -3   0   41.04    2.81
  -6  -3   0   40.99    2.84
   6   3   0   44.24    3.20
   6   3   0   47.85    3.19
   6   3   0   45.56    3.13
   6   3   0   47.55    3.20
   6   3   0   46.77    3.21
  -7  -3   0    1.79    0.41
  -7  -3   0    0.73    0.24
  -7  -3   0    0.85    0.29
  -7  -3   0    1.21    0.43
  -7  -3   0    0.66    0.31
   7   3   0    1.32    0.34
   7   3   0    0.98    0.36
   7   3   0    1.17    0.38
   7   3   0    1.04    0.34
   7   3   0    0.89    0.21
   7   3   0    0.92    0.34
   7   3   0    0.72    0.26
  -8  -3   0    8.95    0.96
  -8  -3   0    8.81    1.13
  -8  -3   0   10.96    0.87
  -8  -3   0   10.10    0.92
   8   3   0   11.22    1.04
   8   3   0   11.50    0.98
   8   3   0   11.10    1.00
   8   3   0   11.36    1.04
   8   3   0   11.24    0.85
   8   3   0   10.74    1.07
   8   3   0   10.79    1.07
  -9  -3   0    2.68    0.65
  -9  -3   0    1.35    0.49
  -9  -3   0    1.04    0.57
  -9  -3   0    0.84    0.37
   9   3   0    1.72    0.50
   9   3   0    1.53    0.53
   9   3   0    2.28    0.48
   9   3   0    1.96    0.64
   9   3   0    1.26    0.52
   9   3   0    2.30    0.31
   9   3   0    1.00    0.44
 -10  -3   0   16.28    1.34
 -10  -3   0   18.28    1.76
 -10  -3   0   15.18    1.43
 -10  -3   0   15.94    1.47
  10   3   0   15.42    1.63
  10   3   0   19.34    1.55
  10   3   0   18.26    1.34
  10   3   0   16.80    1.68
  10   3   0   18.17    1.62
  10   3   0   20.50    1.59
  10   3   0   19.22    1.65
 -11  -3   0    2.57    0.68
 -11  -3   0    2.99    0.98
 -11  -3   0    2.86    0.78
 -11  -3   0    2.19    0.65
  11   3   0    2.89    0.85
  11   3   0    1.39    0.61
  11   3   0    1.89    0.77
  11   3   0    1.91    0.74
  11   3   0    3.07    0.77
 -12  -3   0    0.56    0.69
 -12  -3   0    0.59    0.95
 -12  -3   0    1.13    0.62
 -12  -3   0    1.25    1.14
 -12  -3   0    1.23    0.71
  12   3   0    1.51    0.86
  12   3   0    0.95    0.51
  12   3   0    1.84    0.91
  12   3   0    0.84    0.85
  12   3   0    1.45    0.80
  12   3   0    1.67    0.78
 -13  -3   0    0.85    0.85
 -13  -3   0    1.27    2.59
 -13  -3   0   -0.27    0.81
 -13  -3   0    0.18    0.67
  13   3   0   -0.62    1.02
  13   3   0   -0.16    0.51
  13   3   0   -0.73    1.03
  13   3   0    0.75    1.12
  13   3   0    0.11    0.98
  13   3   0   -0.80    1.01
 -14  -3   0    1.08    1.07
 -14  -3   0    4.36    1.49
 -14  -3   0    2.91    0.98
 -14  -3   0    1.94    1.10
 -14  -3   0    5.94    1.53
  14   3   0    3.49    1.39
  14   3   0    2.84    0.70
  14   3   0   -1.29    1.27
  14   3   0    3.27    1.31
  14  -4   0    2.88    0.72
 -14   4   0    4.14    0.89
 -14   4   0    1.52    0.73
 -14   4   0    3.31    1.01
 -14   4   0    3.01    0.84
 -14   4   0    3.14    0.79
  13  -4   0    2.27    0.59
 -13   4   0    0.85    0.66
 -13   4   0    1.74    0.61
 -13   4   0    1.89    0.69
 -13   4   0    2.15    0.72
 -13   4   0    2.15    0.57
  12  -4   0    1.13    0.48
  12  -4   0    1.09    0.90
 -12   4   0    0.50    0.67
 -12   4   0   -0.03    0.42
 -12   4   0    0.44    0.49
 -12   4   0    1.04    0.53
 -12   4   0    0.62    0.53
 -12   4   0   -0.72    0.53
  11  -4   0    0.03    0.68
  11  -4   0    0.02    0.36
 -11   4   0    0.15    0.43
 -11   4   0    0.15    0.69
 -11   4   0    0.16    0.41
 -11   4   0    0.24    0.43
 -11   4   0    0.03    0.39
 -11   4   0   -0.45    0.33
  10  -4   0    4.61    0.77
  10  -4   0    4.45    0.61
 -10   4   0    3.49    0.60
 -10   4   0    4.25    0.54
 -10   4   0    4.02    0.52
 -10   4   0    3.38    0.46
 -10   4   0    5.23    0.66
   9  -4   0    0.75    0.28
   9  -4   0   -0.32    0.47
  -9   4   0    0.61    0.31
  -9   4   0    0.56    0.35
  -9   4   0    0.93    0.39
  -9   4   0    0.61    0.23
  -9   4   0    0.08    0.28
  -9   4   0    0.54    0.27
  -9   4   0    0.31    0.23
   8  -4   0    1.90    0.50
  -8   4   0    1.54    0.25
  -8   4   0    0.84    0.25
  -8   4   0    1.02    0.26
  -8   4   0    2.12    0.43
  -8   4   0    1.02    0.20
  -8   4   0    0.71    0.29
  -8   4   0    0.77    0.53
  -8   4   0    0.90    0.59
   7  -4   0    4.19    0.67
   7  -4   0    4.19    0.44
  -7   4   0    2.54    0.47
  -7   4   0    1.88    0.44
  -7   4   0    3.36    0.49
  -7   4   0    2.53    0.39
  -7   4   0    3.07    0.36
  -7   4   0    2.44    0.31
  -7   4   0    4.20    0.55
  -7   4   0    3.35    0.39
   6  -4   0    0.85    0.19
   6  -4   0    0.58    0.27
  -6   4   0    1.81    0.38
  -6   4   0    0.49    0.32
  -6   4   0    1.76    0.46
  -6   4   0    0.95    0.20
  -6   4   0    1.24    0.18
  -6   4   0    1.03    0.28
  -6   4   0    0.82    0.20
  -6   4   0    0.76    0.16
   5  -4   0    2.99    0.45
   5  -4   0    3.32    0.34
   5  -4   0    2.98    0.36
  -5   4   0    3.66    0.50
  -5   4   0    3.30    0.36
  -5   4   0    3.38    0.52
  -5   4   0    3.52    0.49
  -5   4   0    3.06    0.32
  -5   4   0    2.14    0.35
   4  -4   0   31.16    2.12
   4  -4   0   30.99    2.12
  -4   4   0   29.00    2.05
  -4   4   0   30.14    2.03
  -4   4   0   29.31    2.05
  -4   4   0   31.07    2.07
  -4   4   0   31.47    2.06
  -4   4   0   29.60    2.10
  -4   4   0   28.94    2.03
   3  -4   0    6.42    0.52
   3  -4   0    7.21    0.53
  -3   4   0    7.18    0.57
  -3   4   0    6.42    0.60
  -3   4   0    7.05    0.54
  -3   4   0    6.87    0.56
  -3   4   0    7.39    0.52
   2  -4   0    3.09    0.33
   2  -4   0    3.93    0.31
   2  -4   0    4.18    0.31
   2  -4   0    3.75    0.32
  -2   4   0    3.94    0.37
  -2   4   0    3.56    0.29
  -2   4   0    3.75    0.30
  -2   4   0    3.52    0.33
  -2   4   0    4.06    0.38
  -2   4   0    3.78    0.30
  -2   4   0    4.44    0.31
   1  -4   0   13.77    0.88
   1  -4   0   12.59    0.88
   1  -4   0   12.74    0.89
   1  -4   0   12.11    0.87
   1  -4   0   13.47    0.89
   1  -4   0   11.91    0.86
   1  -4   0   11.79    0.87
  -1   4   0   13.72    0.92
  -1   4   0   13.69    0.88
  -1   4   0   12.15    0.89
  -1   4   0   10.82    0.88
  -1   4   0   12.64    0.88
  -1   4   0   13.48    0.89
  -1   4   0   12.71    0.88
   0  -4   0   45.35    3.32
   0  -4   0   44.89    3.32
   0  -4   0   55.84    3.33
   0  -4   0   52.43    3.33
   0  -4   0   49.01    3.33
   0   4   0   50.03    3.35
   0   4   0   50.20    3.37
   0   4   0   45.14    3.36
   0   4   0   50.91    3.42
   0   4   0   51.88    3.36
   0   4   0   52.24    3.37
  -1  -4   0   12.82    0.93
  -1  -4   0   12.34    0.94
  -1  -4   0   14.61    0.96
  -1  -4   0   14.96    0.97
  -1  -4   0   11.82    0.94
   1   4   0   13.27    0.92
   1   4   0   12.74    0.91
   1   4   0   13.23    0.89
   1   4   0   12.97    0.89
   1   4   0   13.17    0.91
   1   4   0   10.73    0.90
  -2  -4   0    2.75    0.36
  -2  -4   0    2.99    0.33
  -2  -4   0    3.81    0.32
  -2  -4   0    4.46    0.41
  -2  -4   0    3.57    0.35
   2   4   0    3.78    0.36
   2   4   0    3.51    0.38
   2   4   0    3.44    0.38
   2   4   0    3.62    0.37
   2   4   0    3.27    0.33
  -3  -4   0    5.65    0.53
  -3  -4   0    6.32    0.54
  -3  -4   0    6.66    0.53
  -3  -4   0    6.44    0.57
  -3  -4   0    7.25    0.56
  -3  -4   0    7.91    0.63
   3   4   0    6.50    0.60
   3   4   0    6.86    0.55
   3   4   0    6.62    0.58
   3   4   0    8.19    0.60
   3   4   0    6.49    0.61
  -4  -4   0   28.91    2.06
  -4  -4   0   34.73    2.11
  -4  -4   0   26.92    2.06
  -4  -4   0   28.38    2.04
   4   4   0   29.33    1.98
   4   4   0   29.89    1.97
   4   4   0   26.76    1.97
   4   4   0   27.90    1.94
   4   4   0   26.62    1.98
  -5  -4   0    3.19    0.47
  -5  -4   0    3.06    0.41
  -5  -4   0    3.68    0.48
  -5  -4   0    4.12    0.61
   5   4   0    2.88    0.46
   5   4   0    3.74    0.54
   5   4   0    3.95    0.54
  -6  -4   0    1.16    0.34
  -6  -4   0    0.51    0.23
  -6  -4   0    0.73    0.30
  -6  -4   0    1.17    0.32
  -6  -4   0    1.06    0.39
   6   4   0    0.48    0.22
   6   4   0    1.21    0.33
   6   4   0    0.80    0.29
   6   4   0    0.35    0.32
   6   4   0    1.02    0.57
  -7  -4   0    2.77    0.45
  -7  -4   0    2.76    0.37
  -7  -4   0    2.06    0.42
  -7  -4   0    2.64    0.45
  -7  -4   0    4.21    0.59
   7   4   0    1.63    0.38
   7   4   0    3.11    0.32
   7   4   0    2.06    0.34
   7   4   0    2.25    0.46
   7   4   0    3.30    0.51
  -8  -4   0    1.27    0.34
  -8  -4   0    1.66    0.45
  -8  -4   0    0.33    0.36
  -8  -4   0    1.50    0.61
  -8  -4   0    1.10    0.36
   8   4   0    0.73    0.46
   8   4   0    1.28    0.41
   8   4   0    1.07    0.43
   8   4   0    1.58    0.51
   8   4   0    0.82    0.27
   8   4   0    1.29    0.43
   8   4   0    0.91    0.37
  -9  -4   0    1.38    0.71
  -9  -4   0    0.52    0.38
  -9  -4   0    0.50    0.56
  -9  -4   0    0.95    0.37
  -9  -4   0    0.28    0.48
   9   4   0    0.10    0.49
   9   4   0    0.27    0.45
   9   4   0    0.75    0.53
   9   4   0    0.66    0.47
   9   4   0    0.63    0.48
   9   4   0    0.53    0.29
   9   4   0    0.40    0.59
 -10  -4   0    3.71    0.53
 -10  -4   0    4.73    0.97
 -10  -4   0    4.88    0.76
 -10  -4   0    3.18    0.70
 -10  -4   0    6.15    0.84
  10   4   0    4.10    0.75
  10   4   0    3.87    0.69
  10   4   0    5.47    0.82
  10   4   0    3.38    0.69
  10   4   0    5.09    0.65
  10   4   0    2.49    0.58
  10   4   0    5.58    0.87
 -11  -4   0    0.65    0.93
 -11  -4   0    0.13    0.51
 -11  -4   0   -0.05    0.62
 -11  -4   0    0.09    0.57
 -11  -4   0    0.19    0.79
 -11  -4   0    0.36    1.30
  11   4   0    0.15    0.51
  11   4   0   -1.63    0.71
  11   4   0   -0.31    0.37
  11   4   0   -0.06    0.76
  11   4   0    0.11    1.42
  11   4   0    0.71    0.75
  11   4   0   -0.41    0.66
 -12  -4   0    0.09    0.59
 -12  -4   0    0.63    0.75
 -12  -4   0   -1.61    1.26
 -12  -4   0   -0.26    0.94
 -12  -4   0    1.10    0.75
 -12  -4   0    1.08    1.15
  12   4   0    0.04    0.84
  12   4   0    1.15    0.89
  12   4   0    0.52    0.86
  12   4   0    1.18    0.87
  12   4   0    0.38    0.87
 -13  -4   0    1.62    0.90
 -13  -4   0    3.36    1.27
 -13  -4   0    0.24    0.84
 -13  -4   0    1.63    1.04
 -13  -4   0    2.03    1.67
  13   4   0    0.05    1.05
  13   4   0    1.96    0.61
  13   4   0    1.50    1.08
  13   4   0    1.82    1.14
 -14  -4   0   -0.06    1.67
 -14  -4   0    4.60    1.20
 -14  -4   0    1.09    0.97
 -14  -4   0    4.00    1.28
  14   4   0    0.39    1.41
  14   4   0    1.83    0.78
  14   4   0    3.94    1.49
  14   4   0    2.92    1.33
  14  -5   0    1.03    0.73
 -14   5   0    0.57    0.91
 -14   5   0    1.98    0.79
 -14   5   0    1.21    0.75
  13  -5   0    0.80    0.56
 -13   5   0   -0.22    0.58
 -13   5   0   -0.26    0.70
 -13   5   0    0.13    0.60
  12  -5   0   10.44    1.08
 -12   5   0    9.87    1.08
 -12   5   0   10.32    1.07
 -12   5   0   10.97    1.24
 -12   5   0   11.67    1.67
  11  -5   0    7.77    0.86
 -11   5   0    8.51    1.22
 -11   5   0    7.15    0.87
 -11   5   0    8.18    0.99
 -11   5   0    8.58    0.85
  10  -5   0   81.92    5.56
 -10   5   0   78.09    5.29
 -10   5   0   75.06    5.23
 -10   5   0   73.19    5.24
 -10   5   0   80.16    5.37
 -10   5   0   82.70    5.24
   9  -5   0    5.68    0.63
  -9   5   0    5.92    0.67
  -9   5   0    5.56    0.80
  -9   5   0    5.99    0.61
  -9   5   0    5.00    0.84
  -9   5   0    5.30    0.58
   8  -5   0   12.14    0.96
  -8   5   0   12.58    1.06
  -8   5   0   12.65    0.97
  -8   5   0   11.56    0.91
  -8   5   0   13.62    1.30
  -8   5   0   13.11    0.99
  -8   5   0   10.49    1.27
   7  -5   0   14.33    1.07
  -7   5   0   12.09    1.22
  -7   5   0   13.58    0.99
  -7   5   0   13.69    1.18
  -7   5   0   15.00    1.24
  -7   5   0   13.66    1.06
  -7   5   0   11.98    1.00
   6  -5   0    1.00    0.24
   6  -5   0    0.64    0.19
  -6   5   0    0.87    0.26
  -6   5   0    1.16    0.40
  -6   5   0    1.32    0.42
  -6   5   0    0.60    0.20
  -6   5   0    0.61    0.18
  -6   5   0    1.46    0.39
  -6   5   0    0.75    0.24
   5  -5   0    0.00    0.18
   5  -5   0   -0.07    0.16
  -5   5   0    0.07    0.14
  -5   5   0    0.41    0.29
  -5   5   0    0.17    0.18
  -5   5   0    0.28    0.17
  -5   5   0    0.56    0.20
  -5   5   0    0.11    0.58
   4  -5   0    0.21    0.16
   4  -5   0    0.12    0.13
  -4   5   0    0.24    0.15
  -4   5   0    0.53    0.14
  -4   5   0    0.22    0.24
  -4   5   0    0.28    0.25
  -4   5   0    0.18    0.16
  -4   5   0    0.12    0.15
   3  -5   0   39.85    2.78
   3  -5   0   41.74    2.78
   3  -5   0   41.31    2.78
  -3   5   0   41.92    2.82
  -3   5   0   40.93    2.86
  -3   5   0   41.39    2.80
  -3   5   0   42.25    2.84
  -3   5   0   40.17    2.88
  -3   5   0   43.09    2.84
  -3   5   0   43.16    2.80
   2  -5   0   70.10    5.29
   2  -5   0   81.99    5.33
   2  -5   0   77.64    5.29
   2  -5   0   83.59    5.32
   2  -5   0   83.94    5.31
  -2   5   0   76.75    5.31
  -2   5   0   81.30    5.36
  -2   5   0   80.50    5.31
  -2   5   0   74.76    5.34
  -2   5   0   75.58    5.31
  -2   5   0   80.22    5.33
  -2   5   0   79.63    5.31
  -2   5   0   79.46    5.33
  -2   5   0   87.80    5.32
   1  -5   0   41.46    2.85
   1  -5   0   38.61    2.84
   1  -5   0   40.26    2.86
   1  -5   0   46.04    2.84
   1  -5   0   45.69    2.85
   1  -5   0   41.59    2.84
  -1   5   0   42.13    2.87
  -1   5   0   42.88    2.89
  -1   5   0   44.73    2.88
  -1   5   0   43.43    2.87
  -1   5   0   38.83    2.87
  -1   5   0   42.54    2.90
  -1   5   0   43.99    2.88
   0  -5   0    0.12    0.10
   0  -5   0   -0.03    0.14
   0  -5   0   -0.02    0.11
   0  -5   0    0.25    0.15
   0  -5   0    0.40    0.15
   0   5   0    0.25    0.20
   0   5   0    0.30    0.15
   0   5   0    0.32    0.12
   0   5   0    0.35    0.14
   0   5   0    0.23    0.12
   0   5   0    0.18    0.14
  -1  -5   0   42.06    2.88
  -1  -5   0   42.19    2.88
  -1  -5   0   41.32    2.88
  -1  -5   0   42.95    2.86
  -1  -5   0   43.38    2.88
   1   5   0   42.70    2.94
   1   5   0   43.51    2.93
   1   5   0   43.88    2.95
   1   5   0   44.37    2.94
   1   5   0   42.44    2.93
   1   5   0   42.94    2.94
  -2  -5   0   72.38    5.07
  -2  -5   0   85.19    5.09
  -2  -5   0   71.77    5.07
  -2  -5   0   77.54    5.06
  -2  -5   0   69.72    5.07
   2   5   0   73.18    5.17
   2   5   0   76.26    5.19
   2   5   0   75.39    5.19
   2   5   0   77.18    5.19
   2   5   0   81.09    5.17
   2   5   0   78.93    5.19
  -3  -5   0   31.00    2.47
  -3  -5   0   32.66    2.47
  -3  -5   0   37.38    2.48
  -3  -5   0   42.81    2.48
   3   5   0   38.51    2.81
   3   5   0   42.05    2.81
   3   5   0   38.37    2.79
   3   5   0   40.13    2.81
   3   5   0   44.65    2.78
  -4  -5   0    0.38    0.25
  -4  -5   0    0.15    0.16
  -4  -5   0    0.22    0.21
  -4  -5   0    0.05    0.22
  -4  -5   0    0.49    0.32
  -4  -5   0   -0.07    0.19
   4   5   0    0.15    0.26
   4   5   0    0.07    0.23
   4   5   0    0.12    0.34
   4   5   0    0.06    0.22
   4   5   0    0.11    0.26
  -5  -5   0    0.22    0.28
  -5  -5   0    0.34    0.24
  -5  -5   0    0.37    0.27
  -5  -5   0    0.09    0.25
  -5  -5   0    0.06    0.35
  -5  -5   0    0.09    0.21
   5   5   0    0.28    0.26
   5   5   0   -0.04    0.26
   5   5   0    0.66    0.32
   5   5   0    0.38    0.31
   5   5   0    0.25    0.23
  -6  -5   0    0.72    0.32
  -6  -5   0    1.72    0.50
  -6  -5   0    1.28    0.26
  -6  -5   0    1.38    0.38
  -6  -5   0    0.69    0.29
  -6  -5   0    0.54    0.32
   6   5   0    1.04    0.29
   6   5   0    0.80    0.36
   6   5   0    1.14    0.37
   6   5   0    1.34    0.41
   6   5   0    0.86    0.34
  -7  -5   0   11.70    1.14
  -7  -5   0   13.54    1.06
  -7  -5   0   14.01    1.33
  -7  -5   0   10.56    1.14
  -7  -5   0   15.27    1.14
   7   5   0   13.65    1.27
   7   5   0   14.59    1.21
   7   5   0   13.61    1.11
   7   5   0   13.80    1.21
  -8  -5   0   11.13    1.18
  -8  -5   0   12.05    1.21
  -8  -5   0   10.38    1.10
  -8  -5   0   13.72    1.19
  -8  -5   0   10.55    1.41
  -8  -5   0   13.01    1.03
   8   5   0   14.01    1.03
   8   5   0   11.50    1.33
   8   5   0   12.14    1.20
   8   5   0   13.03    1.18
   8   5   0   14.89    1.16
   8   5   0   10.58    1.25
  -9  -5   0    6.83    1.02
  -9  -5   0    4.15    0.70
  -9  -5   0    6.77    0.88
  -9  -5   0    7.30    0.80
  -9  -5   0    6.04    1.09
  -9  -5   0    6.04    0.91
   9   5   0    5.68    0.69
   9   5   0    5.89    0.85
   9   5   0    8.07    0.98
   9   5   0    5.11    0.74
   9   5   0    4.29    0.74
   9   5   0    7.84    0.79
   9   5   0    3.23    0.74
 -10  -5   0   76.40    5.20
 -10  -5   0   70.90    5.08
 -10  -5   0   71.30    5.03
 -10  -5   0   71.30    4.96
 -10  -5   0   69.96    5.02
 -10  -5   0   70.96    5.19
  10   5   0   65.78    5.27
  10   5   0   73.00    5.32
  10   5   0   83.13    5.30
  10   5   0   74.28    5.29
  10   5   0   78.88    5.11
  10   5   0   75.32    5.27
  10   5   0   77.29    5.25
 -11  -5   0    7.90    1.27
 -11  -5   0    6.61    1.37
 -11  -5   0    8.68    1.31
 -11  -5   0    7.21    1.03
 -11  -5   0    8.32    0.96
 -11  -5   0    7.49    1.14
  11   5   0    6.57    1.01
  11   5   0    7.07    1.06
  11   5   0    7.90    1.14
  11   5   0    8.92    1.11
  11   5   0    6.62    0.93
  11   5   0    9.87    1.38
 -12  -5   0    8.34    1.67
 -12  -5   0   10.43    1.51
 -12  -5   0    6.46    1.20
 -12  -5   0    7.14    1.26
 -12  -5   0    6.45    0.88
  12   5   0    8.10    1.21
  12   5   0    7.07    1.25
  12   5   0    9.79    1.39
  12   5   0    9.56    1.06
  12   5   0   11.59    1.25
  12   5   0    8.07    1.23
 -13  -5   0   -0.73    0.84
 -13  -5   0    0.16    0.99
 -13  -5   0   -0.16    1.42
 -13  -5   0   -0.20    0.91
  13   5   0    1.74    1.30
  13   5   0   -0.01    1.21
  13   5   0    0.99    1.14
 -14  -5   0    0.84    1.76
 -14  -5   0    1.34    1.23
 -14  -5   0    2.52    1.84
 -14  -5   0    2.23    1.91
  14   5   0    2.08    1.53
  14   5   0    1.18    0.74
  14   5   0   -0.29    1.60
  14   5   0    0.42    1.45
  14  -6   0    3.75    0.82
 -14   6   0    3.80    0.71
 -14   6   0    3.57    1.19
 -14   6   0    4.16    0.76
 -14   6   0    3.17    1.02
  13  -6   0    0.09    0.58
 -13   6   0    1.10    0.94
 -13   6   0    0.11    0.74
 -13   6   0    1.09    0.52
  12  -6   0    0.23    0.50
 -12   6   0    1.09    0.43
 -12   6   0   -0.24    0.87
 -12   6   0    1.72    0.65
 -12   6   0    0.35    0.42
 -12   6   0    0.90    0.71
  11  -6   0    3.70    0.58
 -11   6   0    4.07    0.53
 -11   6   0    3.20    0.43
 -11   6   0    3.67    0.65
 -11   6   0    3.38    0.62
  10  -6   0    5.93    0.74
 -10   6   0    5.68    1.01
 -10   6   0    5.52    0.78
 -10   6   0    5.03    0.64
 -10   6   0    5.71    0.70
 -10   6   0    4.37    0.78
   9  -6   0    0.69    0.34
  -9   6   0    0.47    0.42
  -9   6   0    0.51    0.51
  -9   6   0    0.84    0.69
  -9   6   0   -0.25    0.32
  -9   6   0    0.56    0.33
   8  -6   0    0.27    0.30
  -8   6   0    0.02    0.35
  -8   6   0   -0.02    0.29
  -8   6   0    0.79    0.60
  -8   6   0    0.17    0.25
  -8   6   0    0.66    0.31
   7  -6   0    0.61    0.22
  -7   6   0    0.70    0.29
  -7   6   0    1.01    0.36
  -7   6   0    0.47    0.53
  -7   6   0    0.83    0.24
  -7   6   0    0.42    0.29
  -7   6   0    1.18    0.55
   6  -6   0    3.16    0.41
   6  -6   0    3.51    0.46
  -6   6   0    4.00    0.51
  -6   6   0    2.73    0.49
  -6   6   0    3.30    0.41
  -6   6   0    3.07    0.48
  -6   6   0    1.94    0.54
  -6   6   0    4.35    0.44
   5  -6   0   26.02    1.78
   5  -6   0   24.94    1.79
  -5   6   0   25.76    1.85
  -5   6   0   27.31    1.89
  -5   6   0   26.30    1.82
  -5   6   0   28.95    1.86
  -5   6   0   25.78    1.95
  -5   6   0   23.67    1.90
  -5   6   0   26.21    1.86
   4  -6   0    8.71    0.65
   4  -6   0    7.01    0.65
   4  -6   0    8.01    0.64
  -4   6   0    7.16    0.74
  -4   6   0    9.14    0.65
  -4   6   0    9.16    0.69
  -4   6   0    8.64    0.80
  -4   6   0    6.22    0.78
   3  -6   0    0.47    0.18
   3  -6   0    0.10    0.16
   3  -6   0    0.14    0.18
  -3   6   0    0.18    0.13
  -3   6   0    0.12    0.13
  -3   6   0    0.50    0.30
  -3   6   0    0.26    0.23
  -3   6   0    0.22    0.17
  -3   6   0    0.34    0.26
  -3   6   0    0.43    0.14
  -3   6   0    0.12    0.13
   2  -6   0   69.32    4.47
   2  -6   0   64.60    4.50
   2  -6   0   67.25    4.45
   2  -6   0   67.54    4.45
   2  -6   0   65.03    4.45
   2  -6   0   66.48    4.48
  -2   6   0   67.31    4.52
  -2   6   0   64.77    4.46
  -2   6   0   64.51    4.50
  -2   6   0   68.68    4.46
  -2   6   0   71.32    4.47
  -2   6   0   63.45    4.46
  -2   6   0   66.07    4.47
   1  -6   0    3.78    0.39
   1  -6   0    3.47    0.35
   1  -6   0    3.59    0.36
   1  -6   0    3.51    0.35
   1  -6   0    4.15    0.35
  -1   6   0    3.74    0.35
  -1   6   0    3.93    0.38
  -1   6   0    3.56    0.36
  -1   6   0    3.56    0.51
  -1   6   0    3.77    0.39
  -1   6   0    4.13    0.38
  -1   6   0    3.27    0.44
   0  -6   0  195.09   13.57
   0  -6   0  194.15   13.58
   0  -6   0  199.61   13.59
   0  -6   0  233.17   13.59
   0  -6   0  186.58   13.58
   0  -6   0  214.04   13.57
   0   6   0  217.23   13.48
   0   6   0  212.22   13.47
   0   6   0  203.47   13.49
   0   6   0  201.39   13.48
   0   6   0  178.25   13.55
   0   6   0  200.31   13.47
  -1  -6   0    5.62    0.54
  -1  -6   0    4.30    0.40
  -1  -6   0    3.81    0.43
  -1  -6   0    3.99    0.42
  -1  -6   0    3.82    0.46
   1   6   0    4.30    0.46
   1   6   0    3.18    0.38
   1   6   0    4.32    0.45
   1   6   0    3.30    0.42
   1   6   0    3.85    0.40
   1   6   0    4.59    0.43
  -2  -6   0   62.14    4.38
  -2  -6   0   68.99    4.37
  -2  -6   0   67.64    4.41
  -2  -6   0   63.63    4.39
  -2  -6   0   61.60    4.38
  -2  -6   0   64.44    4.38
   2   6   0   66.36    4.46
   2   6   0   66.05    4.46
   2   6   0   63.30    4.45
   2   6   0   61.05    4.43
   2   6   0   69.60    4.44
   2   6   0   68.01    4.45
  -3  -6   0    0.18    0.25
  -3  -6   0    0.23    0.33
  -3  -6   0    0.33    0.19
  -3  -6   0    0.11    0.20
  -3  -6   0    0.04    0.21
  -3  -6   0    0.42    0.24
   3   6   0   -0.06    0.26
   3   6   0    0.31    0.24
   3   6   0    0.59    0.24
   3   6   0   -0.12    0.23
   3   6   0    0.10    0.19
  -4  -6   0   10.43    0.91
  -4  -6   0    8.56    0.68
  -4  -6   0    6.74    0.71
  -4  -6   0    7.13    0.73
  -4  -6   0    8.91    0.73
  -4  -6   0    7.09    0.76
   4   6   0    9.68    0.84
   4   6   0    8.03    0.77
   4   6   0    8.93    0.74
   4   6   0    7.63    0.78
   4   6   0    9.10    0.84
  -5  -6   0   23.28    1.83
  -5  -6   0   24.56    1.79
  -5  -6   0   24.21    1.85
  -5  -6   0   25.80    1.84
  -5  -6   0   28.79    1.95
   5   6   0   27.75    1.90
   5   6   0   25.83    1.86
   5   6   0   24.47    1.87
   5   6   0   25.16    1.82
   5   6   0   24.00    1.87
  -6  -6   0    2.63    0.65
  -6  -6   0    2.96    0.42
  -6  -6   0    2.51    0.34
  -6  -6   0    3.11    0.48
  -6  -6   0    1.92    0.45
   6   6   0    3.31    0.56
   6   6   0    2.78    0.41
   6   6   0    3.60    0.48
   6   6   0    2.04    0.46
   6   6   0    2.81    0.49
  -7  -6   0    0.07    0.29
  -7  -6   0    0.90    0.42
  -7  -6   0    0.76    0.38
  -7  -6   0    0.22    0.48
  -7  -6   0    1.03    0.47
  -7  -6   0    1.58    0.68
   7   6   0    1.00    0.42
   7   6   0    0.89    0.42
   7   6   0    0.60    0.33
   7   6   0    0.91    0.53
   7   6   0    0.51    0.46
  -8  -6   0   -0.17    0.54
  -8  -6   0   -0.58    0.41
  -8  -6   0   -0.21    0.47
  -8  -6   0    0.08    0.76
  -8  -6   0    0.69    0.37
  -8  -6   0    0.18    0.61
   8   6   0    0.18    0.29
   8   6   0    0.20    0.44
   8   6   0    0.38    0.37
   8   6   0   -0.28    0.50
   8   6   0    0.49    0.54
   8   6   0    0.23    0.76
  -9  -6   0   -0.19    0.65
  -9  -6   0    1.08    0.73
  -9  -6   0   -0.11    0.49
  -9  -6   0    0.27    0.39
  -9  -6   0    0.56    0.88
  -9  -6   0    0.50    0.56
   9   6   0   -0.18    0.55
   9   6   0    0.31    0.41
   9   6   0    0.18    0.63
   9   6   0   -0.08    0.63
   9   6   0    0.45    0.77
 -10  -6   0    6.31    1.02
 -10  -6   0    5.18    0.69
 -10  -6   0    4.73    1.00
 -10  -6   0    3.60    0.77
 -10  -6   0    3.39    0.80
 -10  -6   0    7.48    1.23
  10   6   0    4.29    1.05
  10   6   0    4.19    0.90
  10   6   0    5.94    0.84
  10   6   0    2.97    0.86
  10   6   0    4.87    0.83
  10   6   0    7.37    0.99
  10   6   0    4.81    0.61
 -11  -6   0    3.50    1.37
 -11  -6   0    4.27    0.91
 -11  -6   0    4.67    1.18
 -11  -6   0    2.46    0.73
 -11  -6   0    3.83    1.07
 -11  -6   0    2.64    0.81
  11   6   0    2.17    0.91
  11   6   0    4.91    1.08
  11   6   0    1.73    0.94
  11   6   0    4.17    0.88
  11   6   0    2.86    0.58
  11   6   0    3.19    1.05
 -12  -6   0    0.58    0.78
 -12  -6   0    2.30    1.92
 -12  -6   0   -0.29    0.87
 -12  -6   0   -0.67    1.22
 -12  -6   0    0.26    0.88
  12   6   0   -1.89    1.92
  12   6   0    0.86    1.04
  12   6   0    1.17    1.12
  12   6   0   -0.27    1.08
  12   6   0    1.66    0.60
  12   6   0    1.33    0.96
 -13  -6   0   -0.54    1.19
 -13  -6   0   -0.49    1.02
 -13  -6   0    0.64    1.52
 -13  -6   0    0.27    0.76
  13   6   0   -0.08    1.30
  13   6   0    0.77    1.24
  13   6   0   -0.55    0.67
  13   6   0   -0.28    1.24
 -14  -6   0    3.70    1.21
 -14  -6   0    2.59    2.29
 -14  -6   0    2.96    1.37
 -14  -6   0    4.18    1.61
  14   6   0    4.19    1.80
  14   6   0    6.37    1.65
  13  -7   0   -0.03    0.63
 -13   7   0    1.78    0.84
 -13   7   0    2.29    0.93
  12  -7   0   -0.33    0.52
 -12   7   0    0.35    0.72
 -12   7   0   -0.01    0.46
 -12   7   0    0.31    0.64
  11  -7   0    1.42    0.46
 -11   7   0    0.34    0.57
 -11   7   0    1.35    0.53
 -11   7   0    2.16    0.93
 -11   7   0    2.02    0.49
  10  -7   0   11.85    1.08
 -10   7   0   10.71    1.08
 -10   7   0   11.13    1.36
 -10   7   0   10.88    1.06
 -10   7   0   10.92    1.13
 -10   7   0   13.91    1.92
   9  -7   0    4.13    0.56
  -9   7   0    3.88    0.46
  -9   7   0    3.53    0.68
  -9   7   0    3.41    0.50
  -9   7   0    1.58    0.90
  -9   7   0    2.57    0.47
   8  -7   0   18.89    1.42
  -8   7   0   20.99    1.50
  -8   7   0   21.33    1.54
  -8   7   0   17.75    1.61
  -8   7   0   20.88    1.53
   7  -7   0    0.03    0.30
   7  -7   0    0.26    0.28
  -7   7   0    0.63    0.59
  -7   7   0    0.18    0.32
  -7   7   0    0.37    0.40
  -7   7   0    0.42    0.24
  -7   7   0    0.28    0.27
   6  -7   0   11.27    0.89
   6  -7   0    9.74    0.85
  -6   7   0   10.98    1.51
  -6   7   0   10.03    0.91
  -6   7   0   11.09    1.12
  -6   7   0    9.99    0.93
  -6   7   0   10.25    0.83
  -6   7   0   10.98    0.85
   5  -7   0    2.98    0.39
   5  -7   0    4.03    0.47
  -5   7   0    3.32    0.41
  -5   7   0    4.03    0.52
  -5   7   0    2.69    0.51
  -5   7   0    3.81    0.56
  -5   7   0    1.86    0.50
  -5   7   0    3.19    0.41
  -5   7   0    3.58    0.38
   4  -7   0   75.41    5.21
   4  -7   0   76.53    5.22
   4  -7   0   79.94    5.22
  -4   7   0   73.17    5.15
  -4   7   0   78.74    5.10
  -4   7   0   79.47    5.04
  -4   7   0   68.91    5.03
  -4   7   0   79.97    5.09
  -4   7   0   70.37    5.11
  -4   7   0   76.91    5.11
   3  -7   0   16.85    1.14
   3  -7   0   15.56    1.12
   3  -7   0   14.42    1.15
  -3   7   0   16.55    1.08
  -3   7   0   15.80    1.05
  -3   7   0   13.87    1.21
  -3   7   0   14.41    1.06
  -3   7   0   15.59    1.19
  -3   7   0   15.00    1.06
  -3   7   0   13.44    1.06
   2  -7   0    0.89    0.18
   2  -7   0    0.71    0.21
   2  -7   0    0.98    0.16
   2  -7   0    1.17    0.21
   2  -7   0    0.99    0.17
   2  -7   0    0.96    0.20
  -2   7   0    0.84    0.21
  -2   7   0    1.14    0.21
  -2   7   0    1.19    0.19
  -2   7   0    1.67    0.38
  -2   7   0    0.67    0.18
  -2   7   0    0.78    0.28
  -2   7   0    1.02    0.22
   1  -7   0    6.44    0.54
   1  -7   0    6.56    0.58
   1  -7   0    7.34    0.54
   1  -7   0    5.85    0.56
  -1   7   0    6.22    0.67
  -1   7   0    7.24    0.58
  -1   7   0    6.46    0.60
  -1   7   0    6.83    0.56
  -1   7   0    7.07    0.60
  -1   7   0    7.56    0.60
  -1   7   0    6.68    0.73
   0  -7   0    0.68    0.20
   0  -7   0    0.70    0.25
   0  -7   0    0.66    0.19
   0  -7   0    0.79    0.19
   0  -7   0    0.69    0.23
   0  -7   0    0.57    0.21
   0   7   0    0.74    0.18
   0   7   0    0.47    0.20
   0   7   0    1.01    0.25
   0   7   0    1.15    0.25
   0   7   0    0.86    0.22
   0   7   0    0.72    0.24
   0   7   0    0.48    0.37
  -1  -7   0    6.30    0.56
  -1  -7   0    5.95    0.60
  -1  -7   0    6.14    0.63
  -1  -7   0    7.25    0.65
  -1  -7   0    7.29    0.61
   1   7   0    5.83    0.61
   1   7   0    6.47    0.56
   1   7   0    6.09    0.63
   1   7   0    5.72    0.58
   1   7   0    7.06    0.60
   1   7   0    6.07    0.60
  -2  -7   0    0.44    0.27
  -2  -7   0    1.02    0.25
  -2  -7   0    0.60    0.25
  -2  -7   0    1.11    0.37
  -2  -7   0    0.96    0.24
  -2  -7   0    1.31    0.31
   2   7   0    1.49    0.27
   2   7   0    1.09    0.31
   2   7   0    1.32    0.33
   2   7   0    1.13    0.28
   2   7   0    0.62    0.26
  -3  -7   0   13.02    1.03
  -3  -7   0   14.21    1.10
  -3  -7   0   13.12    1.09
  -3  -7   0   13.28    1.06
  -3  -7   0   12.72    1.03
  -3  -7   0   14.54    1.19
   3   7   0   13.10    1.16
   3   7   0   13.26    1.13
   3   7   0   15.71    1.18
   3   7   0   14.45    1.14
   3   7   0   15.58    1.11
  -4  -7   0   74.28    4.99
  -4  -7   0   75.66    5.06
  -4  -7   0   67.39    5.01
  -4  -7   0   81.45    5.00
  -4  -7   0   69.15    5.01
   4   7   0   70.80    5.04
   4   7   0   77.21    5.09
   4   7   0   70.30    5.08
   4   7   0   79.79    5.09
  -5  -7   0    2.37    0.46
  -5  -7   0    3.90    0.54
  -5  -7   0    3.31    0.64
  -5  -7   0    2.41    0.48
   5   7   0    3.52    0.53
   5   7   0    3.24    0.63
   5   7   0    2.64    0.42
   5   7   0    3.10    0.47
   5   7   0    2.32    0.47
  -6  -7   0    9.79    0.89
  -6  -7   0    8.98    0.97
  -6  -7   0   10.63    1.04
   6   7   0    8.69    1.23
   6   7   0   13.32    1.17
   6   7   0   13.50    1.25
   6   7   0   10.30    1.09
   6   7   0   12.50    1.13
  -7  -7   0   -0.04    0.47
  -7  -7   0    0.15    0.68
  -7  -7   0    0.01    0.45
  -7  -7   0   -0.05    0.45
  -7  -7   0   -0.22    0.32
  -7  -7   0    0.42    0.70
   7   7   0    0.82    0.48
   7   7   0   -0.12    0.39
   7   7   0   -0.05    0.49
   7   7   0    0.71    0.52
   7   7   0    0.09    0.60
  -8  -7   0   19.52    1.74
  -8  -7   0   17.90    1.46
  -8  -7   0   16.94    2.00
  -8  -7   0   14.97    1.60
  -8  -7   0   19.35    1.63
  -8  -7   0   18.25    1.56
   8   7   0   18.05    1.77
   8   7   0   18.02    1.58
   8   7   0   17.86    1.59
   8   7   0   15.89    1.62
   8   7   0   17.31    1.46
  -9  -7   0    2.68    0.87
  -9  -7   0    1.76    0.50
  -9  -7   0    1.86    0.74
  -9  -7   0    2.10    0.62
  -9  -7   0    4.72    1.16
  -9  -7   0    1.80    0.68
   9   7   0    3.02    0.54
   9   7   0    2.04    0.69
   9   7   0    3.27    0.76
   9   7   0    3.35    0.77
   9   7   0    2.97    0.79
   9   7   0    3.05    0.97
 -10  -7   0   12.08    1.22
 -10  -7   0   12.15    1.77
 -10  -7   0    8.66    1.12
 -10  -7   0    6.83    1.15
 -10  -7   0   10.79    1.37
  10   7   0   11.87    1.74
  10   7   0   10.08    1.22
  10   7   0   14.29    1.35
  10   7   0   13.96    1.48
  10   7   0   10.43    1.63
  10   7   0    9.48    1.55
 -11  -7   0    1.51    1.19
 -11  -7   0    1.62    1.65
 -11  -7   0    2.23    1.13
 -11  -7   0    0.84    0.67
 -11  -7   0    1.96    0.86
 -11  -7   0    1.72    0.88
  11   7   0    0.26    0.88
  11   7   0    1.04    0.97
  11   7   0    1.36    1.04
  11   7   0    1.27    1.18
  11   7   0    1.78    0.62
  11   7   0    1.29    0.92
 -12  -7   0   -1.40    0.94
 -12  -7   0   -0.60    1.45
 -12  -7   0   -0.58    0.98
 -12  -7   0    0.11    0.83
  12   7   0    0.08    1.13
  12   7   0   -0.94    1.17
  12   7   0    0.41    0.99
  12   7   0   -0.36    0.70
 -13  -7   0    0.57    0.94
 -13  -7   0    1.61    1.95
 -13  -7   0    0.34    1.33
 -13  -7   0    0.36    1.16
  13   7   0    0.07    0.83
  13   7   0    3.11    1.43
  13   7   0    0.63    1.29
  13   7   0    2.67    1.44
  13  -8   0    0.53    0.67
 -13   8   0   -0.69    0.89
 -13   8   0   -0.07    1.01
  12  -8   0    1.08    0.57
 -12   8   0    0.63    0.85
 -12   8   0    1.53    0.77
 -12   8   0    1.76    0.61
  11  -8   0    0.48    0.48
 -11   8   0    0.41    0.56
 -11   8   0    0.15    0.97
 -11   8   0   -0.09    0.55
 -11   8   0    0.77    0.67
  10  -8   0    7.25    0.89
 -10   8   0    7.89    1.53
 -10   8   0    6.36    0.99
 -10   8   0    5.12    0.70
 -10   8   0    5.95    0.73
 -10   8   0    6.73    0.79
   9  -8   0    6.78    0.81
  -9   8   0    7.01    0.85
  -9   8   0    5.46    0.78
  -9   8   0    6.81    1.25
  -9   8   0    6.47    0.92
   8  -8   0    0.76    0.35
   8  -8   0    0.72    0.38
  -8   8   0    2.06    0.61
  -8   8   0    0.93    0.44
  -8   8   0    1.16    0.38
  -8   8   0    0.59    0.35
  -8   8   0    0.10    0.75
   7  -8   0    0.31    0.31
   7  -8   0   -0.08    0.32
  -7   8   0   -0.37    0.65
  -7   8   0   -0.20    0.38
  -7   8   0    0.43    0.42
  -7   8   0    0.18    0.28
  -7   8   0   -0.12    0.31
   6  -8   0   57.70    3.82
   6  -8   0   53.45    3.80
  -6   8   0   53.91    3.74
  -6   8   0   51.51    3.67
  -6   8   0   48.43    3.84
  -6   8   0   61.76    3.69
   5  -8   0   11.15    0.94
   5  -8   0   11.56    0.92
  -5   8   0   13.57    0.96
  -5   8   0   11.89    1.06
  -5   8   0   10.36    1.23
  -5   8   0   11.54    1.38
  -5   8   0   12.78    1.05
   4  -8   0    2.06    0.33
   4  -8   0    0.91    0.26
  -4   8   0    0.72    0.52
  -4   8   0    2.07    0.47
  -4   8   0    2.02    0.28
  -4   8   0    1.51    0.26
  -4   8   0    2.19    0.34
   3  -8   0    1.43    0.29
   3  -8   0    1.84    0.27
  -3   8   0    1.76    0.44
  -3   8   0    1.69    0.23
  -3   8   0    2.08    0.33
  -3   8   0    1.97    0.51
  -3   8   0    1.56    0.38
  -3   8   0    1.41    0.28
  -3   8   0    2.10    0.27
  -3   8   0    1.81    0.27
   2  -8   0    0.10    0.21
   2  -8   0    0.00    0.22
   2  -8   0    0.23    0.18
   2  -8   0   -0.04    0.18
   2  -8   0    0.28    0.17
   2  -8   0    0.02    0.16
  -2   8   0    0.17    0.22
  -2   8   0    0.14    0.22
  -2   8   0   -0.33    0.38
  -2   8   0    0.09    0.19
  -2   8   0   -0.04    0.30
  -2   8   0   -0.23    0.21
  -2   8   0   -0.09    0.46
   1  -8   0    7.63    0.65
   1  -8   0    8.24    0.67
   1  -8   0    7.00    0.64
   1  -8   0    8.80    0.70
   1  -8   0    7.61    0.64
  -1   8   0    7.44    0.68
  -1   8   0    8.16    0.83
  -1   8   0    7.78    0.72
  -1   8   0    8.82    0.78
  -1   8   0    8.45    0.71
  -1   8   0    8.58    0.91
   0  -8   0    3.01    0.39
   0  -8   0    3.79    0.52
   0  -8   0    2.16    0.34
   0  -8   0    3.69    0.50
   0   8   0    3.22    0.50
   0   8   0    3.15    0.46
   0   8   0    2.55    0.36
   0   8   0    2.39    0.45
   0   8   0    3.46    0.48
   0   8   0    3.79    0.52
   0   8   0    3.25    0.42
  -1  -8   0    7.21    0.72
  -1  -8   0    6.22    0.68
  -1  -8   0    7.13    0.64
  -1  -8   0    7.45    0.72
  -1  -8   0    8.12    0.75
  -1  -8   0    7.60    0.66
   1   8   0    8.75    0.79
   1   8   0    8.50    0.80
   1   8   0    7.96    0.81
   1   8   0    9.18    0.84
   1   8   0   10.13    0.76
  -2  -8   0    0.02    0.27
  -2  -8   0    0.00    0.33
  -2  -8   0   -0.06    0.42
  -2  -8   0    0.18    0.22
  -2  -8   0    0.36    0.26
  -2  -8   0    0.26    0.30
   2   8   0    0.34    0.34
   2   8   0    0.40    0.31
   2   8   0   -0.03    0.29
   2   8   0    0.03    0.25
   2   8   0   -0.01    0.23
   2   8   0    0.17    0.29
  -3  -8   0    1.22    0.33
  -3  -8   0    1.00    0.50
  -3  -8   0    2.10    0.38
  -3  -8   0    0.97    0.24
  -3  -8   0    0.79    0.38
  -3  -8   0    1.72    0.39
   3   8   0    1.31    0.42
   3   8   0    1.64    0.40
   3   8   0    0.76    0.34
   3   8   0    1.71    0.41
   3   8   0    2.12    0.34
  -4  -8   0    1.52    0.59
  -4  -8   0    1.32    0.36
  -4  -8   0    2.07    0.33
  -4  -8   0    1.85    0.47
  -4  -8   0    1.24    0.36
  -4  -8   0    1.92    0.45
   4   8   0    0.70    0.38
   4   8   0    1.52    0.45
   4   8   0    1.19    0.33
   4   8   0    1.89    0.50
   4   8   0    1.30    0.40
  -5  -8   0   12.82    1.13
  -5  -8   0   12.16    1.07
  -5  -8   0   15.11    1.46
  -5  -8   0   11.77    1.14
  -5  -8   0   12.90    1.19
   5   8   0   12.70    1.27
   5   8   0   10.69    1.16
   5   8   0   13.94    1.17
   5   8   0   10.72    1.08
   5   8   0   13.90    1.17
  -6  -8   0   50.69    3.79
  -6  -8   0   55.78    3.74
  -6  -8   0   51.77    3.78
  -6  -8   0   55.97    3.94
  -6  -8   0   56.04    3.82
   6   8   0   49.32    3.82
   6   8   0   57.08    3.87
   6   8   0   56.07    3.83
   6   8   0   58.26    3.78
   6   8   0   50.35    3.83
  -7  -8   0    0.00    0.56
  -7  -8   0    0.05    0.84
  -7  -8   0   -0.62    0.36
  -7  -8   0    0.18    0.49
  -7  -8   0    0.20    0.55
  -7  -8   0    0.34    0.67
   7   8   0   -0.53    0.50
   7   8   0    0.80    0.73
   7   8   0   -0.34    0.56
   7   8   0    0.20    0.52
   7   8   0   -0.31    0.46
  -8  -8   0    0.51    0.75
  -8  -8   0    0.53    0.45
  -8  -8   0    1.25    0.65
  -8  -8   0    1.30    0.56
  -8  -8   0    0.90    1.20
  -8  -8   0    1.34    0.77
   8   8   0    1.89    0.68
   8   8   0    1.49    0.69
   8   8   0    0.88    0.58
   8   8   0    1.50    0.65
   8   8   0    2.16    0.88
  -9  -8   0    4.45    1.00
  -9  -8   0    5.48    0.72
  -9  -8   0    5.53    0.88
  -9  -8   0    4.11    0.80
  -9  -8   0    5.57    1.34
  -9  -8   0    4.50    0.77
   9   8   0    4.52    0.95
   9   8   0    6.74    0.89
   9   8   0    6.50    1.02
   9   8   0    7.64    1.23
   9   8   0    7.50    1.01
 -10  -8   0    6.16    1.01
 -10  -8   0    5.35    0.78
 -10  -8   0    3.57    1.82
 -10  -8   0    7.03    1.71
 -10  -8   0    8.02    1.11
 -10  -8   0    6.60    1.20
  10   8   0    6.41    0.86
  10   8   0    6.00    1.00
  10   8   0    7.97    1.18
  10   8   0    4.32    1.00
  10   8   0    6.25    1.09
  10   8   0    6.67    0.97
 -11  -8   0   -0.48    1.17
 -11  -8   0   -1.61    1.27
 -11  -8   0   -0.51    0.66
 -11  -8   0    1.31    1.33
 -11  -8   0    0.50    0.99
  11   8   0    0.81    1.32
  11   8   0   -0.52    1.27
  11   8   0    0.32    1.06
  11   8   0    0.77    0.72
  11   8   0   -0.42    0.88
 -12  -8   0    2.50    1.62
 -12  -8   0    0.57    1.08
 -12  -8   0    0.73    0.87
 -12  -8   0    0.08    1.10
  12   8   0    1.94    0.84
  12   8   0    1.52    1.32
  12   8   0    0.94    1.28
 -13  -8   0    0.14    1.28
 -13  -8   0    0.42    1.36
 -13  -8   0   -1.01    1.14
  13   8   0    0.46    1.40
  13   8   0    0.72    1.67
  13   8   0   -0.54    1.00
  13   8   0   -1.58    1.56
  12  -9   0    1.13    0.68
 -12   9   0    1.86    0.94
 -12   9   0    1.42    0.75
 -12   9   0    0.67    0.83
  11  -9   0   -1.00    0.53
 -11   9   0    0.48    0.62
 -11   9   0    1.06    0.70
 -11   9   0   -0.55    0.65
  10  -9   0   -0.27    0.48
 -10   9   0   -0.08    1.48
 -10   9   0    0.04    0.53
 -10   9   0   -0.76    0.59
 -10   9   0   -0.74    0.90
 -10   9   0    0.23    0.54
   9  -9   0    0.36    0.43
  -9   9   0   -0.08    0.54
  -9   9   0    0.26    0.45
  -9   9   0   -0.04    0.69
  -9   9   0   -0.71    1.26
  -9   9   0    0.03    0.40
   8  -9   0    2.99    0.49
   8  -9   0    2.42    0.52
  -8   9   0    2.53    0.46
  -8   9   0    2.63    1.01
  -8   9   0    3.09    0.49
  -8   9   0    3.49    0.62
  -8   9   0    3.03    0.71
   7  -9   0    3.49    0.49
   7  -9   0    3.81    0.53
  -7   9   0    4.57    0.63
  -7   9   0    3.56    0.91
  -7   9   0    4.80    0.67
  -7   9   0    4.71    0.62
  -7   9   0    4.64    0.69
   6  -9   0   55.26    3.74
   6  -9   0   53.03    3.73
  -6   9   0   55.09    4.01
  -6   9   0   56.86    3.87
  -6   9   0   55.75    3.86
  -6   9   0   57.66    3.79
  -6   9   0   52.12    3.77
   5  -9   0    2.02    0.40
   5  -9   0    1.59    0.39
  -5   9   0    2.14    0.35
  -5   9   0    2.75    0.36
  -5   9   0    2.85    0.47
  -5   9   0    1.66    0.61
  -5   9   0    2.15    0.31
   4  -9   0   47.36    3.30
   4  -9   0   48.01    3.28
  -4   9   0   49.32    3.36
  -4   9   0   48.55    3.13
  -4   9   0   45.08    3.10
  -4   9   0   46.65    3.08
  -4   9   0   39.78    3.10
   3  -9   0    2.62    0.37
   3  -9   0    3.28    0.46
   3  -9   0    4.26    0.54
  -3   9   0    2.99    0.57
  -3   9   0    3.52    0.49
  -3   9   0    3.37    0.39
  -3   9   0    3.83    0.43
  -3   9   0    2.82    0.38
  -3   9   0    3.35    0.49
   2  -9   0    1.18    0.25
   2  -9   0    0.08    0.24
   2  -9   0    0.60    0.21
   2  -9   0    0.68    0.27
   2  -9   0    0.65    0.23
   2  -9   0    0.86    0.28
   2  -9   0    0.87    0.23
  -2   9   0    0.69    0.29
  -2   9   0    0.49    0.24
  -2   9   0    0.62    0.63
  -2   9   0    0.30    0.27
  -2   9   0    0.62    0.29
  -2   9   0    0.34    0.24
  -2   9   0    0.48    0.37
   1  -9   0   39.67    2.65
   1  -9   0   39.65    2.66
   1  -9   0   36.18    2.67
   1  -9   0   40.65    2.66
   1  -9   0   39.53    2.66
   1  -9   0   36.25    2.67
  -1   9   0   38.76    2.65
  -1   9   0   38.42    2.64
  -1   9   0   38.31    2.67
  -1   9   0   38.37    2.67
  -1   9   0   35.51    2.69
  -1   9   0   40.70    2.67
   0  -9   0    0.15    0.30
   0  -9   0    0.53    0.29
   0  -9   0    0.24    0.22
   0  -9   0   -0.09    0.30
   0  -9   0    0.06    0.24
   0  -9   0    0.09    0.21
   0   9   0   -0.05    0.29
   0   9   0   -0.04    0.28
   0   9   0   -0.18    0.31
   0   9   0   -0.08    0.27
   0   9   0    0.21    0.25
   0   9   0   -0.18    0.25
  -1  -9   0   37.14    2.64
  -1  -9   0   36.28    2.63
  -1  -9   0   37.84    2.63
  -1  -9   0   40.08    2.60
  -1  -9   0   36.42    2.64
   1   9   0   36.62    2.64
   1   9   0   37.58    2.69
   1   9   0   37.93    2.68
   1   9   0   36.02    2.68
   1   9   0   41.28    2.68
   1   9   0   38.74    2.65
  -2  -9   0    0.48    0.38
  -2  -9   0    0.29    0.39
  -2  -9   0    0.68    0.30
  -2  -9   0    0.56    0.37
  -2  -9   0    0.41    0.30
   2   9   0    0.72    0.37
   2   9   0    0.31    0.32
   2   9   0    0.42    0.28
   2   9   0    0.57    0.38
   2   9   0    0.53    0.34
   2   9   0   -0.16    0.39
  -3  -9   0    3.63    0.54
  -3  -9   0    2.92    0.49
  -3  -9   0    4.00    0.56
  -3  -9   0    3.91    0.55
   3   9   0    2.29    0.56
   3   9   0    3.51    0.55
   3   9   0    3.25    0.53
   3   9   0    4.84    0.70
   3   9   0    3.62    0.47
  -4  -9   0   47.77    3.19
  -4  -9   0   45.65    3.11
  -4  -9   0   39.85    3.15
  -4  -9   0   40.49    3.13
  -4  -9   0   48.22    3.28
  -4  -9   0   44.38    3.10
   4   9   0   41.73    3.09
   4   9   0   47.27    3.12
   4   9   0   43.12    3.03
   4   9   0   39.81    3.07
   4   9   0   43.45    3.06
  -5  -9   0    0.75    0.41
  -5  -9   0    1.77    0.49
  -5  -9   0    3.01    0.80
  -5  -9   0    1.84    0.64
  -5  -9   0    1.18    0.39
   5   9   0    1.27    0.62
   5   9   0    2.19    0.57
   5   9   0    1.50    0.53
   5   9   0    2.27    0.57
   5   9   0    2.16    0.48
  -6  -9   0   47.27    3.74
  -6  -9   0   55.39    3.74
  -6  -9   0   57.66    3.85
  -6  -9   0   51.76    3.77
   6   9   0   53.29    3.71
   6   9   0   54.27    3.79
   6   9   0   46.60    3.72
   6   9   0   51.07    3.71
   6   9   0   54.41    3.67
  -7  -9   0    4.80    0.68
  -7  -9   0    5.14    0.76
  -7  -9   0    5.43    0.87
  -7  -9   0    6.14    1.17
  -7  -9   0    4.81    0.86
  -7  -9   0    3.63    0.76
   7   9   0    4.64    0.81
   7   9   0    4.92    0.75
   7   9   0    5.33    1.06
   7   9   0    2.80    0.78
   7   9   0    5.73    0.78
  -8  -9   0    1.36    0.53
  -8  -9   0    4.00    1.26
  -8  -9   0    1.63    0.68
  -8  -9   0    1.98    1.02
  -8  -9   0    2.06    0.73
   8   9   0    1.51    0.61
   8   9   0    1.30    0.74
   8   9   0    2.62    0.85
   8   9   0    3.06    0.82
  -9  -9   0   -1.36    0.98
  -9  -9   0    1.29    1.49
  -9  -9   0   -0.88    0.75
  -9  -9   0    0.38    0.57
  -9  -9   0   -0.05    0.81
  -9  -9   0   -0.80    0.87
   9   9   0   -0.54    0.87
   9   9   0    1.31    1.36
   9   9   0   -0.04    0.86
   9   9   0   -0.09    0.72
   9   9   0   -0.24    0.85
 -10  -9   0    0.37    0.74
 -10  -9   0    0.97    1.31
 -10  -9   0   -0.45    0.87
 -10  -9   0    0.52    0.90
 -10  -9   0   -0.84    1.23
  10   9   0    0.35    1.03
  10   9   0    0.33    0.86
  10   9   0   -0.51    0.74
  10   9   0    0.18    0.95
  10   9   0    1.49    1.29
 -11  -9   0   -0.08    1.10
 -11  -9   0   -0.93    0.81
 -11  -9   0    0.04    1.03
 -11  -9   0    1.95    1.50
  11   9   0    0.26    0.85
  11   9   0    0.05    0.98
  11   9   0    0.57    1.19
  11   9   0   -0.86    1.15
 -12  -9   0    0.73    1.37
 -12  -9   0    1.02    1.04
 -12  -9   0    1.08    1.24
  12   9   0    0.21    1.59
  12   9   0    1.72    1.28
  12   9   0    3.29    1.47
  12   9   0    2.42    1.03
  12 -10   0   14.43    1.61
 -12  10   0   14.39    1.77
 -12  10   0   16.60    1.86
 -12  10   0   12.68    1.76
  11 -10   0    0.37    0.63
 -11  10   0    0.28    0.88
 -11  10   0   -0.10    0.77
 -11  10   0    0.83    0.72
  10 -10   0    0.91    0.58
 -10  10   0    1.71    0.63
 -10  10   0    2.34    0.74
 -10  10   0    0.72    1.04
 -10  10   0    1.37    0.65
   9 -10   0   -0.29    0.49
  -9  10   0    0.89    0.96
  -9  10   0   -0.02    0.46
  -9  10   0   -0.29    1.25
  -9  10   0   -0.28    0.62
  -9  10   0    0.26    0.53
   8 -10   0    1.96    0.51
   8 -10   0    2.00    0.59
  -8  10   0    2.13    0.83
  -8  10   0    1.37    0.62
  -8  10   0    2.09    0.50
  -8  10   0    1.56    1.14
  -8  10   0    2.22    0.46
   7 -10   0    0.23    0.42
  -7  10   0   -0.64    1.19
  -7  10   0    0.46    0.69
  -7  10   0    0.94    0.54
  -7  10   0    0.54    0.37
  -7  10   0    0.47    0.39
   6 -10   0    0.37    0.38
  -6  10   0    0.27    0.31
  -6  10   0    0.13    0.53
  -6  10   0    0.13    0.34
  -6  10   0   -0.16    0.77
   5 -10   0   -0.39    0.34
   5 -10   0    0.18    0.39
  -5  10   0    0.19    0.29
  -5  10   0    0.40    0.46
  -5  10   0    0.22    0.73
  -5  10   0    0.40    0.25
  -5  10   0   -0.19    0.30
   4 -10   0    6.28    0.71
   4 -10   0    6.62    0.75
  -4  10   0    6.04    0.55
  -4  10   0    5.42    0.63
  -4  10   0    6.05    0.63
  -4  10   0    5.81    0.67
  -4  10   0    5.93    0.82
  -4  10   0    6.02    0.66
   3 -10   0   10.12    0.91
   3 -10   0   10.69    0.93
   3 -10   0   10.00    0.89
  -3  10   0    8.15    0.84
  -3  10   0    8.67    0.80
  -3  10   0    9.26    0.76
  -3  10   0    9.36    0.82
  -3  10   0    8.91    0.82
   2 -10   0   26.56    1.98
   2 -10   0   27.01    1.94
   2 -10   0   29.48    2.00
   2 -10   0   30.36    2.00
   2 -10   0   25.64    2.02
   2 -10   0   29.91    1.96
   2 -10   0   27.67    1.96
  -2  10   0   28.63    2.04
  -2  10   0   32.89    2.02
  -2  10   0   28.60    2.04
  -2  10   0   28.42    2.16
  -2  10   0   23.45    2.03
  -2  10   0   28.30    2.01
   1 -10   0   25.85    1.69
   1 -10   0   21.98    1.75
   1 -10   0   23.18    1.69
   1 -10   0   23.80    1.69
   1 -10   0   23.22    1.72
   1 -10   0   23.64    1.70
   1 -10   0   22.23    1.73
  -1  10   0   23.96    1.70
  -1  10   0   21.65    1.73
  -1  10   0   23.43    1.71
  -1  10   0   21.97    1.72
  -1  10   0   23.05    1.70
  -1  10   0   25.94    1.75
   0 -10   0   13.70    1.13
   0 -10   0   16.41    1.10
   0 -10   0   12.87    1.14
   0 -10   0   14.88    1.09
   0 -10   0   13.31    1.15
   0 -10   0   12.72    1.16
   0 -10   0   12.86    1.10
   0  10   0   14.45    1.20
   0  10   0   12.52    1.12
   0  10   0   12.68    1.16
   0  10   0   15.63    1.15
   0  10   0   15.48    1.12
   0  10   0   11.66    1.17
  -1 -10   0   24.23    1.80
  -1 -10   0   24.72    1.74
  -1 -10   0   22.36    1.81
  -1 -10   0   22.50    1.78
  -1 -10   0   25.14    2.02
  -1 -10   0   24.38    1.77
   1  10   0   18.20    1.68
   1  10   0   23.97    1.73
   1  10   0   20.99    1.68
   1  10   0   23.68    1.66
   1  10   0   20.45    1.62
   1  10   0   24.19    1.65
  -2 -10   0   28.24    2.04
  -2 -10   0   24.66    2.06
  -2 -10   0   26.05    2.05
  -2 -10   0   26.82    1.98
  -2 -10   0   30.69    2.10
  -2 -10   0   28.05    2.00
   2  10   0   26.21    1.91
   2  10   0   27.80    1.95
   2  10   0   25.67    1.97
   2  10   0   28.63    2.00
   2  10   0   23.63    1.89
   2  10   0   23.47    1.95
  -3 -10   0    7.88    0.88
  -3 -10   0    8.77    0.98
  -3 -10   0   10.13    1.04
  -3 -10   0    7.56    1.18
  -3 -10   0   10.17    0.93
  -3 -10   0    9.64    1.11
   3  10   0    7.28    1.03
   3  10   0    8.00    0.99
   3  10   0    9.35    1.13
   3  10   0   10.09    1.01
  -4 -10   0    5.05    0.71
  -4 -10   0    5.65    0.74
  -4 -10   0    4.46    0.72
  -4 -10   0    7.15    0.85
  -4 -10   0    5.20    0.74
   4  10   0    5.14    0.72
   4  10   0    5.48    0.69
   4  10   0    5.77    0.76
   4  10   0    6.51    0.97
  -5 -10   0   -0.05    0.51
  -5 -10   0    0.32    0.40
  -5 -10   0    0.29    0.56
  -5 -10   0    0.45    0.65
  -5 -10   0   -0.17    0.54
   5  10   0   -0.78    0.48
   5  10   0    0.13    0.72
   5  10   0   -0.05    0.49
   5  10   0   -0.16    0.55
   5  10   0    0.06    0.62
  -6 -10   0   -0.22    0.61
  -6 -10   0    0.12    0.62
  -6 -10   0   -0.11    0.38
  -6 -10   0    0.78    0.52
  -6 -10   0    1.32    0.81
   6  10   0    0.72    0.69
   6  10   0    0.53    0.65
   6  10   0    1.10    0.84
   6  10   0    0.75    0.65
   6  10   0    0.23    0.56
  -7 -10   0   -0.03    0.47
  -7 -10   0    1.05    0.80
  -7 -10   0    0.63    1.40
  -7 -10   0   -0.24    0.67
  -7 -10   0   -0.40    0.69
   7  10   0   -0.08    0.63
   7  10   0    1.19    0.99
   7  10   0    1.23    0.72
   7  10   0    0.84    0.78
   7  10   0    0.03    0.71
  -8 -10   0    0.25    0.87
  -8 -10   0    0.41    0.99
  -8 -10   0    1.21    0.81
  -8 -10   0    1.31    0.75
   8  10   0    0.91    0.86
   8  10   0    2.00    0.97
   8  10   0    1.02    0.84
   8  10   0    1.93    1.23
   8  10   0    1.93    0.84
  -9 -10   0    0.31    0.70
  -9 -10   0    0.09    0.89
  -9 -10   0    0.02    0.90
  -9 -10   0    0.02    1.06
  -9 -10   0   -0.16    1.85
   9  10   0   -0.49    0.95
   9  10   0    0.75    1.17
   9  10   0   -1.09    0.88
   9  10   0   -0.55    0.94
 -10 -10   0    1.65    1.04
 -10 -10   0    2.83    1.69
 -10 -10   0    1.52    0.85
 -10 -10   0    0.34    1.01
  10  10   0    0.34    1.05
  10  10   0    0.55    1.10
  10  10   0    1.81    0.91
 -11 -10   0   -0.12    0.94
 -11 -10   0   -0.60    1.29
 -11 -10   0    0.61    1.21
  11  10   0    1.16    1.37
  11  10   0   -0.08    1.28
  11  10   0    0.47    1.05
  11  10   0    1.13    1.15
 -12 -10   0   10.48    1.52
 -12 -10   0    9.28    1.73
 -12 -10   0   11.23    1.93
  12  10   0    6.09    2.64
  12  10   0   11.27    1.96
  12  10   0   12.13    2.08
  12  10   0   13.02    1.73
 -11  11   0   -0.50    0.95
 -11  11   0   -0.25    0.83
 -11  11   0   -0.72    0.78
 -10  11   0    2.50    0.93
 -10  11   0    1.18    0.72
 -10  11   0    0.67    0.66
   9 -11   0    0.72    0.59
  -9  11   0   -0.32    0.53
  -9  11   0   -0.87    0.73
  -9  11   0   -0.33    0.57
  -9  11   0    0.47    1.04
   8 -11   0    0.90    0.54
  -8  11   0    1.38    0.77
  -8  11   0    0.46    0.51
  -8  11   0    1.12    0.48
  -8  11   0    0.91    1.38
   7 -11   0    1.39    0.52
  -7  11   0    0.93    0.67
  -7  11   0    0.62    0.43
  -7  11   0    0.54    1.18
  -7  11   0    0.67    0.46
  -6  11   0    2.66    1.91
  -6  11   0    4.83    0.66
  -6  11   0    3.97    0.71
  -6  11   0    4.51    0.57
   5 -11   0   16.58    1.40
   5 -11   0   17.64    1.42
  -5  11   0   13.05    1.20
  -5  11   0   16.69    1.17
  -5  11   0   11.46    1.85
  -5  11   0   15.98    1.26
  -5  11   0   17.43    1.49
   4 -11   0    1.20    0.43
   4 -11   0    1.02    0.42
  -4  11   0    1.07    0.40
  -4  11   0    1.05    0.37
  -4  11   0    1.14    0.29
  -4  11   0    0.97    0.40
  -4  11   0    1.32    0.75
  -4  11   0    1.25    0.38
   3 -11   0   24.95    1.83
   3 -11   0   22.83    1.84
   3 -11   0   25.06    1.76
   3 -11   0   24.88    1.86
   3 -11   0   26.14    1.74
  -3  11   0   21.33    1.78
  -3  11   0   23.70    1.77
  -3  11   0   23.13    1.76
  -3  11   0   26.47    1.72
  -3  11   0   24.47    2.04
  -3  11   0   23.66    1.75
   2 -11   0    5.67    0.60
   2 -11   0    5.05    0.65
   2 -11   0    5.74    0.67
   2 -11   0    4.99    0.61
   2 -11   0    4.93    0.68
   2 -11   0    5.85    0.65
   2 -11   0    4.84    0.64
  -2  11   0    5.54    0.75
  -2  11   0    5.32    0.59
  -2  11   0    5.20    0.78
  -2  11   0    4.16    0.59
  -2  11   0    4.97    0.77
  -2  11   0    5.40    0.69
  -2  11   0    5.17    0.70
   1 -11   0   -0.49    0.39
   1 -11   0    0.17    0.35
   1 -11   0    0.14    0.38
   1 -11   0   -0.07    0.34
   1 -11   0    0.23    0.29
   1 -11   0   -0.12    0.36
  -1  11   0    0.56    0.40
  -1  11   0    0.11    0.33
  -1  11   0    0.09    0.43
  -1  11   0    0.30    0.37
  -1  11   0   -0.14    0.41
  -1  11   0    0.21    0.41
   0 -11   0    0.55    0.43
   0 -11   0    0.04    0.29
   0 -11   0   -0.31    0.38
   0 -11   0   -0.33    0.42
   0 -11   0    0.56    0.38
   0 -11   0    0.32    0.31
   0 -11   0    0.26    0.44
   0  11   0    0.14    0.43
   0  11   0   -0.07    0.41
   0  11   0   -0.05    0.48
   0  11   0   -0.14    0.41
   0  11   0   -0.15    0.34
   0  11   0   -0.09    0.39
  -1 -11   0   -0.21    0.49
  -1 -11   0   -0.01    0.38
  -1 -11   0   -0.19    0.41
  -1 -11   0   -0.10    0.45
  -1 -11   0    0.09    0.36
   1  11   0    0.14    0.50
   1  11   0    0.18    0.38
   1  11   0    0.41    0.47
   1  11   0   -0.61    0.41
   1  11   0    0.03    0.46
   1  11   0    0.43    0.44
  -2 -11   0    5.57    0.75
  -2 -11   0    5.59    0.74
  -2 -11   0    5.11    0.78
  -2 -11   0    5.58    0.71
  -2 -11   0    6.29    0.85
   2  11   0    5.49    0.74
   2  11   0    4.23    0.67
   2  11   0    6.00    0.78
   2  11   0    5.01    0.62
   2  11   0    4.75    0.71
  -3 -11   0   30.04    2.13
  -3 -11   0   25.41    2.06
  -3 -11   0   22.18    2.01
  -3 -11   0   27.06    1.96
  -3 -11   0   24.09    2.10
  -3 -11   0   26.14    1.95
   3  11   0   19.90    1.82
   3  11   0   22.11    1.93
   3  11   0   21.41    1.81
   3  11   0   24.31    1.82
   3  11   0   22.43    1.78
  -4 -11   0    0.73    0.59
  -4 -11   0    0.74    0.54
  -4 -11   0    0.22    0.51
  -4 -11   0    1.08    0.44
  -4 -11   0    1.56    0.80
   4  11   0    1.33    0.61
   4  11   0    1.63    0.65
   4  11   0    0.81    0.52
   4  11   0    0.32    0.62
   4  11   0    1.18    0.75
  -5 -11   0   14.40    1.75
  -5 -11   0   15.13    1.60
  -5 -11   0   15.31    1.37
  -5 -11   0   18.31    1.55
  -5 -11   0   16.08    1.78
  -5 -11   0   14.08    1.52
   5  11   0   12.16    1.47
   5  11   0   16.10    1.54
   5  11   0   14.32    1.54
   5  11   0   13.83    1.80
   5  11   0   13.47    1.46
  -6 -11   0    3.53    0.83
  -6 -11   0    3.14    0.72
  -6 -11   0    3.47    0.74
  -6 -11   0    5.16    1.06
  -6 -11   0    2.57    0.60
  -6 -11   0    3.82    1.01
   6  11   0    4.90    0.90
   6  11   0    3.62    0.85
   6  11   0    2.64    0.81
   6  11   0    4.09    1.39
  -7 -11   0   -0.38    0.46
  -7 -11   0    0.75    0.79
  -7 -11   0    1.09    1.06
  -7 -11   0    0.83    0.83
  -7 -11   0   -0.20    0.80
   7  11   0    0.82    0.82
   7  11   0    1.09    0.80
   7  11   0   -0.28    0.77
  -8 -11   0    0.03    0.58
  -8 -11   0    0.69    0.87
  -8 -11   0    1.10    0.92
  -8 -11   0    0.24    1.18
   8  11   0    0.74    1.11
   8  11   0    1.25    0.97
   8  11   0    0.17    0.91
   8  11   0    1.34    1.61
   8  11   0    0.25    1.01
  -9 -11   0    0.15    0.70
  -9 -11   0    1.91    1.52
  -9 -11   0    1.63    1.08
  -9 -11   0    0.59    1.02
  -9 -11   0   -1.32    1.28
   9  11   0    1.51    1.12
   9  11   0    1.80    1.48
   9  11   0    0.11    1.08
 -10 -11   0    3.49    1.72
 -10 -11   0   -0.55    1.15
 -10 -11   0    2.49    0.81
  10  11   0   -0.80    1.12
  10  11   0    1.81    1.29
  10  11   0   -0.84    1.33
 -11 -11   0   -0.34    1.36
 -11 -11   0    1.60    1.39
  11  11   0   -0.19    1.49
  11  11   0    0.49    1.51
  11  11   0    0.77    1.59
  11  11   0   -0.36    1.28
 -10  12   0    6.57    1.07
 -10  12   0    3.17    1.11
 -10  12   0    6.20    0.90
   9 -12   0   11.29    1.37
  -9  12   0   10.94    1.30
  -9  12   0   11.71    1.30
  -9  12   0    8.73    1.36
   8 -12   0    0.21    0.59
  -8  12   0    0.21    0.58
  -8  12   0    0.62    0.54
  -8  12   0    2.83    3.08
  -8  12   0   -0.88    0.84
   7 -12   0    0.12    0.54
  -7  12   0   -0.42    0.48
  -7  12   0    1.30    1.36
  -7  12   0    0.13    0.51
   6 -12   0    6.30    0.83
  -6  12   0    5.04    0.67
  -6  12   0    4.37    0.63
  -6  12   0    5.26    0.59
  -6  12   0    6.24    0.73
  -6  12   0    4.55    1.28
  -6  12   0    4.18    0.83
   5 -12   0    0.78    0.50
   5 -12   0    0.11    0.45
  -5  12   0   -0.58    0.38
  -5  12   0   -0.24    0.43
  -5  12   0    0.36    0.68
  -5  12   0    0.55    0.48
  -5  12   0    0.87    1.21
   4 -12   0   13.99    1.27
   4 -12   0   13.77    1.25
  -4  12   0   13.09    1.16
  -4  12   0   14.18    1.02
  -4  12   0   12.09    1.12
  -4  12   0   12.81    1.86
  -4  12   0   11.59    1.10
  -4  12   0    9.82    1.16
   3 -12   0    3.43    0.52
   3 -12   0    3.70    0.64
   3 -12   0    3.53    0.61
  -3  12   0    3.28    0.55
  -3  12   0    4.51    0.90
  -3  12   0    4.45    0.58
  -3  12   0    2.68    0.57
  -3  12   0    2.57    0.56
  -3  12   0    4.07    0.51
   2 -12   0    2.08    0.43
   2 -12   0    2.31    0.40
   2 -12   0    1.24    0.48
   2 -12   0    2.09    0.43
   2 -12   0    2.20    0.46
   2 -12   0    2.56    0.46
  -2  12   0    1.91    0.53
  -2  12   0    2.13    0.76
  -2  12   0    2.42    0.53
  -2  12   0    2.82    0.56
  -2  12   0    2.10    0.52
  -2  12   0    1.93    0.48
   1 -12   0    0.43    0.46
   1 -12   0    0.61    0.43
   1 -12   0    0.29    0.45
   1 -12   0    0.09    0.35
   1 -12   0    0.27    0.46
   1 -12   0    0.36    0.45
  -1  12   0   -0.54    0.47
  -1  12   0    1.14    0.51
  -1  12   0    0.07    0.41
  -1  12   0    0.51    0.55
  -1  12   0   -0.08    0.46
  -1  12   0   -0.25    0.53
   0 -12   0    2.57    0.59
   0 -12   0    2.36    0.56
   0 -12   0    2.23    0.57
   0 -12   0    2.44    0.52
   0 -12   0    3.19    0.51
   0 -12   0    3.00    0.60
   0  12   0    2.91    0.66
   0  12   0    2.20    0.53
   0  12   0    3.21    0.55
   0  12   0    2.46    0.58
   0  12   0    3.33    0.62
   0  12   0    2.45    0.62
  -1 -12   0    0.26    0.43
  -1 -12   0    0.28    0.47
  -1 -12   0    0.09    0.37
  -1 -12   0   -0.27    0.54
  -1 -12   0    0.72    0.52
  -1 -12   0    0.69    0.62
   1  12   0    0.14    0.50
   1  12   0   -0.37    0.42
   1  12   0    0.07    0.53
   1  12   0    0.18    0.65
   1  12   0    0.17    0.51
   1  12   0   -0.35    0.53
  -2 -12   0    1.70    0.65
  -2 -12   0    2.13    0.65
  -2 -12   0    1.64    0.71
  -2 -12   0    2.05    0.47
  -2 -12   0    1.72    0.52
   2  12   0    1.45    0.61
   2  12   0    2.28    0.59
   2  12   0    2.47    0.67
   2  12   0    2.45    0.77
   2  12   0    2.95    0.68
  -3 -12   0    2.97    0.75
  -3 -12   0    4.91    0.86
  -3 -12   0    4.76    0.67
  -3 -12   0    1.89    0.74
  -3 -12   0    2.59    0.65
   3  12   0    2.85    0.73
   3  12   0    3.25    0.69
   3  12   0    2.01    0.70
  -4 -12   0   12.32    1.71
  -4 -12   0   11.90    1.40
  -4 -12   0   12.91    1.34
  -4 -12   0   11.21    1.48
  -4 -12   0   11.28    1.67
  -4 -12   0   10.69    1.18
   4  12   0   14.19    1.50
   4  12   0   12.05    1.41
   4  12   0   12.37    1.83
   4  12   0   11.94    1.41
   4  12   0    8.58    1.43
  -5 -12   0   -0.42    0.74
  -5 -12   0    0.77    0.76
  -5 -12   0    0.86    1.00
  -5 -12   0   -0.06    0.51
  -5 -12   0    0.41    0.77
   5  12   0   -0.65    0.75
   5  12   0    0.31    1.05
   5  12   0   -0.02    0.79
   5  12   0    0.22    0.79
   5  12   0   -0.39    0.70
  -6 -12   0    6.96    1.54
  -6 -12   0    3.56    0.71
  -6 -12   0    5.11    0.96
  -6 -12   0    6.47    1.02
  -6 -12   0    5.44    1.04
   6  12   0    3.78    0.99
   6  12   0    6.57    0.97
   6  12   0    5.71    1.11
   6  12   0    4.76    1.01
   6  12   0    5.19    1.34
  -7 -12   0    2.73    1.15
  -7 -12   0   -0.12    0.95
  -7 -12   0    0.05    1.19
  -7 -12   0    0.81    0.64
  -7 -12   0   -0.49    0.89
   7  12   0   -1.37    1.09
   7  12   0    0.49    0.88
   7  12   0   -0.23    0.95
   7  12   0    0.25    0.85
   7  12   0   -1.69    1.46
  -8 -12   0    0.44    1.24
  -8 -12   0    0.08    1.03
  -8 -12   0    0.87    0.63
  -8 -12   0    1.11    1.06
  -8 -12   0    0.22    2.25
   8  12   0    0.20    1.34
   8  12   0    0.94    1.03
   8  12   0    0.12    1.08
   8  12   0    0.88    1.45
  -9 -12   0    7.62    1.46
  -9 -12   0    7.66    1.05
  -9 -12   0   10.17    1.49
   9  12   0    9.62    2.40
   9  12   0   10.62    1.77
 -10 -12   0    9.15    1.71
 -10 -12   0    6.22    1.58
 -10 -12   0    7.63    1.20
  10  12   0    7.14    1.60
  10  12   0    3.80    1.53
  10  12   0    4.48    1.73
   9 -13   0    3.73    0.87
  -9  13   0    2.54    0.85
  -9  13   0    0.74    0.75
  -9  13   0    4.01    1.14
   8 -13   0   -0.51    0.68
  -8  13   0   -2.02    0.96
  -8  13   0   -0.11    0.62
  -8  13   0    0.09    0.73
   7 -13   0   23.24    1.97
  -7  13   0   21.26    1.90
  -7  13   0   25.06    2.28
  -7  13   0   22.52    3.34
  -7  13   0   22.40    1.85
   6 -13   0   10.20    1.21
  -6  13   0    7.57    0.99
  -6  13   0    9.24    0.88
  -6  13   0    8.42    1.13
  -6  13   0    5.80    1.63
  -6  13   0    5.97    0.95
  -6  13   0    9.13    1.14
   5 -13   0    0.31    0.55
  -5  13   0   -0.56    0.52
  -5  13   0    0.28    0.48
  -5  13   0   -0.26    0.80
  -5  13   0    0.98    1.28
  -5  13   0   -0.18    0.54
   4 -13   0    8.99    1.10
   4 -13   0    9.57    1.12
  -4  13   0    9.38    1.09
  -4  13   0   10.33    1.07
  -4  13   0    7.01    1.35
  -4  13   0   10.14    0.93
  -4  13   0   10.43    1.11
  -4  13   0    6.51    1.10
   3 -13   0    7.59    0.91
   3 -13   0    7.96    0.99
   3 -13   0    8.14    1.01
  -3  13   0    6.97    1.08
  -3  13   0    6.92    0.92
  -3  13   0    7.73    1.20
  -3  13   0    8.68    1.03
  -3  13   0    8.10    1.08
  -3  13   0    6.83    1.04
  -3  13   0    7.33    0.87
   2 -13   0   23.34    1.67
   2 -13   0   19.91    1.79
   2 -13   0   24.47    1.77
   2 -13   0   22.82    1.77
   2 -13   0   20.96    1.88
   2 -13   0   22.90    1.70
  -2  13   0   21.23    2.21
  -2  13   0   19.33    1.78
  -2  13   0   17.75    1.76
  -2  13   0   20.26    1.78
  -2  13   0   23.48    1.72
  -2  13   0   23.06    1.72
  -2  13   0   21.35    1.75
   1 -13   0    0.08    0.54
   1 -13   0    0.26    0.53
   1 -13   0    0.03    0.46
   1 -13   0   -0.39    0.55
   1 -13   0    0.37    0.43
  -1  13   0   -0.70    0.48
  -1  13   0    0.39    0.55
  -1  13   0   -0.40    0.56
  -1  13   0    0.86    0.60
  -1  13   0   -0.32    0.55
  -1  13   0    0.50    0.82
  -1  13   0    0.45    0.65
   0 -13   0    0.42    0.46
   0 -13   0   -0.69    0.63
   0 -13   0   -0.24    0.59
   0 -13   0    0.03    0.57
   0 -13   0    0.57    0.43
   0 -13   0    0.47    0.55
   0  13   0    0.64    0.61
   0  13   0    0.91    0.72
   0  13   0   -0.02    0.59
   0  13   0    0.06    0.60
   0  13   0   -0.41    0.53
  -1 -13   0   -0.66    0.47
  -1 -13   0   -0.34    0.44
  -1 -13   0    0.03    0.55
  -1 -13   0    0.16    0.63
  -1 -13   0   -0.11    0.74
  -1 -13   0   -0.49    0.63
   1  13   0    0.51    0.65
   1  13   0    0.76    0.80
   1  13   0    0.40    0.64
   1  13   0    0.40    0.59
   1  13   0   -0.51    0.62
   1  13   0   -0.16    0.53
  -2 -13   0   22.74    1.97
  -2 -13   0   20.94    2.00
  -2 -13   0   24.12    1.83
  -2 -13   0   22.63    1.89
  -2 -13   0   21.57    1.97
   2  13   0   23.48    1.97
   2  13   0   20.00    1.95
   2  13   0   21.05    2.15
   2  13   0   27.03    2.00
   2  13   0   18.91    1.95
  -3 -13   0    7.01    1.00
  -3 -13   0    7.85    0.99
  -3 -13   0    6.77    1.01
  -3 -13   0    5.82    0.89
   3  13   0    5.71    0.88
   3  13   0    6.82    0.99
   3  13   0    7.34    1.18
   3  13   0    5.72    0.97
  -4 -13   0    8.42    1.08
  -4 -13   0    8.76    1.11
  -4 -13   0    8.85    1.18
  -4 -13   0    9.92    1.44
   4  13   0    8.36    1.19
   4  13   0   11.12    1.13
   4  13   0    5.88    1.32
   4  13   0    8.35    1.12
   4  13   0    7.60    1.06
  -5 -13   0   -0.27    0.55
  -5 -13   0   -0.35    0.85
  -5 -13   0   -0.13    0.93
  -5 -13   0    0.34    0.82
   5  13   0   -0.47    1.60
   5  13   0   -0.08    0.87
   5  13   0    1.33    0.88
   5  13   0   -0.11    1.03
   5  13   0    0.25    0.83
  -6 -13   0    8.78    1.27
  -6 -13   0    9.41    1.37
  -6 -13   0   10.97    1.71
  -6 -13   0    8.58    1.32
   6  13   0    8.25    2.17
   6  13   0    6.36    1.24
   6  13   0    8.98    1.27
   6  13   0    5.71    1.34
   6  13   0   11.12    1.45
  -7 -13   0   22.09    2.54
  -7 -13   0   25.55    2.77
  -7 -13   0   19.54    1.95
  -7 -13   0   23.41    2.41
   7  13   0   22.26    2.98
   7  13   0   21.38    2.90
   7  13   0   15.75    2.46
   7  13   0   23.21    2.41
  -8 -13   0    0.23    1.28
  -8 -13   0   -0.62    1.20
  -8 -13   0   -0.53    0.73
   8  13   0    0.40    1.24
   8  13   0   -1.13    1.16
  -9 -13   0    1.63    1.47
  -9 -13   0    1.53    0.89
  -9 -13   0    2.89    1.41
   9  13   0    1.01    1.45
   9  13   0    1.72    1.37
   8 -14   0    1.52    0.83
  -8  14   0    0.45    0.91
  -8  14   0   -0.16    1.29
  -8  14   0    1.64    0.78
   7 -14   0   -0.21    0.69
  -7  14   0   -0.82    1.09
  -7  14   0    2.20    0.72
  -7  14   0    0.13    0.80
   6 -14   0   13.72    1.48
  -6  14   0   12.35    1.16
  -6  14   0   13.08    1.28
  -6  14   0    8.73    1.40
  -6  14   0   10.56    1.23
  -6  14   0   13.23    1.46
   5 -14   0    7.65    0.94
   5 -14   0    4.50    0.84
  -5  14   0    6.14    0.75
  -5  14   0    5.32    0.78
  -5  14   0    4.33    0.81
  -5  14   0    3.49    1.68
  -5  14   0    4.72    1.09
   4 -14   0    0.58    0.62
   4 -14   0    0.87    0.63
  -4  14   0   -0.17    0.64
  -4  14   0    0.88    0.50
  -4  14   0    0.73    0.62
  -4  14   0    0.12    0.66
  -4  14   0    0.87    0.76
  -4  14   0    1.13    0.65
  -4  14   0    0.70    0.92
   3 -14   0    1.10    0.64
   3 -14   0   -0.28    0.91
   3 -14   0    0.40    0.59
  -3  14   0    0.68    0.62
  -3  14   0    0.07    0.71
  -3  14   0    0.38    0.66
  -3  14   0    0.51    0.54
  -3  14   0    0.00    0.68
  -3  14   0    1.62    1.25
   2 -14   0    0.78    0.56
   2 -14   0    2.20    0.81
   2 -14   0    1.00    0.60
   2 -14   0   -0.55    0.54
   2 -14   0    0.56    0.46
  -2  14   0    0.09    1.35
  -2  14   0    0.96    0.76
  -2  14   0   -0.33    0.61
  -2  14   0    0.70    0.71
  -2  14   0    0.22    0.68
  -2  14   0    0.33    0.71
  -2  14   0   -0.56    0.59
   1 -14   0    1.11    0.77
   1 -14   0   -0.29    0.51
   1 -14   0    1.25    0.67
   1 -14   0   -0.10    0.67
   1 -14   0    0.39    0.57
   1 -14   0   -0.33    0.77
   1 -14   0    0.26    0.66
  -1  14   0    0.03    0.61
  -1  14   0    1.32    0.70
  -1  14   0    0.57    0.70
  -1  14   0    0.65    1.06
  -1  14   0    0.64    0.70
  -1  14   0   -0.52    0.68
  -1  14   0   -0.01    0.81
   0 -14   0    0.26    0.50
   0 -14   0    0.43    0.70
   0 -14   0    0.17    0.75
   0 -14   0    1.17    0.77
   0 -14   0   -0.03    0.55
   0  14   0    1.21    0.74
   0  14   0    0.23    0.77
   0  14   0    0.87    0.88
   0  14   0    1.02    0.78
   0  14   0   -0.13    0.63
   0  14   0   -0.30    0.69
  -1 -14   0    0.17    0.79
  -1 -14   0    0.44    0.59
  -1 -14   0    0.33    0.77
  -1 -14   0   -0.23    0.74
  -1 -14   0    0.55    0.69
  -1 -14   0    0.47    0.58
   1  14   0    0.93    0.75
   1  14   0    1.50    0.76
   1  14   0   -0.18    0.79
   1  14   0    0.60    0.76
   1  14   0    1.60    0.99
  -2 -14   0    0.61    0.58
  -2 -14   0    0.78    0.87
  -2 -14   0    0.92    0.87
  -2 -14   0    0.55    0.84
  -2 -14   0    1.12    0.75
  -2 -14   0    0.34    0.58
   2  14   0    0.29    1.24
   2  14   0    0.59    0.84
   2  14   0    0.53    1.10
   2  14   0    1.30    0.80
   2  14   0    0.96    1.43
  -3 -14   0    1.05    0.86
  -3 -14   0   -0.23    0.85
  -3 -14   0    1.47    0.62
  -3 -14   0    0.20    0.93
  -3 -14   0    1.31    0.90
   3  14   0   -0.87    0.91
   3  14   0   -0.71    0.95
   3  14   0    0.90    1.22
   3  14   0    0.02    1.04
   3  14   0    1.45    0.85
  -4 -14   0    0.52    1.04
  -4 -14   0    0.18    0.59
  -4 -14   0    0.69    0.81
  -4 -14   0    1.57    0.93
  -4 -14   0    1.11    0.93
   4  14   0    1.24    1.09
   4  14   0   -0.12    0.89
   4  14   0   -0.84    1.36
   4  14   0    0.39    0.94
  -5 -14   0    4.76    1.17
  -5 -14   0    6.42    1.27
   5  14   0    6.83    1.24
   5  14   0    4.22    1.72
   5  14   0    5.00    1.13
   5  14   0    9.73    2.73
   5  14   0    6.45    1.22
  -6 -14   0   14.04    1.51
  -6 -14   0    9.02    1.57
  -6 -14   0   13.12    1.65
  -6 -14   0   10.04    1.51
   6  14   0   14.59    2.14
   6  14   0   14.46    2.20
   6  14   0    8.29    1.53
   6  14   0   12.15    2.16
  -7 -14   0    0.66    1.36
  -7 -14   0    0.04    0.79
  -7 -14   0   -1.07    1.22
   7  14   0    0.79    1.72
   7  14   0    0.52    1.20
   7  14   0   -0.90    1.28
  -8 -14   0   -0.16    1.50
  -8 -14   0    1.72    1.63
  -8 -14   0    1.08    0.88
   8  14   0    2.12    1.47
   7 -15   0    3.46    0.94
  -7  15   0    3.06    1.42
  -7  15   0    3.27    1.03
  -7  15   0    3.64    0.92
   6 -15   0    4.31    1.00
  -6  15   0    1.74    1.13
  -6  15   0    2.82    1.34
  -6  15   0    3.74    0.98
  -6  15   0    1.72    0.85
  -6  15   0    3.29    0.76
   5 -15   0    1.21    0.75
  -5  15   0    0.74    0.74
  -5  15   0    0.98    0.86
  -5  15   0    2.10    1.04
  -5  15   0    1.48    1.23
  -5  15   0    1.16    0.76
   4 -15   0    4.35    0.86
   4 -15   0    5.06    0.91
  -4  15   0    4.85    0.75
  -4  15   0    6.46    0.94
  -4  15   0    5.28    0.93
  -4  15   0    4.66    1.06
  -4  15   0    4.33    1.23
  -4  15   0    4.63    1.88
  -4  15   0    7.38    0.91
  -4  15   0    3.29    0.91
   3 -15   0    0.69    0.78
   3 -15   0    2.11    0.74
  -3  15   0    1.67    1.64
  -3  15   0    2.69    0.87
  -3  15   0    1.85    0.71
  -3  15   0    1.27    0.88
  -3  15   0    1.06    0.82
  -3  15   0    1.38    0.80
  -3  15   0    2.81    0.95
   2 -15   0   17.98    2.00
   2 -15   0   16.46    1.69
   2 -15   0   17.32    2.36
   2 -15   0   17.60    1.66
  -2  15   0   15.95    1.66
  -2  15   0   14.68    1.92
  -2  15   0   13.52    1.75
  -2  15   0   15.74    1.69
  -2  15   0   15.86    1.75
  -2  15   0   15.75    1.88
  -2  15   0   14.76    1.91
   1 -15   0    2.46    0.98
   1 -15   0    2.44    0.73
   1 -15   0    3.14    0.87
   1 -15   0    2.97    0.74
   1 -15   0    1.71    0.89
   1 -15   0    3.85    0.86
  -1  15   0    2.60    0.91
  -1  15   0    1.38    0.79
  -1  15   0    1.94    0.86
  -1  15   0    3.19    1.06
  -1  15   0    1.87    0.91
  -1  15   0    1.30    0.84
  -1  15   0    4.35    1.48
   0 -15   0   -0.60    0.89
   0 -15   0   -0.14    0.96
   0 -15   0   -0.30    0.87
   0 -15   0   -0.07    0.64
   0 -15   0    0.30    0.89
   0  15   0    0.95    0.89
   0  15   0   -0.85    0.97
   0  15   0    1.05    0.89
   0  15   0   -0.69    1.10
   0  15   0   -0.15    0.90
   0  15   0   -0.19    1.27
  -1 -15   0    2.22    1.01
  -1 -15   0    4.13    0.81
  -1 -15   0    1.59    0.96
  -1 -15   0    2.46    0.98
  -1 -15   0    3.57    1.17
  -1 -15   0    2.56    1.30
   1  15   0    1.13    0.92
   1  15   0    2.73    0.94
   1  15   0    3.46    1.04
   1  15   0    1.25    0.96
   1  15   0    2.10    1.25
  -2 -15   0   16.93    2.39
  -2 -15   0   13.56    2.11
  -2 -15   0   15.95    1.62
  -2 -15   0   16.81    1.98
  -2 -15   0   16.97    1.64
  -2 -15   0   13.87    2.09
   2  15   0   14.04    1.86
   2  15   0   12.66    1.96
   2  15   0   19.19    2.14
   2  15   0   15.37    2.12
   2  15   0   14.19    1.96
  -3 -15   0    3.05    1.05
  -3 -15   0    1.80    1.15
  -3 -15   0    1.35    0.73
  -3 -15   0    1.25    1.11
  -3 -15   0    2.29    0.80
   3  15   0   -0.67    1.02
   3  15   0    2.15    1.19
   3  15   0    1.22    1.57
   3  15   0    2.42    1.07
   3  15   0    1.25    1.18
  -4 -15   0    5.31    0.96
  -4 -15   0    4.70    1.25
  -4 -15   0    6.32    1.38
  -4 -15   0    5.94    1.38
   4  15   0    4.96    1.51
   4  15   0    3.65    1.26
   4  15   0    6.55    1.32
   4  15   0    5.81    1.88
   4  15   0    7.62    1.38
  -5 -15   0    0.71    0.72
  -5 -15   0    0.46    1.34
  -5 -15   0    1.25    1.25
  -5 -15   0    0.42    1.36
   5  15   0    1.58    1.33
   5  15   0    2.28    1.24
   5  15   0   -0.07    2.09
   5  15   0    0.46    1.59
  -6 -15   0    2.62    0.84
  -6 -15   0    3.04    1.53
  -6 -15   0    2.00    1.39
   6  15   0    3.89    1.87
   6  15   0    2.57    1.40
  -7 -15   0    5.81    1.72
  -7 -15   0    3.10    1.69
  -7 -15   0    3.45    1.00
   7  15   0    4.85    1.73
   7  15   0    3.46    1.61
   5 -16   0    1.83    0.91
  -5  16   0   -0.45    1.45
  -5  16   0    4.08    0.95
  -5  16   0    0.97    0.94
  -5  16   0    2.83    1.33
  -5  16   0    1.69    1.06
   4 -16   0    0.86    0.95
   4 -16   0    0.38    0.81
  -4  16   0    0.06    0.99
  -4  16   0    0.37    0.90
  -4  16   0   -0.40    0.94
  -4  16   0    1.28    1.23
  -4  16   0    0.57    0.99
  -4  16   0    0.65    1.33
  -4  16   0   -0.45    0.77
   3 -16   0   -0.74    0.85
   3 -16   0    0.80    0.82
  -3  16   0    0.02    1.06
  -3  16   0    0.83    1.35
  -3  16   0    0.78    0.98
  -3  16   0    0.73    0.97
  -3  16   0    1.64    1.19
  -3  16   0   -0.03    0.84
  -3  16   0   -0.14    0.95
   2 -16   0   12.15    1.67
   2 -16   0   13.86    1.89
   2 -16   0   16.43    1.78
   2 -16   0   20.48    1.92
  -2  16   0   11.99    1.59
  -2  16   0   12.99    1.93
  -2  16   0   16.87    2.21
  -2  16   0   16.84    1.95
  -2  16   0   14.16    1.88
  -2  16   0   15.83    2.32
  -2  16   0   14.10    1.89
   1 -16   0    1.73    1.40
   1 -16   0    0.94    0.78
   1 -16   0    0.27    0.92
   1 -16   0    1.52    0.81
   1 -16   0   -0.26    0.99
   1 -16   0    0.81    1.09
  -1  16   0    2.40    1.32
  -1  16   0    4.53    1.88
  -1  16   0    1.02    1.09
  -1  16   0    0.55    0.95
  -1  16   0    1.62    1.13
  -1  16   0   -1.66    0.95
  -1  16   0    0.58    1.04
   0 -16   0    0.13    1.08
   0 -16   0    1.12    1.44
   0 -16   0    0.24    0.80
   0 -16   0    0.99    1.08
   0 -16   0   -0.06    0.74
   0 -16   0   -0.52    1.49
   0  16   0    0.67    1.03
   0  16   0    2.42    3.13
   0  16   0    1.97    1.46
   0  16   0   -1.51    1.09
   0  16   0   -0.19    1.16
  -1 -16   0    1.39    0.79
  -1 -16   0    1.88    1.18
  -1 -16   0    0.45    0.80
  -1 -16   0   -0.25    1.25
   1  16   0   -0.16    1.56
   1  16   0    0.24    1.09
   1  16   0    0.03    1.22
   1  16   0    1.30    1.22
   1  16   0    2.20    1.70
   1  16   0    3.10    1.29
  -2 -16   0   16.21    1.75
  -2 -16   0   14.03    1.81
  -2 -16   0   15.45    1.80
  -2 -16   0   17.22    2.03
   2  16   0    9.80    1.58
   2  16   0   14.69    1.82
   2  16   0   16.02    1.74
   2  16   0   11.59    2.10
   2  16   0   13.11    1.67
  -3 -16   0    0.01    1.27
  -3 -16   0    0.56    0.80
  -3 -16   0    0.37    0.89
  -3 -16   0   -1.10    1.21
  -3 -16   0   -0.35    1.38
   3  16   0   -2.08    1.17
   3  16   0    1.42    1.30
   3  16   0    1.25    2.04
   3  16   0   -0.48    1.60
  -4 -16   0    0.58    1.53
  -4 -16   0    0.73    0.83
  -4 -16   0   -0.18    1.00
  -4 -16   0    0.82    1.49
  -4 -16   0   -0.65    1.45
   4  16   0   -0.10    1.31
   4  16   0   -1.52    1.30
   4  16   0   -0.57    1.81
  -5 -16   0    0.58    1.69
  -5 -16   0    1.38    1.50
  -5 -16   0    0.51    0.92
   5  16   0    1.84    1.72
   5  16   0    2.97    2.10
   5  16   0    0.79    1.46
   1 -17   0   -0.88    1.15
   1 -17   0    5.28    1.10
   1 -17   0    6.08    1.84
   1 -17   0    2.78    0.97
   1 -17   0   -0.46    1.08
  -1  17   0    3.78    1.60
  -1  17   0    2.43    1.28
  -1  17   0    1.95    1.36
  -1  17   0    1.76    1.68
  -1  17   0    3.81    1.39
   0 -17   0   -0.85    0.83
   0 -17   0   -2.62    2.95
   0 -17   0   -0.02    0.99
   0 -17   0   -0.95    1.35
   0 -17   0   -0.66    1.31
   0  17   0    1.58    1.48
   0  17   0    0.04    1.22
   0  17   0   -0.10    2.42
   0  17   0    2.52    1.85
   0  17   0   -0.64    1.51
  -1 -17   0    3.78    1.01
  -1 -17   0    3.27    1.09
  -1 -17   0    3.58    1.47
  -1 -17   0    6.50    1.75
  -1 -17   0    1.90    1.69
   1  17   0    4.30    2.25
   1  17   0    2.76    1.50
   1  17   0    7.24    2.13
   1  17   0    3.84    1.43
   1  17   0    4.99    1.66
   1  17  -1    0.59    1.47
   1  17  -1    3.30    1.66
   1  17  -1    2.66    2.22
   1  17  -1    2.04    1.33
   1  17  -1   -0.05    2.13
  -1 -17   1    1.45    1.64
  -1 -17   1    1.53    1.46
  -1 -17   1    2.52    1.63
  -1 -17   1    0.46    1.02
  -1 -17   1   -0.99    0.89
   0  17  -1    0.32    2.17
   0  17  -1    1.99    1.62
   0  17  -1    2.27    1.92
   0  17  -1    1.07    1.28
   0  17  -1    0.84    1.50
   0 -17   1    0.66    1.56
   0 -17   1   -0.40    1.31
   0 -17   1    1.42    1.02
   0 -17   1   -0.55    1.33
   0 -17   1    1.62    0.93
  -1  17  -1    1.60    1.38
  -1  17  -1   -1.82    1.69
  -1  17  -1    0.29    1.23
  -1  17  -1   -4.79    2.24
  -1  17  -1   -1.57    2.72
  -1  17  -1    0.97    1.55
  -1  17  -1   -1.70    1.33
   1 -17   1    0.45    1.10
   1 -17   1    2.35    3.11
   1 -17   1    0.55    1.06
   1 -17   1   -0.66    1.17
   1 -17   1    0.38    0.89
   5  16  -1    1.74    2.13
   5  16  -1    0.07    1.62
   5  16  -1   -0.61    1.42
  -5 -16   1    0.53    0.86
  -5 -16   1   -2.33    1.64
  -5 -16   1   -3.07    1.46
   4  16  -1    0.22    1.45
   4  16  -1    3.32    1.77
   4  16  -1    2.83    1.35
  -4 -16   1    2.97    1.52
  -4 -16   1    5.02    1.62
  -4 -16   1    2.15    0.91
  -4 -16   1   -2.10    1.49
   3  16  -1    3.87    1.56
   3  16  -1    2.39    1.62
   3  16  -1   -0.60    1.20
   3  16  -1    0.18    2.02
   3  16  -1    1.82    1.35
  -3 -16   1    3.02    0.91
  -3 -16   1    2.39    0.95
  -3 -16   1    1.63    1.29
  -3 -16   1    0.27    1.40
   2  16  -1   -0.09    1.11
   2  16  -1    1.59    1.73
   2  16  -1    1.64    1.41
   2  16  -1   -0.07    1.79
   2  16  -1    3.84    2.94
   2  16  -1   -0.14    1.18
  -2 -16   1    0.80    0.80
  -2 -16   1    1.23    1.19
  -2 -16   1   -1.82    1.25
  -2 -16   1    0.74    1.20
  -2 -16   1   -0.88    0.85
   1  16  -1    3.50    1.65
   1  16  -1    4.49    1.46
   1  16  -1    3.66    1.18
   1  16  -1    8.33    1.74
   1  16  -1    4.94    1.36
   1  16  -1    3.94    1.41
  -1 -16   1    6.39    0.99
  -1 -16   1    4.56    0.98
  -1 -16   1    6.24    1.29
   0  16  -1    2.55    1.16
   0  16  -1    3.95    1.49
   0  16  -1    2.78    1.30
   0  16  -1    3.79    1.24
   0  16  -1    4.80    1.76
   0  16  -1    3.54    1.12
   0 -16   1    6.13    0.98
   0 -16   1    5.85    1.30
   0 -16   1    5.03    0.98
   0 -16   1    3.42    1.61
  -1  16  -1    3.78    1.32
  -1  16  -1    6.01    1.45
  -1  16  -1   10.17    3.42
  -1  16  -1    5.54    1.21
  -1  16  -1    6.26    1.45
  -1  16  -1    8.05    1.25
  -1  16  -1    3.22    1.13
   1 -16   1    5.37    0.96
   1 -16   1    9.53    1.45
   1 -16   1    5.04    1.23
   1 -16   1    5.64    0.96
  -2  16  -1    2.77    1.90
  -2  16  -1   -0.07    1.30
  -2  16  -1    2.50    1.23
  -2  16  -1   -0.12    1.01
  -2  16  -1   -0.28    0.97
  -2  16  -1    1.44    1.06
   2 -16   1    1.25    0.84
   2 -16   1    1.79    0.80
   2 -16   1   -0.43    0.81
   2 -16   1    1.74    1.44
   2 -16   1    0.55    0.93
  -3  16  -1    2.49    1.15
  -3  16  -1    1.40    1.37
  -3  16  -1    2.51    1.19
  -3  16  -1    2.48    0.93
  -3  16  -1    1.86    1.00
  -3  16  -1    2.30    0.96
  -3  16  -1    2.17    2.11
  -3  16  -1    0.71    1.01
   3 -16   1    1.31    0.84
   3 -16   1    2.21    0.99
  -4  16  -1    1.42    0.93
  -4  16  -1    1.29    1.32
  -4  16  -1    1.17    1.33
  -4  16  -1    1.71    0.98
  -4  16  -1    2.10    0.98
  -4  16  -1    2.51    1.05
  -4  16  -1    1.37    0.82
   4 -16   1    3.06    1.07
   4 -16   1    4.02    0.94
  -5  16  -1    2.74    0.98
  -5  16  -1    2.82    1.72
  -5  16  -1    0.25    1.01
  -5  16  -1    0.48    0.92
  -5  16  -1   -0.15    2.59
   5 -16   1    1.85    0.93
   5 -16   1    0.27    1.08
   7  15  -1    0.79    1.55
   7  15  -1    4.97    1.75
  -7 -15   1    1.89    0.87
  -7 -15   1    1.02    1.65
  -7 -15   1    0.43    1.77
   6  15  -1    0.23    1.89
   6  15  -1    4.30    2.91
   6  15  -1   -0.08    1.33
  -6 -15   1   -0.47    1.46
  -6 -15   1    1.03    0.79
  -6 -15   1    0.92    1.37
   5  15  -1   -1.16    2.09
   5  15  -1    2.78    1.25
   5  15  -1    1.70    1.62
   5  15  -1    2.15    1.35
  -5 -15   1    0.61    1.19
  -5 -15   1   -0.30    1.17
  -5 -15   1    2.15    0.82
  -5 -15   1    1.47    1.38
   4  15  -1    4.66    1.49
   4  15  -1    2.74    1.19
   4  15  -1    3.30    1.30
   4  15  -1    5.70    1.89
   4  15  -1    1.32    1.42
  -4 -15   1    4.17    1.17
  -4 -15   1    6.60    1.36
  -4 -15   1    4.27    0.89
  -4 -15   1    2.89    1.27
   3  15  -1    1.31    1.21
   3  15  -1    0.50    1.58
   3  15  -1    0.92    1.02
   3  15  -1    1.05    1.17
   3  15  -1    1.01    1.08
  -3 -15   1    1.06    1.14
  -3 -15   1    0.89    1.14
  -3 -15   1    2.30    0.72
  -3 -15   1    1.44    1.08
   2  15  -1    1.45    1.12
   2  15  -1    0.86    1.10
   2  15  -1    0.79    1.40
   2  15  -1    1.18    1.06
   2  15  -1    1.00    0.96
  -2 -15   1   -0.14    0.93
  -2 -15   1    0.65    1.05
  -2 -15   1    0.72    1.04
  -2 -15   1    0.49    0.98
  -2 -15   1    0.96    0.71
  -2 -15   1    0.56    0.70
   1  15  -1    0.12    0.97
   1  15  -1    1.73    1.23
   1  15  -1    1.15    0.96
   1  15  -1    1.62    1.06
   1  15  -1    0.36    1.25
   1  15  -1    0.93    0.92
  -1 -15   1    1.34    0.93
  -1 -15   1    1.56    0.94
  -1 -15   1   -0.36    0.68
  -1 -15   1    1.75    1.05
  -1 -15   1    1.05    0.95
  -1 -15   1    0.83    0.67
   0  15  -1    0.53    1.13
   0  15  -1    1.26    0.96
   0  15  -1    1.23    0.87
   0  15  -1    1.02    0.91
   0  15  -1   -0.04    1.27
   0  15  -1    0.55    0.95
   0 -15   1    1.21    0.72
   0 -15   1    0.65    0.88
   0 -15   1    0.43    0.87
   0 -15   1    1.37    0.88
   0 -15   1    0.05    1.05
   0 -15   1    1.30    0.68
  -1  15  -1    2.52    1.35
  -1  15  -1   -0.04    0.81
  -1  15  -1    0.97    1.04
  -1  15  -1    0.36    0.86
  -1  15  -1    1.25    1.01
  -1  15  -1    1.90    0.88
   1 -15   1    2.20    0.78
   1 -15   1    1.19    0.82
   1 -15   1    2.56    0.93
   1 -15   1    1.21    0.88
   1 -15   1   -0.33    0.66
   1 -15   1    1.50    0.68
  -2  15  -1    1.39    1.09
  -2  15  -1   -0.45    0.93
  -2  15  -1    0.51    0.83
  -2  15  -1    0.45    1.43
  -2  15  -1   -0.38    0.79
  -2  15  -1    0.40    0.83
  -2  15  -1   -0.19    0.75
  -2  15  -1    0.57    0.93
   2 -15   1    0.55    1.19
   2 -15   1    0.70    0.97
   2 -15   1   -0.03    0.66
   2 -15   1    0.42    0.63
  -3  15  -1    2.07    1.30
  -3  15  -1    1.06    0.80
  -3  15  -1   -0.25    2.07
  -3  15  -1    0.47    0.88
  -3  15  -1    0.86    0.71
  -3  15  -1    1.74    0.84
  -3  15  -1    0.81    1.06
  -3  15  -1    1.53    0.76
   3 -15   1    1.39    0.75
   3 -15   1    1.40    0.77
  -4  15  -1    5.26    0.85
  -4  15  -1    4.57    0.74
  -4  15  -1    4.09    0.88
  -4  15  -1    6.55    1.44
  -4  15  -1    4.50    1.83
  -4  15  -1    2.63    1.36
  -4  15  -1    3.64    0.92
  -4  15  -1    4.61    0.88
   4 -15   1    3.79    0.89
   4 -15   1    3.58    0.82
  -5  15  -1    0.45    1.08
  -5  15  -1    2.29    0.86
  -5  15  -1    1.21    1.25
  -5  15  -1    2.61    0.79
  -5  15  -1    1.67    0.79
   5 -15   1    1.62    0.97
   5 -15   1    1.07    0.75
  -6  15  -1    1.43    1.30
  -6  15  -1   -0.50    0.65
  -6  15  -1   -0.47    0.78
  -6  15  -1    1.10    0.88
   6 -15   1    1.42    0.77
  -7  15  -1    4.11    1.47
  -7  15  -1    3.30    0.96
  -7  15  -1    1.19    1.01
   7 -15   1    0.61    0.85
   8  14  -1   -1.43    2.99
   8  14  -1    0.67    1.43
  -8 -14   1   -0.25    0.83
  -8 -14   1    1.16    1.52
  -8 -14   1    0.59    1.59
   7  14  -1    7.56    1.89
   7  14  -1    2.72    1.33
   7  14  -1    5.09    1.54
  -7 -14   1    5.14    1.49
  -7 -14   1    6.80    0.99
  -7 -14   1    5.54    1.45
   6  14  -1    5.82    2.05
   6  14  -1    3.76    1.22
   6  14  -1    1.09    1.16
  -6 -14   1    3.03    1.16
  -6 -14   1    1.86    1.24
  -6 -14   1    3.66    1.23
  -6 -14   1    1.81    0.77
   5  14  -1    4.70    1.73
   5  14  -1    3.31    1.12
   5  14  -1    4.20    1.20
   5  14  -1    3.56    1.22
   5  14  -1    4.90    1.94
  -5 -14   1    3.38    1.16
  -5 -14   1    4.06    1.01
  -5 -14   1    3.91    0.79
  -5 -14   1    3.83    1.12
   4  14  -1    1.77    0.90
   4  14  -1    2.76    1.16
   4  14  -1    0.71    1.00
   4  14  -1    0.83    0.94
   4  14  -1   -0.27    1.40
  -4 -14   1    0.94    0.66
  -4 -14   1    2.54    0.97
  -4 -14   1    1.55    0.94
  -4 -14   1    0.35    1.03
   3  14  -1    5.24    1.08
   3  14  -1    3.24    0.97
   3  14  -1    2.63    0.95
   3  14  -1    3.28    1.30
   3  14  -1    2.66    1.01
  -3 -14   1    2.75    0.80
  -3 -14   1    2.09    0.94
  -3 -14   1    2.47    1.00
  -3 -14   1    3.85    0.76
   2  14  -1    2.24    0.87
   2  14  -1    0.81    1.16
   2  14  -1    1.76    0.84
   2  14  -1    1.76    0.94
  -2 -14   1    1.81    0.66
  -2 -14   1    0.53    0.70
  -2 -14   1    1.85    0.69
  -2 -14   1    1.85    0.80
  -2 -14   1    2.13    0.90
  -2 -14   1    2.20    0.76
   1  14  -1    0.09    0.83
   1  14  -1    0.62    0.76
   1  14  -1    0.19    0.80
   1  14  -1    0.01    0.89
   1  14  -1    0.10    0.99
  -1 -14   1    0.57    0.57
  -1 -14   1    0.16    0.74
  -1 -14   1   -0.03    0.78
  -1 -14   1    1.37    0.69
  -1 -14   1   -0.21    0.74
  -1 -14   1    1.06    0.57
   0  14  -1    2.46    0.84
   0  14  -1    3.58    0.82
   0  14  -1    3.45    0.97
   0  14  -1    3.00    0.86
   0  14  -1    2.84    0.80
   0  14  -1    3.13    1.01
   0 -14   1    2.66    0.65
   0 -14   1    2.50    0.97
   0 -14   1    2.71    0.84
   0 -14   1    5.42    0.84
   0 -14   1    4.73    0.79
   0 -14   1    3.20    0.66
  -1  14  -1    0.73    0.74
  -1  14  -1    0.20    1.00
  -1  14  -1    0.54    0.62
  -1  14  -1   -0.06    0.68
  -1  14  -1    0.29    0.84
  -1  14  -1    1.20    0.71
  -1  14  -1    1.13    0.75
   1 -14   1    0.63    0.65
   1 -14   1   -0.11    0.80
   1 -14   1    0.19    0.54
   1 -14   1   -0.01    0.64
   1 -14   1    0.20    0.57
   1 -14   1    0.81    0.81
   1 -14   1    1.01    0.68
  -2  14  -1    1.30    0.71
  -2  14  -1    0.69    0.68
  -2  14  -1    1.90    0.64
  -2  14  -1    0.80    0.67
  -2  14  -1    0.87    0.81
  -2  14  -1    2.24    0.78
  -2  14  -1    0.33    1.11
   2 -14   1    1.24    0.50
   2 -14   1    1.50    0.48
   2 -14   1    2.42    0.82
   2 -14   1    1.41    0.64
   2 -14   1    2.41    0.65
  -3  14  -1    1.91    0.95
  -3  14  -1    3.28    0.68
  -3  14  -1    4.01    0.70
  -3  14  -1    3.82    0.76
  -3  14  -1    5.14    1.33
  -3  14  -1    2.19    0.80
  -3  14  -1    3.29    0.79
   3 -14   1    3.70    0.72
   3 -14   1    3.31    0.73
  -4  14  -1    1.13    0.69
  -4  14  -1    2.27    0.64
  -4  14  -1    1.58    0.52
  -4  14  -1    1.46    0.65
  -4  14  -1    0.90    1.05
  -4  14  -1    0.98    1.39
  -4  14  -1    2.12    0.70
   4 -14   1    0.51    0.64
   4 -14   1    1.78    0.67
  -5  14  -1    3.28    0.72
  -5  14  -1    4.41    0.76
  -5  14  -1    2.64    1.66
  -5  14  -1    3.00    1.05
  -5  14  -1    3.72    0.70
   5 -14   1    4.17    0.77
   5 -14   1    4.15    0.86
  -6  14  -1    3.22    0.59
  -6  14  -1    2.47    0.61
  -6  14  -1    2.67    0.74
  -6  14  -1    1.65    2.23
  -6  14  -1    0.77    1.07
   6 -14   1    3.51    0.83
  -7  14  -1    4.64    1.31
  -7  14  -1    5.15    0.88
  -7  14  -1    7.10    0.94
   7 -14   1    5.71    0.94
  -8  14  -1    1.51    0.87
  -8  14  -1   -0.43    1.23
  -8  14  -1    0.70    0.80
   8 -14   1   -0.59    0.75
   9  13  -1    1.31    1.56
   9  13  -1   -0.35    1.44
  -9 -13   1   -0.37    1.43
  -9 -13   1    0.33    1.43
  -9 -13   1    0.08    0.80
   8  13  -1   -0.49    1.37
   8  13  -1    1.79    1.26
  -8 -13   1   -1.32    1.26
  -8 -13   1    0.70    1.27
  -8 -13   1   -0.16    0.77
   7  13  -1    8.49    1.41
   7  13  -1    7.86    1.41
   7  13  -1   11.40    1.67
  -7 -13   1    8.88    1.36
  -7 -13   1   12.47    1.57
  -7 -13   1   11.35    1.51
  -7 -13   1   11.07    1.53
   6  13  -1    0.56    0.96
   6  13  -1    1.84    1.11
   6  13  -1    1.95    1.83
   6  13  -1    1.34    1.27
   6  13  -1    1.57    1.18
  -6 -13   1    2.40    0.98
  -6 -13   1    2.17    1.38
  -6 -13   1    1.63    0.67
  -6 -13   1    1.50    0.97
  -6 -13   1    0.18    1.01
   5  13  -1    1.15    1.66
   5  13  -1    0.41    0.75
   5  13  -1    2.46    1.54
   5  13  -1    0.05    0.88
   5  13  -1    0.83    1.05
  -5 -13   1    1.21    0.86
  -5 -13   1    1.02    1.23
  -5 -13   1    2.08    0.97
  -5 -13   1    0.92    0.63
   4  13  -1    4.60    1.22
   4  13  -1    2.34    0.76
   4  13  -1    4.85    0.94
   4  13  -1    1.94    0.84
   4  13  -1    4.29    0.98
  -4 -13   1    4.64    0.92
  -4 -13   1    3.66    0.65
  -4 -13   1    7.40    1.53
  -4 -13   1    4.14    0.97
  -4 -13   1    3.84    0.77
   3  13  -1   -0.52    0.70
   3  13  -1    0.23    0.64
   3  13  -1    0.19    1.39
   3  13  -1    1.75    1.01
  -3 -13   1    0.43    0.56
  -3 -13   1    0.77    0.78
  -3 -13   1    0.26    0.62
  -3 -13   1   -0.23    0.88
  -3 -13   1   -0.29    0.71
   2  13  -1    2.59    0.70
   2  13  -1    2.30    0.93
   2  13  -1    3.12    0.82
   2  13  -1    2.59    0.72
   2  13  -1    1.33    0.73
  -2 -13   1    2.95    0.62
  -2 -13   1    1.92    0.73
  -2 -13   1    1.70    0.77
  -2 -13   1    2.42    0.56
   1  13  -1    4.92    0.79
   1  13  -1    2.80    0.75
   1  13  -1    3.77    0.90
   1  13  -1    3.69    0.74
   1  13  -1    4.95    0.83
  -1 -13   1    2.54    0.76
  -1 -13   1    5.61    0.74
  -1 -13   1    4.90    0.88
  -1 -13   1    3.97    0.76
  -1 -13   1    4.79    0.62
  -1 -13   1    4.16    0.67
   0  13  -1   -0.33    0.51
   0  13  -1    0.56    0.62
   0  13  -1   -0.56    0.73
   0  13  -1    0.69    0.72
   0  13  -1   -0.15    0.58
   0  13  -1   -0.09    0.59
   0 -13   1   -0.16    0.55
   0 -13   1   -0.72    0.65
   0 -13   1   -0.19    0.58
   0 -13   1   -0.02    0.46
   0 -13   1    0.39    0.43
   0 -13   1    0.23    0.56
  -1  13  -1    3.29    0.69
  -1  13  -1    3.84    0.77
  -1  13  -1    3.57    0.62
  -1  13  -1    4.19    0.72
  -1  13  -1    3.97    0.70
  -1  13  -1    4.77    0.92
  -1  13  -1    3.25    0.69
   1 -13   1    3.72    0.66
   1 -13   1    5.97    0.71
   1 -13   1    3.45    0.67
   1 -13   1    4.31    0.68
   1 -13   1    4.13    0.69
   1 -13   1    5.72    0.82
  -2  13  -1    1.90    0.63
  -2  13  -1    3.21    0.93
  -2  13  -1    3.56    0.62
  -2  13  -1    2.77    0.64
  -2  13  -1    2.65    0.57
  -2  13  -1    1.21    0.62
  -2  13  -1    2.47    0.68
   2 -13   1    2.83    0.49
   2 -13   1    3.21    0.50
   2 -13   1    4.17    0.59
   2 -13   1    3.07    0.56
   2 -13   1    2.94    0.61
   2 -13   1    1.80    0.61
  -3  13  -1    0.48    0.98
  -3  13  -1    0.60    0.48
  -3  13  -1    0.34    0.57
  -3  13  -1    0.30    0.50
  -3  13  -1   -1.00    0.52
  -3  13  -1    0.21    0.74
   3 -13   1    0.56    0.55
   3 -13   1    0.35    0.46
  -4  13  -1    4.64    0.68
  -4  13  -1    4.74    0.84
  -4  13  -1    3.82    0.65
  -4  13  -1    4.35    0.69
  -4  13  -1    4.35    0.66
  -4  13  -1    3.34    1.42
  -4  13  -1    6.42    0.78
   4 -13   1    6.18    0.94
   4 -13   1    3.67    0.67
  -5  13  -1   -0.51    1.22
  -5  13  -1    0.38    0.79
  -5  13  -1    1.22    0.55
  -5  13  -1   -0.13    0.52
  -5  13  -1    1.35    0.52
   5 -13   1    0.69    0.58
   5 -13   1    2.77    0.70
  -6  13  -1    1.80    0.46
  -6  13  -1   -0.52    0.87
  -6  13  -1    0.55    1.57
  -6  13  -1    1.24    0.48
  -6  13  -1    1.84    0.59
   6 -13   1    1.09    0.62
  -7  13  -1   11.16    1.25
  -7  13  -1   10.86    2.09
  -7  13  -1    7.97    0.96
  -7  13  -1   12.87    1.74
   7 -13   1   13.16    1.43
  -8  13  -1    0.54    0.97
  -8  13  -1    0.55    0.68
  -8  13  -1    0.36    0.70
   8 -13   1    1.67    0.75
  -9  13  -1   -1.41    1.06
  -9  13  -1    2.73    1.40
  -9  13  -1    0.00    0.78
   9 -13   1    0.67    0.79
  10  12  -1    0.37    1.46
  10  12  -1    3.64    1.68
 -10 -12   1    1.78    1.43
 -10 -12   1    1.55    1.54
 -10 -12   1    1.33    0.85
   9  12  -1    0.51    1.31
  -9 -12   1    0.71    1.22
  -9 -12   1    0.39    1.22
  -9 -12   1    0.45    0.77
   8  12  -1   -0.13    1.36
   8  12  -1    0.34    1.01
   8  12  -1    0.19    1.06
  -8 -12   1    0.48    1.05
  -8 -12   1   -0.85    1.25
  -8 -12   1    1.00    1.09
  -8 -12   1    0.76    0.70
   7  12  -1    3.07    1.20
   7  12  -1    2.90    1.57
   7  12  -1    3.97    1.08
   7  12  -1    6.30    1.23
   7  12  -1    3.06    1.06
  -7 -12   1    4.33    1.08
  -7 -12   1    3.56    1.03
  -7 -12   1    4.68    0.82
  -7 -12   1    4.80    1.09
  -7 -12   1    2.71    1.31
   6  12  -1    0.48    0.82
   6  12  -1    1.35    0.98
   6  12  -1    1.57    1.27
   6  12  -1    0.27    0.87
   6  12  -1    0.38    0.85
  -6 -12   1    0.20    1.04
  -6 -12   1   -0.59    0.50
  -6 -12   1    0.51    0.81
  -6 -12   1    0.93    0.88
  -6 -12   1    0.74    1.27
   5  12  -1    1.85    0.86
   5  12  -1    0.97    0.83
   5  12  -1    2.01    1.09
   5  12  -1    2.32    0.78
   5  12  -1    0.73    0.79
  -5 -12   1    2.49    0.59
  -5 -12   1    1.52    0.77
  -5 -12   1    0.78    0.79
  -5 -12   1    2.02    0.97
  -5 -12   1    1.14    0.79
   4  12  -1    4.24    0.84
   4  12  -1    5.84    1.09
   4  12  -1    3.92    0.75
   4  12  -1    5.96    0.96
   4  12  -1    4.74    0.82
  -4 -12   1    4.36    0.92
  -4 -12   1    4.54    0.81
  -4 -12   1    4.89    1.00
  -4 -12   1    4.56    0.70
  -4 -12   1    3.52    0.85
  -4 -12   1    5.45    0.78
   3  12  -1    4.20    0.80
   3  12  -1    3.57    0.77
   3  12  -1    4.06    0.73
  -3 -12   1    3.78    0.75
  -3 -12   1    4.24    0.94
  -3 -12   1    4.23    0.80
  -3 -12   1    6.34    0.94
  -3 -12   1    5.80    0.83
  -3 -12   1    5.04    0.72
   2  12  -1    0.98    0.62
   2  12  -1    1.45    0.59
   2  12  -1    2.18    0.77
   2  12  -1    1.69    0.60
   2  12  -1    3.28    0.68
  -2 -12   1    1.56    0.73
  -2 -12   1    1.07    0.69
  -2 -12   1    1.55    0.63
  -2 -12   1    1.26    0.59
  -2 -12   1    1.07    0.42
   1  12  -1    4.38    0.67
   1  12  -1    3.62    0.76
   1  12  -1    2.98    0.65
   1  12  -1    3.77    0.67
   1  12  -1    3.13    0.64
  -1 -12   1    3.16    0.50
  -1 -12   1    4.05    0.75
  -1 -12   1    5.17    0.78
  -1 -12   1    3.79    0.58
  -1 -12   1    2.85    0.65
  -1 -12   1    3.06    0.53
   0  12  -1    9.20    1.10
   0  12  -1   10.28    1.06
   0  12  -1    9.80    1.09
   0  12  -1    8.82    0.97
   0  12  -1    8.91    1.18
   0  12  -1    6.05    1.04
   0 -12   1    8.47    0.97
   0 -12   1    6.95    1.05
   0 -12   1    7.49    1.05
   0 -12   1   11.04    1.00
   0 -12   1   10.95    0.96
   0 -12   1   10.22    1.12
  -1  12  -1    2.96    0.61
  -1  12  -1    4.66    0.77
  -1  12  -1    4.69    0.65
  -1  12  -1    3.97    0.56
  -1  12  -1    4.10    0.67
  -1  12  -1    2.83    0.59
  -1  12  -1    3.36    0.64
   1 -12   1    2.71    0.55
   1 -12   1    3.35    0.58
   1 -12   1    5.50    0.77
   1 -12   1    3.70    0.52
   1 -12   1    4.48    0.58
   1 -12   1    3.86    0.57
  -2  12  -1    1.43    0.73
  -2  12  -1    1.75    0.45
  -2  12  -1    1.68    0.56
  -2  12  -1    2.41    0.54
  -2  12  -1    2.42    0.57
  -2  12  -1    1.35    0.52
   2 -12   1    2.61    0.50
   2 -12   1    2.01    0.45
   2 -12   1    1.29    0.39
   2 -12   1    1.67    0.42
   2 -12   1    2.35    0.40
   2 -12   1    1.09    0.43
   2 -12   1    0.79    0.45
  -3  12  -1    3.64    0.57
  -3  12  -1    3.08    0.57
  -3  12  -1    5.07    0.71
  -3  12  -1    3.26    0.58
  -3  12  -1    4.04    0.87
   3 -12   1    3.50    0.59
   3 -12   1    3.41    0.54
   3 -12   1    5.56    0.62
   3 -12   1    4.86    0.62
  -4  12  -1    5.05    1.04
  -4  12  -1    4.33    0.76
  -4  12  -1    5.65    0.82
  -4  12  -1    4.38    0.58
  -4  12  -1    4.63    0.63
  -4  12  -1    4.95    0.76
  -4  12  -1    5.33    0.67
   4 -12   1    4.42    0.61
   4 -12   1    4.86    0.66
  -5  12  -1    1.00    0.45
  -5  12  -1    1.13    0.66
  -5  12  -1    0.77    0.43
  -5  12  -1    1.14    1.83
  -5  12  -1    1.37    0.47
   5 -12   1    1.05    0.53
   5 -12   1    2.06    0.56
  -6  12  -1    0.24    0.38
  -6  12  -1   -0.14    0.48
  -6  12  -1   -0.47    1.17
   6 -12   1    0.73    0.55
  -7  12  -1    3.28    0.62
  -7  12  -1    3.33    0.61
  -7  12  -1    5.17    0.88
  -7  12  -1    3.11    1.43
   7 -12   1    2.83    0.65
  -8  12  -1    0.84    1.87
  -8  12  -1    0.50    0.57
  -8  12  -1    0.72    0.57
  -8  12  -1    0.38    0.80
   8 -12   1    0.47    0.61
  -9  12  -1   -0.31    0.65
  -9  12  -1    0.51    0.97
  -9  12  -1    0.43    0.66
   9 -12   1    0.51    0.69
 -10  12  -1    2.36    1.06
 -10  12  -1    0.69    0.80
 -10  12  -1    1.84    0.81
  11  11  -1    2.60    1.62
  11  11  -1    3.53    1.67
  11  11  -1    3.56    1.33
  11  11  -1    4.50    1.35
 -11 -11   1    4.68    1.02
 -11 -11   1    2.62    1.45
 -11 -11   1    4.38    1.50
  10  11  -1    2.85    1.07
  10  11  -1    2.83    1.33
  10  11  -1    1.81    1.33
 -10 -11   1    3.50    1.37
 -10 -11   1    4.56    0.85
   9  11  -1    0.92    1.35
   9  11  -1    1.66    1.10
   9  11  -1    0.90    1.07
  -9 -11   1    1.79    0.75
  -9 -11   1    1.27    1.09
  -9 -11   1    0.33    1.16
  -9 -11   1    0.34    1.38
  -9 -11   1    1.20    1.07
   8  11  -1    0.33    0.83
   8  11  -1    1.32    1.05
   8  11  -1   -0.86    1.05
   8  11  -1    0.67    1.66
   8  11  -1    0.98    0.94
  -8 -11   1    0.69    0.88
  -8 -11   1   -0.71    0.89
  -8 -11   1   -0.18    1.14
  -8 -11   1    0.48    0.53
   7  11  -1    3.93    0.98
   7  11  -1    9.38    1.59
   7  11  -1    6.05    0.98
   7  11  -1    4.76    0.95
  -7 -11   1    8.11    1.31
  -7 -11   1    7.86    1.06
  -7 -11   1    5.33    1.11
  -7 -11   1    7.98    1.12
  -7 -11   1    6.06    1.06
   6  11  -1    2.34    1.75
   6  11  -1    2.03    0.78
   6  11  -1    1.75    0.78
   6  11  -1    2.03    0.89
   6  11  -1    0.68    0.68
  -6 -11   1    1.78    0.72
  -6 -11   1    2.04    0.80
  -6 -11   1    0.42    0.69
  -6 -11   1    1.58    0.88
  -6 -11   1    0.69    0.51
  -6 -11   1    1.92    1.34
   5  11  -1    9.77    1.23
   5  11  -1    9.82    1.39
   5  11  -1    6.34    1.01
   5  11  -1    8.07    1.14
   5  11  -1    8.81    1.29
  -5 -11   1    7.25    0.93
  -5 -11   1   10.40    1.18
  -5 -11   1    5.77    0.87
  -5 -11   1    5.82    1.12
  -5 -11   1    7.47    0.97
  -5 -11   1    8.49    1.34
   4  11  -1    3.72    0.70
   4  11  -1    3.23    0.85
   4  11  -1    3.06    0.75
  -4 -11   1    1.91    0.56
  -4 -11   1    1.93    1.65
  -4 -11   1    2.63    0.64
  -4 -11   1    2.56    0.59
  -4 -11   1    3.55    0.85
  -4 -11   1    2.78    0.69
   3  11  -1   16.04    1.49
   3  11  -1   15.66    1.51
   3  11  -1   15.66    1.47
   3  11  -1   17.06    1.46
   3  11  -1   16.00    1.62
  -3 -11   1   17.56    1.40
  -3 -11   1   18.07    1.63
  -3 -11   1   15.67    1.48
  -3 -11   1   17.85    1.39
  -3 -11   1   13.85    1.52
   2  11  -1    1.23    0.48
   2  11  -1    1.58    0.62
   2  11  -1   -0.07    0.51
   2  11  -1    1.38    0.54
   2  11  -1   -0.11    0.45
  -2 -11   1    1.50    0.59
  -2 -11   1    1.22    0.44
  -2 -11   1    0.18    0.50
  -2 -11   1    0.84    0.50
  -2 -11   1    0.93    0.39
  -2 -11   1    1.70    0.67
   1  11  -1   11.08    1.17
   1  11  -1   10.12    1.05
   1  11  -1    9.50    1.04
   1  11  -1    8.95    1.01
   1  11  -1    8.46    1.07
  -1 -11   1   10.30    1.10
  -1 -11   1   10.65    0.99
  -1 -11   1    9.67    1.07
  -1 -11   1    9.30    1.11
  -1 -11   1   10.57    0.96
  -1 -11   1   11.49    1.17
   0  11  -1   14.77    1.26
   0  11  -1   14.26    1.20
   0  11  -1   16.51    1.28
   0  11  -1   15.31    1.34
   0  11  -1   13.10    1.30
   0  11  -1   14.04    1.28
   0 -11   1   15.51    1.37
   0 -11   1   14.69    1.29
   0 -11   1   15.55    1.29
   0 -11   1   16.02    1.26
   0 -11   1   15.22    1.22
   0 -11   1   15.20    1.39
   0 -11   1   14.59    1.21
  -1  11  -1    9.43    0.98
  -1  11  -1    9.71    0.94
  -1  11  -1    9.20    0.95
  -1  11  -1    8.90    1.02
  -1  11  -1    9.17    0.88
  -1  11  -1    9.95    1.16
  -1  11  -1    8.38    0.98
   1 -11   1   10.91    0.96
   1 -11   1    9.70    0.90
   1 -11   1    9.15    0.95
   1 -11   1   10.11    0.95
   1 -11   1    8.74    0.93
   1 -11   1    8.41    0.99
   1 -11   1   11.88    0.92
  -2  11  -1    0.94    0.36
  -2  11  -1    1.14    0.44
  -2  11  -1    1.14    1.09
  -2  11  -1    0.12    0.39
  -2  11  -1    0.38    0.37
  -2  11  -1    0.79    0.42
   2 -11   1    0.86    0.38
   2 -11   1    1.63    0.33
   2 -11   1    1.19    0.39
   2 -11   1    0.97    0.32
   2 -11   1    0.77    0.35
   2 -11   1    0.85    0.35
   2 -11   1    0.67    0.33
  -3  11  -1   17.58    1.23
  -3  11  -1   16.14    1.26
  -3  11  -1   16.27    1.30
  -3  11  -1   15.46    1.25
  -3  11  -1   13.69    1.28
  -3  11  -1   14.37    1.61
   3 -11   1   16.25    1.31
   3 -11   1   15.94    1.30
   3 -11   1   16.32    1.36
   3 -11   1   17.55    1.22
   3 -11   1   16.19    1.21
  -4  11  -1    1.29    0.44
  -4  11  -1    2.87    0.45
  -4  11  -1    4.02    0.46
  -4  11  -1    2.56    0.42
  -4  11  -1    1.99    0.75
  -4  11  -1    1.44    0.59
  -4  11  -1    2.81    0.37
   4 -11   1    1.97    0.48
   4 -11   1    2.62    0.47
  -5  11  -1    7.26    0.81
  -5  11  -1    7.47    1.09
  -5  11  -1    7.72    1.08
  -5  11  -1    8.29    0.77
  -5  11  -1    6.40    0.78
   5 -11   1    6.92    0.92
   5 -11   1    9.29    1.02
  -6  11  -1    1.99    0.44
  -6  11  -1    0.86    0.41
  -6  11  -1    1.83    1.16
  -6  11  -1    1.71    0.64
   6 -11   1    2.59    0.56
  -7  11  -1    8.24    0.87
  -7  11  -1    5.75    0.87
  -7  11  -1    7.35    1.32
  -7  11  -1    6.19    0.89
   7 -11   1    7.78    1.00
  -8  11  -1   -0.01    1.33
  -8  11  -1    0.66    0.69
  -8  11  -1    1.22    0.51
  -8  11  -1    1.10    0.49
   8 -11   1    0.58    0.54
  -9  11  -1    2.38    0.61
  -9  11  -1    1.90    1.19
  -9  11  -1    0.96    0.77
  -9  11  -1    0.64    0.57
   9 -11   1    1.28    0.62
 -10  11  -1    3.68    0.74
 -10  11  -1    3.19    0.93
 -10  11  -1    3.16    0.74
 -11  11  -1    3.90    0.95
 -11  11  -1    5.71    1.26
 -11  11  -1    5.94    0.96
  12  10  -1    2.45    1.82
  12  10  -1    4.10    1.22
  12  10  -1    0.76    1.64
  12  10  -1    0.90    1.35
 -12 -10   1    2.97    1.48
 -12 -10   1    2.73    1.63
  11  10  -1   -0.28    1.41
  11  10  -1    3.07    1.14
  11  10  -1   -0.61    1.35
  11  10  -1    1.04    1.03
 -11 -10   1    1.51    1.24
 -11 -10   1    2.53    1.24
  10  10  -1    3.74    1.00
  10  10  -1    4.37    1.23
  10  10  -1    4.30    1.23
 -10 -10   1    3.30    1.07
 -10 -10   1    3.08    1.45
 -10 -10   1    4.63    1.16
   9  10  -1    0.44    0.86
   9  10  -1    1.00    1.13
   9  10  -1    0.83    1.03
   9  10  -1    0.55    0.94
  -9 -10   1    1.57    1.18
  -9 -10   1   -0.55    0.90
  -9 -10   1    0.69    0.88
  -9 -10   1    0.51    0.57
   8  10  -1    0.07    0.89
   8  10  -1    1.42    1.21
   8  10  -1   -0.33    0.65
   8  10  -1    0.15    0.85
   8  10  -1    1.91    0.85
  -8 -10   1    1.09    1.48
  -8 -10   1   -0.43    1.10
  -8 -10   1    2.00    0.95
  -8 -10   1    0.77    0.82
  -8 -10   1    0.49    0.74
  -8 -10   1    0.94    0.59
   7  10  -1   11.29    1.42
   7  10  -1    9.04    1.06
   7  10  -1   12.41    1.87
   7  10  -1   12.09    1.69
   7  10  -1    8.75    1.17
  -7 -10   1   11.02    1.51
  -7 -10   1   10.54    1.42
  -7 -10   1   12.86    1.18
  -7 -10   1   11.54    1.67
  -7 -10   1   12.17    1.49
   6  10  -1    1.84    0.86
   6  10  -1    0.95    0.76
   6  10  -1    0.76    0.65
   6  10  -1    1.16    0.62
   6  10  -1    0.28    0.56
  -6 -10   1    1.50    0.55
  -6 -10   1    1.46    0.66
  -6 -10   1    0.21    1.06
  -6 -10   1    0.45    0.57
  -6 -10   1    1.94    0.72
  -6 -10   1    1.21    0.82
   5  10  -1    8.62    1.09
   5  10  -1    9.67    1.15
   5  10  -1    8.63    1.20
   5  10  -1    7.75    1.09
   5  10  -1   10.51    1.23
  -5 -10   1    9.33    1.26
  -5 -10   1   10.27    1.21
  -5 -10   1    8.62    1.10
  -5 -10   1    9.96    1.27
  -5 -10   1    9.86    1.15
  -5 -10   1    9.40    0.97
   4  10  -1    9.67    1.43
   4  10  -1    7.64    1.08
   4  10  -1    9.37    1.05
   4  10  -1    9.61    1.07
   4  10  -1    7.73    1.10
  -4 -10   1    7.79    0.88
  -4 -10   1    8.66    1.10
  -4 -10   1    7.51    1.02
  -4 -10   1    9.69    1.12
  -4 -10   1    8.81    1.06
   3  10  -1   19.36    1.52
   3  10  -1   18.02    1.56
   3  10  -1   21.78    1.66
   3  10  -1   18.02    1.54
   3  10  -1   16.58    1.57
  -3 -10   1   21.61    1.66
  -3 -10   1   19.56    1.53
  -3 -10   1   22.14    2.47
  -3 -10   1   19.34    1.61
  -3 -10   1   17.06    1.63
  -3 -10   1   20.72    1.54
   2  10  -1    1.33    0.49
   2  10  -1    0.75    0.42
   2  10  -1    0.92    0.45
   2  10  -1    0.82    0.50
   2  10  -1    0.79    0.40
  -2 -10   1    0.24    0.44
  -2 -10   1    0.94    0.49
  -2 -10   1    0.81    0.65
  -2 -10   1    1.00    0.34
  -2 -10   1    0.10    0.38
  -2 -10   1    1.06    0.30
   1  10  -1   15.28    1.29
   1  10  -1   17.30    1.39
   1  10  -1   15.98    1.26
   1  10  -1   17.54    1.33
   1  10  -1   17.30    1.33
   1  10  -1   13.20    1.32
  -1 -10   1   14.73    1.41
  -1 -10   1   17.93    1.44
  -1 -10   1   20.53    1.46
  -1 -10   1   17.36    1.39
  -1 -10   1   17.88    1.36
  -1 -10   1   20.91    1.64
   0  10  -1   11.31    1.02
   0  10  -1    7.98    0.97
   0  10  -1    9.75    0.96
   0  10  -1   10.09    0.94
   0  10  -1   10.78    0.89
   0  10  -1   11.61    0.97
   0 -10   1    9.35    0.91
   0 -10   1    9.69    0.83
   0 -10   1    9.30    0.91
   0 -10   1    8.04    0.88
  -1  10  -1   17.26    1.35
  -1  10  -1   17.92    1.28
  -1  10  -1   17.12    1.32
  -1  10  -1   15.19    1.34
  -1  10  -1   16.09    1.32
  -1  10  -1   17.50    1.42
   1 -10   1   17.66    1.26
   1 -10   1   18.97    1.29
   1 -10   1   15.09    1.30
   1 -10   1   16.47    1.30
   1 -10   1   16.09    1.27
   1 -10   1   16.89    1.32
  -2  10  -1    0.51    0.35
  -2  10  -1    1.18    0.36
  -2  10  -1    0.50    0.35
  -2  10  -1    1.00    0.33
  -2  10  -1    0.18    0.48
  -2  10  -1    0.81    0.30
   2 -10   1    0.57    0.30
   2 -10   1    0.48    0.25
   2 -10   1    0.60    0.32
   2 -10   1    0.92    0.30
   2 -10   1    1.42    0.33
   2 -10   1    1.26    0.29
   2 -10   1    0.22    0.27
  -3  10  -1   19.21    1.36
  -3  10  -1   20.02    1.63
  -3  10  -1   17.00    1.38
  -3  10  -1   17.56    1.40
  -3  10  -1   18.79    1.42
  -3  10  -1   19.37    1.38
   3 -10   1   18.47    1.43
   3 -10   1   19.12    1.39
   3 -10   1   17.50    1.37
  -4  10  -1    9.17    0.87
  -4  10  -1    9.73    0.83
  -4  10  -1    9.74    1.06
  -4  10  -1    9.06    0.86
  -4  10  -1   11.00    0.80
  -4  10  -1    9.38    0.85
  -4  10  -1   10.62    1.29
   4 -10   1    8.84    0.88
   4 -10   1    9.56    0.87
  -5  10  -1    9.20    1.09
  -5  10  -1    8.86    0.85
  -5  10  -1    9.91    1.38
  -5  10  -1   10.78    0.89
  -5  10  -1   11.75    0.85
   5 -10   1    8.23    0.92
   5 -10   1   10.51    0.93
  -6  10  -1    0.09    0.77
  -6  10  -1    0.78    0.35
  -6  10  -1    0.61    0.53
  -6  10  -1    1.36    0.36
   6 -10   1    1.10    0.42
  -7  10  -1   12.56    1.03
  -7  10  -1   11.24    1.26
  -7  10  -1    9.31    1.00
   7 -10   1   12.27    1.36
  -8  10  -1    0.90    0.45
  -8  10  -1    1.59    0.46
  -8  10  -1   -0.86    1.02
  -8  10  -1    1.14    0.80
  -8  10  -1    1.62    0.60
   8 -10   1    1.17    0.50
  -9  10  -1    0.09    0.69
  -9  10  -1    0.97    0.50
  -9  10  -1    1.24    0.94
  -9  10  -1    0.51    0.50
  -9  10  -1    1.50    1.33
 -10  10  -1    4.51    0.89
 -10  10  -1    4.85    1.28
 -10  10  -1    5.56    0.75
 -10  10  -1    4.45    0.72
  10 -10   1    3.62    0.68
 -11  10  -1    0.66    0.77
 -11  10  -1    2.99    0.86
 -11  10  -1    3.74    0.81
  11 -10   1    4.28    0.77
 -12  10  -1    3.02    0.97
 -12  10  -1    2.73    0.95
 -12  10  -1    2.63    0.94
  12 -10   1    1.52    0.77
  12   9  -1    0.22    0.96
  12   9  -1   -0.39    1.17
  12   9  -1    0.33    1.45
  12   9  -1    0.50    1.44
 -12  -9   1    0.14    1.22
 -12  -9   1   -0.76    1.22
 -12  -9   1   -0.16    3.10
 -12  -9   1   -0.46    1.06
  11   9  -1    4.26    1.07
  11   9  -1    3.81    1.38
  11   9  -1    3.43    1.30
  11   9  -1    4.12    0.93
 -11  -9   1    3.17    1.14
 -11  -9   1    4.88    1.74
 -11  -9   1    3.02    0.95
 -11  -9   1    2.76    1.14
  10   9  -1    2.44    1.02
  10   9  -1    1.61    1.21
  10   9  -1    0.69    1.01
  10   9  -1    0.05    0.78
  10   9  -1    0.75    0.75
  10   9  -1    0.32    1.01
 -10  -9   1    0.47    1.17
 -10  -9   1    0.80    0.72
 -10  -9   1    2.96    1.41
 -10  -9   1    0.08    0.91
 -10  -9   1    2.44    1.82
 -10  -9   1    1.81    0.91
   9   9  -1    2.15    1.02
   9   9  -1    3.22    1.40
   9   9  -1    2.96    1.59
   9   9  -1    1.97    0.89
   9   9  -1    2.16    0.92
  -9  -9   1    2.98    0.86
  -9  -9   1    3.11    1.53
  -9  -9   1   -0.20    1.08
  -9  -9   1    2.13    0.87
  -9  -9   1    3.75    0.69
  -9  -9   1    1.62    0.82
   8   9  -1    2.17    0.86
   8   9  -1    4.89    0.78
   8   9  -1    2.25    0.83
   8   9  -1    3.02    1.84
   8   9  -1    2.15    0.79
  -8  -9   1    3.46    0.78
  -8  -9   1    2.02    0.78
  -8  -9   1    2.49    0.94
  -8  -9   1    2.95    1.25
  -8  -9   1    3.79    1.01
   7   9  -1    4.41    0.78
   7   9  -1    2.73    0.65
   7   9  -1    4.35    0.97
   7   9  -1    2.28    0.73
   7   9  -1    3.88    0.70
  -7  -9   1    3.55    0.74
  -7  -9   1    3.38    1.10
  -7  -9   1    3.78    0.71
  -7  -9   1    5.37    0.89
   6   9  -1    2.90    0.78
   6   9  -1    3.16    0.66
   6   9  -1    3.08    0.62
   6   9  -1    2.95    0.66
   6   9  -1    2.84    0.61
  -6  -9   1    2.10    0.61
  -6  -9   1    3.61    0.65
  -6  -9   1    2.99    0.64
  -6  -9   1    2.34    0.51
  -6  -9   1    2.24    0.66
   5   9  -1   29.34    2.15
   5   9  -1   30.71    2.24
   5   9  -1   26.72    2.16
   5   9  -1   26.41    2.07
   5   9  -1   26.36    2.14
  -5  -9   1   26.28    2.08
  -5  -9   1   29.21    2.35
  -5  -9   1   26.79    2.00
   4   9  -1    7.22    0.98
   4   9  -1    8.68    0.94
   4   9  -1    7.71    1.01
   4   9  -1    8.94    0.96
   4   9  -1    9.97    1.11
  -4  -9   1    9.46    1.03
  -4  -9   1    9.67    0.95
  -4  -9   1    9.93    1.03
  -4  -9   1    9.43    0.90
  -4  -9   1    9.51    1.01
  -4  -9   1    9.67    1.32
   3   9  -1   61.10    4.07
   3   9  -1   59.13    4.07
   3   9  -1   55.18    4.08
   3   9  -1   59.75    4.04
   3   9  -1   57.92    4.08
  -3  -9   1   69.84    4.30
  -3  -9   1   55.27    4.21
  -3  -9   1   59.72    4.21
  -3  -9   1   59.90    4.19
  -3  -9   1   60.84    4.17
   2   9  -1    5.74    0.69
   2   9  -1    4.99    0.73
   2   9  -1    4.92    0.65
   2   9  -1    5.15    0.63
   2   9  -1    3.86    0.55
  -2  -9   1    5.61    0.75
  -2  -9   1    7.12    0.67
  -2  -9   1    5.12    0.65
  -2  -9   1    6.35    0.79
   1   9  -1    3.70    0.50
   1   9  -1    4.22    0.53
   1   9  -1    4.97    0.68
   1   9  -1    3.56    0.45
   1   9  -1    4.57    0.64
   1   9  -1    3.23    0.47
  -1  -9   1    3.15    0.47
  -1  -9   1    4.39    0.53
  -1  -9   1    3.14    0.47
   0   9  -1    4.34    0.62
   0   9  -1    4.25    0.60
   0   9  -1    4.74    0.57
   0   9  -1    4.57    0.52
   0   9  -1    3.83    0.59
   0   9  -1    3.81    0.50
   0  -9   1    4.88    0.51
   0  -9   1    4.44    0.54
   0  -9   1    4.75    0.60
   0  -9   1    4.05    0.49
   0  -9   1    3.70    0.58
   0  -9   1    4.31    0.52
  -1   9  -1    4.12    0.53
  -1   9  -1    3.77    0.56
  -1   9  -1    3.65    0.58
   1  -9   1    3.22    0.49
   1  -9   1    3.24    0.41
   1  -9   1    3.15    0.39
   1  -9   1    4.41    0.46
   1  -9   1    3.46    0.53
  -2   9  -1    4.08    0.57
  -2   9  -1    4.11    0.59
  -2   9  -1    4.70    0.60
  -2   9  -1    6.80    0.76
  -2   9  -1    5.78    0.56
  -2   9  -1    5.02    0.56
   2  -9   1    5.53    0.54
   2  -9   1    4.34    0.53
   2  -9   1    5.04    0.51
   2  -9   1    4.14    0.58
   2  -9   1    5.33    0.51
   2  -9   1    5.44    0.55
  -3   9  -1   59.64    4.17
  -3   9  -1   63.18    4.17
  -3   9  -1   63.91    4.16
  -3   9  -1   62.22    4.27
  -3   9  -1   58.74    4.16
   3  -9   1   61.87    4.16
   3  -9   1   60.39    4.14
   3  -9   1   59.99    4.10
  -4   9  -1   10.50    0.80
  -4   9  -1    9.48    0.80
  -4   9  -1   10.80    0.99
  -4   9  -1    8.62    1.13
  -4   9  -1    9.16    0.81
   4  -9   1    9.80    0.88
   4  -9   1   10.10    0.87
  -5   9  -1   30.62    2.27
  -5   9  -1   29.45    1.99
  -5   9  -1   28.97    2.14
  -5   9  -1   31.24    2.03
  -5   9  -1   25.16    1.99
   5  -9   1   28.51    2.14
   5  -9   1   31.38    2.16
  -6   9  -1    2.43    0.36
  -6   9  -1    2.49    0.37
  -6   9  -1    3.13    0.76
  -6   9  -1    2.61    0.53
  -6   9  -1    2.59    0.49
   6  -9   1    2.59    0.43
  -7   9  -1    4.23    0.67
  -7   9  -1    4.10    0.48
  -7   9  -1    3.66    0.91
  -7   9  -1    4.11    0.64
   7  -9   1    4.40    0.58
  -8   9  -1    2.40    0.95
  -8   9  -1    3.85    0.51
  -8   9  -1    3.02    0.59
  -8   9  -1    3.47    0.51
  -8   9  -1    2.47    0.76
   8  -9   1    3.23    0.55
   8  -9   1    1.32    0.73
  -9   9  -1    1.30    1.35
  -9   9  -1    4.74    0.94
  -9   9  -1    3.43    0.65
  -9   9  -1    2.94    0.54
  -9   9  -1    2.71    0.54
   9  -9   1    3.05    0.56
 -10   9  -1    0.56    0.62
 -10   9  -1    0.96    0.54
 -10   9  -1    1.10    0.56
 -10   9  -1    0.62    0.84
 -10   9  -1    2.76    1.53
  10  -9   1    0.75    0.51
 -11   9  -1    5.47    0.78
 -11   9  -1    4.08    0.79
 -11   9  -1    5.15    0.82
  11  -9   1    3.33    0.68
 -12   9  -1    0.31    0.76
 -12   9  -1    0.75    0.82
 -12   9  -1    0.38    0.81
  12  -9   1   -0.75    0.65
  13   8  -1    2.04    1.69
  13   8  -1    3.68    1.38
  13   8  -1    3.60    1.74
  13   8  -1    0.48    0.91
 -13  -8   1    1.98    1.21
 -13  -8   1    5.17    2.48
 -13  -8   1    3.66    1.39
 -13  -8   1    3.77    1.56
  12   8  -1    2.23    0.81
  12   8  -1    1.88    1.12
  12   8  -1    1.31    1.34
  12   8  -1    1.61    1.36
 -12  -8   1    0.98    0.93
 -12  -8   1    0.53    1.79
 -12  -8   1    0.31    1.10
 -12  -8   1    0.72    1.09
  11   8  -1    5.51    1.25
  11   8  -1    4.78    1.43
  11   8  -1    7.03    0.88
  11   8  -1    5.45    1.03
  11   8  -1    5.20    1.39
  11   8  -1    8.94    2.27
 -11  -8   1    3.47    2.03
 -11  -8   1    5.18    1.49
 -11  -8   1    5.02    0.90
 -11  -8   1    4.85    1.03
 -11  -8   1    4.52    1.36
 -11  -8   1    3.99    1.41
  10   8  -1    2.81    0.98
  10   8  -1    2.39    0.91
  10   8  -1    3.55    0.67
  10   8  -1    1.67    0.82
  10   8  -1    1.66    0.75
  10   8  -1    3.64    0.98
 -10  -8   1    4.79    0.99
 -10  -8   1    3.54    0.88
 -10  -8   1    2.14    0.70
 -10  -8   1    5.96    1.63
 -10  -8   1    2.49    1.54
   9   8  -1    0.12    0.87
   9   8  -1    0.32    0.66
   9   8  -1    0.00    1.06
   9   8  -1    0.29    0.75
   9   8  -1    0.26    0.73
  -9  -8   1   -0.90    0.95
  -9  -8   1   -0.38    0.78
  -9  -8   1   -1.30    1.18
  -9  -8   1    0.50    0.55
  -9  -8   1   -0.05    0.73
  -9  -8   1    0.60    0.68
   8   8  -1   11.16    1.36
   8   8  -1   10.72    1.26
   8   8  -1   11.40    1.67
   8   8  -1    9.64    1.36
   8   8  -1   10.86    1.43
  -8  -8   1   10.43    1.36
  -8  -8   1   12.27    1.18
  -8  -8   1   12.93    1.43
  -8  -8   1   13.05    1.33
  -8  -8   1    9.69    1.49
   7   8  -1    7.84    1.16
   7   8  -1   10.17    1.10
   7   8  -1    7.79    1.12
   7   8  -1    7.62    1.18
   7   8  -1    8.86    1.38
  -7  -8   1    7.99    1.14
  -7  -8   1    9.64    0.97
  -7  -8   1    8.29    1.18
  -7  -8   1    8.31    1.08
  -7  -8   1   10.65    1.16
   6   8  -1   14.01    1.24
   6   8  -1   10.87    1.22
   6   8  -1   10.38    1.37
   6   8  -1   12.18    1.26
   6   8  -1   13.55    1.19
  -6  -8   1   13.92    1.24
  -6  -8   1   11.70    1.18
  -6  -8   1   11.01    1.23
  -6  -8   1   12.13    1.19
  -6  -8   1   14.02    1.59
   5   8  -1    6.20    0.83
   5   8  -1    7.94    1.03
   5   8  -1    6.47    0.87
   5   8  -1    5.31    0.72
  -5  -8   1    7.06    0.84
  -5  -8   1    5.81    0.82
  -5  -8   1    7.33    0.73
  -5  -8   1    6.42    0.88
  -5  -8   1    6.49    0.89
   4   8  -1    2.30    0.52
   4   8  -1    0.88    0.43
   4   8  -1    1.53    0.44
   4   8  -1    1.74    0.42
   4   8  -1    2.14    0.39
  -4  -8   1    2.25    0.46
  -4  -8   1    2.82    0.42
  -4  -8   1    2.45    0.61
  -4  -8   1    2.07    0.50
  -4  -8   1    2.59    0.48
  -4  -8   1    2.07    0.39
   3   8  -1   10.00    0.99
   3   8  -1    8.53    0.89
   3   8  -1    7.69    0.91
   3   8  -1   10.38    0.94
   3   8  -1   11.14    0.88
  -3  -8   1    7.91    0.92
  -3  -8   1    9.44    0.84
  -3  -8   1   10.98    0.86
  -3  -8   1   12.01    1.11
  -3  -8   1    9.36    0.90
  -3  -8   1    9.88    0.88
   2   8  -1   13.85    1.10
   2   8  -1   13.73    1.12
   2   8  -1   13.11    1.10
   2   8  -1   12.45    1.04
   2   8  -1   12.86    1.08
  -2  -8   1   12.67    1.03
  -2  -8   1   13.11    1.09
  -2  -8   1   13.95    1.21
  -2  -8   1   12.87    1.01
  -2  -8   1   12.66    1.06
  -2  -8   1   13.37    1.05
   1   8  -1   12.32    1.01
   1   8  -1   12.75    0.98
   1   8  -1   12.91    1.04
   1   8  -1   11.11    0.95
   1   8  -1   14.31    1.04
   1   8  -1   11.94    1.03
  -1  -8   1   13.02    0.99
  -1  -8   1   12.46    0.98
  -1  -8   1   11.09    0.98
  -1  -8   1   12.28    0.93
  -1  -8   1   13.49    1.10
  -1  -8   1   11.93    1.01
   0   8  -1    4.19    0.48
   0   8  -1    4.53    0.58
   0   8  -1    4.62    0.59
   0   8  -1    4.68    0.58
   0   8  -1    5.35    0.56
   0  -8   1    3.92    0.50
   0  -8   1    3.76    0.48
   0  -8   1    4.41    0.52
  -1   8  -1   12.41    0.95
  -1   8  -1   11.86    0.99
  -1   8  -1   12.33    1.00
  -1   8  -1   12.14    1.16
  -1   8  -1   13.55    0.99
  -1   8  -1   12.15    1.07
  -1   8  -1   14.29    1.01
   1  -8   1   14.24    1.02
   1  -8   1   11.87    0.98
   1  -8   1   13.22    0.96
   1  -8   1   12.17    0.98
   1  -8   1   12.92    0.98
   1  -8   1   14.41    1.02
  -2   8  -1   12.47    1.03
  -2   8  -1   14.74    1.05
  -2   8  -1   14.17    1.24
  -2   8  -1   14.01    1.02
  -2   8  -1   12.79    1.10
  -2   8  -1   13.41    1.14
  -2   8  -1   16.16    1.15
  -2   8  -1   14.04    1.04
   2  -8   1   14.41    1.04
   2  -8   1   14.26    1.05
   2  -8   1   14.80    1.06
   2  -8   1   15.49    1.13
   2  -8   1   14.68    1.09
  -3   8  -1    9.57    1.06
  -3   8  -1   10.26    0.76
  -3   8  -1    9.59    0.76
  -3   8  -1   10.30    0.78
  -3   8  -1    9.03    0.96
  -3   8  -1   10.68    0.95
  -3   8  -1    9.29    0.77
   3  -8   1   10.58    0.83
   3  -8   1   10.11    0.86
  -4   8  -1    1.43    0.26
  -4   8  -1    1.04    0.61
  -4   8  -1    1.73    0.50
  -4   8  -1    1.96    0.26
  -4   8  -1    2.38    0.39
  -4   8  -1    1.73    0.26
  -4   8  -1    1.14    0.46
   4  -8   1    1.60    0.33
   4  -8   1    2.35    0.33
  -5   8  -1    8.18    0.82
  -5   8  -1    8.47    1.00
  -5   8  -1    8.69    0.69
  -5   8  -1    6.63    0.83
   5  -8   1    8.02    0.73
   5  -8   1    7.09    0.72
  -6   8  -1   14.08    1.08
  -6   8  -1   14.12    1.44
  -6   8  -1   14.65    1.20
  -6   8  -1   13.98    1.08
  -6   8  -1   13.99    1.21
   6  -8   1   14.56    1.09
   6  -8   1   11.98    1.04
  -7   8  -1    9.69    0.95
  -7   8  -1   10.50    0.82
  -7   8  -1    8.00    1.00
  -7   8  -1    8.01    1.06
  -7   8  -1    8.06    0.81
   7  -8   1    7.79    0.81
   7  -8   1    8.28    0.78
  -8   8  -1   12.48    1.07
  -8   8  -1    9.44    1.58
  -8   8  -1   12.39    1.27
  -8   8  -1   13.66    1.17
  -8   8  -1   13.50    1.07
   8  -8   1   11.78    1.03
   8  -8   1   12.15    1.07
  -9   8  -1    0.45    0.42
  -9   8  -1    0.50    0.43
  -9   8  -1    0.64    0.48
  -9   8  -1    0.40    0.66
  -9   8  -1    0.08    1.02
 -10   8  -1    4.07    0.63
 -10   8  -1    3.91    0.62
 -10   8  -1    1.26    1.31
 -10   8  -1    2.68    0.60
  10  -8   1    4.11    0.62
 -11   8  -1    4.13    0.74
 -11   8  -1    5.70    0.77
 -11   8  -1    6.22    1.16
 -11   8  -1    5.88    0.76
  11  -8   1    5.53    0.73
 -12   8  -1    1.29    0.71
 -12   8  -1    0.75    0.63
 -12   8  -1    1.24    0.78
  12  -8   1    0.50    0.59
 -13   8  -1    2.39    0.74
 -13   8  -1    3.61    1.00
 -13   8  -1    2.92    0.95
  13  -8   1    3.36    0.81
  13   7  -1    4.01    1.57
  13   7  -1    5.99    1.33
  13   7  -1    3.97    1.65
 -13  -7   1    2.38    1.25
 -13  -7   1    4.04    1.35
 -13  -7   1    3.52    2.74
 -13  -7   1    1.81    1.05
 -13  -7   1    7.04    2.18
  12   7  -1    0.46    0.64
  12   7  -1    1.00    1.03
  12   7  -1    0.21    1.17
  12   7  -1    1.15    1.19
 -12  -7   1    0.43    0.87
 -12  -7   1    1.93    2.32
 -12  -7   1   -0.50    0.99
 -12  -7   1   -0.47    1.11
 -12  -7   1    0.66    1.50
  11   7  -1    0.26    0.79
  11   7  -1   -0.25    0.99
  11   7  -1    0.68    0.57
  11   7  -1    0.21    1.00
  11   7  -1    0.36    1.00
  11   7  -1   -0.11    0.93
 -11  -7   1    0.23    0.82
 -11  -7   1    0.99    0.84
 -11  -7   1   -2.27    1.53
 -11  -7   1   -0.05    1.08
 -11  -7   1    0.13    0.71
 -11  -7   1   -1.23    1.25
  10   7  -1    4.90    1.09
  10   7  -1    7.99    1.00
  10   7  -1    8.33    0.93
  10   7  -1    4.93    1.00
  10   7  -1    6.02    1.00
  10   7  -1    7.28    1.01
 -10  -7   1    6.36    0.84
 -10  -7   1    6.72    1.01
 -10  -7   1    6.98    1.19
 -10  -7   1    7.99    1.15
 -10  -7   1    8.16    1.04
   9   7  -1    2.13    0.54
   9   7  -1    2.67    0.76
   9   7  -1    3.58    0.78
   9   7  -1    3.91    1.01
   9   7  -1    2.52    0.68
   9   7  -1    4.20    0.69
  -9  -7   1    2.09    0.64
  -9  -7   1    3.81    0.86
  -9  -7   1    2.96    1.13
  -9  -7   1    2.92    0.72
  -9  -7   1    3.67    0.93
  -9  -7   1    2.89    0.60
   8   7  -1    2.94    0.67
   8   7  -1    2.31    0.80
   8   7  -1    2.84    0.53
   8   7  -1    1.39    0.63
   8   7  -1    3.15    0.71
  -8  -7   1    2.66    0.45
  -8  -7   1    1.27    0.60
  -8  -7   1    3.02    0.66
  -8  -7   1    2.66    0.65
  -8  -7   1    2.76    0.94
  -8  -7   1    2.63    0.71
   7   7  -1    7.40    1.09
   7   7  -1   10.50    1.09
   7   7  -1    8.82    1.00
   7   7  -1    8.83    1.13
   7   7  -1   11.15    1.25
  -7  -7   1    9.95    1.04
  -7  -7   1    8.59    0.91
  -7  -7   1    9.53    1.45
  -7  -7   1    7.45    1.06
  -7  -7   1   10.27    1.03
   6   7  -1    0.52    0.52
   6   7  -1    0.51    0.47
   6   7  -1    0.84    0.46
   6   7  -1    0.55    0.42
   6   7  -1    0.77    0.41
  -6  -7   1    1.11    0.46
  -6  -7   1    0.41    0.30
  -6  -7   1    0.30    0.45
  -6  -7   1    1.08    0.61
  -6  -7   1    0.49    0.41
  -6  -7   1    0.36    0.42
   5   7  -1   36.31    2.56
   5   7  -1   32.30    2.53
   5   7  -1   35.58    2.49
   5   7  -1   37.22    2.55
  -5  -7   1   34.64    2.55
  -5  -7   1   38.01    2.64
  -5  -7   1   35.25    2.53
  -5  -7   1   35.85    2.49
  -5  -7   1   32.31    2.52
  -5  -7   1   36.93    2.52
   4   7  -1    3.00    0.49
   4   7  -1    3.06    0.46
   4   7  -1    3.12    0.52
   4   7  -1    2.79    0.48
   4   7  -1    1.94    0.37
  -4  -7   1    2.76    0.53
  -4  -7   1    2.74    0.43
  -4  -7   1    2.00    0.41
  -4  -7   1    2.87    0.40
   3   7  -1    4.91    0.61
   3   7  -1    4.55    0.61
   3   7  -1    5.55    0.67
   3   7  -1    4.42    0.56
   3   7  -1    6.02    0.69
  -3  -7   1    6.23    0.80
  -3  -7   1    4.76    0.55
  -3  -7   1    4.97    0.61
  -3  -7   1    5.77    0.66
  -3  -7   1    5.99    0.58
  -3  -7   1    5.45    0.56
   2   7  -1   16.07    1.23
   2   7  -1   16.52    1.23
   2   7  -1   15.25    1.22
   2   7  -1   15.02    1.20
   2   7  -1   16.12    1.18
  -2  -7   1   14.27    1.14
  -2  -7   1   14.56    1.14
  -2  -7   1   15.75    1.17
  -2  -7   1   17.85    1.13
  -2  -7   1   13.73    1.15
   1   7  -1    0.32    0.21
   1   7  -1    0.23    0.18
   1   7  -1    0.08    0.20
   1   7  -1    0.16    0.25
   1   7  -1    0.13    0.25
   1   7  -1    0.13    0.25
  -1  -7   1    0.34    0.31
  -1  -7   1    0.01    0.24
  -1  -7   1   -0.34    0.22
  -1  -7   1   -0.12    0.18
  -1  -7   1    0.26    0.17
  -1  -7   1    0.18    0.21
   0   7  -1    0.12    0.21
   0   7  -1    0.18    0.23
   0   7  -1    0.60    0.34
   0   7  -1    0.32    0.23
   0   7  -1    0.42    0.17
   0   7  -1    0.21    0.22
   0  -7   1    0.53    0.16
   0  -7   1    0.29    0.21
   0  -7   1    0.37    0.21
   0  -7   1    0.25    0.17
   0  -7   1    0.37    0.28
   0  -7   1    0.26    0.22
  -1   7  -1    0.45    0.29
  -1   7  -1    0.10    0.20
  -1   7  -1    0.11    0.15
  -1   7  -1    0.19    0.21
  -1   7  -1    0.09    0.21
  -1   7  -1    0.26    0.20
  -1   7  -1    0.37    0.35
   1  -7   1    0.02    0.17
   1  -7   1   -0.05    0.17
   1  -7   1    0.10    0.16
   1  -7   1   -0.04    0.17
   1  -7   1    0.24    0.14
   1  -7   1    0.11    0.18
  -2   7  -1   16.49    1.19
  -2   7  -1   16.23    1.11
  -2   7  -1   14.65    1.14
  -2   7  -1   16.25    1.14
  -2   7  -1   15.67    1.25
  -2   7  -1   15.83    1.14
  -2   7  -1   15.95    1.20
  -2   7  -1   15.05    1.13
   2  -7   1   16.85    1.23
   2  -7   1   15.77    1.16
   2  -7   1   18.06    1.19
   2  -7   1   16.10    1.17
   2  -7   1   18.18    1.20
   2  -7   1   16.62    1.21
  -3   7  -1    6.03    0.72
  -3   7  -1    5.34    0.49
  -3   7  -1    5.68    0.67
  -3   7  -1    5.38    0.47
  -3   7  -1    5.01    0.49
  -3   7  -1    5.71    0.52
  -3   7  -1    5.70    0.48
  -3   7  -1    6.39    0.64
   3  -7   1    6.40    0.60
   3  -7   1    6.15    0.55
  -4   7  -1    1.70    0.29
  -4   7  -1    2.97    0.33
  -4   7  -1    1.90    0.36
  -4   7  -1    2.54    0.45
  -4   7  -1    2.34    0.39
  -4   7  -1    2.62    0.32
  -4   7  -1    2.21    0.31
  -4   7  -1    2.48    0.51
   4  -7   1    2.81    0.43
   4  -7   1    2.91    0.41
  -5   7  -1   41.30    2.66
  -5   7  -1   41.12    2.81
  -5   7  -1   36.88    2.73
  -5   7  -1   36.06    2.78
  -5   7  -1   38.36    2.72
  -5   7  -1   40.19    2.73
   5  -7   1   40.93    2.74
   5  -7   1   41.47    2.74
   5  -7   1   36.32    2.72
  -6   7  -1    0.68    0.32
  -6   7  -1    0.92    0.25
  -6   7  -1    0.75    0.25
  -6   7  -1    0.81    0.62
  -6   7  -1    0.83    0.30
   6  -7   1    0.85    0.29
   6  -7   1    0.52    0.26
  -7   7  -1    9.51    0.91
  -7   7  -1   10.39    0.96
  -7   7  -1   10.27    0.84
  -7   7  -1    6.81    1.17
  -7   7  -1    9.93    0.82
   7  -7   1    9.13    0.81
   7  -7   1    9.74    0.86
  -8   7  -1    3.76    0.45
  -8   7  -1    2.62    0.77
  -8   7  -1    3.67    0.51
  -8   7  -1    3.20    0.58
  -8   7  -1    2.50    0.41
   8  -7   1    2.90    0.42
  -9   7  -1    2.36    0.68
  -9   7  -1    4.50    0.54
  -9   7  -1    2.79    0.53
  -9   7  -1    5.64    1.24
  -9   7  -1    4.86    0.68
   9  -7   1    3.66    0.52
 -10   7  -1    9.65    1.30
 -10   7  -1    7.44    0.97
 -10   7  -1    6.11    0.73
 -10   7  -1    8.38    0.95
  10  -7   1    6.84    0.94
 -11   7  -1    0.79    0.52
 -11   7  -1    0.32    0.52
 -11   7  -1    0.05    0.80
 -11   7  -1    0.09    0.57
  11  -7   1    0.47    0.45
 -12   7  -1   -0.26    1.33
 -12   7  -1    0.13    0.66
 -12   7  -1    0.04    0.52
  12  -7   1    0.85    0.56
 -13   7  -1    3.43    1.00
 -13   7  -1    4.48    0.97
  13  -7   1    4.61    0.84
  14   6  -1    1.24    1.45
  14   6  -1    0.26    1.96
  14   6  -1   -1.52    1.70
 -14  -6   1    1.25    1.25
 -14  -6   1    2.76    1.45
 -14  -6   1    0.63    1.31
  13   6  -1    7.19    1.29
  13   6  -1    6.28    1.52
  13   6  -1    3.03    1.45
 -13  -6   1    3.78    1.25
 -13  -6   1    5.65    1.20
 -13  -6   1    4.35    1.05
 -13  -6   1    3.79    1.62
 -13  -6   1    5.12    2.30
  12   6  -1    0.94    0.94
  12   6  -1    0.85    0.55
  12   6  -1    1.05    0.94
  12   6  -1    1.98    1.09
  12   6  -1   -0.15    1.04
 -12  -6   1    2.19    0.98
 -12  -6   1    0.37    0.83
 -12  -6   1    0.77    0.92
 -12  -6   1    1.25    1.26
 -12  -6   1    3.10    1.72
  11   6  -1   12.66    1.87
  11   6  -1   15.07    1.72
  11   6  -1   15.26    1.32
  11   6  -1   12.85    1.83
  11   6  -1   15.35    1.98
  11   6  -1   20.45    1.86
 -11  -6   1   13.43    1.59
 -11  -6   1   14.65    2.02
 -11  -6   1   11.22    1.41
 -11  -6   1   13.78    1.78
 -11  -6   1   13.95    1.43
 -11  -6   1   11.69    1.57
  10   6  -1   17.60    1.92
  10   6  -1   19.92    1.98
  10   6  -1   22.20    1.84
  10   6  -1   21.72    2.21
  10   6  -1   21.16    1.60
  10   6  -1   21.88    1.94
  10   6  -1   19.86    1.92
 -10  -6   1   19.66    1.98
 -10  -6   1   20.29    1.71
 -10  -6   1   18.71    1.86
 -10  -6   1   21.53    1.85
 -10  -6   1   20.42    2.05
 -10  -6   1   23.79    2.53
   9   6  -1    0.75    0.73
   9   6  -1    1.96    0.66
   9   6  -1    1.81    0.55
   9   6  -1    2.43    0.43
   9   6  -1    1.33    0.50
   9   6  -1    2.21    0.72
   9   6  -1    1.61    0.83
  -9  -6   1    2.10    0.60
  -9  -6   1    1.54    0.94
  -9  -6   1    2.01    0.77
  -9  -6   1    1.40    0.66
  -9  -6   1    1.82    0.60
  -9  -6   1    1.33    0.48
   8   6  -1    9.13    1.13
   8   6  -1    8.78    1.31
   8   6  -1   10.08    1.13
   8   6  -1   10.61    1.02
  -8  -6   1   10.99    0.99
  -8  -6   1   12.55    1.52
  -8  -6   1    9.11    1.08
  -8  -6   1   10.49    1.19
  -8  -6   1   10.20    1.14
   7   6  -1    2.63    0.40
   7   6  -1    3.59    0.62
   7   6  -1    2.64    0.52
   7   6  -1    2.91    0.57
   7   6  -1    2.13    0.49
  -7  -6   1    2.24    0.37
  -7  -6   1    2.81    0.43
  -7  -6   1    2.21    0.66
  -7  -6   1    2.45    0.52
  -7  -6   1    1.31    0.44
   6   6  -1   13.01    1.30
   6   6  -1   14.60    1.27
   6   6  -1   14.96    1.26
   6   6  -1   17.26    1.20
   6   6  -1   13.39    1.23
  -6  -6   1   15.56    1.21
  -6  -6   1   16.01    1.65
  -6  -6   1   14.42    1.14
  -6  -6   1   13.04    1.22
  -6  -6   1   13.95    1.17
   5   6  -1    5.93    0.78
   5   6  -1    6.92    0.69
   5   6  -1    6.93    0.79
   5   6  -1    5.96    0.82
   5   6  -1    8.23    0.76
  -5  -6   1    5.08    0.61
  -5  -6   1    5.92    0.67
  -5  -6   1    6.23    0.88
  -5  -6   1    6.83    0.73
   4   6  -1   14.89    1.13
   4   6  -1   14.55    1.19
   4   6  -1   15.02    1.19
   4   6  -1   14.15    1.16
   4   6  -1   15.54    1.21
  -4  -6   1   13.37    1.16
  -4  -6   1   13.09    1.08
  -4  -6   1   12.44    1.03
  -4  -6   1   15.84    1.03
  -4  -6   1   13.36    1.04
  -4  -6   1   11.84    1.05
   3   6  -1   50.51    3.56
   3   6  -1   50.26    3.56
   3   6  -1   53.24    3.56
   3   6  -1   54.20    3.56
   3   6  -1   51.07    3.53
  -3  -6   1   47.21    3.49
  -3  -6   1   57.83    3.47
  -3  -6   1   45.37    3.47
  -3  -6   1   51.69    3.49
  -3  -6   1   48.03    3.47
  -3  -6   1   55.43    3.52
   2   6  -1   19.95    1.52
   2   6  -1   21.40    1.49
   2   6  -1   20.83    1.52
   2   6  -1   21.77    1.52
   2   6  -1   20.84    1.51
  -2  -6   1   23.33    1.54
  -2  -6   1   22.21    1.61
  -2  -6   1   22.70    1.58
  -2  -6   1   20.83    1.55
  -2  -6   1   20.78    1.56
   1   6  -1   37.47    2.54
   1   6  -1   36.54    2.50
   1   6  -1   36.30    2.53
   1   6  -1   36.67    2.51
   1   6  -1   36.62    2.52
   1   6  -1   36.72    2.53
  -1  -6   1   34.16    2.52
  -1  -6   1   38.47    2.54
  -1  -6   1   38.12    2.49
  -1  -6   1   36.01    2.52
   0   6  -1  167.78   11.62
   0   6  -1  175.22   11.61
   0   6  -1  174.31   11.61
   0   6  -1  178.82   11.59
   0  -6   1  184.18   11.74
   0  -6   1  175.13   11.78
   0  -6   1  201.79   11.78
   0  -6   1  167.67   11.76
   0  -6   1  167.91   11.76
   0  -6   1  161.61   11.76
  -1   6  -1   35.99    2.53
  -1   6  -1   37.07    2.50
  -1   6  -1   36.91    2.50
  -1   6  -1   38.13    2.49
  -1   6  -1   33.42    2.49
  -1   6  -1   37.81    2.47
   1  -6   1   37.37    2.50
   1  -6   1   38.49    2.47
   1  -6   1   33.00    2.50
   1  -6   1   36.66    2.49
   1  -6   1   32.38    2.48
   1  -6   1   41.90    2.50
  -2   6  -1   20.99    1.49
  -2   6  -1   20.08    1.50
  -2   6  -1   23.90    1.49
  -2   6  -1   21.70    1.56
  -2   6  -1   20.29    1.50
  -2   6  -1   23.30    1.56
  -2   6  -1   22.47    1.53
  -2   6  -1   20.72    1.49
   2  -6   1   22.63    1.56
   2  -6   1   20.71    1.60
   2  -6   1   22.79    1.62
   2  -6   1   23.08    1.56
   2  -6   1   26.20    1.58
   2  -6   1   22.80    1.57
  -3   6  -1   55.02    3.63
  -3   6  -1   56.67    3.55
  -3   6  -1   52.32    3.55
  -3   6  -1   53.75    3.59
  -3   6  -1   49.92    3.55
  -3   6  -1   46.48    3.54
  -3   6  -1   52.03    3.54
  -3   6  -1   55.06    3.59
  -3   6  -1   55.47    3.62
   3  -6   1   55.86    3.70
   3  -6   1   53.17    3.69
  -4   6  -1   14.45    1.14
  -4   6  -1   14.08    1.21
  -4   6  -1   15.54    1.22
  -4   6  -1   15.08    1.17
  -4   6  -1   16.53    1.09
  -4   6  -1   16.49    1.16
   4  -6   1   16.36    1.15
   4  -6   1   15.16    1.15
   4  -6   1   15.90    1.14
  -5   6  -1    6.32    0.86
  -5   6  -1    5.93    0.62
  -5   6  -1    6.75    0.74
  -5   6  -1    7.55    0.55
  -5   6  -1    7.45    0.81
  -5   6  -1    4.95    0.62
  -5   6  -1    6.93    0.55
   5  -6   1    7.01    0.57
   5  -6   1    6.03    0.60
  -6   6  -1   14.66    1.29
  -6   6  -1   16.49    1.06
  -6   6  -1   12.42    1.11
  -6   6  -1   14.26    1.28
  -6   6  -1   14.41    1.06
  -6   6  -1   13.58    1.10
  -6   6  -1   13.61    1.19
   6  -6   1   16.03    1.16
   6  -6   1   14.70    1.13
  -7   6  -1    2.69    0.68
  -7   6  -1    2.34    0.54
  -7   6  -1    3.72    0.47
  -7   6  -1    2.35    0.72
  -7   6  -1    3.89    0.53
  -7   6  -1    2.98    0.45
  -7   6  -1    3.54    0.48
   7  -6   1    3.20    0.45
  -8   6  -1   10.45    1.31
  -8   6  -1   10.49    0.96
  -8   6  -1   12.17    0.96
  -8   6  -1   13.07    0.95
  -8   6  -1    9.63    1.03
   8  -6   1    9.52    0.82
  -9   6  -1    1.17    0.48
  -9   6  -1    1.50    0.39
  -9   6  -1    2.22    0.41
  -9   6  -1    3.04    0.48
  -9   6  -1    3.15    0.86
   9  -6   1    1.61    0.34
 -10   6  -1   20.56    1.62
 -10   6  -1   18.88    1.47
 -10   6  -1   21.87    1.56
 -10   6  -1   21.74    1.77
  10  -6   1   21.12    1.60
 -11   6  -1   15.42    1.18
 -11   6  -1   15.05    1.76
 -11   6  -1   13.16    1.08
 -11   6  -1   12.64    1.11
 -11   6  -1   14.18    1.32
  11  -6   1   14.99    1.29
 -12   6  -1    0.21    0.44
 -12   6  -1    0.11    0.63
 -12   6  -1    1.85    1.85
 -12   6  -1    0.20    0.45
 -12   6  -1    1.38    0.42
  12  -6   1    0.15    0.50
 -13   6  -1    5.96    1.03
 -13   6  -1    7.91    0.98
 -13   6  -1    4.39    0.94
  13  -6   1    7.29    0.87
 -14   6  -1   -0.30    1.07
 -14   6  -1    0.92    0.66
 -14   6  -1    1.17    0.66
 -14   6  -1    1.07    0.97
  14  -6   1    0.97    0.76
  14   5  -1    9.85    1.95
  14   5  -1   12.25    1.68
  14   5  -1   10.77    1.52
 -14  -5   1    8.38    1.75
 -14  -5   1   11.48    1.57
 -14  -5   1    8.52    1.47
 -14  -5   1    4.43    2.68
 -14  -5   1   11.02    2.20
  13   5  -1    4.37    1.24
  13   5  -1    5.14    1.28
  13   5  -1    4.98    1.35
 -13  -5   1    4.86    1.09
 -13  -5   1    5.18    1.50
 -13  -5   1    3.70    0.98
 -13  -5   1    2.88    1.97
 -13  -5   1    4.02    1.12
  12   5  -1    0.24    1.06
  12   5  -1    0.03    1.00
  12   5  -1    0.74    0.94
  12   5  -1    0.10    1.05
  12   5  -1    0.73    0.95
 -12  -5   1    1.38    1.47
 -12  -5   1    0.74    0.86
 -12  -5   1   -0.47    0.69
 -12  -5   1   -0.97    1.12
 -12  -5   1    0.85    1.21
 -12  -5   1    0.25    0.90
  11   5  -1    0.58    0.81
  11   5  -1    0.76    0.78
  11   5  -1    0.79    0.73
  11   5  -1    0.71    0.41
  11   5  -1   -0.94    0.85
  11   5  -1    0.55    0.70
 -11  -5   1    0.60    0.72
 -11  -5   1    0.43    0.97
 -11  -5   1   -0.37    0.58
 -11  -5   1    0.83    0.95
 -11  -5   1    0.23    0.67
 -11  -5   1   -0.36    1.18
  10   5  -1    1.02    0.36
  10   5  -1    1.00    0.85
  10   5  -1    0.87    0.55
  10   5  -1    0.10    0.69
  10   5  -1    1.16    0.69
  10   5  -1    0.75    0.58
  10   5  -1    0.51    0.71
 -10  -5   1    0.12    0.93
 -10  -5   1    0.37    0.48
 -10  -5   1    0.55    0.67
 -10  -5   1    0.35    0.59
   9   5  -1    8.46    0.79
   9   5  -1    8.89    1.10
   9   5  -1    7.57    1.14
   9   5  -1    9.39    1.17
   9   5  -1    7.40    1.04
   9   5  -1    8.85    1.31
   9   5  -1    8.00    1.05
  -9  -5   1    8.92    1.12
  -9  -5   1    6.62    1.01
  -9  -5   1    7.48    1.08
  -9  -5   1    9.59    0.92
   8   5  -1    4.65    0.60
   8   5  -1    4.44    0.55
   8   5  -1    4.36    0.65
   8   5  -1    3.20    0.49
   8   5  -1    5.24    0.73
   8   5  -1    4.21    0.61
   8   5  -1    4.63    0.65
  -8  -5   1    5.74    0.83
  -8  -5   1    3.65    0.57
  -8  -5   1    5.36    0.80
   7   5  -1    4.56    0.65
   7   5  -1    5.85    0.76
   7   5  -1    5.55    0.64
   7   5  -1    3.65    0.54
   7   5  -1    4.12    0.60
  -7  -5   1    4.53    0.61
  -7  -5   1    5.18    0.71
  -7  -5   1    6.24    0.77
  -7  -5   1    5.48    0.68
  -7  -5   1    4.78    0.61
   6   5  -1    2.22    0.43
   6   5  -1    2.91    0.46
   6   5  -1    2.87    0.46
   6   5  -1    2.60    0.38
   6   5  -1    2.52    0.47
  -6  -5   1    1.83    0.37
  -6  -5   1    1.25    0.34
  -6  -5   1    2.96    0.45
  -6  -5   1    3.12    0.55
  -6  -5   1    1.83    0.35
   5   5  -1   12.00    1.00
   5   5  -1   10.73    1.02
   5   5  -1   11.27    0.94
   5   5  -1   12.25    1.02
   5   5  -1   13.53    1.05
  -5  -5   1   10.65    0.97
  -5  -5   1   12.99    0.96
  -5  -5   1   11.31    1.06
  -5  -5   1   11.30    0.94
  -5  -5   1   10.90    0.89
   4   5  -1   37.93    2.71
   4   5  -1   40.16    2.75
   4   5  -1   40.95    2.75
   4   5  -1   39.62    2.74
   4   5  -1   38.78    2.74
  -4  -5   1   36.95    2.53
  -4  -5   1   37.38    2.53
  -4  -5   1   34.59    2.51
   3   5  -1   13.79    1.00
   3   5  -1   12.76    0.97
   3   5  -1   11.49    0.99
   3   5  -1   13.90    1.02
   3   5  -1   13.69    1.02
  -3  -5   1   12.29    0.96
  -3  -5   1   12.62    0.93
  -3  -5   1   10.54    0.96
  -3  -5   1   13.38    1.02
  -3  -5   1   14.25    0.95
   2   5  -1    7.45    0.61
   2   5  -1    7.20    0.61
   2   5  -1    7.41    0.56
   2   5  -1    6.06    0.58
   2   5  -1    5.74    0.57
  -2  -5   1    7.58    0.66
  -2  -5   1    7.20    0.60
  -2  -5   1    6.93    0.57
  -2  -5   1    6.86    0.61
   1   5  -1   27.50    1.88
   1   5  -1   28.94    1.90
   1   5  -1   27.77    1.91
   1   5  -1   29.30    1.90
   1   5  -1   26.49    1.87
   1   5  -1   24.80    1.89
  -1  -5   1   29.36    1.92
  -1  -5   1   28.25    1.90
  -1  -5   1   23.30    1.89
  -1  -5   1   29.07    1.87
   0   5  -1   63.34    4.32
   0   5  -1   65.98    4.32
   0   5  -1   65.24    4.32
   0   5  -1   60.39    4.32
   0   5  -1   66.27    4.30
   0  -5   1   63.07    4.28
   0  -5   1   64.07    4.29
   0  -5   1   70.43    4.29
   0  -5   1   56.73    4.28
   0  -5   1   59.97    4.28
   0  -5   1   68.20    4.26
  -1   5  -1   28.88    1.91
  -1   5  -1   28.71    1.90
  -1   5  -1   26.91    1.92
  -1   5  -1   27.99    1.91
  -1   5  -1   27.14    1.91
  -1   5  -1   27.23    1.93
  -1   5  -1   29.40    1.92
   1  -5   1   28.94    2.00
   1  -5   1   27.51    1.99
   1  -5   1   31.44    1.99
  -2   5  -1    7.14    0.53
  -2   5  -1    7.96    0.52
  -2   5  -1    6.76    0.60
  -2   5  -1    7.60    0.53
  -2   5  -1    6.81    0.54
  -2   5  -1    6.44    0.58
  -2   5  -1    7.39    0.62
  -2   5  -1    6.80    0.54
   2  -5   1    7.59    0.51
   2  -5   1    7.17    0.55
   2  -5   1    6.82    0.53
   2  -5   1    7.36    0.57
  -3   5  -1   11.97    0.97
  -3   5  -1   14.35    0.93
  -3   5  -1   14.04    0.93
  -3   5  -1   11.84    0.87
  -3   5  -1   12.11    0.98
  -3   5  -1   12.36    0.94
  -3   5  -1   11.66    0.87
  -3   5  -1   12.87    0.88
   3  -5   1   13.69    0.95
   3  -5   1   12.28    0.93
  -4   5  -1   45.53    2.87
  -4   5  -1   38.94    2.94
  -4   5  -1   43.76    2.90
  -4   5  -1   42.27    2.92
  -4   5  -1   41.73    2.90
  -4   5  -1   42.66    2.90
   4  -5   1   39.94    2.82
   4  -5   1   42.39    2.82
   4  -5   1   41.65    2.81
  -5   5  -1   12.38    0.91
  -5   5  -1   11.07    0.95
  -5   5  -1   14.53    0.92
  -5   5  -1   12.55    0.98
  -5   5  -1   12.73    1.08
  -5   5  -1   12.07    1.04
  -5   5  -1   12.26    0.95
   5  -5   1   11.49    0.92
   5  -5   1   12.66    1.00
   5  -5   1   12.22    0.89
  -6   5  -1    2.66    0.38
  -6   5  -1    3.09    0.45
  -6   5  -1    3.22    0.48
  -6   5  -1    2.42    0.52
   6  -5   1    3.24    0.44
   6  -5   1    3.34    0.39
   6  -5   1    2.46    0.37
  -7   5  -1    5.75    0.57
  -7   5  -1    4.79    0.72
  -7   5  -1    6.07    0.91
  -7   5  -1    5.69    0.64
  -7   5  -1    6.70    0.69
  -7   5  -1    5.31    0.59
   7  -5   1    5.51    0.54
   7  -5   1    5.89    0.79
  -8   5  -1    4.55    0.67
  -8   5  -1    6.33    0.87
  -8   5  -1    5.22    0.46
  -8   5  -1    4.39    0.49
  -8   5  -1    4.97    0.58
  -8   5  -1    5.76    0.58
   8  -5   1    4.77    0.52
   8  -5   1    3.98    0.64
  -9   5  -1    7.22    0.71
  -9   5  -1    6.39    0.85
  -9   5  -1    6.75    0.67
  -9   5  -1    7.57    0.63
   9  -5   1    8.17    1.11
   9  -5   1    8.66    0.78
 -10   5  -1   -0.08    0.37
 -10   5  -1    0.33    0.32
 -10   5  -1    0.38    0.53
 -10   5  -1    0.42    0.35
 -10   5  -1    0.59    0.30
  10  -5   1   -0.14    0.32
  10  -5   1    1.14    0.68
 -11   5  -1    0.19    0.49
 -11   5  -1    0.64    0.38
 -11   5  -1    0.87    0.43
 -11   5  -1    0.86    0.59
  11  -5   1    0.13    0.73
  11  -5   1    0.66    0.42
 -12   5  -1    0.74    1.05
 -12   5  -1    0.72    0.51
 -12   5  -1    0.41    0.47
 -12   5  -1    0.65    0.72
  12  -5   1    0.75    0.49
  12  -5   1    0.08    0.95
 -13   5  -1    2.98    0.80
 -13   5  -1    3.41    0.71
 -13   5  -1    5.25    0.71
  13  -5   1    5.22    0.73
 -14   5  -1   10.12    1.34
 -14   5  -1   11.80    1.49
 -14   5  -1    9.97    1.43
  14  -5   1   11.59    1.38
  14   4  -1    1.68    0.76
  14   4  -1    1.62    1.36
  14   4  -1    2.54    1.43
  14   4  -1    1.96    1.44
 -14  -4   1    1.08    1.03
 -14  -4   1   -2.53    2.16
 -14  -4   1   -0.35    1.57
 -14  -4   1    0.43    1.09
 -14  -4   1    1.98    1.21
  13   4  -1    4.23    1.27
  13   4  -1    6.08    0.78
  13   4  -1    8.37    1.28
  13   4  -1    4.81    1.23
 -13  -4   1    6.60    1.79
 -13  -4   1    7.96    1.14
 -13  -4   1    4.48    1.09
 -13  -4   1    6.66    0.97
 -13  -4   1    6.94    1.39
  12   4  -1   -0.40    0.71
  12   4  -1   -0.19    0.86
  12   4  -1    1.08    0.86
  12   4  -1    0.37    0.93
  12   4  -1   -0.90    0.86
 -12  -4   1   -1.21    0.95
 -12  -4   1   -0.29    1.29
 -12  -4   1    0.66    0.78
 -12  -4   1    0.64    0.83
 -12  -4   1    0.59    0.62
  11   4  -1    0.50    0.74
  11   4  -1    0.63    0.67
  11   4  -1    0.00    0.70
  11   4  -1    2.07    0.72
  11   4  -1    0.18    0.76
 -11  -4   1    1.14    0.63
 -11  -4   1    0.55    1.09
 -11  -4   1    0.62    0.62
 -11  -4   1   -0.22    0.90
 -11  -4   1    0.90    0.49
  10   4  -1   24.18    1.70
  10   4  -1   22.44    1.95
  10   4  -1   28.12    2.14
  10   4  -1   23.55    2.00
  10   4  -1   24.79    1.96
  10   4  -1   20.82    2.01
  10   4  -1   23.59    1.97
 -10  -4   1   25.39    1.94
 -10  -4   1   21.63    1.85
 -10  -4   1   22.22    1.74
 -10  -4   1   23.54    2.17
 -10  -4   1   19.51    1.81
   9   4  -1    7.78    0.99
   9   4  -1    9.49    1.12
   9   4  -1    7.21    1.01
   9   4  -1    8.10    0.94
   9   4  -1    8.35    0.72
   9   4  -1    8.35    1.02
   9   4  -1    9.68    1.06
  -9  -4   1    8.15    0.98
  -9  -4   1    7.61    0.93
  -9  -4   1    7.05    0.97
  -9  -4   1    7.42    0.81
   8   4  -1    4.58    0.64
   8   4  -1    5.64    0.76
   8   4  -1    6.08    0.93
   8   4  -1    5.98    0.79
   8   4  -1    4.19    0.65
   8   4  -1    5.76    0.55
   8   4  -1    6.02    0.74
  -8  -4   1    5.79    0.76
  -8  -4   1    5.78    0.80
  -8  -4   1    5.27    0.72
  -8  -4   1    5.98    0.65
  -8  -4   1    4.67    0.73
   7   4  -1    5.72    0.84
   7   4  -1    5.86    0.66
   7   4  -1    7.60    0.76
   7   4  -1    6.75    0.72
   7   4  -1    5.23    0.79
   7   4  -1    6.61    0.77
  -7  -4   1    5.65    0.70
  -7  -4   1    5.37    0.65
  -7  -4   1    5.99    0.69
  -7  -4   1    6.67    0.62
  -7  -4   1    5.04    0.71
   6   4  -1    5.89    0.66
   6   4  -1    5.44    0.68
   6   4  -1    4.83    0.65
  -6  -4   1    4.33    0.59
  -6  -4   1    4.41    0.51
  -6  -4   1    6.34    0.77
  -6  -4   1    5.23    0.55
   5   4  -1   62.23    4.09
   5   4  -1   57.12    4.12
   5   4  -1   61.17    4.11
   5   4  -1   60.42    4.11
  -5  -4   1   56.82    4.06
  -5  -4   1   59.92    4.07
  -5  -4   1   62.20    4.04
  -5  -4   1   63.06    4.10
  -5  -4   1   56.29    4.06
   4   4  -1   27.12    1.81
   4   4  -1   24.22    1.80
   4   4  -1   25.55    1.81
   4   4  -1   24.68    1.80
   4   4  -1   25.69    1.77
  -4  -4   1   24.70    1.86
  -4  -4   1   23.68    1.82
  -4  -4   1   26.85    1.80
  -4  -4   1   28.15    1.86
   3   4  -1    0.35    0.18
   3   4  -1    0.58    0.21
   3   4  -1    0.24    0.15
   3   4  -1    0.36    0.19
   3   4  -1    0.56    0.19
  -3  -4   1    0.73    0.19
  -3  -4   1    0.29    0.13
  -3  -4   1    0.98    0.21
  -3  -4   1    0.83    0.23
  -3  -4   1    0.67    0.17
  -3  -4   1    0.18    0.20
   2   4  -1   11.91    0.83
   2   4  -1   10.68    0.82
   2   4  -1   10.96    0.84
   2   4  -1   10.83    0.84
  -2  -4   1   11.17    0.83
  -2  -4   1   10.73    0.86
  -2  -4   1   11.45    0.85
  -2  -4   1   12.10    0.84
  -2  -4   1   12.71    0.88
   1   4  -1   82.20    5.31
   1   4  -1   78.37    5.30
   1   4  -1   87.91    5.31
   1   4  -1   76.00    5.31
   1   4  -1   71.18    5.33
  -1  -4   1   80.94    5.35
  -1  -4   1   76.81    5.37
  -1  -4   1   82.72    5.37
  -1  -4   1   76.58    5.37
  -1  -4   1   83.65    5.38
   0   4  -1   24.42    1.70
   0   4  -1   25.85    1.70
   0   4  -1   25.17    1.68
   0   4  -1   25.26    1.69
   0   4  -1   23.29    1.70
   0  -4   1   24.77    1.75
   0  -4   1   23.76    1.75
   0  -4   1   27.25    1.76
   0  -4   1   27.15    1.74
  -1   4  -1   83.68    5.40
  -1   4  -1   82.23    5.39
  -1   4  -1   76.36    5.38
  -1   4  -1   77.88    5.38
  -1   4  -1   78.44    5.38
  -1   4  -1   83.83    5.37
  -1   4  -1   81.60    5.40
  -1   4  -1   81.13    5.39
   1  -4   1   84.40    5.62
   1  -4   1   93.45    5.61
   1  -4   1   83.96    5.60
   1  -4   1   74.34    5.60
  -2   4  -1   10.34    0.77
  -2   4  -1   10.44    0.77
  -2   4  -1   11.85    0.80
  -2   4  -1   11.40    0.83
  -2   4  -1   11.01    0.77
  -2   4  -1   10.98    0.80
  -2   4  -1   10.99    0.82
  -2   4  -1   11.87    0.77
  -2   4  -1   11.16    0.77
   2  -4   1   11.05    0.79
   2  -4   1   10.22    0.75
   2  -4   1   11.60    0.78
  -3   4  -1    0.88    0.20
  -3   4  -1    0.65    0.18
  -3   4  -1    0.73    0.12
  -3   4  -1    0.90    0.16
  -3   4  -1    0.68    0.17
  -3   4  -1    0.70    0.20
   3  -4   1    1.10    0.17
   3  -4   1    0.52    0.13
   3  -4   1    0.75    0.17
   3  -4   1    1.02    0.15
  -4   4  -1   26.98    1.82
  -4   4  -1   25.69    1.84
  -4   4  -1   24.27    1.86
  -4   4  -1   26.45    1.80
  -4   4  -1   27.23    1.82
  -4   4  -1   27.14    1.82
   4  -4   1   27.07    1.82
   4  -4   1   25.67    1.83
   4  -4   1   26.88    1.83
  -5   4  -1   58.92    4.10
  -5   4  -1   60.06    4.12
  -5   4  -1   60.37    4.11
  -5   4  -1   59.90    4.17
  -5   4  -1   62.00    4.11
  -5   4  -1   64.42    4.14
   5  -4   1   59.68    4.02
   5  -4   1   57.27    4.06
   5  -4   1   61.44    4.01
  -6   4  -1    6.72    0.55
  -6   4  -1    5.19    0.48
  -6   4  -1    6.52    0.60
  -6   4  -1    6.83    0.49
  -6   4  -1    6.16    0.56
  -6   4  -1    7.70    0.75
  -6   4  -1    6.81    0.73
  -6   4  -1    7.10    0.67
   6  -4   1    6.30    0.70
   6  -4   1    6.99    0.56
  -7   4  -1    6.70    0.73
  -7   4  -1    7.61    0.86
  -7   4  -1    6.37    0.53
  -7   4  -1    5.23    0.64
  -7   4  -1    6.70    0.52
  -7   4  -1    6.37    0.58
  -7   4  -1    6.71    0.58
  -7   4  -1    5.80    0.82
   7  -4   1    5.42    0.55
   7  -4   1    7.69    0.77
  -8   4  -1    3.84    0.66
  -8   4  -1    5.03    0.51
  -8   4  -1    5.02    0.66
  -8   4  -1    5.67    0.48
  -8   4  -1    5.80    0.52
  -8   4  -1    6.66    0.55
  -8   4  -1    5.88    0.59
  -8   4  -1    5.22    0.53
   8  -4   1    6.16    0.57
   8  -4   1    5.15    0.71
  -9   4  -1    7.52    0.72
  -9   4  -1    8.92    0.72
  -9   4  -1    8.56    0.80
  -9   4  -1    8.71    0.67
  -9   4  -1    7.92    0.72
  -9   4  -1    7.43    0.75
   9  -4   1    9.18    0.82
   9  -4   1    9.99    1.12
 -10   4  -1   20.57    1.57
 -10   4  -1   20.70    1.63
 -10   4  -1   22.16    1.74
 -10   4  -1   21.55    1.53
 -10   4  -1   22.30    1.57
 -10   4  -1   20.31    1.60
 -10   4  -1   22.43    1.54
  10  -4   1   25.56    1.77
  10  -4   1   22.31    2.03
 -11   4  -1    0.52    0.31
 -11   4  -1    0.38    0.33
 -11   4  -1    0.14    0.41
 -11   4  -1    0.30    0.44
 -11   4  -1    0.85    0.49
 -11   4  -1    0.39    0.52
 -11   4  -1    0.84    0.42
  11  -4   1    0.30    0.37
  11  -4   1    1.08    0.69
 -12   4  -1   -0.30    0.48
 -12   4  -1    0.32    0.71
 -12   4  -1    1.37    0.56
 -12   4  -1    0.39    0.41
 -12   4  -1    0.46    0.50
  12  -4   1    0.26    0.47
  12  -4   1    0.19    0.87
 -13   4  -1    6.86    0.96
 -13   4  -1    6.36    0.88
 -13   4  -1    6.92    0.86
 -13   4  -1    7.88    1.00
 -13   4  -1    6.73    0.84
  13  -4   1    6.88    0.87
  13  -4   1    8.86    1.38
 -14   4  -1    1.29    0.85
 -14   4  -1    1.61    0.82
 -14   4  -1    1.27    0.77
 -14   4  -1    0.28    0.64
 -14   4  -1    0.40    0.87
  14  -4   1    1.61    0.72
  14  -4   1   -0.57    1.38
  14   3  -1    5.44    0.83
  14   3  -1    4.07    1.31
  14   3  -1    3.99    1.39
 -14  -3   1    4.05    2.03
 -14  -3   1    4.04    0.96
 -14  -3   1    2.67    1.10
 -14  -3   1    3.90    1.59
 -14  -3   1    2.92    1.24
  13   3  -1    0.96    1.03
  13   3  -1   -0.36    1.01
  13   3  -1    1.59    0.63
  13   3  -1    1.30    1.06
  13   3  -1    2.24    1.09
  13   3  -1    2.06    1.00
 -13  -3   1   -0.23    0.83
 -13  -3   1    0.17    0.72
 -13  -3   1    1.57    1.67
 -13  -3   1    1.26    0.86
  12   3  -1    0.46    0.92
  12   3  -1    0.20    0.81
  12   3  -1    0.49    0.51
  12   3  -1   -0.41    0.73
  12   3  -1   -0.27    0.84
  12   3  -1   -0.39    0.81
 -12  -3   1    0.00    0.68
 -12  -3   1    0.24    0.68
 -12  -3   1    0.31    1.16
 -12  -3   1   -0.08    0.54
 -12  -3   1   -1.03    0.92
  11   3  -1    3.17    0.75
  11   3  -1    5.32    0.81
  11   3  -1    2.55    0.78
  11   3  -1    4.44    0.92
  11   3  -1    4.82    0.83
 -11  -3   1    3.67    0.94
 -11  -3   1    4.92    1.03
 -11  -3   1    3.03    0.63
 -11  -3   1    4.26    0.72
 -11  -3   1    3.21    0.75
  10   3  -1   23.76    1.71
  10   3  -1   23.43    1.76
  10   3  -1   17.33    1.74
  10   3  -1   20.96    1.71
  10   3  -1   18.70    1.82
  10   3  -1   19.34    1.76
 -10  -3   1   18.45    1.68
 -10  -3   1   21.14    1.59
 -10  -3   1   21.02    1.73
 -10  -3   1   19.88    1.67
 -10  -3   1   20.02    1.97
   9   3  -1    5.84    0.72
   9   3  -1    4.99    0.71
   9   3  -1    5.98    0.90
   9   3  -1    5.66    0.66
   9   3  -1    6.35    0.56
   9   3  -1    6.33    0.85
  -9  -3   1    5.17    0.69
  -9  -3   1    5.52    0.85
  -9  -3   1    6.43    0.84
   8   3  -1    3.64    0.58
   8   3  -1    3.81    0.56
   8   3  -1    5.65    0.56
   8   3  -1    3.48    0.52
   8   3  -1    4.50    0.69
   8   3  -1    4.53    0.41
   8   3  -1    2.84    0.55
  -8  -3   1    3.76    0.55
  -8  -3   1    4.15    0.56
  -8  -3   1    4.73    0.68
  -8  -3   1    4.43    0.64
  -8  -3   1    4.17    0.62
   7   3  -1    1.38    0.21
   7   3  -1    1.30    0.40
   7   3  -1    1.96    0.38
   7   3  -1    1.23    0.35
   7   3  -1    1.86    0.34
   7   3  -1    1.17    0.24
   7   3  -1    1.21    0.38
  -7  -3   1    1.53    0.37
  -7  -3   1    1.16    0.36
  -7  -3   1    1.47    0.43
  -7  -3   1    0.87    0.26
  -7  -3   1    1.45    0.32
   6   3  -1   35.77    2.40
   6   3  -1   37.60    2.41
   6   3  -1   34.09    2.36
   6   3  -1   34.65    2.38
   6   3  -1   31.15    2.40
   6   3  -1   31.72    2.40
  -6  -3   1   29.49    2.25
  -6  -3   1   33.04    2.23
  -6  -3   1   33.91    2.30
  -6  -3   1   30.55    2.25
  -6  -3   1   33.63    2.27
   5   3  -1   11.67    1.05
   5   3  -1   14.83    1.08
   5   3  -1   13.61    1.08
   5   3  -1   14.46    1.02
   5   3  -1   14.89    1.08
  -5  -3   1   12.11    1.01
  -5  -3   1   14.08    0.99
  -5  -3   1   12.30    1.02
  -5  -3   1   15.25    1.08
   4   3  -1   86.24    5.58
   4   3  -1   76.96    5.56
   4   3  -1   84.97    5.57
   4   3  -1   82.84    5.58
  -4  -3   1   88.39    5.67
  -4  -3   1   80.01    5.65
  -4  -3   1   85.08    5.64
  -4  -3   1   82.64    5.65
   3   3  -1   77.94    5.27
   3   3  -1   80.57    5.28
   3   3  -1   81.00    5.27
   3   3  -1   78.73    5.26
   3   3  -1   73.90    5.27
  -3  -3   1   77.25    5.28
  -3  -3   1   83.81    5.31
  -3  -3   1   75.17    5.29
  -3  -3   1   79.14    5.30
   2   3  -1   34.55    2.42
   2   3  -1   34.11    2.42
   2   3  -1   36.64    2.43
   2   3  -1   36.52    2.43
   2   3  -1   36.35    2.41
  -2  -3   1   36.46    2.48
  -2  -3   1   37.35    2.48
  -2  -3   1   35.39    2.46
   1   3  -1    1.93    0.24
   1   3  -1    2.01    0.25
   1   3  -1    1.74    0.22
   1   3  -1    2.16    0.20
   1   3  -1    1.97    0.22
  -1  -3   1    2.01    0.21
  -1  -3   1    2.02    0.23
  -1  -3   1    1.88    0.21
  -1  -3   1    1.66    0.22
  -1  -3   1    2.27    0.25
  -1  -3   1    1.73    0.19
   0   3  -1   41.12    2.77
   0   3  -1   41.95    2.75
   0   3  -1   43.80    2.77
   0   3  -1   39.43    2.76
   0   3  -1   39.48    2.78
   0  -3   1   40.33    2.83
   0  -3   1   45.30    2.81
   0  -3   1   46.16    2.83
   0  -3   1   41.46    2.82
   0  -3   1   39.92    2.82
   0  -3   1   38.93    2.84
  -1   3  -1    1.79    0.17
  -1   3  -1    1.70    0.15
  -1   3  -1    1.29    0.18
  -1   3  -1    1.90    0.18
  -1   3  -1    1.72    0.17
  -1   3  -1    1.68    0.21
  -1   3  -1    1.85    0.20
  -1   3  -1    1.82    0.17
   1  -3   1    1.38    0.18
   1  -3   1    1.46    0.16
   1  -3   1    1.56    0.13
   1  -3   1    1.65    0.17
   1  -3   1    1.46    0.16
  -2   3  -1   36.83    2.51
  -2   3  -1   37.35    2.50
  -2   3  -1   38.26    2.47
  -2   3  -1   38.36    2.47
  -2   3  -1   35.70    2.47
  -2   3  -1   38.61    2.50
  -2   3  -1   34.80    2.47
  -2   3  -1   36.12    2.50
   2  -3   1   34.86    2.43
   2  -3   1   36.68    2.41
  -3   3  -1   77.04    5.39
  -3   3  -1   84.30    5.40
  -3   3  -1   80.96    5.40
  -3   3  -1   76.73    5.42
  -3   3  -1   84.11    5.39
   3  -3   1   78.66    5.60
   3  -3   1   94.98    5.67
   3  -3   1   79.65    5.61
   3  -3   1   82.79    5.61
  -4   3  -1   91.11    5.98
  -4   3  -1   89.13    6.00
  -4   3  -1   90.33    5.98
  -4   3  -1   90.45    5.99
  -4   3  -1   85.85    6.02
  -4   3  -1   91.14    5.95
  -4   3  -1   88.54    5.95
  -4   3  -1   89.03    5.98
   4  -3   1   82.65    5.80
   4  -3   1   87.00    5.77
   4  -3   1   88.66    5.76
  -5   3  -1   14.04    0.95
  -5   3  -1   14.03    1.01
  -5   3  -1   13.91    0.95
  -5   3  -1   14.55    1.02
  -5   3  -1   13.82    1.08
  -5   3  -1   14.14    1.04
  -5   3  -1   12.22    0.95
  -5   3  -1   14.42    0.99
   5  -3   1   15.05    1.01
   5  -3   1   13.08    1.08
  -6   3  -1   37.82    2.35
  -6   3  -1   35.52    2.36
  -6   3  -1   32.20    2.32
  -6   3  -1   34.64    2.40
  -6   3  -1   33.90    2.38
  -6   3  -1   31.62    2.33
  -6   3  -1   32.53    2.45
  -6   3  -1   35.86    2.33
  -6   3  -1   36.74    2.38
   6  -3   1   36.98    2.58
   6  -3   1   36.22    2.49
  -7   3  -1    1.00    0.21
  -7   3  -1    1.24    0.22
  -7   3  -1    1.66    0.34
  -7   3  -1    1.35    0.42
  -7   3  -1    1.49    0.20
  -7   3  -1    1.07    0.23
  -7   3  -1    1.41    0.22
   7  -3   1    1.50    0.36
   7  -3   1    1.85    0.27
  -8   3  -1    4.30    0.51
  -8   3  -1    3.34    0.46
  -8   3  -1    3.69    0.74
  -8   3  -1    4.08    0.42
  -8   3  -1    2.76    0.46
  -8   3  -1    3.81    0.42
  -8   3  -1    4.74    0.59
   8  -3   1    3.74    0.44
   8  -3   1    3.45    0.55
  -9   3  -1    5.54    0.64
  -9   3  -1    5.59    0.63
  -9   3  -1    5.75    0.67
  -9   3  -1    5.87    0.78
  -9   3  -1    5.21    0.62
  -9   3  -1    6.19    0.56
  -9   3  -1    6.44    0.59
   9  -3   1    6.04    0.93
   9  -3   1    6.58    0.62
 -10   3  -1   19.72    1.54
 -10   3  -1   19.94    1.65
 -10   3  -1   19.79    1.54
 -10   3  -1   22.07    1.52
 -10   3  -1   17.87    1.51
 -10   3  -1   19.63    1.43
 -10   3  -1   21.61    1.48
  10  -3   1   18.03    1.75
  10  -3   1   21.24    1.49
 -11   3  -1    3.12    0.76
 -11   3  -1    4.79    0.59
 -11   3  -1    4.36    0.57
 -11   3  -1    3.64    0.51
 -11   3  -1    3.88    0.59
 -11   3  -1    4.51    0.59
  11  -3   1    4.80    0.97
  11  -3   1    5.46    0.70
 -12   3  -1    0.39    0.61
 -12   3  -1   -0.15    0.53
 -12   3  -1   -0.06    0.46
 -12   3  -1   -0.97    0.53
 -12   3  -1   -0.10    0.53
  12  -3   1    0.92    0.83
 -13   3  -1    1.03    0.70
 -13   3  -1    1.17    0.60
 -13   3  -1    1.26    0.68
 -13   3  -1    0.86    0.68
 -13   3  -1    0.20    0.79
  13  -3   1    1.74    1.04
  13  -3   1    0.29    0.50
 -14   3  -1    4.87    1.09
 -14   3  -1    5.86    0.98
 -14   3  -1    6.40    1.04
 -14   3  -1    6.52    0.99
 -14   3  -1    6.26    0.90
  14  -3   1    9.77    1.59
  14  -3   1    5.75    0.88
  15   2  -1   -0.52    0.71
  15   2  -1    1.75    1.54
  15   2  -1    0.32    1.47
  15   2  -1   -0.10    1.48
 -15  -2   1   -0.78    1.29
 -15  -2   1   -0.13    1.21
 -15  -2   1    0.47    1.21
  14   2  -1    1.93    0.68
  14   2  -1    0.78    1.20
  14   2  -1    1.47    1.31
 -14  -2   1   -0.39    0.95
 -14  -2   1    1.67    0.98
 -14  -2   1    1.95    1.74
 -14  -2   1    0.96    1.34
 -14  -2   1    2.07    1.08
  13   2  -1    0.74    0.93
  13   2  -1    0.88    0.95
  13   2  -1    1.40    1.23
  13   2  -1    1.35    0.95
  13   2  -1    1.37    0.95
  13   2  -1   -0.28    0.50
 -13  -2   1    0.75    0.78
 -13  -2   1    0.40    1.33
 -13  -2   1    0.75    0.73
 -13  -2   1    0.68    0.85
 -13  -2   1   -0.43    1.00
  12   2  -1    0.75    0.80
  12   2  -1    0.17    0.77
  12   2  -1    0.94    0.64
  12   2  -1   -0.04    0.77
  12   2  -1    0.21    0.46
  12   2  -1    0.49    0.79
 -12  -2   1    0.94    0.55
 -12  -2   1   -0.25    0.64
 -12  -2   1   -0.12    0.65
 -12  -2   1   -0.23    1.06
 -12  -2   1    1.03    0.83
  11   2  -1    4.20    0.74
  11   2  -1    3.71    0.75
  11   2  -1    2.27    0.66
  11   2  -1    2.93    0.72
  11   2  -1    4.75    0.82
  11   2  -1    2.13    0.71
  11   2  -1    2.41    0.49
 -11  -2   1    2.01    0.52
 -11  -2   1    1.87    0.62
 -11  -2   1    3.39    0.63
 -11  -2   1    2.68    0.81
  10   2  -1   13.53    1.37
  10   2  -1   14.78    1.29
  10   2  -1   12.76    1.38
  10   2  -1   13.30    1.45
  10   2  -1   15.80    1.44
  10   2  -1   15.52    1.31
 -10  -2   1   13.40    1.29
 -10  -2   1   11.93    1.54
 -10  -2   1   13.42    1.18
 -10  -2   1   14.96    1.28
 -10  -2   1   14.60    1.33
   9   2  -1    7.63    0.83
   9   2  -1    5.80    0.93
   9   2  -1    6.41    0.87
   9   2  -1    7.68    0.90
   9   2  -1    5.91    0.79
   9   2  -1    6.28    0.89
  -9  -2   1    5.57    0.72
  -9  -2   1    8.19    0.85
  -9  -2   1    8.16    1.08
  -9  -2   1    5.95    0.84
  -9  -2   1    6.96    0.81
   8   2  -1    8.88    0.89
   8   2  -1    9.32    0.85
   8   2  -1    8.04    0.89
   8   2  -1    9.37    0.83
   8   2  -1    8.12    0.93
   8   2  -1    8.14    0.90
  -8  -2   1    7.91    0.78
  -8  -2   1    7.08    0.82
  -8  -2   1    8.74    0.73
  -8  -2   1    6.87    0.75
  -8  -2   1    7.41    0.95
   7   2  -1   10.18    0.91
   7   2  -1   10.38    0.89
   7   2  -1   10.89    0.73
   7   2  -1   10.30    0.87
   7   2  -1    9.09    0.90
   7   2  -1    9.65    0.88
   7   2  -1    9.18    0.83
  -7  -2   1    9.72    0.90
  -7  -2   1    7.86    0.79
  -7  -2   1    9.74    0.78
  -7  -2   1    9.46    0.83
  -7  -2   1    8.20    0.74
   6   2  -1   14.12    1.18
   6   2  -1   15.23    1.17
   6   2  -1   16.38    1.07
   6   2  -1   14.76    1.17
   6   2  -1   15.63    1.12
   6   2  -1   15.99    1.17
   6   2  -1   15.37    1.17
  -6  -2   1   13.54    1.11
  -6  -2   1   14.86    1.03
  -6  -2   1   14.11    1.06
  -6  -2   1   14.76    1.05
  -6  -2   1   12.01    1.06
   5   2  -1   46.04    2.99
   5   2  -1   42.85    3.00
   5   2  -1   43.15    3.00
   5   2  -1   46.48    2.99
   5   2  -1   41.72    2.97
   5   2  -1   42.38    2.99
  -5  -2   1   37.46    2.70
  -5  -2   1   36.64    2.70
  -5  -2   1   44.56    2.73
  -5  -2   1   35.70    2.72
  -5  -2   1   42.93    2.71
   4   2  -1   11.01    0.89
   4   2  -1   11.26    0.89
   4   2  -1   12.25    0.88
   4   2  -1   12.29    0.86
   4   2  -1   12.41    0.87
   4   2  -1   12.15    0.89
  -4  -2   1   11.69    0.86
  -4  -2   1   11.62    0.83
  -4  -2   1   11.10    0.84
  -4  -2   1   11.83    0.87
  -4  -2   1   10.79    0.83
   3   2  -1   22.24    1.55
   3   2  -1   22.41    1.56
   3   2  -1   22.39    1.56
   3   2  -1   21.58    1.56
   3   2  -1   23.69    1.54
  -3  -2   1   22.03    1.57
  -3  -2   1   24.45    1.59
  -3  -2   1   22.81    1.58
  -3  -2   1   22.68    1.56
  -3  -2   1   21.93    1.57
   2   2  -1   41.49    2.77
   2   2  -1   42.51    2.77
   2   2  -1   39.19    2.77
   2   2  -1   41.76    2.77
   2   2  -1   40.35    2.76
  -2  -2   1   37.34    2.70
  -2  -2   1   43.54    2.72
  -2  -2   1   41.29    2.70
  -2  -2   1   38.28    2.73
   1   2  -1  331.21   22.36
   1   2  -1  340.00   22.37
   1   2  -1  320.69   22.37
   1   2  -1  335.01   22.37
   1   2  -1  356.40   22.38
  -1  -2   1  331.44   22.38
  -1  -2   1  360.57   22.38
  -1  -2   1  325.19   22.38
  -1  -2   1  335.08   22.37
  -1  -2   1  331.70   22.38
   0   2  -1  118.04    7.84
   0   2  -1  122.74    7.83
   0   2  -1  119.36    7.84
   0   2  -1  116.32    7.84
   0   2  -1  112.40    7.84
   0  -2   1  123.05    8.19
   0  -2   1  130.56    8.20
   0  -2   1  115.76    8.19
   0  -2   1  126.01    8.18
   0  -2   1  124.22    8.19
   0  -2   1  119.17    8.19
  -1   2  -1  351.94   22.92
  -1   2  -1  340.62   22.92
  -1   2  -1  334.68   22.91
  -1   2  -1  367.29   22.91
  -1   2  -1  344.59   22.92
  -1   2  -1  320.99   22.91
  -1   2  -1  353.69   22.91
  -1   2  -1  341.30   22.93
  -1   2  -1  338.49   22.93
  -1   2  -1  357.75   22.93
   1  -2   1  328.29   22.82
   1  -2   1  352.17   22.83
   1  -2   1  334.40   22.82
   1  -2   1  354.86   22.82
   1  -2   1  338.74   22.83
   1  -2   1  353.60   22.83
  -2   2  -1   42.31    2.91
  -2   2  -1   43.47    2.91
  -2   2  -1   41.64    2.91
  -2   2  -1   45.54    2.89
  -2   2  -1   44.39    2.89
  -2   2  -1   43.16    2.93
  -2   2  -1   43.51    2.92
   2  -2   1   43.83    2.81
   2  -2   1   41.99    2.82
   2  -2   1   42.68    2.82
   2  -2   1   41.46    2.82
   2  -2   1   40.11    2.83
  -3   2  -1   23.38    1.63
  -3   2  -1   23.35    1.60
  -3   2  -1   22.99    1.60
  -3   2  -1   22.12    1.62
  -3   2  -1   23.58    1.62
  -3   2  -1   24.75    1.64
  -3   2  -1   24.82    1.60
  -3   2  -1   24.83    1.62
  -3   2  -1   25.19    1.60
   3  -2   1   23.66    1.63
   3  -2   1   25.01    1.59
   3  -2   1   21.93    1.59
   3  -2   1   23.12    1.60
  -4   2  -1   13.26    0.93
  -4   2  -1   12.82    0.88
  -4   2  -1   12.81    0.89
  -4   2  -1   12.44    0.91
  -4   2  -1   12.66    0.89
  -4   2  -1   11.85    0.87
  -4   2  -1   13.34    0.91
  -4   2  -1   13.19    0.96
  -4   2  -1   13.10    0.88
  -4   2  -1   12.35    0.89
   4  -2   1   13.47    0.91
   4  -2   1   13.29    0.87
   4  -2   1   11.64    0.89
   4  -2   1   11.91    0.88
   4  -2   1   13.81    1.00
  -5   2  -1   42.93    2.95
  -5   2  -1   44.87    2.94
  -5   2  -1   45.44    2.94
  -5   2  -1   42.45    2.96
  -5   2  -1   40.47    3.00
  -5   2  -1   48.98    2.95
  -5   2  -1   44.29    2.93
  -5   2  -1   44.49    2.97
  -5   2  -1   44.00    2.95
  -5   2  -1   38.48    2.93
   5  -2   1   36.72    2.95
   5  -2   1   47.40    2.90
   5  -2   1   46.19    2.93
   5  -2   1   40.66    2.99
   5  -2   1   42.71    2.91
   5  -2   1   46.89    2.94
   5  -2   1   43.98    2.91
   5  -2   1   42.81    2.93
  -6   2  -1   14.36    1.16
  -6   2  -1   15.94    1.11
  -6   2  -1   15.04    1.07
  -6   2  -1   15.31    1.08
  -6   2  -1   16.27    1.10
  -6   2  -1   16.27    1.13
  -6   2  -1   13.80    1.08
   6  -2   1   15.38    1.13
   6  -2   1   16.16    1.09
   6  -2   1   15.78    1.13
   6  -2   1   15.67    1.11
   6  -2   1   15.89    1.10
   6  -2   1   15.94    1.24
   6  -2   1   17.14    1.15
  -7   2  -1   10.70    0.92
  -7   2  -1    9.77    0.78
  -7   2  -1    9.60    0.82
  -7   2  -1   10.45    0.73
  -7   2  -1    9.19    0.76
  -7   2  -1   11.15    0.82
  -7   2  -1    8.04    0.75
   7  -2   1   10.23    0.83
   7  -2   1   10.51    0.81
   7  -2   1   11.06    0.80
   7  -2   1    9.84    0.95
   7  -2   1   10.78    0.77
   7  -2   1    9.49    0.78
   7  -2   1   11.33    0.76
  -8   2  -1    8.72    1.00
  -8   2  -1    8.32    0.73
  -8   2  -1    8.59    0.77
  -8   2  -1    9.24    0.78
  -8   2  -1    9.49    0.83
  -8   2  -1    9.71    0.69
  -8   2  -1   10.21    0.85
  -8   2  -1    8.39    0.76
   8  -2   1    9.60    0.74
   8  -2   1    8.89    0.76
   8  -2   1   11.82    0.99
   8  -2   1    9.50    0.72
   8  -2   1    9.87    0.83
   8  -2   1    8.80    0.76
  -9   2  -1    7.00    0.55
  -9   2  -1    5.08    0.64
  -9   2  -1    6.32    0.64
  -9   2  -1    5.42    0.67
  -9   2  -1    6.47    0.67
  -9   2  -1    6.34    0.77
   9  -2   1    8.12    0.78
   9  -2   1    7.75    0.67
   9  -2   1    7.89    0.64
   9  -2   1    5.53    0.66
   9  -2   1    6.78    0.62
   9  -2   1    7.75    0.96
 -10   2  -1   12.90    1.16
 -10   2  -1   13.56    1.13
 -10   2  -1   13.76    1.19
 -10   2  -1   14.07    1.16
 -10   2  -1   15.02    1.30
  10  -2   1   16.36    1.48
  10  -2   1   15.14    1.14
  10  -2   1   15.01    1.28
  10  -2   1   14.74    1.13
  10  -2   1   13.95    1.15
 -11   2  -1    4.24    0.55
 -11   2  -1    3.01    0.57
 -11   2  -1    4.41    0.62
 -11   2  -1    3.95    0.56
 -11   2  -1    2.96    0.69
 -11   2  -1    4.03    0.59
  11  -2   1    3.22    0.48
  11  -2   1    4.34    0.64
  11  -2   1    5.01    0.89
  11  -2   1    2.77    0.47
  11  -2   1    3.46    0.63
 -12   2  -1   -0.78    0.55
 -12   2  -1    0.98    0.59
 -12   2  -1    0.51    0.53
 -12   2  -1    0.23    0.56
 -12   2  -1    0.32    0.76
 -12   2  -1    0.09    0.62
  12  -2   1   -0.05    0.42
  12  -2   1    0.43    0.45
  12  -2   1    0.50    0.52
  12  -2   1    0.28    0.80
  12  -2   1    0.30    0.85
 -13   2  -1    0.74    0.71
 -13   2  -1    0.65    0.68
 -13   2  -1    0.60    0.66
 -13   2  -1    0.32    0.75
  13  -2   1    0.54    0.55
  13  -2   1   -0.58    0.99
  13  -2   1    0.79    0.53
 -14   2  -1    0.79    0.88
 -14   2  -1    1.63    0.90
 -14   2  -1    1.08    0.94
 -14   2  -1    0.68    0.86
 -14   2  -1    2.23    1.47
  14  -2   1   -0.07    1.25
  14  -2   1    0.96    0.61
 -15   2  -1   -0.22    1.20
 -15   2  -1    0.29    1.20
 -15   2  -1   -0.04    1.07
 -15   2  -1    0.59    1.33
 -15   2  -1    0.19    1.07
  15  -2   1    1.02    0.74
  15  -2   1   -1.14    1.65
  15   1  -1    1.23    1.50
  15   1  -1   -1.93    1.30
  15   1  -1    0.60    1.37
  15   1  -1   -0.06    0.69
 -15  -1   1    0.98    1.74
 -15  -1   1    0.09    1.52
 -15  -1   1    1.34    1.16
 -15  -1   1   -0.58    1.04
  14   1  -1    1.68    1.20
  14   1  -1    1.18    1.08
  14   1  -1    1.96    1.08
  14   1  -1    2.53    0.64
  14   1  -1   -1.20    1.04
 -14  -1   1    2.07    1.02
 -14  -1   1    1.33    0.87
 -14  -1   1    2.82    1.65
 -14  -1   1    0.73    0.94
  13   1  -1    2.81    0.65
  13   1  -1    1.43    1.03
  13   1  -1    2.86    0.99
  13   1  -1    1.46    0.92
 -13  -1   1    2.89    0.83
 -13  -1   1    0.78    0.99
 -13  -1   1    1.17    0.83
 -13  -1   1    1.92    0.70
 -13  -1   1    0.91    1.25
  12   1  -1    4.15    0.87
  12   1  -1    2.90    0.86
  12   1  -1    1.89    0.73
  12   1  -1    2.09    0.76
  12   1  -1    2.50    0.54
  12   1  -1    3.11    0.76
 -12  -1   1    2.03    0.69
 -12  -1   1    1.56    0.63
 -12  -1   1    3.44    1.05
 -12  -1   1    1.93    0.86
 -12  -1   1    1.94    0.70
  11   1  -1    5.25    0.74
  11   1  -1    5.60    0.89
  11   1  -1    4.68    0.56
  11   1  -1    3.54    0.74
  11   1  -1    4.22    0.69
  11   1  -1    4.93    0.73
  11   1  -1    3.47    0.56
 -11  -1   1    3.98    0.60
 -11  -1   1    4.24    0.68
 -11  -1   1    5.69    0.72
 -11  -1   1    5.29    0.93
 -11  -1   1    5.80    0.84
  10   1  -1   13.82    1.19
  10   1  -1   11.98    1.24
  10   1  -1   11.89    1.14
  10   1  -1   11.12    1.21
  10   1  -1   12.43    1.03
  10   1  -1   11.07    1.26
  10   1  -1   13.12    1.22
 -10  -1   1   11.80    1.19
 -10  -1   1   14.18    1.41
 -10  -1   1   11.57    1.20
 -10  -1   1   16.07    1.25
 -10  -1   1   12.24    1.12
   9   1  -1   27.14    1.98
   9   1  -1   26.87    1.93
   9   1  -1   23.28    1.91
   9   1  -1   25.44    1.84
   9   1  -1   27.22    1.88
   9   1  -1   24.32    1.92
  -9  -1   1   27.67    1.98
  -9  -1   1   22.83    1.88
  -9  -1   1   24.99    1.88
  -9  -1   1   26.40    1.84
  -9  -1   1   24.83    1.89
   8   1  -1    5.30    0.70
   8   1  -1    7.19    0.77
   8   1  -1    6.61    0.67
   8   1  -1    7.78    0.77
   8   1  -1    5.86    0.72
   8   1  -1    7.29    0.78
  -8  -1   1    5.19    0.64
  -8  -1   1    4.86    0.67
  -8  -1   1    5.45    0.60
  -8  -1   1    5.53    0.58
  -8  -1   1    5.85    0.78
   7   1  -1   12.61    0.94
   7   1  -1   11.77    0.98
   7   1  -1   10.25    0.97
   7   1  -1   11.58    0.95
   7   1  -1   12.54    1.03
   7   1  -1   13.21    1.01
  -7  -1   1   11.90    0.95
  -7  -1   1   13.94    1.04
  -7  -1   1   12.13    0.93
  -7  -1   1   11.95    0.97
  -7  -1   1   11.06    0.96
   6   1  -1   84.97    5.46
   6   1  -1   79.87    5.47
   6   1  -1   81.33    5.48
   6   1  -1   81.22    5.48
   6   1  -1   84.66    5.47
   6   1  -1   75.20    5.50
  -6  -1   1   72.85    5.40
  -6  -1   1   88.10    5.42
  -6  -1   1   75.00    5.40
  -6  -1   1   80.63    5.40
  -6  -1   1   84.19    5.39
   5   1  -1   28.01    1.98
   5   1  -1   27.95    1.98
   5   1  -1   27.95    1.98
   5   1  -1   30.31    1.99
   5   1  -1   29.87    1.96
   5   1  -1   27.15    1.97
  -5  -1   1   29.54    1.86
  -5  -1   1   26.33    1.87
  -5  -1   1   25.56    1.86
  -5  -1   1   26.36    1.88
   4   1  -1   68.01    4.61
   4   1  -1   69.42    4.57
   4   1  -1   67.82    4.62
   4   1  -1   70.81    4.60
   4   1  -1   70.16    4.62
   4   1  -1   72.77    4.62
   4   1  -1   61.67    4.61
  -4  -1   1   67.85    4.56
  -4  -1   1   64.09    4.56
  -4  -1   1   67.85    4.55
  -4  -1   1   67.82    4.57
  -4  -1   1   71.64    4.57
   3   1  -1    2.69    0.27
   3   1  -1    2.83    0.26
   3   1  -1    2.75    0.29
   3   1  -1    3.16    0.27
   3   1  -1    3.21    0.30
   3   1  -1    2.59    0.28
  -3  -1   1    2.69    0.29
  -3  -1   1    3.33    0.30
  -3  -1   1    3.05    0.31
  -3  -1   1    3.54    0.27
  -3  -1   1    2.65    0.28
   2   1  -1   22.10    1.46
   2   1  -1   21.04    1.47
   2   1  -1   22.20    1.48
   2   1  -1   20.75    1.47
   2   1  -1   20.76    1.47
   2   1  -1   22.89    1.46
  -2  -1   1   22.15    1.44
  -2  -1   1   21.43    1.45
  -2  -1   1   21.20    1.45
  -2  -1   1   20.69    1.45
  -2  -1   1   21.07    1.46
   1   1  -1   60.90    3.86
   1   1  -1   56.00    3.87
   1   1  -1   61.21    3.87
   1   1  -1   53.63    3.87
  -1  -1   1   54.43    3.77
  -1  -1   1   55.87    3.77
  -1  -1   1   58.12    3.78
  -1  -1   1   57.70    3.78
   0   1  -1  171.96   12.43
   0   1  -1  201.09   12.43
   0   1  -1  181.83   12.42
   0   1  -1  191.63   12.43
   0   1  -1  174.26   12.43
   0   1  -1  201.66   12.43
   0  -1   1  185.28   12.01
   0  -1   1  202.28   12.01
   0  -1   1  173.44   12.00
   0  -1   1  187.32   12.01
   0  -1   1  155.35   12.01
  -1   1  -1   62.77    4.10
  -1   1  -1   64.13    4.10
  -1   1  -1   65.38    4.10
  -1   1  -1   58.17    4.10
  -1   1  -1   66.06    4.10
  -1   1  -1   62.02    4.10
  -1   1  -1   56.27    4.11
  -1   1  -1   60.06    4.11
  -1   1  -1   59.57    4.11
   1  -1   1   61.61    4.04
   1  -1   1   57.74    4.05
   1  -1   1   62.07    4.04
   1  -1   1   61.48    4.06
   1  -1   1   62.94    4.05
   1  -1   1   62.69    4.05
   1  -1   1   57.07    4.05
  -2   1  -1   23.22    1.59
  -2   1  -1   23.15    1.58
  -2   1  -1   22.49    1.57
  -2   1  -1   22.50    1.58
  -2   1  -1   23.80    1.57
  -2   1  -1   24.13    1.58
  -2   1  -1   24.82    1.57
  -2   1  -1   22.30    1.57
  -2   1  -1   24.64    1.57
   2  -1   1   23.86    1.62
   2  -1   1   21.62    1.60
   2  -1   1   23.33    1.59
   2  -1   1   23.83    1.59
   2  -1   1   26.02    1.59
  -3   1  -1    3.19    0.24
  -3   1  -1    2.74    0.23
  -3   1  -1    2.93    0.24
  -3   1  -1    2.79    0.23
  -3   1  -1    2.90    0.26
  -3   1  -1    3.08    0.25
  -3   1  -1    3.07    0.26
   3  -1   1    3.32    0.23
   3  -1   1    2.80    0.25
   3  -1   1    2.86    0.25
   3  -1   1    2.62    0.24
   3  -1   1    3.15    0.25
  -4   1  -1   70.24    5.04
  -4   1  -1   75.36    5.04
  -4   1  -1   71.86    5.05
  -4   1  -1   84.61    5.05
  -4   1  -1   79.88    5.06
  -4   1  -1   71.49    5.04
   4  -1   1   72.61    4.63
   4  -1   1   70.83    4.64
   4  -1   1   69.84    4.64
   4  -1   1   71.86    4.64
   4  -1   1   60.12    4.64
   4  -1   1   69.17    4.65
   4  -1   1   71.88    4.69
  -5   1  -1   31.13    2.03
  -5   1  -1   28.11    2.05
  -5   1  -1   27.27    2.04
  -5   1  -1   32.83    2.06
  -5   1  -1   29.76    2.06
  -5   1  -1   31.39    2.05
   5  -1   1   29.75    1.99
   5  -1   1   24.58    2.21
   5  -1   1   30.55    1.98
   5  -1   1   30.02    1.98
   5  -1   1   28.77    2.00
   5  -1   1   29.59    2.00
   5  -1   1   30.16    1.99
  -6   1  -1   85.98    5.70
  -6   1  -1   77.70    5.72
  -6   1  -1   83.44    5.73
  -6   1  -1   93.43    5.74
  -6   1  -1   91.54    5.74
  -6   1  -1   80.59    5.72
   6  -1   1   78.44    5.75
   6  -1   1   83.77    5.74
   6  -1   1   86.83    5.74
   6  -1   1   83.80    5.75
   6  -1   1   87.85    5.82
   6  -1   1   89.93    5.73
   6  -1   1   88.29    5.75
   6  -1   1   87.30    5.74
  -7   1  -1   12.17    1.00
  -7   1  -1   12.72    0.96
  -7   1  -1   12.49    1.04
  -7   1  -1   13.36    0.97
  -7   1  -1   12.88    0.90
  -7   1  -1   12.12    0.95
   7  -1   1   11.53    0.93
   7  -1   1   11.32    1.04
   7  -1   1   13.53    0.91
   7  -1   1   11.73    0.90
   7  -1   1   13.27    0.91
   7  -1   1   12.17    0.90
   7  -1   1   11.60    0.94
  -8   1  -1    7.40    0.67
  -8   1  -1    5.01    0.61
  -8   1  -1    5.38    0.62
  -8   1  -1    5.45    0.83
  -8   1  -1    6.73    0.51
  -8   1  -1    5.59    0.60
  -8   1  -1    7.12    0.84
   8  -1   1    5.56    0.64
   8  -1   1    6.37    0.56
   8  -1   1    5.45    0.64
   8  -1   1    6.61    0.80
   8  -1   1    5.81    0.57
   8  -1   1    6.28    0.58
   8  -1   1    6.90    0.60
   8  -1   1    6.55    0.66
  -9   1  -1   24.75    1.89
  -9   1  -1   26.04    1.83
  -9   1  -1   24.39    1.83
  -9   1  -1   25.65    1.83
   9  -1   1   27.12    1.81
   9  -1   1   28.24    1.87
   9  -1   1   23.58    1.85
   9  -1   1   24.64    1.79
   9  -1   1   26.47    1.99
   9  -1   1   25.80    1.80
   9  -1   1   21.59    1.83
   9  -1   1   26.81    1.81
 -10   1  -1   10.46    1.02
 -10   1  -1   13.56    1.23
 -10   1  -1   11.65    1.02
 -10   1  -1   11.31    1.06
 -10   1  -1   10.10    1.03
  10  -1   1   14.14    1.05
  10  -1   1   13.05    1.20
  10  -1   1   12.06    1.13
  10  -1   1   12.85    1.14
  10  -1   1   11.06    1.33
  10  -1   1   13.83    1.09
 -11   1  -1    4.58    0.65
 -11   1  -1    6.13    0.88
 -11   1  -1    6.07    0.87
 -11   1  -1    4.08    0.66
  11  -1   1    5.13    0.66
  11  -1   1    5.73    0.81
  11  -1   1    5.47    0.73
  11  -1   1    5.06    0.68
  11  -1   1    5.96    0.79
  11  -1   1    5.80    0.87
  11  -1   1    4.74    0.69
 -12   1  -1    3.02    0.66
 -12   1  -1    1.00    0.62
 -12   1  -1    1.88    0.64
 -12   1  -1    2.96    0.83
 -12   1  -1    2.70    0.67
  12  -1   1    2.45    0.48
  12  -1   1    3.36    0.96
  12  -1   1    2.34    0.64
  12  -1   1    1.53    0.60
  12  -1   1    2.59    0.59
  12  -1   1    1.79    0.73
  12  -1   1    2.24    0.58
 -13   1  -1    1.29    0.84
 -13   1  -1    1.49    0.76
 -13   1  -1    2.27    0.74
 -13   1  -1    4.35    1.43
 -13   1  -1    3.48    0.86
 -13   1  -1    2.00    0.78
  13  -1   1    1.69    0.55
  13  -1   1    2.26    1.04
  13  -1   1    1.42    0.66
  13  -1   1    2.64    0.66
  13  -1   1    1.34    0.93
  13  -1   1    2.15    0.74
 -14   1  -1    1.01    1.04
 -14   1  -1    2.18    0.90
 -14   1  -1    2.74    0.86
 -14   1  -1    2.82    0.97
 -14   1  -1    1.74    0.95
  14  -1   1    1.57    0.63
  14  -1   1    3.29    1.26
  14  -1   1    2.24    0.86
 -15   1  -1   -1.73    0.97
 -15   1  -1    2.24    1.11
 -15   1  -1    0.46    1.22
 -15   1  -1   -0.35    1.35
 -15   1  -1    1.27    1.17
  15  -1   1   -1.27    1.07
  15  -1   1   -0.45    1.01
  15  -1   1   -0.03    2.81
  15  -1   1    0.30    0.70
  15   0  -1    1.46    1.55
  15   0  -1    1.13    1.21
  15   0  -1    0.92    1.30
  15   0  -1   -0.36    0.70
 -15   0   1    0.31    1.20
 -15   0   1   -1.84    1.56
 -15   0   1    0.07    1.08
 -15   0   1    0.49    1.45
 -15   0   1    0.41    1.13
  14   0  -1   -0.23    0.93
  14   0  -1    4.45    1.24
  14   0  -1    2.86    1.00
  14   0  -1    0.69    1.00
  14   0  -1    2.29    1.33
  14   0  -1    2.07    0.64
 -14   0   1    2.97    1.50
 -14   0   1    1.84    0.92
 -14   0   1    3.72    1.05
 -14   0   1    1.48    0.84
  13   0  -1    3.78    0.65
  13   0  -1    5.08    1.03
  13   0  -1    2.60    1.01
  13   0  -1    5.72    0.93
  13   0  -1    6.07    0.91
  13   0  -1    4.95    0.87
 -13   0   1    3.47    0.84
 -13   0   1    3.85    0.88
 -13   0   1    5.29    1.03
 -13   0   1    3.23    1.20
 -13   0   1    3.63    0.73
  12   0  -1    0.60    0.67
  12   0  -1   -0.43    0.43
  12   0  -1    0.28    0.71
  12   0  -1    0.03    0.64
  12   0  -1   -0.04    0.61
  12   0  -1   -0.03    1.23
  12   0  -1    0.45    0.66
 -12   0   1   -0.61    0.86
 -12   0   1   -0.10    0.63
 -12   0   1   -0.05    0.58
 -12   0   1   -0.26    0.57
 -12   0   1    0.90    0.75
  11   0  -1    0.44    0.52
  11   0  -1    0.92    0.63
  11   0  -1    0.25    0.55
  11   0  -1    1.12    0.43
  11   0  -1   -0.18    0.53
  11   0  -1   -0.33    0.55
 -11   0   1   -0.45    0.68
 -11   0   1    0.37    0.49
 -11   0   1    1.07    0.50
 -11   0   1    1.09    0.65
 -11   0   1   -0.08    0.49
  10   0  -1    4.75    0.63
  10   0  -1    4.39    0.67
  10   0  -1    5.20    0.63
  10   0  -1    5.91    0.78
  10   0  -1    4.63    0.60
  10   0  -1    5.63    0.83
 -10   0   1    3.39    0.54
 -10   0   1    4.26    0.49
 -10   0   1    4.37    0.59
 -10   0   1    2.98    0.58
   9   0  -1    7.49    0.82
   9   0  -1    7.43    0.82
   9   0  -1    7.97    0.77
   9   0  -1    7.49    0.70
   9   0  -1    7.04    0.77
   9   0  -1    7.63    0.92
  -9   0   1    7.66    0.76
  -9   0   1    7.72    0.82
  -9   0   1    8.09    0.81
  -9   0   1    6.74    0.94
   8   0  -1    0.11    0.31
   8   0  -1    0.19    0.23
   8   0  -1    0.09    0.31
   8   0  -1    0.08    0.33
   8   0  -1   -0.23    0.29
   8   0  -1    0.14    0.21
   8   0  -1    0.06    0.27
  -8   0   1    0.23    0.36
  -8   0   1    0.14    0.31
  -8   0   1    0.31    0.30
  -8   0   1   -0.02    0.23
  -8   0   1   -0.01    0.27
   7   0  -1    3.36    0.48
   7   0  -1    3.45    0.40
   7   0  -1    3.36    0.46
   7   0  -1    4.15    0.56
   7   0  -1    3.87    0.50
   7   0  -1    3.24    0.42
   7   0  -1    3.81    0.50
  -7   0   1    3.10    0.41
  -7   0   1    3.58    0.54
  -7   0   1    3.51    0.46
  -7   0   1    3.17    0.48
  -7   0   1    3.08    0.45
   6   0  -1    0.05    0.15
   6   0  -1    0.03    0.22
   6   0  -1    0.03    0.13
   6   0  -1    0.03    0.19
   6   0  -1    0.07    0.18
   6   0  -1    0.17    0.21
   6   0  -1    0.18    0.19
  -6   0   1    0.09    0.18
  -6   0   1    0.16    0.22
  -6   0   1    0.13    0.19
  -6   0   1   -0.02    0.14
  -6   0   1    0.24    0.18
   5   0  -1    6.27    0.49
   5   0  -1    6.45    0.53
   5   0  -1    6.30    0.52
   5   0  -1    5.42    0.51
   5   0  -1    6.58    0.53
   5   0  -1    6.07    0.55
  -5   0   1    5.91    0.51
  -5   0   1    6.51    0.55
  -5   0   1    6.22    0.49
  -5   0   1    5.82    0.52
  -5   0   1    6.41    0.53
   4   0  -1   74.94    4.99
   4   0  -1   73.82    4.99
   4   0  -1   75.23    4.99
   4   0  -1   74.52    5.01
   4   0  -1   78.11    4.99
   4   0  -1   70.71    4.99
  -4   0   1   67.05    4.80
  -4   0   1   73.76    4.80
  -4   0   1   73.71    4.79
  -4   0   1   72.25    4.85
  -4   0   1   70.39    4.81
  -4   0   1   72.56    4.80
   3   0  -1  126.63    8.02
   3   0  -1  113.07    8.02
   3   0  -1  127.86    8.02
   3   0  -1  114.91    8.01
   3   0  -1  119.03    8.03
  -3   0   1  118.03    7.93
  -3   0   1  119.83    7.93
  -3   0   1  118.10    7.93
  -3   0   1  118.40    7.93
  -3   0   1  120.25    7.92
   2   0  -1  426.10   28.28
   2   0  -1  434.52   28.29
   2   0  -1  435.07   28.29
   2   0  -1  417.67   28.29
   2   0  -1  399.09   28.29
   2   0  -1  443.40   28.29
  -2   0   1  407.04   27.95
  -2   0   1  433.18   27.94
  -2   0   1  416.66   27.95
  -2   0   1  433.71   27.95
  -2   0   1  424.94   27.95
  -2   0   1  409.69   27.95
   1   0  -1   14.01    0.87
   1   0  -1   12.52    0.87
   1   0  -1   13.36    0.86
   1   0  -1   12.26    0.87
   1   0  -1   12.50    0.87
   1   0  -1   12.40    0.86
  -1   0   1   13.43    0.87
  -1   0   1   12.04    0.88
  -1   0   1   12.49    0.88
  -1   0   1   12.62    0.88
  -1   0   1   13.22    0.87
  -1   0   1   14.22    0.88
  -1   0   1   12.97    0.88
  -1   0  -1   15.78    0.94
  -1   0  -1   13.61    0.94
  -1   0  -1   13.40    0.94
  -1   0  -1   14.23    0.94
  -1   0  -1   13.70    0.94
  -1   0  -1   13.68    0.94
  -1   0  -1   14.30    0.94
  -1   0  -1   13.07    0.94
   1   0   1   13.24    0.93
   1   0   1   13.92    0.93
   1   0   1   14.23    0.93
   1   0   1   14.26    0.92
   1   0   1   14.22    0.93
   1   0   1   12.89    0.93
   1   0   1   13.66    0.93
  -2   0  -1  405.23   29.44
  -2   0  -1  443.33   29.44
  -2   0  -1  480.12   29.44
  -2   0  -1  444.77   29.43
   2   0   1  539.60   32.86
   2   0   1  451.61   32.86
   2   0   1  508.93   32.86
   2   0   1  489.51   32.87
   2   0   1  477.36   32.86
   2   0   1  502.70   32.87
  -3   0  -1  123.93    8.54
  -3   0  -1  140.92    8.55
  -3   0  -1  136.84    8.55
  -3   0  -1  119.55    8.54
  -3   0  -1  126.28    8.53
  -3   0  -1  122.36    8.54
   3   0   1  112.09    8.35
   3   0   1  121.97    8.34
   3   0   1  134.51    8.35
   3   0   1  121.66    8.34
   3   0   1  133.78    8.34
   3   0   1  127.81    8.34
  -4   0  -1   75.67    5.04
  -4   0  -1   76.55    5.03
  -4   0  -1   69.96    5.04
  -4   0  -1   79.87    5.05
  -4   0  -1   74.87    5.04
   4   0   1   75.83    5.03
   4   0   1   81.23    5.06
   4   0   1   76.97    5.02
   4   0   1   75.47    5.02
   4   0   1   74.10    5.02
   4   0   1   64.98    5.02
   4   0   1   77.02    5.01
  -5   0  -1    7.93    0.58
  -5   0  -1    5.89    0.54
  -5   0  -1    7.07    0.53
  -5   0  -1    6.40    0.49
  -5   0  -1    6.42    0.55
  -5   0  -1    6.07    0.53
   5   0   1    6.70    0.51
   5   0   1    6.14    0.53
   5   0   1    6.17    0.49
   5   0   1    5.52    0.51
   5   0   1    6.49    0.49
   5   0   1    5.88    0.48
   5   0   1    6.12    0.57
   5   0   1    6.44    0.48
  -6   0  -1    0.45    0.19
  -6   0  -1    0.52    0.25
  -6   0  -1    0.14    0.17
  -6   0  -1    0.05    0.11
  -6   0  -1    0.00    0.21
  -6   0  -1   -0.13    0.13
   6   0   1    0.03    0.20
   6   0   1   -0.08    0.14
   6   0   1    0.11    0.20
   6   0   1    0.04    0.18
   6   0   1    0.13    0.26
   6   0   1    0.10    0.16
   6   0   1    0.03    0.13
   6   0   1    0.06    0.17
  -7   0  -1    2.62    0.40
  -7   0  -1    3.12    0.44
  -7   0  -1    3.10    0.43
  -7   0  -1    4.15    0.58
  -7   0  -1    3.51    0.44
   7   0   1    2.58    0.38
   7   0   1    3.82    0.45
   7   0   1    2.58    0.37
   7   0   1    2.31    0.43
   7   0   1    3.76    0.37
   7   0   1    3.83    0.42
   7   0   1    2.89    0.37
   7   0   1    3.18    0.46
  -8   0  -1    0.29    0.38
  -8   0  -1    0.24    0.32
  -8   0  -1   -0.05    0.26
  -8   0  -1    0.01    0.26
  -8   0  -1   -0.09    0.22
   8   0   1   -0.04    0.28
   8   0   1    0.28    0.21
   8   0   1    0.44    0.30
   8   0   1    0.08    0.25
   8   0   1    0.42    0.21
   8   0   1    0.45    0.29
   8   0   1    0.11    0.39
   8   0   1   -0.29    0.30
  -9   0  -1    7.74    0.81
  -9   0  -1    9.25    0.87
  -9   0  -1    7.49    0.77
  -9   0  -1    6.56    0.79
  -9   0  -1    8.40    0.97
   9   0   1    6.17    0.68
   9   0   1    7.17    0.83
   9   0   1    7.28    0.81
   9   0   1    8.55    0.77
   9   0   1    8.62    0.70
   9   0   1    8.07    0.96
 -10   0  -1    3.89    0.57
 -10   0  -1    3.95    0.70
 -10   0  -1    5.09    0.70
 -10   0  -1    5.17    0.76
  10   0   1    3.01    0.72
  10   0   1    5.06    0.66
  10   0   1    5.62    0.79
  10   0   1    5.54    0.62
  10   0   1    4.75    0.60
  10   0   1    7.05    0.87
  10   0   1    5.39    0.72
 -11   0  -1    0.30    0.49
 -11   0  -1    0.42    0.52
 -11   0  -1    0.67    0.49
 -11   0  -1    1.30    0.47
  11   0   1   -0.63    0.53
  11   0   1    0.67    0.58
  11   0   1    0.92    0.56
  11   0   1    1.06    0.40
  11   0   1    0.86    0.49
  11   0   1    0.70    0.65
  11   0   1    0.32    0.55
 -12   0  -1   -0.54    0.60
 -12   0  -1   -0.33    0.52
 -12   0  -1   -0.16    0.60
 -12   0  -1   -0.63    0.66
 -12   0  -1    0.43    0.68
  12   0   1   -0.02    0.66
  12   0   1    0.36    0.44
  12   0   1   -0.16    0.58
  12   0   1    0.55    0.65
  12   0   1    0.19    0.75
  12   0   1   -0.66    0.65
  12   0   1   -0.10    0.79
 -13   0  -1    5.31    0.92
 -13   0  -1    4.25    0.87
 -13   0  -1    3.93    0.85
 -13   0  -1    4.10    0.92
 -13   0  -1    4.29    0.95
  13   0   1    4.82    0.65
  13   0   1    3.96    0.93
  13   0   1    4.26    0.90
  13   0   1    5.48    0.87
  13   0   1    3.75    1.03
  13   0   1    2.98    1.12
 -14   0  -1    1.22    0.91
 -14   0  -1    3.34    1.00
 -14   0  -1    3.23    1.16
 -14   0  -1   -0.01    1.07
 -14   0  -1    2.86    0.98
  14   0   1    2.49    0.71
  14   0   1    0.63    0.97
  14   0   1    2.78    0.97
  14   0   1    4.28    1.38
  14   0   1    1.01    1.00
 -15   0  -1   -0.18    1.04
 -15   0  -1   -1.03    1.10
 -15   0  -1   -1.29    1.45
 -15   0  -1   -1.59    1.21
 -15   0  -1   -0.45    1.34
  15   0   1   -0.48    1.13
  15   0   1    0.00    1.56
  15   0   1    0.39    1.20
  15   0   1   -0.60    0.72
  15  -1  -1    0.80    1.07
  15  -1  -1    0.49    0.78
  15  -1  -1   -0.72    1.01
 -15   1   1    1.09    1.09
 -15   1   1   -0.30    1.33
 -15   1   1    0.36    1.17
 -15   1   1    1.16    1.10
 -15   1   1    2.68    1.39
  14  -1  -1    1.83    0.66
  14  -1  -1    2.98    1.28
  14  -1  -1    1.16    0.86
  14  -1  -1    1.72    1.15
 -14   1   1    1.37    0.88
 -14   1   1    1.01    0.93
 -14   1   1    2.00    1.08
 -14   1   1    0.68    0.85
  13  -1  -1    2.62    0.66
  13  -1  -1    2.92    1.10
  13  -1  -1    1.04    0.64
  13  -1  -1    1.44    0.73
  13  -1  -1    2.02    0.57
  13  -1  -1    1.79    1.00
 -13   1   1    1.21    0.73
 -13   1   1    1.59    0.77
 -13   1   1    2.12    1.09
 -13   1   1    1.58    0.74
  12  -1  -1    3.34    0.88
  12  -1  -1    1.99    0.58
  12  -1  -1    2.44    0.70
  12  -1  -1    1.95    0.50
  12  -1  -1    2.46    0.63
  12  -1  -1    2.58    0.63
  12  -1  -1    1.92    0.60
 -12   1   1    2.11    0.51
 -12   1   1    3.41    0.90
 -12   1   1    1.93    0.72
 -12   1   1    2.25    0.64
  11  -1  -1    5.65    0.86
  11  -1  -1    6.41    0.89
  11  -1  -1    5.66    0.65
  11  -1  -1    6.97    0.90
  11  -1  -1    5.43    0.71
  11  -1  -1    6.24    0.76
  11  -1  -1    5.35    0.67
 -11   1   1    6.25    0.91
 -11   1   1    6.04    0.85
 -11   1   1    5.29    0.69
 -11   1   1    6.85    0.79
 -11   1   1    5.25    0.71
  10  -1  -1   12.09    1.06
  10  -1  -1   11.45    1.26
  10  -1  -1   11.72    1.10
  10  -1  -1   13.79    1.02
  10  -1  -1   11.51    1.07
  10  -1  -1   12.70    1.14
 -10   1   1   10.92    1.07
 -10   1   1   11.74    1.11
 -10   1   1   12.26    1.25
 -10   1   1   12.60    1.11
 -10   1   1   14.33    1.18
   9  -1  -1   23.88    1.83
   9  -1  -1   24.61    1.84
   9  -1  -1   27.06    1.82
   9  -1  -1   24.79    1.95
   9  -1  -1   24.07    1.81
   9  -1  -1   26.07    1.81
   9  -1  -1   26.09    1.81
  -9   1   1   24.71    1.79
  -9   1   1   25.76    1.89
  -9   1   1   24.42    1.80
  -9   1   1   23.63    1.81
  -9   1   1   25.41    1.86
   8  -1  -1    5.65    0.58
   8  -1  -1    7.24    0.77
   8  -1  -1    6.06    0.65
   8  -1  -1    5.54    0.63
   8  -1  -1    6.94    0.61
   8  -1  -1    6.80    0.61
   8  -1  -1    5.42    0.62
  -8   1   1    5.72    0.58
  -8   1   1    5.33    0.72
  -8   1   1    6.14    0.59
  -8   1   1    6.14    0.61
  -8   1   1    4.80    0.62
   7  -1  -1   12.19    0.93
   7  -1  -1   12.69    0.94
   7  -1  -1   11.05    0.93
   7  -1  -1   13.66    0.93
   7  -1  -1   13.36    1.11
   7  -1  -1   13.56    1.05
   7  -1  -1   11.41    0.94
  -7   1   1   11.87    0.94
  -7   1   1    9.97    0.88
  -7   1   1   11.73    0.88
  -7   1   1   12.20    0.94
  -7   1   1   11.93    0.88
   6  -1  -1   79.89    5.64
   6  -1  -1   83.88    5.64
   6  -1  -1   83.08    5.64
   6  -1  -1   82.97    5.64
   6  -1  -1   88.94    5.70
   6  -1  -1   84.65    5.63
   6  -1  -1   85.67    5.64
  -6   1   1   82.03    5.47
  -6   1   1   80.12    5.42
  -6   1   1   76.73    5.42
  -6   1   1   81.36    5.42
  -6   1   1   78.31    5.42
  -6   1   1   85.96    5.43
   5  -1  -1   30.14    1.94
   5  -1  -1   29.05    1.94
   5  -1  -1   29.13    1.93
   5  -1  -1   29.51    1.93
   5  -1  -1   26.40    1.93
   5  -1  -1   24.73    1.93
   5  -1  -1   29.91    1.98
  -5   1   1   29.69    1.98
  -5   1   1   29.85    1.93
  -5   1   1   27.88    1.93
  -5   1   1   25.90    1.93
  -5   1   1   28.57    1.94
  -5   1   1   27.74    1.93
   4  -1  -1   69.99    4.47
   4  -1  -1   64.00    4.47
   4  -1  -1   69.23    4.46
   4  -1  -1   65.30    4.47
   4  -1  -1   57.07    4.48
   4  -1  -1   70.78    4.48
   4  -1  -1   71.48    4.51
  -4   1   1   66.34    4.54
  -4   1   1   68.46    4.58
  -4   1   1   64.18    4.54
  -4   1   1   73.07    4.54
  -4   1   1   67.31    4.55
  -4   1   1   66.83    4.54
  -4   1   1   69.04    4.54
   3  -1  -1    2.51    0.23
   3  -1  -1    2.40    0.28
   3  -1  -1    2.81    0.27
   3  -1  -1    3.24    0.23
   3  -1  -1    3.07    0.24
  -3   1   1    3.17    0.25
  -3   1   1    2.39    0.24
  -3   1   1    2.83    0.28
  -3   1   1    3.01    0.23
  -3   1   1    2.77    0.24
  -3   1   1    2.47    0.24
  -3   1   1    2.88    0.24
   2  -1  -1   20.80    1.44
   2  -1  -1   22.05    1.44
   2  -1  -1   21.49    1.44
  -2   1   1   21.56    1.50
  -2   1   1   21.00    1.50
  -2   1   1   24.07    1.50
  -2   1   1   22.99    1.50
  -2   1   1   23.11    1.50
  -2   1   1   22.00    1.52
  -2   1   1   21.74    1.50
   1  -1  -1   61.31    4.08
   1  -1  -1   60.48    4.09
   1  -1  -1   60.80    4.09
   1  -1  -1   63.11    4.09
  -1   1   1   62.85    4.13
  -1   1   1   58.93    4.12
  -1   1   1   62.32    4.13
  -1   1   1   61.93    4.14
  -1   1   1   64.17    4.13
  -1   1   1   56.94    4.13
  -1   1   1   67.57    4.13
  -1   1   1   62.02    4.13
   0  -1  -1  208.79   13.16
   0  -1  -1  214.92   13.16
   0  -1  -1  206.62   13.16
   0  -1  -1  179.55   13.16
   0  -1  -1  196.82   13.15
   0  -1  -1  181.93   13.16
   0   1   1  194.35   13.06
   0   1   1  208.71   13.06
   0   1   1  210.31   13.06
   0   1   1  184.57   13.06
   0   1   1  185.85   13.05
   0   1   1  195.92   13.06
  -1  -1  -1   58.55    3.78
  -1  -1  -1   57.56    3.78
  -1  -1  -1   54.29    3.77
  -1  -1  -1   54.69    3.78
  -1  -1  -1   58.03    3.78
   1   1   1   56.65    3.80
   1   1   1   56.38    3.80
   1   1   1   54.08    3.80
   1   1   1   56.93    3.80
   1   1   1   61.31    3.80
   1   1   1   56.73    3.80
  -2  -1  -1   21.00    1.52
  -2  -1  -1   22.30    1.52
  -2  -1  -1   21.10    1.52
  -2  -1  -1   24.09    1.53
  -2  -1  -1   22.59    1.53
  -2  -1  -1   23.99    1.54
   2   1   1   21.00    1.52
   2   1   1   22.53    1.53
   2   1   1   24.17    1.54
   2   1   1   22.80    1.52
   2   1   1   22.41    1.53
  -3  -1  -1    3.47    0.32
  -3  -1  -1    2.71    0.28
  -3  -1  -1    3.51    0.29
   3   1   1    3.06    0.27
   3   1   1    3.01    0.27
   3   1   1    3.17    0.31
   3   1   1    3.31    0.29
   3   1   1    3.26    0.25
   3   1   1    2.82    0.27
  -4  -1  -1   67.72    4.79
  -4  -1  -1   67.48    4.79
  -4  -1  -1   75.36    4.80
  -4  -1  -1   68.52    4.79
  -4  -1  -1   78.31    4.81
   4   1   1   57.93    4.60
   4   1   1   69.36    4.60
   4   1   1   71.19    4.60
   4   1   1   73.27    4.58
   4   1   1   67.08    4.61
   4   1   1   72.60    4.60
  -5  -1  -1   35.64    2.14
  -5  -1  -1   31.88    2.12
  -5  -1  -1   26.72    2.13
  -5  -1  -1   27.89    2.09
   5   1   1   29.59    1.97
   5   1   1   30.00    1.97
   5   1   1   26.93    1.98
   5   1   1   27.84    1.98
   5   1   1   28.13    1.96
   5   1   1   29.31    1.94
  -6  -1  -1   80.27    5.63
  -6  -1  -1   92.85    5.67
  -6  -1  -1   79.76    5.64
  -6  -1  -1   78.26    5.64
  -6  -1  -1   88.48    5.66
   6   1   1   82.27    5.51
   6   1   1   77.92    5.53
   6   1   1   87.16    5.52
   6   1   1   83.39    5.48
   6   1   1   80.44    5.55
   6   1   1   80.90    5.53
  -7  -1  -1   11.13    0.94
  -7  -1  -1   11.82    0.97
  -7  -1  -1   11.64    0.91
  -7  -1  -1   14.10    1.04
  -7  -1  -1   10.88    0.93
   7   1   1   12.91    1.02
   7   1   1   10.75    0.93
   7   1   1   12.30    0.87
   7   1   1   11.49    0.97
   7   1   1   11.26    0.97
   7   1   1   11.92    0.92
   7   1   1   12.88    1.03
  -8  -1  -1    5.65    0.65
  -8  -1  -1    5.01    0.59
  -8  -1  -1    5.72    0.63
  -8  -1  -1    5.22    0.68
   8   1   1    5.73    0.72
   8   1   1    7.44    0.71
   8   1   1    6.30    0.79
   8   1   1    5.90    0.62
   8   1   1    5.60    0.54
   8   1   1    6.38    0.65
   8   1   1    5.85    0.57
   8   1   1    5.51    0.69
  -9  -1  -1   22.58    1.85
  -9  -1  -1   28.28    1.91
  -9  -1  -1   23.68    1.85
  -9  -1  -1   26.71    1.97
  -9  -1  -1   24.84    1.83
   9   1   1   24.67    1.79
   9   1   1   23.50    1.88
   9   1   1   26.61    1.87
   9   1   1   24.59    1.88
   9   1   1   24.70    1.76
   9   1   1   28.30    1.99
   9   1   1   24.33    1.83
 -10  -1  -1   10.44    1.12
 -10  -1  -1   12.39    1.13
 -10  -1  -1   11.55    1.07
 -10  -1  -1   13.98    1.22
 -10  -1  -1   10.98    1.35
  10   1   1   13.10    1.18
  10   1   1    9.92    0.93
  10   1   1   12.69    1.17
  10   1   1   11.14    1.10
  10   1   1   11.85    1.16
  10   1   1   10.88    1.17
  10   1   1   12.79    0.99
  10   1   1   10.96    1.28
 -11  -1  -1    5.42    0.72
 -11  -1  -1    5.07    0.67
 -11  -1  -1    7.27    0.99
 -11  -1  -1    4.04    0.91
  11   1   1    6.27    0.75
  11   1   1    4.66    0.89
  11   1   1    4.20    0.75
  11   1   1    7.08    1.08
  11   1   1    5.15    0.90
  11   1   1    6.72    0.74
  11   1   1    5.64    0.75
 -12  -1  -1    3.03    0.75
 -12  -1  -1    2.88    0.68
 -12  -1  -1    2.22    0.71
 -12  -1  -1    2.99    0.77
 -12  -1  -1    1.57    0.70
  12   1   1    3.00    0.70
  12   1   1    2.20    0.88
  12   1   1    1.61    0.74
  12   1   1    2.12    0.77
  12   1   1    2.87    0.49
  12   1   1    1.94    0.81
 -13  -1  -1    1.21    0.93
 -13  -1  -1    2.42    0.82
 -13  -1  -1    1.77    0.72
 -13  -1  -1    2.89    1.01
 -13  -1  -1    1.51    0.82
  13   1   1    3.38    1.61
  13   1   1    2.61    1.06
  13   1   1    1.71    1.03
  13   1   1    2.13    0.57
  13   1   1    0.92    0.93
 -14  -1  -1    2.28    1.25
 -14  -1  -1    2.25    1.04
 -14  -1  -1    1.52    0.95
 -14  -1  -1    2.79    1.29
 -14  -1  -1    1.90    0.87
  14   1   1   -0.10    1.07
  14   1   1    0.71    1.13
  14   1   1    1.56    0.63
  14   1   1    2.21    1.23
  14   1   1    0.38    1.03
 -15  -1  -1    1.21    1.58
 -15  -1  -1    1.30    1.19
 -15  -1  -1    0.75    1.65
 -15  -1  -1    0.95    1.58
  15   1   1    0.96    0.74
  15   1   1    0.68    1.48
  15   1   1   -1.71    1.37
  15   1   1   -0.50    1.43
  15  -2  -1   -0.79    0.75
 -15   2   1    1.03    1.07
 -15   2   1    0.90    1.13
 -15   2   1    0.74    1.25
 -15   2   1   -0.68    1.01
  14  -2  -1    0.51    1.05
  14  -2  -1    1.01    0.65
 -14   2   1    0.77    0.78
 -14   2   1    0.98    0.84
 -14   2   1    0.88    0.90
  13  -2  -1    0.26    1.03
  13  -2  -1    1.21    0.61
  13  -2  -1    0.69    0.59
  13  -2  -1    1.02    0.84
  13  -2  -1    0.71    0.52
 -13   2   1    0.93    0.66
 -13   2   1   -1.37    0.95
 -13   2   1    0.14    0.69
  12  -2  -1    1.12    0.81
  12  -2  -1    0.63    0.46
  12  -2  -1    0.76    0.50
  12  -2  -1    0.03    0.65
  12  -2  -1    1.07    0.50
 -12   2   1   -0.25    0.54
 -12   2   1    0.43    0.63
 -12   2   1    1.46    0.79
 -12   2   1    1.49    0.53
 -12   2   1    0.11    0.56
  11  -2  -1    3.68    0.51
  11  -2  -1    2.13    0.64
  11  -2  -1    4.66    0.51
  11  -2  -1    3.11    0.73
 -11   2   1    3.19    0.57
 -11   2   1    3.02    0.68
 -11   2   1    2.00    0.53
 -11   2   1    3.85    0.61
 -11   2   1    3.62    0.57
  10  -2  -1   14.71    1.11
  10  -2  -1   12.30    1.71
  10  -2  -1   14.81    1.13
  10  -2  -1   15.20    1.40
  10  -2  -1   14.32    1.06
  10  -2  -1   12.32    1.07
 -10   2   1   14.10    1.19
 -10   2   1   15.69    1.31
 -10   2   1   17.23    1.24
 -10   2   1   11.80    1.20
 -10   2   1   12.79    1.17
   9  -2  -1    8.61    0.71
   9  -2  -1    7.59    0.68
   9  -2  -1    6.09    0.65
   9  -2  -1    6.62    0.78
   9  -2  -1    7.87    0.65
   9  -2  -1    7.13    0.93
  -9   2   1    6.97    0.97
  -9   2   1    6.70    0.82
  -9   2   1    7.03    0.74
  -9   2   1    7.54    0.73
  -9   2   1    7.21    0.72
  -9   2   1    6.54    0.73
   8  -2  -1    8.57    0.72
   8  -2  -1   10.06    0.79
   8  -2  -1    9.34    0.70
   8  -2  -1    7.79    0.74
   8  -2  -1    8.69    0.69
   8  -2  -1    8.92    0.91
  -8   2   1    9.25    0.82
  -8   2   1    7.37    0.75
  -8   2   1    8.71    0.76
  -8   2   1   10.50    0.76
  -8   2   1    7.75    0.73
  -8   2   1    8.92    0.91
   7  -2  -1    9.36    0.74
   7  -2  -1    9.13    0.69
   7  -2  -1    8.79    0.85
   7  -2  -1   10.10    0.70
   7  -2  -1    9.00    0.74
   7  -2  -1    8.77    0.71
  -7   2   1    7.58    0.70
  -7   2   1    9.24    0.71
  -7   2   1    9.52    0.73
  -7   2   1    9.24    0.75
  -7   2   1    8.73    0.72
  -7   2   1    9.12    0.90
  -7   2   1    9.59    0.82
   6  -2  -1   16.67    1.22
   6  -2  -1   14.61    1.13
   6  -2  -1   16.47    1.10
   6  -2  -1   15.63    1.09
   6  -2  -1   17.03    1.13
   6  -2  -1   15.03    1.11
  -6   2   1   14.13    1.07
  -6   2   1   14.82    1.18
  -6   2   1   14.86    1.08
  -6   2   1   14.61    1.07
  -6   2   1   16.15    1.12
  -6   2   1   14.72    1.09
  -6   2   1   16.60    1.12
   5  -2  -1   41.41    3.07
   5  -2  -1   44.59    2.99
   5  -2  -1   43.03    2.97
   5  -2  -1   43.75    2.95
   5  -2  -1   44.07    2.96
   5  -2  -1   47.67    2.95
  -5   2   1   43.05    2.90
  -5   2   1   40.51    2.83
  -5   2   1   39.33    2.83
  -5   2   1   40.72    2.83
  -5   2   1   42.61    2.84
  -5   2   1   40.78    2.84
  -5   2   1   46.56    2.85
  -5   2   1   43.05    2.81
   4  -2  -1   13.37    0.93
   4  -2  -1   13.47    1.00
   4  -2  -1   14.18    0.95
   4  -2  -1   13.25    0.94
  -4   2   1   14.33    0.96
  -4   2   1   12.12    0.92
  -4   2   1   13.01    0.92
  -4   2   1   13.37    0.92
  -4   2   1   13.77    0.99
  -4   2   1   12.83    0.92
  -4   2   1   13.82    0.91
   3  -2  -1   24.64    1.68
   3  -2  -1   25.89    1.67
   3  -2  -1   24.21    1.68
  -3   2   1   23.70    1.54
  -3   2   1   24.32    1.57
  -3   2   1   22.59    1.54
  -3   2   1   20.74    1.54
  -3   2   1   24.66    1.56
  -3   2   1   21.72    1.54
  -3   2   1   22.75    1.59
  -3   2   1   23.03    1.54
   2  -2  -1   43.66    2.87
   2  -2  -1   42.10    2.87
  -2   2   1   39.65    2.86
  -2   2   1   41.17    2.86
  -2   2   1   41.84    2.86
  -2   2   1   41.61    2.85
  -2   2   1   48.46    2.85
  -2   2   1   44.70    2.85
  -2   2   1   43.20    2.86
  -2   2   1   43.79    2.85
  -2   2   1   41.31    2.88
  -2   2   1   41.19    2.85
   1  -2  -1  385.92   24.23
   1  -2  -1  346.27   24.24
   1  -2  -1  376.85   24.23
   1  -2  -1  353.05   24.24
   1  -2  -1  363.11   24.24
  -1   2   1  353.66   23.62
  -1   2   1  353.07   23.62
  -1   2   1  367.97   23.62
  -1   2   1  339.68   23.62
  -1   2   1  365.21   23.62
  -1   2   1  349.42   23.62
  -1   2   1  342.52   23.62
  -1   2   1  374.34   23.62
   0  -2  -1  121.50    8.45
   0  -2  -1  129.74    8.46
   0  -2  -1  130.38    8.45
   0  -2  -1  127.03    8.46
   0  -2  -1  128.79    8.46
   0  -2  -1  125.40    8.45
   0   2   1  129.04    8.42
   0   2   1  117.03    8.42
   0   2   1  129.94    8.42
   0   2   1  127.99    8.42
   0   2   1  136.99    8.42
   0   2   1  119.60    8.42
   0   2   1  125.44    8.41
  -1  -2  -1  333.11   22.53
  -1  -2  -1  341.08   22.54
  -1  -2  -1  339.95   22.54
  -1  -2  -1  338.32   22.54
  -1  -2  -1  343.97   22.54
   1   2   1  361.14   22.90
   1   2   1  336.99   22.89
   1   2   1  336.43   22.89
   1   2   1  356.69   22.90
   1   2   1  331.93   22.89
  -2  -2  -1   40.91    2.74
  -2  -2  -1   41.68    2.77
  -2  -2  -1   37.73    2.74
  -2  -2  -1   42.30    2.73
   2   2   1   36.74    2.66
   2   2   1   45.02    2.66
   2   2   1   37.66    2.65
   2   2   1   39.09    2.65
   2   2   1   38.59    2.66
  -3  -2  -1   25.76    1.62
  -3  -2  -1   21.36    1.60
  -3  -2  -1   21.49    1.59
  -3  -2  -1   22.28    1.60
  -3  -2  -1   22.44    1.60
  -3  -2  -1   26.92    1.63
   3   2   1   20.67    1.57
   3   2   1   24.45    1.58
   3   2   1   21.66    1.58
   3   2   1   24.75    1.58
  -4  -2  -1   14.71    1.04
  -4  -2  -1   13.18    1.00
  -4  -2  -1   13.04    1.00
  -4  -2  -1   13.51    0.98
  -4  -2  -1   14.97    1.01
   4   2   1   12.49    0.93
   4   2   1   11.25    0.91
   4   2   1   11.18    0.90
   4   2   1   13.31    0.90
   4   2   1   13.39    0.88
   4   2   1   13.63    0.92
  -5  -2  -1   50.60    3.05
  -5  -2  -1   41.07    3.01
  -5  -2  -1   39.64    3.01
  -5  -2  -1   46.00    3.03
   5   2   1   45.42    2.92
   5   2   1   42.94    2.94
   5   2   1   44.05    2.89
   5   2   1   38.85    2.93
   5   2   1   41.28    2.92
   5   2   1   44.84    2.93
  -6  -2  -1   16.47    1.17
  -6  -2  -1   16.74    1.22
  -6  -2  -1   14.82    1.14
  -6  -2  -1   14.36    1.12
  -6  -2  -1   14.71    1.14
   6   2   1   15.93    1.16
   6   2   1   14.86    1.18
   6   2   1   15.74    1.10
   6   2   1   14.90    1.19
   6   2   1   16.89    1.18
   6   2   1   15.68    1.14
  -7  -2  -1    8.47    0.77
  -7  -2  -1   10.01    0.94
  -7  -2  -1    8.59    0.80
  -7  -2  -1    9.69    0.82
  -7  -2  -1   10.84    0.88
   7   2   1   11.32    0.81
   7   2   1    9.25    0.87
   7   2   1    9.04    0.81
   7   2   1    9.44    0.89
   7   2   1    7.89    0.85
   7   2   1   11.78    0.87
   7   2   1    8.72    0.73
  -8  -2  -1    9.79    0.91
  -8  -2  -1    8.22    0.83
  -8  -2  -1    8.06    0.79
  -8  -2  -1   11.45    1.04
  -8  -2  -1    8.19    0.85
   8   2   1    9.42    0.84
   8   2   1    9.25    0.88
   8   2   1    7.94    0.91
   8   2   1    8.58    0.88
   8   2   1    8.78    0.70
   8   2   1    8.18    0.90
   8   2   1    9.67    0.81
  -9  -2  -1    6.21    0.80
  -9  -2  -1    6.87    0.71
  -9  -2  -1    4.74    0.78
  -9  -2  -1    5.95    0.77
  -9  -2  -1    7.73    0.89
   9   2   1    8.49    0.84
   9   2   1    7.47    0.81
   9   2   1    5.96    0.91
   9   2   1    7.33    0.97
   9   2   1    6.29    0.93
   9   2   1    7.42    0.88
   9   2   1    6.88    0.65
 -10  -2  -1   13.50    1.35
 -10  -2  -1   14.99    1.26
 -10  -2  -1   14.17    1.53
 -10  -2  -1   11.93    1.22
 -10  -2  -1   12.96    1.17
  10   2   1   14.92    1.33
  10   2   1   11.70    1.31
  10   2   1   12.38    1.37
  10   2   1   12.93    1.06
  10   2   1   15.36    1.11
  10   2   1   14.46    1.26
  10   2   1   12.01    1.34
  10   2   1   13.42    1.24
 -11  -2  -1    3.60    0.94
 -11  -2  -1    2.68    0.60
 -11  -2  -1    3.49    0.63
 -11  -2  -1    3.10    0.68
  11   2   1    3.77    0.45
  11   2   1    2.04    0.64
  11   2   1    4.16    0.79
  11   2   1    1.22    0.69
  11   2   1    3.40    0.66
  11   2   1    2.99    0.72
  11   2   1    3.04    0.76
  11   2   1    3.22    0.50
 -12  -2  -1    0.35    0.69
 -12  -2  -1   -0.54    0.55
 -12  -2  -1   -0.16    0.62
  12   2   1   -0.22    0.76
  12   2   1    0.12    0.68
  12   2   1    0.64    0.43
  12   2   1   -0.09    0.78
  12   2   1    0.33    0.76
  12   2   1    0.07    0.92
 -13  -2  -1   -2.03    0.97
 -13  -2  -1   -0.31    0.66
 -13  -2  -1    0.95    0.82
 -13  -2  -1    1.18    1.04
 -13  -2  -1    1.12    0.82
 -13  -2  -1    0.28    1.23
  13   2   1    0.19    0.86
  13   2   1    0.23    1.04
  13   2   1   -0.96    0.92
  13   2   1   -0.20    0.52
  13   2   1    0.13    0.95
  13   2   1    1.11    0.96
 -14  -2  -1    3.37    1.36
 -14  -2  -1    0.77    0.83
 -14  -2  -1    0.79    1.32
 -14  -2  -1    0.02    0.98
 -14  -2  -1    1.30    1.06
  14   2   1    1.05    1.21
  14   2   1    0.68    1.23
  14   2   1    1.50    0.65
 -15  -2  -1    0.69    1.20
 -15  -2  -1    2.85    2.56
 -15  -2  -1   -0.53    1.05
 -15  -2  -1   -0.35    1.32
 -15  -2  -1    0.07    1.74
  15   2   1   -0.04    1.50
  15   2   1    1.16    1.51
  15   2   1    1.02    1.68
  15   2   1   -0.40    0.75
  14  -3  -1    8.61    1.19
 -14   3   1    6.97    1.04
 -14   3   1    5.29    0.94
 -14   3   1    6.35    0.98
 -14   3   1    5.85    0.94
 -14   3   1    5.50    0.99
  13  -3  -1    0.55    0.52
 -13   3   1   -0.96    0.82
 -13   3   1    2.23    0.77
 -13   3   1    0.89    0.68
 -13   3   1    1.64    0.67
  12  -3  -1   -0.52    0.83
  12  -3  -1    0.01    0.41
 -12   3   1    0.51    0.51
 -12   3   1   -0.75    0.52
 -12   3   1   -0.15    0.52
 -12   3   1    0.76    0.73
 -12   3   1   -0.62    0.80
  11  -3  -1    4.86    0.67
  11  -3  -1    3.58    0.53
  11  -3  -1    4.92    0.86
 -11   3   1    5.00    0.78
 -11   3   1    4.53    0.60
 -11   3   1    5.44    0.65
 -11   3   1    3.00    0.67
 -11   3   1    3.52    0.56
 -11   3   1    5.05    0.73
  10  -3  -1   21.68    1.81
  10  -3  -1   20.70    1.59
  10  -3  -1   19.70    1.54
 -10   3   1   19.63    1.49
 -10   3   1   21.37    1.49
 -10   3   1   18.39    1.47
 -10   3   1   19.02    1.57
 -10   3   1   19.06    1.55
 -10   3   1   17.50    1.45
   9  -3  -1    5.81    0.66
   9  -3  -1    7.64    0.73
   9  -3  -1    7.18    0.95
  -9   3   1    5.49    0.64
  -9   3   1    4.48    0.63
  -9   3   1    3.53    0.64
  -9   3   1    5.34    0.77
  -9   3   1    6.11    0.61
  -9   3   1    5.04    0.59
  -9   3   1    4.82    0.69
  -9   3   1    4.57    0.70
   8  -3  -1    2.27    0.49
   8  -3  -1    3.88    0.49
   8  -3  -1    3.15    0.39
  -8   3   1    3.07    0.40
  -8   3   1    3.34    0.44
  -8   3   1    2.70    0.61
  -8   3   1    3.07    0.37
  -8   3   1    3.23    0.45
  -8   3   1    3.23    0.49
   7  -3  -1    1.05    0.23
   7  -3  -1    0.79    0.33
   7  -3  -1    1.72    0.26
  -7   3   1    1.11    0.26
  -7   3   1    1.28    0.24
  -7   3   1    1.44    0.18
  -7   3   1    1.15    0.22
  -7   3   1    0.83    0.39
  -7   3   1    1.33    0.24
  -7   3   1    0.79    0.20
   6  -3  -1   34.62    2.38
   6  -3  -1   32.77    2.46
   6  -3  -1   37.62    2.40
  -6   3   1   34.16    2.31
  -6   3   1   32.24    2.30
  -6   3   1   32.50    2.29
  -6   3   1   34.16    2.31
  -6   3   1   32.77    2.30
  -6   3   1   33.18    2.41
  -6   3   1   36.78    2.29
  -6   3   1   35.62    2.34
   5  -3  -1   14.73    1.05
   5  -3  -1   14.65    1.11
  -5   3   1   15.52    1.02
  -5   3   1   15.88    1.09
  -5   3   1   15.84    1.07
  -5   3   1   14.36    1.01
  -5   3   1   14.22    1.01
  -5   3   1   14.65    1.01
  -5   3   1   15.03    1.12
  -5   3   1   14.85    1.06
  -5   3   1   13.75    1.02
  -5   3   1   12.84    1.02
   4  -3  -1   89.43    5.97
   4  -3  -1   89.30    5.98
  -4   3   1   86.12    5.92
  -4   3   1   87.30    5.85
  -4   3   1   90.31    5.88
  -4   3   1   83.67    5.85
  -4   3   1   88.63    5.86
  -4   3   1   91.36    5.89
   3  -3  -1   80.16    5.53
   3  -3  -1   85.47    5.54
  -3   3   1   83.18    5.76
  -3   3   1   80.90    5.73
  -3   3   1   85.89    5.76
  -3   3   1   82.84    5.76
  -3   3   1   79.52    5.75
  -3   3   1   81.19    5.74
  -3   3   1   99.89    5.82
  -3   3   1   96.66    5.73
   2  -3  -1   36.38    2.47
   2  -3  -1   37.10    2.47
  -2   3   1   38.52    2.61
  -2   3   1   38.63    2.59
  -2   3   1   40.79    2.62
  -2   3   1   39.42    2.59
  -2   3   1   39.22    2.62
  -2   3   1   39.34    2.59
  -2   3   1   37.90    2.61
  -2   3   1   37.38    2.59
   1  -3  -1    1.61    0.17
   1  -3  -1    1.79    0.17
   1  -3  -1    2.31    0.20
   1  -3  -1    1.90    0.19
   1  -3  -1    2.12    0.16
   1  -3  -1    1.75    0.19
   1  -3  -1    1.93    0.16
  -1   3   1    2.23    0.17
  -1   3   1    2.00    0.21
  -1   3   1    2.13    0.18
  -1   3   1    1.51    0.18
  -1   3   1    1.81    0.17
  -1   3   1    1.87    0.17
  -1   3   1    1.87    0.17
   0  -3  -1   40.11    2.77
   0  -3  -1   40.51    2.77
   0  -3  -1   43.12    2.77
   0  -3  -1   41.50    2.78
   0  -3  -1   41.52    2.77
   0   3   1   44.41    2.90
   0   3   1   42.86    2.90
   0   3   1   42.42    2.89
   0   3   1   42.30    2.90
   0   3   1   39.27    2.90
   0   3   1   48.56    2.91
  -1  -3  -1    2.19    0.23
  -1  -3  -1    2.17    0.22
  -1  -3  -1    1.78    0.21
  -1  -3  -1    1.95    0.22
  -1  -3  -1    2.16    0.20
   1   3   1    1.98    0.23
   1   3   1    2.35    0.25
   1   3   1    2.02    0.19
   1   3   1    1.74    0.20
  -2  -3  -1   41.90    2.59
  -2  -3  -1   36.77    2.57
  -2  -3  -1   36.97    2.57
  -2  -3  -1   37.50    2.57
  -2  -3  -1   38.81    2.58
  -2  -3  -1   36.12    2.56
   2   3   1   34.45    2.46
   2   3   1   40.22    2.48
   2   3   1   36.15    2.46
   2   3   1   37.59    2.47
   2   3   1   33.07    2.46
   2   3   1   36.70    2.45
  -3  -3  -1   75.14    5.44
  -3  -3  -1   79.15    5.45
  -3  -3  -1   77.11    5.43
  -3  -3  -1   79.51    5.44
  -3  -3  -1   87.74    5.46
  -3  -3  -1   88.45    5.46
   3   3   1   81.21    5.47
   3   3   1   85.30    5.47
   3   3   1   81.41    5.46
   3   3   1   72.70    5.47
   3   3   1   87.22    5.49
  -4  -3  -1   86.00    5.86
  -4  -3  -1   79.21    5.85
  -4  -3  -1   92.85    5.87
  -4  -3  -1   84.30    5.85
  -4  -3  -1   95.56    5.88
  -4  -3  -1   85.06    5.84
   4   3   1   76.61    5.68
   4   3   1   86.25    5.69
   4   3   1   86.45    5.68
   4   3   1   88.72    5.68
  -5  -3  -1   14.02    1.06
  -5  -3  -1   16.85    1.14
  -5  -3  -1   14.08    1.07
  -5  -3  -1   13.12    1.06
  -5  -3  -1   13.10    1.02
   5   3   1   13.25    1.06
   5   3   1   14.76    0.98
   5   3   1   11.86    1.02
   5   3   1   12.71    1.02
   5   3   1   14.29    1.01
   5   3   1   15.50    1.06
  -6  -3  -1   38.27    2.41
  -6  -3  -1   30.17    2.32
  -6  -3  -1   32.74    2.35
  -6  -3  -1   37.37    2.38
  -6  -3  -1   30.23    2.34
   6   3   1   33.72    2.37
   6   3   1   33.57    2.37
   6   3   1   34.03    2.34
   6   3   1   32.96    2.38
   6   3   1   35.37    2.30
   6   3   1   32.65    2.35
  -7  -3  -1    0.44    0.29
  -7  -3  -1    1.42    0.38
  -7  -3  -1    0.80    0.26
  -7  -3  -1    1.12    0.24
  -7  -3  -1    1.20    0.44
   7   3   1    0.81    0.32
   7   3   1    0.71    0.21
   7   3   1    1.00    0.37
   7   3   1    0.77    0.30
   7   3   1    1.82    0.32
   7   3   1    1.67    0.39
  -8  -3  -1    3.70    0.47
  -8  -3  -1    2.58    0.43
  -8  -3  -1    2.21    0.34
   8   3   1    4.79    0.65
   8   3   1    4.39    0.50
   8   3   1    2.76    0.52
   8   3   1    4.62    0.61
   8   3   1    4.46    0.59
   8   3   1    3.85    0.56
   8   3   1    3.68    0.56
  -9  -3  -1    4.45    0.65
  -9  -3  -1    5.76    0.82
  -9  -3  -1    6.49    0.79
  -9  -3  -1    5.33    0.67
  -9  -3  -1    5.63    0.74
   9   3   1    5.56    0.77
   9   3   1    5.07    0.82
   9   3   1    5.80    0.73
   9   3   1    5.33    0.73
   9   3   1    6.33    0.61
   9   3   1    5.92    0.87
 -10  -3  -1   17.82    1.47
 -10  -3  -1   17.86    1.56
 -10  -3  -1   16.72    1.53
 -10  -3  -1   20.61    1.68
 -10  -3  -1   18.26    1.83
  10   3   1   20.45    1.72
  10   3   1   18.57    1.65
  10   3   1   19.64    1.43
  10   3   1   20.55    1.63
  10   3   1   18.29    1.58
  10   3   1   15.05    1.65
  10   3   1   20.89    1.73
 -11  -3  -1    3.86    0.82
 -11  -3  -1    6.76    1.09
 -11  -3  -1    4.36    0.72
 -11  -3  -1    3.60    0.72
 -11  -3  -1    3.69    0.73
 -11  -3  -1    2.94    0.83
  11   3   1    4.42    0.53
  11   3   1    2.22    0.72
  11   3   1    3.84    0.81
  11   3   1    4.74    0.91
  11   3   1    4.58    0.78
  11   3   1    4.36    0.83
 -12  -3  -1    0.86    0.57
 -12  -3  -1   -1.39    1.09
 -12  -3  -1    0.07    0.70
 -12  -3  -1    0.48    0.73
  12   3   1   -0.04    0.81
  12   3   1   -0.23    0.78
  12   3   1   -0.56    0.43
  12   3   1   -0.22    1.31
  12   3   1   -0.54    0.82
  12   3   1   -0.25    0.44
 -13  -3  -1    0.47    1.25
 -13  -3  -1    1.08    0.68
 -13  -3  -1    1.23    0.88
 -13  -3  -1    0.98    0.86
  13   3   1    1.03    0.59
  13   3   1    1.00    1.06
  13   3   1   -0.15    0.93
  13   3   1    1.89    1.04
  13   3   1    0.89    1.03
  13   3   1    0.92    1.16
 -14  -3  -1    5.96    1.59
 -14  -3  -1    3.32    1.15
 -14  -3  -1    4.15    1.00
 -14  -3  -1    5.09    1.19
 -14  -3  -1    6.40    1.69
  14   3   1    7.18    0.88
  14   3   1    4.34    1.43
  14   3   1    4.05    1.45
  14  -4  -1    0.53    0.65
 -14   4   1    0.69    0.78
 -14   4   1    1.36    0.80
 -14   4   1    0.48    0.74
 -14   4   1    0.68    0.73
 -14   4   1    1.23    0.90
  13  -4  -1    5.38    0.79
 -13   4   1    6.58    0.85
 -13   4   1    5.67    0.83
 -13   4   1    6.67    1.05
 -13   4   1    6.43    0.88
 -13   4   1    6.50    0.76
  12  -4  -1    0.70    0.45
 -12   4   1   -0.60    0.52
 -12   4   1    0.49    0.52
 -12   4   1    0.27    0.48
 -12   4   1    0.81    0.47
 -12   4   1    0.53    0.50
 -12   4   1    1.54    0.71
  11  -4  -1    0.18    0.40
 -11   4   1   -0.04    0.45
 -11   4   1    1.34    0.59
 -11   4   1    0.46    0.57
 -11   4   1    0.59    0.44
 -11   4   1    0.34    0.40
 -11   4   1    0.30    0.36
  10  -4  -1   22.99    1.70
 -10   4   1   22.52    1.65
 -10   4   1   24.43    1.74
 -10   4   1   22.26    1.68
 -10   4   1   22.19    1.70
   9  -4  -1    7.98    0.74
  -9   4   1    7.59    0.75
  -9   4   1    9.59    1.10
  -9   4   1    6.97    0.73
  -9   4   1    9.22    0.74
  -9   4   1    7.02    0.69
  -9   4   1    6.80    0.88
  -9   4   1    8.32    1.20
  -9   4   1    8.77    0.80
   8  -4  -1    5.72    0.58
  -8   4   1    5.14    0.59
  -8   4   1    4.49    0.86
  -8   4   1    6.56    0.96
  -8   4   1    5.94    0.55
  -8   4   1    5.26    0.50
  -8   4   1    5.70    0.56
   7  -4  -1    5.57    0.53
  -7   4   1    5.93    0.76
  -7   4   1    5.46    0.80
  -7   4   1    6.73    0.54
  -7   4   1    5.95    0.51
  -7   4   1    7.03    0.74
  -7   4   1    5.33    0.62
  -7   4   1    5.70    0.51
  -7   4   1    4.83    0.53
   6  -4  -1    5.71    0.51
  -6   4   1    5.87    0.51
  -6   4   1    6.20    0.50
  -6   4   1    5.96    0.48
  -6   4   1    5.60    0.74
  -6   4   1    6.61    0.58
  -6   4   1    5.60    0.67
  -6   4   1    6.34    0.53
  -6   4   1    6.05    0.69
   5  -4  -1   63.53    4.30
   5  -4  -1   64.28    4.30
  -5   4   1   63.53    4.16
  -5   4   1   63.51    4.19
  -5   4   1   61.72    4.17
  -5   4   1   63.66    4.19
  -5   4   1   59.58    4.14
  -5   4   1   61.30    4.14
  -5   4   1   65.29    4.20
  -5   4   1   58.42    4.24
  -5   4   1   61.43    4.21
   4  -4  -1   27.81    1.90
   4  -4  -1   27.70    1.90
  -4   4   1   27.06    1.92
  -4   4   1   27.40    1.91
  -4   4   1   26.73    1.88
  -4   4   1   27.41    1.97
  -4   4   1   30.64    1.93
  -4   4   1   28.23    1.91
   3  -4  -1    1.88    0.29
   3  -4  -1    1.03    0.17
  -3   4   1    0.88    0.18
  -3   4   1    0.55    0.18
  -3   4   1    0.74    0.20
  -3   4   1    0.65    0.15
  -3   4   1    1.09    0.12
  -3   4   1    0.86    0.12
  -3   4   1    1.32    0.18
   2  -4  -1   10.92    0.82
   2  -4  -1   12.00    0.84
   2  -4  -1   12.72    0.81
   2  -4  -1   11.82    0.85
   2  -4  -1   12.12    0.84
  -2   4   1   12.19    0.83
  -2   4   1   12.58    0.86
  -2   4   1   11.51    0.83
  -2   4   1   11.91    0.88
  -2   4   1   12.52    0.87
  -2   4   1   13.03    0.86
  -2   4   1   11.60    0.84
   1  -4  -1   77.30    5.36
   1  -4  -1   88.10    5.35
   1  -4  -1   82.80    5.35
   1  -4  -1   82.48    5.36
   1  -4  -1   79.91    5.35
   1  -4  -1   78.56    5.36
   1  -4  -1   72.17    5.35
  -1   4   1   80.90    5.53
  -1   4   1   81.15    5.51
  -1   4   1   86.17    5.52
  -1   4   1   74.00    5.51
  -1   4   1   89.00    5.52
  -1   4   1   83.84    5.52
  -1   4   1   83.24    5.51
   0  -4  -1   24.84    1.80
   0  -4  -1   28.15    1.80
   0  -4  -1   25.33    1.79
   0  -4  -1   27.41    1.80
   0  -4  -1   26.29    1.79
   0  -4  -1   26.80    1.81
   0   4   1   28.68    1.80
   0   4   1   23.24    1.78
   0   4   1   27.98    1.79
   0   4   1   25.80    1.79
   0   4   1   26.36    1.79
   0   4   1   25.79    1.79
  -1  -4  -1   86.93    5.41
  -1  -4  -1   81.11    5.40
  -1  -4  -1   79.65    5.39
  -1  -4  -1   76.99    5.40
  -1  -4  -1   77.27    5.40
  -1  -4  -1   82.21    5.40
   1   4   1   78.57    5.40
   1   4   1   74.77    5.38
   1   4   1   85.45    5.38
   1   4   1   77.03    5.37
   1   4   1   78.38    5.36
   1   4   1   87.35    5.38
  -2  -4  -1   10.35    0.85
  -2  -4  -1   12.29    0.86
  -2  -4  -1   11.29    0.84
  -2  -4  -1   11.30    0.83
  -2  -4  -1   11.56    0.85
  -2  -4  -1   12.84    0.89
   2   4   1   12.19    0.87
   2   4   1   10.31    0.83
   2   4   1   12.27    0.85
   2   4   1   11.96    0.86
   2   4   1   10.85    0.84
   2   4   1   11.76    0.83
  -3  -4  -1    0.69    0.25
  -3  -4  -1    1.35    0.22
  -3  -4  -1    0.42    0.20
  -3  -4  -1    1.03    0.22
  -3  -4  -1    0.61    0.16
  -3  -4  -1    0.59    0.17
   3   4   1    0.63    0.15
   3   4   1    0.43    0.17
   3   4   1    0.43    0.17
   3   4   1    0.60    0.19
   3   4   1    0.56    0.20
  -4  -4  -1   30.80    1.93
  -4  -4  -1   25.72    1.85
  -4  -4  -1   26.44    1.87
  -4  -4  -1   27.82    1.89
  -4  -4  -1   26.35    1.88
  -4  -4  -1   23.63    1.91
   4   4   1   22.19    1.86
   4   4   1   28.26    1.85
   4   4   1   29.06    1.87
   4   4   1   26.50    1.89
   4   4   1   27.26    1.88
  -5  -4  -1   56.66    4.16
  -5  -4  -1   57.06    4.19
  -5  -4  -1   62.16    4.19
  -5  -4  -1   71.59    4.24
  -5  -4  -1   65.00    4.21
  -5  -4  -1   57.73    4.19
   5   4   1   59.34    4.19
   5   4   1   63.33    4.21
   5   4   1   65.05    4.20
   5   4   1   58.98    4.17
  -6  -4  -1    5.77    0.67
  -6  -4  -1    5.77    0.79
  -6  -4  -1    5.44    0.63
  -6  -4  -1    7.47    0.81
  -6  -4  -1    7.18    0.72
  -6  -4  -1    6.36    0.59
   6   4   1    6.53    0.55
   6   4   1    5.72    0.72
   6   4   1    6.00    0.60
   6   4   1    5.52    0.67
   6   4   1    6.37    0.64
  -7  -4  -1    6.17    0.80
  -7  -4  -1    4.63    0.74
  -7  -4  -1    5.92    0.71
  -7  -4  -1    8.05    0.75
  -7  -4  -1    5.53    0.71
  -7  -4  -1    6.55    0.70
   7   4   1    5.96    0.59
   7   4   1    6.30    0.74
   7   4   1    5.11    0.80
   7   4   1    5.53    0.69
   7   4   1    7.89    0.70
   7   4   1    6.39    0.80
  -8  -4  -1    6.24    0.87
  -8  -4  -1    5.15    0.76
  -8  -4  -1    4.82    0.61
  -8  -4  -1    6.16    0.63
  -8  -4  -1    3.39    0.59
  -8  -4  -1    5.56    0.74
   8   4   1    6.02    0.77
   8   4   1    4.01    0.65
   8   4   1    5.79    0.82
   8   4   1    5.66    0.70
   8   4   1    6.47    0.75
   8   4   1    5.81    0.58
  -9  -4  -1   10.08    1.33
  -9  -4  -1    9.58    1.10
  -9  -4  -1    7.27    0.84
  -9  -4  -1    7.64    0.93
  -9  -4  -1    6.87    0.96
  -9  -4  -1    7.73    1.09
   9   4   1    7.95    0.79
   9   4   1    8.85    1.04
   9   4   1    9.85    1.07
   9   4   1    8.13    1.09
   9   4   1    7.18    0.95
   9   4   1    8.81    1.00
   9   4   1    7.91    1.14
 -10  -4  -1   26.56    1.94
 -10  -4  -1   19.82    1.82
 -10  -4  -1   20.22    1.70
 -10  -4  -1   22.51    2.19
 -10  -4  -1   22.09    1.79
 -10  -4  -1   19.43    1.90
  10   4   1   24.16    1.90
  10   4   1   22.93    1.96
  10   4   1   22.39    1.70
  10   4   1   25.05    2.04
  10   4   1   24.51    1.95
  10   4   1   21.14    1.93
  10   4   1   21.10    1.84
 -11  -4  -1    0.90    0.80
 -11  -4  -1    0.61    0.48
 -11  -4  -1    1.04    0.95
 -11  -4  -1    0.45    0.66
 -11  -4  -1    0.55    0.69
  11   4   1    0.71    0.72
  11   4   1    0.75    0.58
  11   4   1    0.30    0.71
  11   4   1   -0.43    0.72
  11   4   1    0.07    0.67
  11   4   1    0.09    0.43
 -12  -4  -1   -0.16    0.97
 -12  -4  -1    0.39    0.80
 -12  -4  -1    0.83    0.97
 -12  -4  -1    0.23    0.64
 -12  -4  -1    0.74    0.87
  12   4   1    1.48    0.76
  12   4   1    0.67    0.88
  12   4   1   -0.09    0.87
  12   4   1    1.28    0.93
  12   4   1    1.15    0.51
 -13  -4  -1    5.98    1.42
 -13  -4  -1    5.55    0.96
 -13  -4  -1    6.85    1.37
 -13  -4  -1    7.52    1.25
 -13  -4  -1    8.10    1.15
  13   4   1    7.10    1.29
  13   4   1    6.47    1.26
  13   4   1    5.44    1.25
  13   4   1    7.84    1.12
 -14  -4  -1    1.65    1.71
 -14  -4  -1    1.60    1.14
 -14  -4  -1   -1.85    1.68
 -14  -4  -1    1.26    1.21
 -14  -4  -1    1.73    1.10
  14   4   1    1.33    1.37
  14   4   1    0.78    1.42
  14   4   1    0.22    1.35
  14   4   1    0.73    0.69
  14  -5  -1    9.65    1.29
 -14   5   1   11.39    1.30
 -14   5   1   11.25    1.52
 -14   5   1   11.21    1.43
  13  -5  -1    6.58    0.86
 -13   5   1    5.33    0.78
 -13   5   1    5.14    0.86
  12  -5  -1    0.13    0.46
 -12   5   1    0.02    0.55
 -12   5   1    1.08    0.87
 -12   5   1    0.48    0.48
  11  -5  -1    0.36    0.40
 -11   5   1    0.63    0.41
 -11   5   1    0.31    0.53
 -11   5   1   -0.19    0.48
 -11   5   1    0.57    0.48
  10  -5  -1    0.61    0.35
 -10   5   1    0.56    0.53
 -10   5   1    1.46    0.86
 -10   5   1    0.49    0.43
 -10   5   1    0.36    0.32
 -10   5   1    0.50    0.40
   9  -5  -1    8.66    0.81
  -9   5   1    6.50    0.66
  -9   5   1    7.25    0.73
  -9   5   1    6.76    0.87
  -9   5   1    7.96    1.22
  -9   5   1    7.67    0.65
  -9   5   1    6.45    0.71
   8  -5  -1    4.90    0.56
  -8   5   1    4.07    0.52
  -8   5   1    4.58    0.47
  -8   5   1    4.09    0.68
  -8   5   1    5.01    0.70
  -8   5   1    4.68    0.53
  -8   5   1    5.80    0.68
  -8   5   1    5.02    0.55
   7  -5  -1    5.24    0.54
  -7   5   1    5.85    0.49
  -7   5   1    5.55    0.55
  -7   5   1    6.21    0.89
  -7   5   1    4.81    0.60
  -7   5   1    6.04    0.79
  -7   5   1    4.68    0.51
  -7   5   1    5.39    0.77
  -7   5   1    6.66    0.61
  -7   5   1    4.51    0.44
   6  -5  -1    2.54    0.33
   6  -5  -1    3.00    0.37
  -6   5   1    2.36    0.31
  -6   5   1    2.20    0.32
  -6   5   1    2.21    0.31
  -6   5   1    2.97    0.49
  -6   5   1    2.21    0.30
  -6   5   1    3.15    0.51
  -6   5   1    1.54    0.41
   5  -5  -1   12.47    0.94
   5  -5  -1   12.78    0.93
  -5   5   1   13.84    1.04
  -5   5   1   13.53    0.98
  -5   5   1   13.53    0.97
  -5   5   1   12.74    0.97
  -5   5   1   13.20    1.11
  -5   5   1   12.68    1.04
  -5   5   1   12.43    0.93
   4  -5  -1   40.18    2.76
   4  -5  -1   40.88    2.76
  -4   5   1   41.38    2.68
  -4   5   1   39.57    2.71
  -4   5   1   40.04    2.69
  -4   5   1   39.88    2.71
  -4   5   1   36.68    2.66
   3  -5  -1   12.11    0.92
   3  -5  -1   13.34    0.92
  -3   5   1   13.98    0.90
  -3   5   1   13.38    0.90
  -3   5   1   12.06    1.00
  -3   5   1   12.79    0.97
  -3   5   1   13.00    0.93
  -3   5   1   12.69    0.94
  -3   5   1   12.86    0.89
   2  -5  -1    7.55    0.53
   2  -5  -1    6.72    0.49
   2  -5  -1    6.61    0.54
   2  -5  -1    7.08    0.49
   2  -5  -1    6.61    0.50
   2  -5  -1    7.17    0.53
   2  -5  -1    6.50    0.54
  -2   5   1    7.73    0.60
  -2   5   1    7.02    0.51
  -2   5   1    6.95    0.49
  -2   5   1    6.52    0.50
  -2   5   1    5.98    0.49
  -2   5   1    6.89    0.52
  -2   5   1    6.78    0.59
  -2   5   1    6.66    0.52
   1  -5  -1   28.34    1.79
   1  -5  -1   26.78    1.78
   1  -5  -1   23.03    1.78
   1  -5  -1   25.42    1.77
   1  -5  -1   27.71    1.78
   1  -5  -1   26.24    1.80
  -1   5   1   26.66    1.85
  -1   5   1   27.86    1.84
  -1   5   1   26.76    1.85
  -1   5   1   28.51    1.85
  -1   5   1   25.64    1.87
  -1   5   1   27.03    1.86
   0  -5  -1   67.44    4.36
   0  -5  -1   63.02    4.37
   0  -5  -1   57.94    4.36
   0  -5  -1   68.32    4.37
   0  -5  -1   63.19    4.36
   0  -5  -1   70.20    4.36
   0   5   1   73.49    4.56
   0   5   1   65.39    4.54
   0   5   1   67.77    4.55
   0   5   1   65.27    4.55
   0   5   1   65.03    4.53
   0   5   1   70.63    4.55
   0   5   1   66.67    4.54
  -1  -5  -1   23.60    1.78
  -1  -5  -1   28.08    1.78
  -1  -5  -1   26.19    1.78
  -1  -5  -1   26.94    1.78
  -1  -5  -1   24.36    1.78
   1   5   1   27.55    1.86
   1   5   1   26.09    1.87
   1   5   1   27.06    1.85
   1   5   1   28.68    1.87
   1   5   1   26.65    1.88
   1   5   1   26.28    1.86
  -2  -5  -1    6.64    0.54
  -2  -5  -1    7.25    0.59
  -2  -5  -1    6.68    0.56
  -2  -5  -1    6.56    0.58
  -2  -5  -1    7.44    0.60
   2   5   1    7.28    0.62
   2   5   1    6.08    0.57
   2   5   1    7.93    0.61
   2   5   1    8.21    0.62
   2   5   1    7.12    0.56
   2   5   1    6.33    0.58
  -3  -5  -1   13.75    1.05
  -3  -5  -1   15.42    1.02
  -3  -5  -1   11.88    0.98
  -3  -5  -1   13.56    0.98
  -3  -5  -1   11.32    0.99
   3   5   1   12.77    0.98
   3   5   1   11.81    0.95
   3   5   1   12.86    0.93
   3   5   1   12.93    0.98
  -4  -5  -1   36.30    2.73
  -4  -5  -1   40.78    2.74
  -4  -5  -1   43.60    2.76
  -4  -5  -1   38.95    2.72
  -4  -5  -1   40.45    2.78
  -4  -5  -1   37.43    2.70
   4   5   1   39.20    2.75
   4   5   1   39.56    2.75
   4   5   1   40.30    2.71
   4   5   1   39.22    2.73
  -5  -5  -1   10.91    0.88
  -5  -5  -1   10.62    0.95
  -5  -5  -1   10.97    0.93
  -5  -5  -1   11.81    1.07
  -5  -5  -1   13.15    0.99
   5   5   1   12.34    1.00
   5   5   1   10.10    0.96
   5   5   1   11.57    0.95
   5   5   1   12.76    0.91
   5   5   1   10.10    0.92
  -6  -5  -1    1.42    0.30
  -6  -5  -1    1.70    0.36
  -6  -5  -1    3.09    0.47
  -6  -5  -1    2.45    0.39
  -6  -5  -1    1.81    0.31
   6   5   1    2.42    0.37
   6   5   1    2.25    0.41
   6   5   1    1.86    0.43
   6   5   1    3.18    0.49
   6   5   1    2.07    0.43
  -7  -5  -1    5.58    0.71
  -7  -5  -1    5.97    0.85
  -7  -5  -1    5.18    0.77
  -7  -5  -1    5.73    0.77
  -7  -5  -1    5.56    0.62
  -7  -5  -1    4.80    0.73
   7   5   1    4.72    0.63
   7   5   1    5.73    0.66
   7   5   1    4.58    0.63
   7   5   1    4.54    0.69
   7   5   1    4.87    0.74
   7   5   1    5.18    0.56
  -8  -5  -1    3.54    0.52
  -8  -5  -1    3.58    0.57
  -8  -5  -1    5.27    0.79
  -8  -5  -1    3.39    0.56
  -8  -5  -1    3.78    0.51
   8   5   1    4.70    0.63
   8   5   1    5.46    0.62
   8   5   1    4.83    0.70
   8   5   1    3.62    0.62
   8   5   1    4.25    0.55
   8   5   1    4.30    0.66
  -9  -5  -1    6.47    1.02
  -9  -5  -1    5.08    0.77
  -9  -5  -1    8.07    0.97
  -9  -5  -1    8.32    1.15
  -9  -5  -1    8.06    1.04
   9   5   1    7.77    1.07
   9   5   1    8.41    1.17
   9   5   1    9.91    1.29
   9   5   1    8.04    1.08
   9   5   1    8.14    0.82
   9   5   1    7.80    1.07
 -10  -5  -1   -0.07    0.60
 -10  -5  -1    1.29    0.97
 -10  -5  -1    0.41    0.70
 -10  -5  -1    0.64    0.65
 -10  -5  -1    0.43    0.46
  10   5   1    0.57    0.68
  10   5   1    0.62    0.61
  10   5   1    0.30    0.68
  10   5   1    0.32    0.41
  10   5   1    0.62    0.64
  10   5   1    0.84    0.59
  10   5   1    1.07    0.82
 -11  -5  -1    0.35    0.82
 -11  -5  -1    0.75    0.71
 -11  -5  -1    0.26    0.70
 -11  -5  -1    0.57    0.54
 -11  -5  -1    0.76    0.96
  11   5   1   -0.61    0.70
  11   5   1    0.45    0.74
  11   5   1    0.64    0.65
  11   5   1    0.44    0.75
  11   5   1    0.49    0.82
  11   5   1    0.05    0.50
 -12  -5  -1    0.55    1.10
 -12  -5  -1   -0.05    0.66
 -12  -5  -1   -0.14    0.75
 -12  -5  -1    0.62    1.08
 -12  -5  -1    0.04    0.88
  12   5   1   -0.22    1.02
  12   5   1   -0.03    1.05
  12   5   1    1.52    0.94
  12   5   1   -0.64    0.92
  12   5   1   -0.99    0.94
  12   5   1   -0.30    0.57
 -13  -5  -1    3.57    0.93
 -13  -5  -1    6.09    1.56
 -13  -5  -1    5.86    1.52
 -13  -5  -1    3.36    1.18
 -13  -5  -1    5.01    1.09
  13   5   1    5.12    1.36
  13   5   1    4.95    0.80
  13   5   1    6.46    1.36
  13   5   1    7.60    1.31
 -14  -5  -1    9.45    1.50
 -14  -5  -1   15.16    2.12
 -14  -5  -1    8.63    1.79
 -14  -5  -1    6.72    2.06
 -14  -5  -1    7.66    2.12
  14   5   1   10.61    1.50
  14   5   1   10.39    1.89
  14   5   1   10.39    1.74
  14  -6  -1    1.15    0.75
 -14   6   1    0.60    0.71
 -14   6   1    1.17    0.97
 -14   6   1   -0.15    1.05
 -14   6   1    1.03    0.62
  13  -6  -1    7.83    0.98
 -13   6   1    6.21    0.80
 -13   6   1    5.79    0.93
 -13   6   1    6.89    1.05
 -13   6   1    6.93    0.98
  12  -6  -1    1.17    0.55
 -12   6   1    1.09    0.45
 -12   6   1    0.91    0.61
 -12   6   1   -0.17    0.66
 -12   6   1   -0.50    0.92
 -12   6   1    0.23    0.42
  11  -6  -1   16.52    1.38
 -11   6   1   13.89    1.15
 -11   6   1   15.74    1.17
 -11   6   1   15.75    1.42
 -11   6   1   15.08    1.35
 -11   6   1   10.32    1.62
 -11   6   1   17.26    1.83
  10  -6  -1   21.77    1.66
 -10   6   1   21.90    1.64
 -10   6   1   21.12    1.69
 -10   6   1   21.04    1.56
   9  -6  -1    1.99    0.37
  -9   6   1    1.81    0.42
  -9   6   1    2.62    0.40
  -9   6   1    2.31    0.39
  -9   6   1    2.26    0.49
  -9   6   1    2.24    0.83
   8  -6  -1   11.76    0.96
  -8   6   1   12.18    1.36
  -8   6   1   10.86    0.93
  -8   6   1   10.72    1.02
  -8   6   1   10.52    1.28
  -8   6   1   12.79    1.00
   7  -6  -1    3.83    0.49
  -7   6   1    3.48    0.45
  -7   6   1    4.23    0.71
  -7   6   1    3.77    0.50
  -7   6   1    3.77    0.46
  -7   6   1    4.05    0.54
  -7   6   1    3.77    0.60
   6  -6  -1   15.80    1.05
   6  -6  -1   11.68    1.03
  -6   6   1   14.37    1.12
  -6   6   1   15.46    1.13
  -6   6   1   13.16    1.23
  -6   6   1   13.62    1.06
  -6   6   1   14.12    1.27
  -6   6   1   15.78    1.10
  -6   6   1   15.09    1.23
   5  -6  -1    6.76    0.57
   5  -6  -1    5.95    0.58
  -5   6   1    7.59    0.59
  -5   6   1    6.05    0.74
  -5   6   1    6.64    0.61
  -5   6   1    7.75    0.80
  -5   6   1    6.33    0.54
  -5   6   1    6.37    0.76
   4  -6  -1   16.26    1.15
   4  -6  -1   15.43    1.14
  -4   6   1   16.29    1.18
  -4   6   1   15.93    1.13
  -4   6   1   16.19    1.05
  -4   6   1   15.93    1.12
  -4   6   1   14.25    1.05
  -4   6   1   15.09    1.17
  -4   6   1   13.52    1.20
   3  -6  -1   53.44    3.69
   3  -6  -1   55.75    3.71
   3  -6  -1   53.95    3.70
   3  -6  -1   55.93    3.71
  -3   6   1   56.17    3.65
  -3   6   1   53.12    3.65
  -3   6   1   56.14    3.62
  -3   6   1   51.72    3.68
  -3   6   1   56.19    3.62
  -3   6   1   55.09    3.67
  -3   6   1   49.72    3.70
   2  -6  -1   20.74    1.45
   2  -6  -1   22.38    1.46
   2  -6  -1   20.58    1.43
   2  -6  -1   19.44    1.47
   2  -6  -1   21.35    1.42
   2  -6  -1   21.10    1.43
  -2   6   1   21.60    1.42
  -2   6   1   19.39    1.44
  -2   6   1   20.08    1.49
  -2   6   1   20.15    1.43
  -2   6   1   21.58    1.51
  -2   6   1   21.66    1.44
   1  -6  -1   35.10    2.44
   1  -6  -1   36.31    2.44
   1  -6  -1   35.62    2.43
   1  -6  -1   34.44    2.46
   1  -6  -1   38.88    2.43
   1  -6  -1   35.09    2.43
  -1   6   1   39.29    2.54
  -1   6   1   37.45    2.53
  -1   6   1   36.14    2.57
  -1   6   1   38.20    2.54
  -1   6   1   34.57    2.53
  -1   6   1   38.35    2.55
   0  -6  -1  179.61   11.73
   0  -6  -1  175.95   11.72
   0  -6  -1  190.28   11.73
   0  -6  -1  178.80   11.74
   0  -6  -1  155.06   11.73
   0   6   1  186.08   12.35
   0   6   1  188.19   12.35
   0   6   1  181.23   12.35
   0   6   1  180.84   12.34
   0   6   1  184.03   12.35
   0   6   1  191.29   12.36
  -1  -6  -1   37.14    2.67
  -1  -6  -1   38.82    2.65
  -1  -6  -1   45.42    2.71
  -1  -6  -1   34.96    2.67
  -1  -6  -1   37.13    2.66
  -1  -6  -1   41.24    2.68
   1   6   1   37.63    2.56
   1   6   1   33.98    2.53
   1   6   1   39.23    2.55
   1   6   1   37.88    2.57
   1   6   1   37.60    2.54
  -2  -6  -1   22.55    1.45
  -2  -6  -1   17.59    1.42
  -2  -6  -1   19.46    1.44
  -2  -6  -1   19.58    1.43
  -2  -6  -1   19.60    1.41
  -2  -6  -1   20.74    1.41
   2   6   1   21.89    1.49
   2   6   1   20.34    1.48
   2   6   1   20.38    1.47
   2   6   1   22.24    1.51
   2   6   1   19.62    1.51
  -3  -6  -1   48.58    3.72
  -3  -6  -1   59.90    3.76
  -3  -6  -1   57.61    3.74
  -3  -6  -1   52.53    3.72
  -3  -6  -1   54.57    3.69
  -3  -6  -1   53.73    3.70
   3   6   1   58.25    3.70
   3   6   1   56.61    3.73
   3   6   1   50.21    3.72
   3   6   1   54.83    3.72
   3   6   1   52.26    3.70
  -4  -6  -1   13.75    1.07
  -4  -6  -1   13.39    1.13
  -4  -6  -1   14.26    1.11
  -4  -6  -1   17.07    1.18
  -4  -6  -1   13.74    1.23
  -4  -6  -1   14.16    1.12
   4   6   1   14.69    1.19
   4   6   1   14.36    1.19
   4   6   1   15.25    1.15
   4   6   1   14.77    1.11
  -5  -6  -1    7.14    0.74
  -5  -6  -1    6.64    0.71
  -5  -6  -1    6.48    0.78
  -5  -6  -1    5.68    0.68
  -5  -6  -1    6.41    0.63
  -5  -6  -1    8.62    0.91
   5   6   1    6.94    0.81
   5   6   1    6.00    0.72
   5   6   1    6.79    0.78
   5   6   1    6.39    0.70
   5   6   1    6.39    0.65
  -6  -6  -1   12.58    1.06
  -6  -6  -1   14.54    1.15
  -6  -6  -1   11.73    1.47
  -6  -6  -1   15.77    1.23
  -6  -6  -1   12.56    1.15
   6   6   1   13.82    1.27
   6   6   1   15.64    1.18
   6   6   1   12.22    1.23
   6   6   1   13.68    1.21
   6   6   1   14.88    1.13
  -7  -6  -1    3.67    0.73
  -7  -6  -1    2.59    0.51
  -7  -6  -1    2.74    0.51
  -7  -6  -1    2.31    0.59
  -7  -6  -1    2.85    0.48
  -7  -6  -1    1.80    0.41
   7   6   1    2.15    0.39
   7   6   1    2.16    0.47
   7   6   1    3.38    0.60
   7   6   1    2.56    0.54
   7   6   1    3.85    0.58
  -8  -6  -1   10.93    1.23
  -8  -6  -1    8.45    1.03
  -8  -6  -1    8.57    1.10
  -8  -6  -1   10.33    1.48
  -8  -6  -1    9.52    0.94
  -8  -6  -1   11.37    1.14
   8   6   1   10.03    1.09
   8   6   1   10.69    1.22
   8   6   1    9.90    1.18
   8   6   1   10.29    0.98
   8   6   1   12.75    1.18
  -9  -6  -1    1.50    0.61
  -9  -6  -1    2.25    0.70
  -9  -6  -1    3.39    0.77
  -9  -6  -1    2.69    0.95
  -9  -6  -1    1.34    0.61
  -9  -6  -1    2.11    0.48
   9   6   1    1.65    0.62
   9   6   1    2.58    0.70
   9   6   1    2.46    0.81
   9   6   1    2.76    0.60
   9   6   1    2.60    0.47
 -10  -6  -1   19.61    1.86
 -10  -6  -1   23.05    2.07
 -10  -6  -1   22.04    1.84
 -10  -6  -1   18.36    1.69
 -10  -6  -1   19.63    1.98
  10   6   1   16.95    1.90
  10   6   1   20.31    1.84
  10   6   1   23.89    1.92
  10   6   1   20.04    2.14
  10   6   1   19.61    1.57
  10   6   1   19.93    1.87
  10   6   1   18.03    1.86
 -11  -6  -1   15.09    2.00
 -11  -6  -1   14.11    1.58
 -11  -6  -1   10.26    1.47
 -11  -6  -1   12.84    1.66
 -11  -6  -1   12.15    1.39
  11   6   1   15.96    1.86
  11   6   1   10.99    1.80
  11   6   1   12.04    1.91
  11   6   1   14.34    1.79
  11   6   1   15.09    1.39
  11   6   1   15.47    1.69
 -12  -6  -1    1.00    0.93
 -12  -6  -1    0.47    0.70
 -12  -6  -1    0.32    0.90
 -12  -6  -1    2.44    1.44
  12   6   1    0.31    1.07
  12   6   1    0.93    1.17
  12   6   1    0.75    1.05
  12   6   1   -0.12    0.64
  12   6   1    1.43    1.01
 -13  -6  -1    4.43    1.19
 -13  -6  -1    5.42    1.06
 -13  -6  -1    4.37    1.37
 -13  -6  -1    5.81    1.78
 -13  -6  -1    6.20    1.73
  13   6   1    5.13    1.49
  13   6   1    6.21    0.94
  13   6   1    5.16    1.38
  13   6   1    8.43    1.53
 -14  -6  -1   -1.24    1.35
 -14  -6  -1    4.05    3.58
 -14  -6  -1   -2.38    2.24
 -14  -6  -1    1.87    1.24
 -14  -6  -1   -1.10    1.27
  14   6   1    1.01    1.54
  14   6   1    2.85    1.92
  14   6   1   -1.97    1.62
  13  -7  -1    4.55    0.76
 -13   7   1    3.48    0.86
 -13   7   1    1.41    1.00
  12  -7  -1   -0.17    0.55
 -12   7   1    0.20    0.75
 -12   7   1    0.90    0.65
  11  -7  -1    1.50    0.51
 -11   7   1    0.65    0.62
 -11   7   1    0.40    0.88
 -11   7   1    0.73    1.40
 -11   7   1   -0.56    0.50
  10  -7  -1    7.01    0.84
 -10   7   1    7.07    1.33
 -10   7   1    6.08    0.85
 -10   7   1    7.53    0.96
 -10   7   1    8.25    0.84
 -10   7   1    5.54    0.84
   9  -7  -1    2.77    0.54
  -9   7   1    4.03    0.50
  -9   7   1    3.29    0.62
  -9   7   1    3.28    0.50
  -9   7   1    2.52    0.44
  -9   7   1    2.53    1.02
   8  -7  -1    2.14    0.42
  -8   7   1    2.29    0.48
  -8   7   1    3.37    0.47
  -8   7   1    3.70    0.45
  -8   7   1    3.03    0.40
  -8   7   1    2.61    0.78
   7  -7  -1    8.30    0.79
   7  -7  -1    9.75    0.83
  -7   7   1    8.10    1.11
  -7   7   1    8.86    0.86
  -7   7   1    9.75    0.88
  -7   7   1    9.07    0.82
  -7   7   1    8.33    1.17
  -7   7   1    9.17    0.76
   6  -7  -1    1.08    0.27
   6  -7  -1    1.11    0.29
  -6   7   1    0.84    0.32
  -6   7   1    1.00    0.23
  -6   7   1    1.28    0.28
  -6   7   1    1.93    0.66
  -6   7   1    0.54    0.32
  -6   7   1    0.42    0.51
   5  -7  -1   35.58    2.50
   5  -7  -1   36.75    2.51
  -5   7   1   40.22    2.55
  -5   7   1   33.54    2.64
  -5   7   1   39.09    2.52
  -5   7   1   39.07    2.64
  -5   7   1   32.83    2.58
  -5   7   1   34.47    2.48
   4  -7  -1    3.19    0.41
   4  -7  -1    2.66    0.39
   4  -7  -1    2.75    0.40
  -4   7   1    3.00    0.38
  -4   7   1    3.19    0.30
  -4   7   1    3.18    0.45
  -4   7   1    1.95    0.43
  -4   7   1    2.36    0.33
  -4   7   1    2.94    0.34
  -4   7   1    2.49    0.45
   3  -7  -1    5.82    0.52
   3  -7  -1    5.11    0.52
   3  -7  -1    4.90    0.53
   3  -7  -1    6.46    0.51
  -3   7   1    4.91    0.49
  -3   7   1    5.79    0.44
  -3   7   1    5.76    0.67
  -3   7   1    5.09    0.49
  -3   7   1    5.28    0.47
  -3   7   1    5.69    0.66
  -3   7   1    5.27    0.71
   2  -7  -1   17.27    1.15
   2  -7  -1   16.77    1.18
   2  -7  -1   15.93    1.20
   2  -7  -1   17.05    1.21
   2  -7  -1   17.15    1.14
   2  -7  -1   14.83    1.15
  -2   7   1   17.19    1.21
  -2   7   1   16.23    1.24
  -2   7   1   16.44    1.28
  -2   7   1   18.31    1.20
  -2   7   1   16.68    1.32
  -2   7   1   17.09    1.22
   1  -7  -1   -0.05    0.15
   1  -7  -1    0.03    0.15
   1  -7  -1    0.11    0.19
   1  -7  -1    0.17    0.14
   1  -7  -1    0.23    0.16
   1  -7  -1    0.12    0.18
  -1   7   1    0.12    0.15
  -1   7   1   -0.01    0.16
  -1   7   1    0.27    0.17
  -1   7   1   -0.19    0.26
  -1   7   1   -0.03    0.19
  -1   7   1    0.22    0.23
  -1   7   1    0.27    0.19
   0  -7  -1    0.37    0.21
   0  -7  -1    0.33    0.18
   0  -7  -1    0.32    0.23
   0  -7  -1    0.82    0.19
   0  -7  -1    0.42    0.20
   0  -7  -1    0.29    0.18
   0  -7  -1    0.38    0.15
   0   7   1    0.09    0.14
   0   7   1    0.46    0.19
   0   7   1   -0.01    0.21
   0   7   1    0.79    0.28
   0   7   1    0.27    0.18
   0   7   1    0.17    0.21
  -1  -7  -1    0.01    0.15
  -1  -7  -1    0.09    0.24
  -1  -7  -1    0.19    0.19
  -1  -7  -1    0.27    0.22
  -1  -7  -1    0.41    0.23
   1   7   1    0.18    0.18
   1   7   1    0.02    0.21
   1   7   1   -0.09    0.20
   1   7   1    0.03    0.19
   1   7   1   -0.18    0.23
   1   7   1    0.07    0.22
  -2  -7  -1   17.92    1.23
  -2  -7  -1   18.00    1.28
  -2  -7  -1   14.87    1.22
  -2  -7  -1   16.24    1.25
  -2  -7  -1   16.30    1.26
  -2  -7  -1   17.30    1.27
   2   7   1   16.20    1.19
   2   7   1   14.82    1.17
   2   7   1   13.90    1.21
   2   7   1   17.57    1.23
   2   7   1   17.07    1.17
  -3  -7  -1    5.46    0.64
  -3  -7  -1    5.27    0.60
  -3  -7  -1    5.14    0.56
  -3  -7  -1    6.93    0.61
  -3  -7  -1    5.98    0.69
   3   7   1    5.34    0.57
   3   7   1    4.28    0.62
   3   7   1    6.27    0.57
   3   7   1    5.60    0.60
   3   7   1    6.04    0.69
  -4  -7  -1    2.61    0.43
  -4  -7  -1    3.97    0.59
  -4  -7  -1    2.56    0.42
  -4  -7  -1    2.64    0.50
  -4  -7  -1    2.56    0.34
  -4  -7  -1    4.09    0.55
   4   7   1    2.12    0.44
   4   7   1    2.52    0.34
   4   7   1    1.84    0.37
   4   7   1    1.35    0.33
   4   7   1    2.96    0.52
  -5  -7  -1   31.07    2.52
  -5  -7  -1   36.81    2.51
  -5  -7  -1   34.82    2.47
  -5  -7  -1   34.91    2.52
  -5  -7  -1   39.16    2.64
  -5  -7  -1   35.52    2.56
   5   7   1   33.69    2.57
   5   7   1   36.07    2.51
   5   7   1   36.33    2.54
   5   7   1   36.62    2.57
  -6  -7  -1    0.80    0.41
  -6  -7  -1    0.86    0.64
  -6  -7  -1    0.97    0.44
  -6  -7  -1    1.41    0.35
  -6  -7  -1    0.58    0.45
   6   7   1    0.86    0.44
   6   7   1    0.18    0.43
   6   7   1    0.13    0.50
   6   7   1    0.17    0.40
  -7  -7  -1   10.83    0.99
  -7  -7  -1    9.75    1.14
  -7  -7  -1   11.74    1.52
  -7  -7  -1   12.72    1.45
  -7  -7  -1    9.59    1.14
  -7  -7  -1   10.88    1.08
   7   7   1    9.61    1.07
   7   7   1    8.85    1.24
   7   7   1   10.83    1.07
   7   7   1    9.21    0.93
   7   7   1    7.81    1.13
  -8  -7  -1    2.45    0.97
  -8  -7  -1    4.55    0.55
  -8  -7  -1    2.70    0.74
  -8  -7  -1    3.22    0.68
  -8  -7  -1    1.50    0.55
  -8  -7  -1    1.50    0.62
   8   7   1    3.29    0.52
   8   7   1    3.72    0.83
   8   7   1    3.52    0.72
   8   7   1    2.50    0.68
   8   7   1    2.92    0.69
   8   7   1    3.28    0.56
  -9  -7  -1    3.05    0.65
  -9  -7  -1    3.91    0.64
  -9  -7  -1    3.84    0.98
  -9  -7  -1    4.93    1.00
  -9  -7  -1    3.42    0.75
   9   7   1    3.44    0.79
   9   7   1    3.12    0.74
   9   7   1    4.14    0.61
   9   7   1    2.42    0.74
   9   7   1    4.16    0.84
   9   7   1    3.25    0.95
 -10  -7  -1    7.93    1.28
 -10  -7  -1    6.12    1.00
 -10  -7  -1    7.08    1.19
 -10  -7  -1    5.33    0.98
 -10  -7  -1    8.46    0.90
  10   7   1    7.70    1.09
  10   7   1    6.06    0.95
  10   7   1    8.51    1.08
  10   7   1    5.47    1.04
  10   7   1    7.17    1.05
 -11  -7  -1    0.66    0.82
 -11  -7  -1    1.05    0.88
 -11  -7  -1   -1.26    1.17
 -11  -7  -1    1.12    0.73
 -11  -7  -1    1.11    1.15
  11   7   1    1.66    1.21
  11   7   1    0.29    0.84
  11   7   1    1.40    0.63
  11   7   1    0.05    0.89
  11   7   1   -0.73    0.92
  11   7   1    0.57    1.00
 -12  -7  -1    0.97    1.83
 -12  -7  -1   -0.55    0.95
 -12  -7  -1   -0.33    0.89
 -12  -7  -1    0.80    1.01
  12   7   1    0.26    1.08
  12   7   1   -0.03    1.05
  12   7   1    0.52    0.96
  12   7   1   -0.44    1.17
 -13  -7  -1    4.02    2.04
 -13  -7  -1    2.61    1.28
 -13  -7  -1    2.86    1.98
 -13  -7  -1    2.70    1.24
 -13  -7  -1    2.27    0.89
  13   7   1    3.96    1.07
  13   7   1    3.29    1.62
  13   7   1    2.43    1.33
  13   7   1    4.23    1.55
  13  -8  -1    3.92    0.79
 -13   8   1    2.62    0.93
 -13   8   1    4.39    1.13
  12  -8  -1    1.24    0.60
 -12   8   1    2.12    0.73
 -12   8   1    0.99    0.79
  11  -8  -1    4.99    0.70
 -11   8   1    7.21    0.96
 -11   8   1    6.79    1.14
 -11   8   1    5.92    1.04
 -11   8   1    5.61    0.76
  10  -8  -1    3.23    0.60
 -10   8   1    2.90    0.67
 -10   8   1    3.78    0.90
 -10   8   1    3.33    0.60
 -10   8   1    5.00    0.59
 -10   8   1    0.96    1.21
   9  -8  -1    0.18    0.41
  -9   8   1    0.57    0.46
  -9   8   1    1.48    0.59
  -9   8   1    0.78    0.94
  -9   8   1   -0.31    0.41
  -9   8   1    0.77    0.40
   8  -8  -1   12.41    1.07
   8  -8  -1   11.67    1.03
  -8   8   1   11.32    1.20
  -8   8   1   12.38    1.66
  -8   8   1   11.81    1.13
  -8   8   1   13.03    1.00
  -8   8   1   11.84    1.06
   7  -8  -1    9.46    0.85
   7  -8  -1    9.13    0.87
  -7   8   1    9.18    0.82
  -7   8   1    7.84    0.74
  -7   8   1    8.69    0.90
  -7   8   1    7.32    1.02
  -7   8   1    8.96    0.92
   6  -8  -1   12.55    0.97
   6  -8  -1   11.06    0.98
  -6   8   1   11.97    1.04
  -6   8   1   11.85    0.96
  -6   8   1   11.35    1.03
  -6   8   1   10.38    1.26
  -6   8   1   13.46    1.35
  -6   8   1   11.30    0.90
   5  -8  -1    6.88    0.62
   5  -8  -1    5.28    0.63
  -5   8   1    7.70    0.57
  -5   8   1    6.60    0.81
  -5   8   1    7.14    0.68
  -5   8   1    8.00    1.19
  -5   8   1    8.17    0.66
  -5   8   1    6.78    0.59
  -5   8   1    6.97    0.76
   4  -8  -1    2.38    0.31
   4  -8  -1    1.33    0.28
   4  -8  -1    2.07    0.34
  -4   8   1    2.07    0.49
  -4   8   1    2.08    0.27
  -4   8   1    2.09    0.25
  -4   8   1    1.94    0.31
  -4   8   1    1.47    0.54
  -4   8   1    1.79    0.32
   3  -8  -1   10.64    0.81
   3  -8  -1    8.99    0.83
   3  -8  -1   11.18    0.84
  -3   8   1    9.79    1.17
  -3   8   1   12.30    0.85
  -3   8   1   10.20    0.82
  -3   8   1   10.71    0.79
  -3   8   1    9.89    1.00
  -3   8   1   10.90    0.83
  -3   8   1   10.81    1.02
   2  -8  -1   15.07    1.06
   2  -8  -1   15.10    1.00
   2  -8  -1   14.18    1.01
   2  -8  -1   14.14    1.04
   2  -8  -1   12.82    1.07
   2  -8  -1   13.31    1.03
  -2   8   1   11.84    1.18
  -2   8   1   14.95    1.07
  -2   8   1   15.38    1.05
  -2   8   1   15.33    1.07
  -2   8   1   13.34    1.08
   1  -8  -1   12.39    1.00
   1  -8  -1   12.21    0.97
   1  -8  -1   12.97    0.99
   1  -8  -1   13.41    0.98
   1  -8  -1   14.37    0.97
   1  -8  -1   12.76    0.97
  -1   8   1   13.23    1.00
  -1   8   1   12.58    1.03
  -1   8   1   12.21    1.09
  -1   8   1   14.28    1.03
  -1   8   1   13.08    1.00
  -1   8   1   14.11    0.99
   0  -8  -1    4.80    0.49
   0  -8  -1    3.92    0.51
   0  -8  -1    4.26    0.49
   0  -8  -1    4.18    0.55
   0  -8  -1    4.52    0.48
   0  -8  -1    3.96    0.49
   0   8   1    4.06    0.51
   0   8   1    4.10    0.47
   0   8   1    3.47    0.53
   0   8   1    4.37    0.48
   0   8   1    3.47    0.46
   0   8   1    4.64    0.55
  -1  -8  -1   14.77    1.03
  -1  -8  -1   13.71    1.06
  -1  -8  -1   12.16    1.07
  -1  -8  -1   12.30    1.05
  -1  -8  -1   13.81    1.04
   1   8   1   13.24    1.01
   1   8   1   12.46    1.06
   1   8   1   14.02    1.03
   1   8   1   12.80    1.02
   1   8   1   13.32    1.07
  -2  -8  -1   12.06    1.10
  -2  -8  -1   11.79    1.03
  -2  -8  -1   11.20    1.07
  -2  -8  -1   12.58    1.05
  -2  -8  -1   15.30    1.11
  -2  -8  -1   15.77    1.04
   2   8   1   14.30    1.08
   2   8   1   15.60    1.09
   2   8   1   13.43    1.13
   2   8   1   14.36    1.16
   2   8   1   13.64    1.14
   2   8   1   12.56    1.10
  -3  -8  -1    9.33    0.84
  -3  -8  -1    8.46    0.92
  -3  -8  -1    9.28    0.88
  -3  -8  -1   10.01    0.86
  -3  -8  -1   10.77    0.96
  -3  -8  -1   10.60    0.95
   3   8   1    8.55    0.96
   3   8   1    9.12    0.83
   3   8   1    9.81    0.87
   3   8   1    9.87    0.92
   3   8   1    9.44    0.82
   3   8   1    9.39    0.89
  -4  -8  -1    2.19    0.44
  -4  -8  -1    1.07    0.44
  -4  -8  -1    1.27    0.43
  -4  -8  -1    2.07    0.36
  -4  -8  -1    2.07    0.43
  -4  -8  -1    1.30    0.43
   4   8   1    1.34    0.36
   4   8   1    1.90    0.36
   4   8   1    1.49    0.45
   4   8   1    1.90    0.51
   4   8   1    2.08    0.46
  -5  -8  -1    7.59    0.90
  -5  -8  -1    7.44    0.84
  -5  -8  -1    6.54    0.72
  -5  -8  -1    5.31    0.81
   5   8   1    6.54    0.81
   5   8   1    7.10    1.03
   5   8   1    6.73    0.84
   5   8   1    6.18    0.92
   5   8   1    8.10    0.88
  -6  -8  -1   13.50    1.23
  -6  -8  -1   14.21    1.31
  -6  -8  -1   10.15    1.05
  -6  -8  -1   10.94    1.14
  -6  -8  -1   11.65    1.16
   6   8   1   11.13    1.28
   6   8   1   13.29    1.23
   6   8   1   12.07    1.13
   6   8   1   10.82    1.38
   6   8   1   14.22    1.20
  -7  -8  -1    9.10    1.26
  -7  -8  -1    8.37    1.15
  -7  -8  -1    7.43    1.04
  -7  -8  -1    9.70    0.92
  -7  -8  -1    7.49    1.09
   7   8   1    6.67    0.90
   7   8   1    8.11    1.07
   7   8   1    8.05    0.93
   7   8   1    7.08    0.97
   7   8   1    7.39    1.07
  -8  -8  -1   15.23    1.55
  -8  -8  -1   10.35    1.28
  -8  -8  -1   11.25    1.39
  -8  -8  -1    9.38    1.37
  -8  -8  -1   11.78    1.14
   8   8   1   11.98    1.48
   8   8   1   11.97    1.24
   8   8   1   14.75    1.48
   8   8   1   12.65    1.71
   8   8   1   13.75    1.46
  -9  -8  -1    1.03    0.74
  -9  -8  -1    0.32    0.92
  -9  -8  -1    1.46    0.58
  -9  -8  -1    1.08    0.70
  -9  -8  -1    0.22    0.78
   9   8   1    0.76    0.55
   9   8   1    0.71    1.03
   9   8   1    0.07    0.76
   9   8   1   -0.32    0.64
   9   8   1    0.67    0.79
   9   8   1   -0.15    0.81
 -10  -8  -1    3.44    1.08
 -10  -8  -1    3.17    1.21
 -10  -8  -1    2.16    1.81
 -10  -8  -1    3.63    0.91
 -10  -8  -1    2.36    0.78
 -10  -8  -1    2.83    0.70
  10   8   1    2.82    0.85
  10   8   1    2.79    1.00
  10   8   1    4.75    1.06
  10   8   1    3.90    0.77
  10   8   1    2.75    1.00
 -11  -8  -1    7.29    2.28
 -11  -8  -1    3.90    0.82
 -11  -8  -1    2.14    1.45
 -11  -8  -1    3.67    1.62
 -11  -8  -1    4.69    1.14
  11   8   1    6.53    1.12
  11   8   1    5.27    0.88
  11   8   1    5.34    1.66
  11   8   1    4.94    1.24
  11   8   1    2.40    2.02
  11   8   1    5.73    1.60
 -12  -8  -1    0.58    0.81
 -12  -8  -1   -0.01    1.19
 -12  -8  -1    1.59    1.61
 -12  -8  -1   -0.34    1.07
  12   8   1    2.76    1.41
  12   8   1    1.87    1.30
  12   8   1   -0.80    1.19
  12   8   1    1.06    0.89
 -13  -8  -1    1.90    1.38
 -13  -8  -1    4.79    2.57
 -13  -8  -1    2.16    1.41
 -13  -8  -1    3.83    1.15
  13   8   1    1.53    1.74
  13   8   1    5.27    1.57
  13   8   1    5.36    1.16
  13   8   1    3.85    1.69
  12  -9  -1   -0.51    0.64
 -12   9   1   -0.02    0.66
 -12   9   1    0.10    0.83
 -12   9   1    1.17    0.79
  11  -9  -1    4.49    0.73
 -11   9   1   11.03    2.36
 -11   9   1    4.97    0.77
 -11   9   1    4.63    0.84
 -11   9   1    4.97    0.79
  10  -9  -1    1.16    0.53
 -10   9   1    2.07    0.94
 -10   9   1   -0.01    0.50
 -10   9   1    1.05    0.56
 -10   9   1    1.32    0.61
 -10   9   1    1.22    1.31
   9  -9  -1    2.41    0.51
  -9   9   1    1.78    0.76
  -9   9   1    2.67    0.56
  -9   9   1    3.43    0.62
  -9   9   1    1.95    0.47
   8  -9  -1    3.35    0.52
   8  -9  -1    2.79    0.52
  -8   9   1    2.72    0.61
  -8   9   1    2.86    0.44
  -8   9   1    3.29    0.51
  -8   9   1    2.29    0.99
  -8   9   1    2.97    0.61
   7  -9  -1    4.21    0.58
   7  -9  -1    4.70    0.65
  -7   9   1    3.91    0.50
  -7   9   1    2.84    0.57
  -7   9   1    4.76    0.95
  -7   9   1    4.04    0.59
  -7   9   1    4.45    0.46
   6  -9  -1    1.71    0.39
  -6   9   1    2.38    0.51
  -6   9   1    3.07    0.75
  -6   9   1    3.13    0.38
  -6   9   1    2.91    0.52
  -6   9   1    4.15    0.45
   5  -9  -1   25.45    2.05
   5  -9  -1   32.36    2.08
  -5   9   1   32.93    2.09
  -5   9   1   30.87    2.14
  -5   9   1   30.17    2.32
  -5   9   1   28.18    2.01
  -5   9   1   25.94    2.02
   4  -9  -1    9.78    0.85
   4  -9  -1    9.89    0.88
  -4   9   1    9.47    0.80
  -4   9   1   10.28    0.75
  -4   9   1    8.55    1.11
  -4   9   1    9.49    0.82
  -4   9   1    9.75    0.85
  -4   9   1   11.17    0.79
   3  -9  -1   60.67    4.13
   3  -9  -1   61.55    4.20
   3  -9  -1   61.53    4.17
   3  -9  -1   61.98    4.17
  -3   9   1   61.55    4.32
  -3   9   1   63.58    4.31
  -3   9   1   62.25    4.20
  -3   9   1   58.00    4.19
  -3   9   1   65.93    4.18
  -3   9   1   60.28    4.20
  -3   9   1   62.10    4.19
   2  -9  -1    4.81    0.48
   2  -9  -1    4.74    0.50
   2  -9  -1    4.37    0.53
   2  -9  -1    5.31    0.57
   2  -9  -1    4.78    0.55
   2  -9  -1    3.95    0.52
  -2   9   1    3.99    0.58
  -2   9   1    5.19    0.52
  -2   9   1    5.67    0.75
  -2   9   1    4.55    0.57
  -2   9   1    4.25    0.57
  -2   9   1    5.43    0.55
   1  -9  -1    4.06    0.55
   1  -9  -1    4.58    0.53
   1  -9  -1    4.44    0.54
   1  -9  -1    4.84    0.49
   1  -9  -1    5.66    0.55
   1  -9  -1    4.41    0.57
  -1   9   1    5.00    0.60
  -1   9   1    4.63    0.54
  -1   9   1    4.27    0.59
  -1   9   1    3.93    0.58
  -1   9   1    4.68    0.53
   0  -9  -1    5.22    0.59
   0  -9  -1    4.02    0.59
   0  -9  -1    4.66    0.49
   0  -9  -1    5.03    0.63
   0  -9  -1    3.86    0.54
   0  -9  -1    3.87    0.57
   0  -9  -1    4.56    0.54
   0   9   1    4.47    0.63
   0   9   1    4.52    0.58
   0   9   1    5.26    0.58
   0   9   1    5.89    0.62
   0   9   1    4.04    0.56
   0   9   1    4.76    0.67
  -1  -9  -1    3.85    0.56
  -1  -9  -1    4.18    0.60
  -1  -9  -1    4.96    0.66
  -1  -9  -1    3.17    0.49
  -1  -9  -1    5.07    0.56
  -1  -9  -1    3.98    0.57
   1   9   1    3.80    0.52
   1   9   1    3.50    0.44
   1   9   1    4.43    0.62
   1   9   1    4.20    0.64
   1   9   1    4.26    0.58
   1   9   1    4.60    0.56
  -2  -9  -1    4.81    0.76
  -2  -9  -1    4.21    0.60
  -2  -9  -1    5.99    0.74
  -2  -9  -1    5.49    0.63
   2   9   1    5.94    0.65
   2   9   1    5.76    0.68
   2   9   1    4.50    0.68
   2   9   1    5.02    0.62
   2   9   1    4.82    0.62
   2   9   1    4.72    0.74
  -3  -9  -1   58.87    4.20
  -3  -9  -1   61.15    4.17
  -3  -9  -1   62.24    4.18
  -3  -9  -1   59.82    4.21
  -3  -9  -1   61.95    4.20
   3   9   1   60.21    4.15
   3   9   1   63.36    4.18
   3   9   1   65.00    4.21
   3   9   1   58.00    4.13
   3   9   1   57.50    4.18
   3   9   1   58.78    4.19
  -4  -9  -1    9.53    0.89
  -4  -9  -1    8.56    0.97
  -4  -9  -1    8.96    1.04
  -4  -9  -1   10.93    1.09
  -4  -9  -1   10.22    1.10
  -4  -9  -1    8.50    0.95
   4   9   1   10.26    1.05
   4   9   1    8.67    0.97
   4   9   1    8.14    0.96
   4   9   1    9.63    0.93
   4   9   1    9.19    1.13
  -5  -9  -1   27.36    2.26
  -5  -9  -1   33.21    2.29
  -5  -9  -1   23.79    2.17
  -5  -9  -1   32.97    2.20
   5   9   1   25.83    2.14
   5   9   1   27.07    2.17
   5   9   1   27.45    2.24
   5   9   1   29.30    2.09
   5   9   1   30.26    2.14
  -6  -9  -1    3.69    0.69
  -6  -9  -1    3.44    0.70
  -6  -9  -1    4.01    0.78
  -6  -9  -1    2.66    0.66
  -6  -9  -1    3.88    0.56
   6   9   1    3.39    0.78
   6   9   1    3.11    0.64
   6   9   1    2.42    0.65
   6   9   1    2.05    0.45
   6   9   1    2.63    0.60
  -7  -9  -1    4.32    0.75
  -7  -9  -1    3.66    0.87
  -7  -9  -1    2.95    0.75
  -7  -9  -1    3.73    0.68
  -7  -9  -1    5.26    0.87
  -7  -9  -1    3.24    0.59
   7   9   1    3.45    0.77
   7   9   1    3.58    0.92
   7   9   1    3.90    0.69
   7   9   1    5.14    0.82
   7   9   1    2.82    0.74
  -8  -9  -1    2.46    0.97
  -8  -9  -1    3.66    0.82
  -8  -9  -1    2.14    0.60
  -8  -9  -1    2.31    0.84
  -8  -9  -1    2.33    0.88
  -8  -9  -1    3.77    0.86
   8   9   1    4.33    1.26
   8   9   1    1.62    0.80
   8   9   1    2.13    0.92
   8   9   1    2.80    0.85
   8   9   1    2.94    0.69
  -9  -9  -1    1.64    0.61
  -9  -9  -1    1.07    0.73
  -9  -9  -1    2.21    1.13
  -9  -9  -1    1.20    0.85
  -9  -9  -1    1.94    1.09
  -9  -9  -1    2.30    0.91
   9   9   1    3.69    2.02
   9   9   1    3.20    0.95
   9   9   1    2.04    0.90
   9   9   1    1.49    0.84
   9   9   1    1.70    0.91
   9   9   1    3.77    0.75
 -10  -9  -1    1.85    1.36
 -10  -9  -1    1.80    1.09
 -10  -9  -1   -0.25    0.65
 -10  -9  -1   -1.36    0.88
 -10  -9  -1    1.21    0.95
  10   9   1    1.25    0.90
  10   9   1    0.35    1.00
  10   9   1    2.28    1.11
  10   9   1    1.03    1.04
  10   9   1    0.65    0.79
 -11  -9  -1    3.92    1.15
 -11  -9  -1    2.55    0.90
 -11  -9  -1    1.57    1.06
  11   9   1    3.06    1.28
  11   9   1    4.81    1.01
  11   9   1    3.10    1.26
  11   9   1    5.21    1.25
 -12  -9  -1   -0.07    1.41
 -12  -9  -1    0.37    1.24
 -12  -9  -1   -0.43    1.03
  12   9   1    1.18    1.56
  12   9   1    0.34    1.23
  12   9   1    0.39    1.41
  12   9   1    0.45    1.05
  12 -10  -1    2.47    0.78
 -12  10   1    1.87    1.02
 -12  10   1    2.39    0.90
 -12  10   1    3.10    0.89
  11 -10  -1    2.61    0.72
 -11  10   1    0.64    0.69
 -11  10   1    1.14    0.79
 -11  10   1    0.93    0.79
  10 -10  -1    3.68    0.70
 -10  10   1    5.43    0.85
 -10  10   1    3.95    0.84
 -10  10   1    6.54    0.74
 -10  10   1    4.68    1.30
   9 -10  -1    0.37    0.50
  -9  10   1    0.28    0.64
  -9  10   1    0.25    1.36
  -9  10   1    0.61    0.56
  -9  10   1    1.42    0.49
  -9  10   1    1.30    0.85
   8 -10  -1    1.79    0.52
   8 -10  -1    1.21    0.48
  -8  10   1    0.84    1.13
  -8  10   1    0.96    0.47
  -8  10   1    1.79    0.42
  -8  10   1    2.05    0.92
  -8  10   1    0.39    0.58
   7 -10  -1   10.28    1.06
   7 -10  -1   11.35    1.04
  -7  10   1   11.26    1.24
  -7  10   1   13.03    1.36
  -7  10   1    8.10    1.33
  -7  10   1   11.34    1.06
  -7  10   1   11.70    0.99
   6 -10  -1    2.18    0.49
  -6  10   1    0.98    0.33
  -6  10   1    1.55    0.87
  -6  10   1    1.01    0.52
  -6  10   1    0.70    0.39
   5 -10  -1   10.50    0.97
  -5  10   1    9.32    1.38
  -5  10   1    9.72    0.75
  -5  10   1    9.52    0.86
  -5  10   1    7.24    0.79
   4 -10  -1    8.26    0.89
   4 -10  -1    9.97    0.86
  -4  10   1    9.58    0.85
  -4  10   1    8.68    0.79
  -4  10   1   10.20    0.73
  -4  10   1    9.01    0.83
  -4  10   1    7.78    0.80
  -4  10   1    8.41    1.22
   3 -10  -1   19.47    1.43
   3 -10  -1   19.49    1.46
   3 -10  -1   18.58    1.34
   3 -10  -1   18.93    1.46
  -3  10   1   18.69    1.41
  -3  10   1   18.38    1.43
  -3  10   1   18.61    1.43
  -3  10   1   19.92    1.38
  -3  10   1   20.09    1.66
  -3  10   1   18.91    1.43
   2 -10  -1    1.27    0.32
   2 -10  -1    1.15    0.31
   2 -10  -1    1.48    0.38
   2 -10  -1    0.31    0.30
   2 -10  -1    1.06    0.28
   2 -10  -1    1.07    0.33
   2 -10  -1    0.65    0.26
  -2  10   1    0.90    0.35
  -2  10   1    1.11    0.32
  -2  10   1    0.89    0.35
  -2  10   1    0.76    0.29
  -2  10   1    0.46    0.34
  -2  10   1    0.64    0.33
   1 -10  -1   18.84    1.30
   1 -10  -1   17.61    1.34
   1 -10  -1   17.06    1.32
   1 -10  -1   17.89    1.31
   1 -10  -1   15.99    1.33
   1 -10  -1   17.18    1.31
   1 -10  -1   16.92    1.35
  -1  10   1   16.78    1.34
  -1  10   1   17.85    1.34
  -1  10   1   16.72    1.36
  -1  10   1   16.34    1.37
  -1  10   1   19.13    1.39
  -1  10   1   18.95    1.35
   0 -10  -1   10.78    0.95
   0 -10  -1    9.94    0.97
   0 -10  -1   11.06    0.92
   0 -10  -1    9.72    0.95
   0 -10  -1   11.21    0.91
   0 -10  -1    9.57    0.86
   0 -10  -1   10.30    0.93
   0  10   1   10.56    0.94
   0  10   1    9.53    1.00
   0  10   1    8.77    0.98
   0  10   1   10.94    0.92
   0  10   1   11.94    0.92
   0  10   1    9.63    0.96
  -1 -10  -1   15.42    1.33
  -1 -10  -1   16.90    1.26
  -1 -10  -1   16.48    1.28
  -1 -10  -1   17.56    1.33
  -1 -10  -1   16.36    1.31
  -1 -10  -1   13.70    1.28
   1  10   1   15.54    1.35
   1  10   1   19.11    1.32
   1  10   1   17.54    1.34
   1  10   1   15.58    1.30
   1  10   1   16.08    1.41
   1  10   1   15.94    1.36
  -2 -10  -1    0.52    0.41
  -2 -10  -1    0.94    0.40
  -2 -10  -1    0.83    0.40
  -2 -10  -1    0.45    0.34
  -2 -10  -1    0.81    0.47
  -2 -10  -1    0.55    0.45
   2  10   1    1.04    0.40
   2  10   1    0.83    0.50
   2  10   1    0.86    0.39
   2  10   1    0.61    0.40
   2  10   1    0.62    0.44
   2  10   1    0.62    0.44
  -3 -10  -1   19.08    1.91
  -3 -10  -1   17.88    1.39
  -3 -10  -1   17.36    1.48
  -3 -10  -1   15.74    1.35
  -3 -10  -1   16.55    1.42
   3  10   1   21.38    1.71
   3  10   1   18.23    1.53
   3  10   1   18.67    1.59
   3  10   1   22.62    1.60
   3  10   1   17.16    1.62
  -4 -10  -1    9.40    1.23
  -4 -10  -1    9.85    0.94
  -4 -10  -1   11.43    1.18
  -4 -10  -1    7.47    1.02
  -4 -10  -1   10.34    1.22
  -4 -10  -1    9.61    1.07
   4  10   1   10.58    1.06
   4  10   1   10.01    1.12
   4  10   1    9.98    1.11
   4  10   1    8.52    1.16
   4  10   1   11.07    1.30
  -5 -10  -1    8.88    1.36
  -5 -10  -1   10.53    1.00
  -5 -10  -1    8.45    1.11
  -5 -10  -1   10.58    1.25
  -5 -10  -1    9.21    1.12
  -5 -10  -1    9.11    1.33
   5  10   1   10.69    1.17
   5  10   1   10.17    1.42
   5  10   1    7.34    1.20
   5  10   1    8.27    1.12
   5  10   1    9.93    1.18
  -6 -10  -1    0.15    0.54
  -6 -10  -1    2.04    0.71
  -6 -10  -1    0.57    0.82
  -6 -10  -1    1.33    0.68
  -6 -10  -1    1.13    0.72
   6  10   1    1.94    0.63
   6  10   1    1.25    0.65
   6  10   1    2.65    0.90
   6  10   1    1.70    0.70
   6  10   1    1.88    0.71
  -7 -10  -1   10.25    1.35
  -7 -10  -1   10.82    1.46
  -7 -10  -1    8.54    1.44
  -7 -10  -1   13.44    1.55
  -7 -10  -1    9.64    1.30
   7  10   1    9.24    1.43
   7  10   1   10.12    1.33
   7  10   1    9.66    1.46
   7  10   1   12.10    1.54
  -8 -10  -1    1.71    0.64
  -8 -10  -1    1.20    1.00
  -8 -10  -1    0.57    0.80
  -8 -10  -1    1.62    1.12
  -8 -10  -1    1.53    0.85
  -8 -10  -1    0.70    0.82
   8  10   1    1.83    1.22
   8  10   1    0.60    0.86
   8  10   1    1.93    0.95
   8  10   1    1.73    0.85
   8  10   1    0.23    0.74
  -9 -10  -1   -0.16    0.90
  -9 -10  -1    1.20    1.15
  -9 -10  -1    0.01    0.69
  -9 -10  -1    0.39    0.85
   9  10   1    1.10    0.81
   9  10   1    1.63    1.07
   9  10   1    0.12    0.97
   9  10   1   -0.22    0.99
   9  10   1    0.23    0.94
 -10 -10  -1    4.83    1.20
 -10 -10  -1    5.31    1.17
 -10 -10  -1    4.20    0.93
  10  10   1    2.30    1.22
  10  10   1    3.92    1.23
  10  10   1    2.77    0.99
 -11 -10  -1    1.82    1.24
 -11 -10  -1    3.33    1.11
 -11 -10  -1    1.00    1.34
  11  10   1    1.91    1.14
  11  10   1    1.33    1.36
  11  10   1    1.11    1.32
 -12 -10  -1    3.29    1.21
 -12 -10  -1    2.38    1.56
 -12 -10  -1    2.98    1.49
  12  10   1    3.58    1.45
  12  10   1    0.53    1.62
  12  10   1    2.25    1.65
  12  10   1    3.48    1.34
  11 -11  -1    3.39    0.83
 -11  11   1    5.33    0.99
 -11  11   1    5.06    1.04
 -11  11   1    4.17    0.89
  10 -11  -1    3.76    0.77
 -10  11   1    3.65    0.82
 -10  11   1    3.49    0.71
 -10  11   1    2.48    0.89
   9 -11  -1    2.16    0.61
   9 -11  -1    1.28    0.62
  -9  11   1    2.33    0.58
  -9  11   1    2.33    1.10
  -9  11   1    2.59    0.79
  -9  11   1    1.57    0.64
   8 -11  -1    0.60    0.56
  -8  11   1    1.07    0.70
  -8  11   1    0.71    0.46
  -8  11   1    0.86    1.43
  -8  11   1    1.07    0.55
  -8  11   1    0.75    0.92
   7 -11  -1    5.53    0.80
  -7  11   1    4.94    1.25
  -7  11   1    7.30    0.89
  -7  11   1    6.94    0.91
  -7  11   1    4.17    0.57
   6 -11  -1    2.55    0.55
  -6  11   1    1.27    0.95
  -6  11   1    0.56    0.37
  -6  11   1    1.30    0.36
  -6  11   1    1.46    0.30
  -6  11   1    1.03    0.44
  -6  11   1    3.37    0.68
   5 -11  -1    8.15    0.91
  -5  11   1    7.09    1.07
  -5  11   1    8.11    0.74
  -5  11   1    7.70    0.87
  -5  11   1    7.14    0.82
   4 -11  -1    2.23    0.43
   4 -11  -1    2.89    0.51
  -4  11   1    1.83    0.40
  -4  11   1    3.03    0.49
  -4  11   1    2.37    0.43
  -4  11   1    1.73    0.44
  -4  11   1    1.85    0.76
  -4  11   1    3.05    0.36
   3 -11  -1   18.39    1.38
   3 -11  -1   17.45    1.40
   3 -11  -1   17.90    1.33
   3 -11  -1   16.35    1.27
   3 -11  -1   15.14    1.23
  -3  11   1   17.46    1.34
  -3  11   1   16.53    1.33
  -3  11   1   16.72    1.33
  -3  11   1   17.28    1.27
  -3  11   1   14.84    1.34
  -3  11   1   16.48    1.32
  -3  11   1   18.17    1.69
   2 -11  -1    2.44    0.40
   2 -11  -1    1.14    0.33
   2 -11  -1    0.87    0.40
   2 -11  -1    1.79    0.36
   2 -11  -1    1.60    0.38
   2 -11  -1    1.13    0.40
   2 -11  -1    1.43    0.43
  -2  11   1    0.98    0.36
  -2  11   1    0.88    0.41
  -2  11   1    0.69    0.42
  -2  11   1    1.30    0.43
  -2  11   1    1.23    0.37
  -2  11   1    0.62    0.37
   1 -11  -1    9.06    0.95
   1 -11  -1   10.15    0.97
   1 -11  -1    8.35    0.97
   1 -11  -1   11.85    0.96
   1 -11  -1   11.06    0.90
   1 -11  -1   10.73    0.96
  -1  11   1   10.52    1.03
  -1  11   1    9.84    0.94
  -1  11   1   11.11    0.95
  -1  11   1   10.25    1.00
  -1  11   1    6.94    1.00
  -1  11   1    9.85    0.94
   0 -11  -1   14.16    1.15
   0 -11  -1   13.50    1.34
   0 -11  -1   14.95    1.27
   0 -11  -1   13.12    1.29
   0 -11  -1   15.87    1.22
   0 -11  -1   15.39    1.23
   0 -11  -1   15.35    1.24
   0  11   1   15.19    1.24
   0  11   1   15.07    1.26
   0  11   1   14.59    1.31
   0  11   1   14.57    1.30
   0  11   1   14.41    1.34
   0  11   1   15.32    1.24
  -1 -11  -1   10.96    0.99
  -1 -11  -1    9.69    1.03
  -1 -11  -1   10.58    0.97
  -1 -11  -1    9.88    0.93
  -1 -11  -1    8.90    1.10
  -1 -11  -1    8.39    1.04
  -1 -11  -1   13.32    1.12
   1  11   1    8.07    1.08
   1  11   1    9.61    1.01
   1  11   1   11.96    1.05
   1  11   1   10.57    1.17
   1  11   1   10.30    0.99
   1  11   1    9.01    1.05
  -2 -11  -1    0.74    0.45
  -2 -11  -1    0.77    0.51
  -2 -11  -1    0.95    0.44
  -2 -11  -1    1.85    0.58
  -2 -11  -1    1.59    0.44
  -2 -11  -1    0.33    0.53
   2  11   1    0.90    0.50
   2  11   1    1.67    0.50
   2  11   1    0.47    0.48
   2  11   1    1.05    0.53
   2  11   1    1.61    0.53
   2  11   1    0.96    0.60
  -3 -11  -1   17.59    1.40
  -3 -11  -1   14.15    1.43
  -3 -11  -1   17.01    1.57
  -3 -11  -1   16.42    1.53
  -3 -11  -1   15.24    1.41
  -3 -11  -1   16.43    1.35
   3  11   1   15.92    1.58
   3  11   1   18.16    1.57
   3  11   1   19.41    1.75
   3  11   1   18.75    1.50
   3  11   1   17.12    1.58
  -4 -11  -1    2.32    0.59
  -4 -11  -1    1.70    1.30
  -4 -11  -1    3.17    0.69
  -4 -11  -1    2.82    0.63
  -4 -11  -1    2.37    0.57
   4  11   1    2.04    0.80
   4  11   1    1.65    0.66
   4  11   1    3.02    0.72
   4  11   1    2.28    0.65
   4  11   1    3.55    0.62
  -5 -11  -1    8.51    1.20
  -5 -11  -1   10.64    1.00
  -5 -11  -1    9.25    1.12
  -5 -11  -1    8.81    1.31
  -5 -11  -1    6.21    0.93
   5  11   1    8.54    0.90
   5  11   1   10.42    1.33
   5  11   1    7.30    1.11
   5  11   1    8.32    1.29
   5  11   1    6.72    0.96
  -6 -11  -1    1.65    0.78
  -6 -11  -1    1.75    0.47
  -6 -11  -1    2.01    0.70
  -6 -11  -1    1.87    0.99
  -6 -11  -1    0.80    0.76
   6  11   1    1.86    0.76
   6  11   1    1.98    1.20
   6  11   1    0.97    0.74
   6  11   1    1.63    0.86
   6  11   1    1.18    0.76
  -7 -11  -1    5.54    0.97
  -7 -11  -1    5.50    1.02
  -7 -11  -1    6.57    0.88
  -7 -11  -1    6.58    0.98
   7  11   1    7.02    1.35
   7  11   1    4.13    1.01
   7  11   1    4.60    0.99
   7  11   1    4.83    0.88
  -8 -11  -1    0.35    0.93
  -8 -11  -1    1.01    0.61
  -8 -11  -1    0.38    0.91
  -8 -11  -1    1.31    0.98
   8  11   1    0.61    1.28
   8  11   1    0.89    0.95
   8  11   1    0.79    0.95
   8  11   1    1.26    1.84
   8  11   1   -0.06    0.90
  -9 -11  -1    1.25    0.92
  -9 -11  -1    1.91    1.08
  -9 -11  -1    1.60    1.14
   9  11   1    2.85    1.13
   9  11   1   -0.17    1.09
   9  11   1    2.60    1.42
 -10 -11  -1    0.53    1.14
  10  11   1    3.84    1.53
  10  11   1    2.61    1.36
  10  11   1    3.42    1.19
 -11 -11  -1    5.27    1.50
 -11 -11  -1    3.23    1.61
  11  11   1    5.38    1.99
  11  11   1    2.92    1.58
  11  11   1    4.44    1.78
 -10  12   1    0.27    0.85
 -10  12   1    0.75    0.76
 -10  12   1    1.87    1.04
   9 -12  -1   -0.08    0.67
  -9  12   1    0.08    1.01
  -9  12   1    0.09    0.61
  -9  12   1   -0.38    0.71
   8 -12  -1    1.04    0.63
  -8  12   1    0.15    0.52
  -8  12   1    1.73    0.68
   7 -12  -1    5.21    0.76
  -7  12   1    4.16    0.87
  -7  12   1    3.16    0.65
  -7  12   1    4.00    1.47
  -7  12   1    4.19    0.57
   6 -12  -1   -0.39    0.46
  -6  12   1   -0.22    1.13
  -6  12   1   -0.63    0.48
  -6  12   1    0.27    0.34
  -6  12   1   -0.12    0.40
  -6  12   1    0.08    0.40
  -6  12   1   -0.62    0.66
   5 -12  -1    0.44    0.48
  -5  12   1    0.33    0.46
  -5  12   1    1.26    0.40
  -5  12   1    1.12    0.52
  -5  12   1    1.39    1.03
   4 -12  -1    3.72    0.61
  -4  12   1    4.27    0.57
  -4  12   1    3.80    0.61
  -4  12   1    3.91    1.03
  -4  12   1    4.76    0.59
  -4  12   1    5.22    0.64
  -4  12   1    5.40    0.64
   3 -12  -1    5.48    0.67
   3 -12  -1    3.69    0.68
   3 -12  -1    5.20    0.74
   3 -12  -1    4.23    0.68
   3 -12  -1    4.21    0.64
  -3  12   1    3.65    0.62
  -3  12   1    4.98    0.63
  -3  12   1    5.81    0.83
  -3  12   1    6.35    0.82
  -3  12   1    4.02    0.64
  -3  12   1    6.02    0.69
  -3  12   1    6.02    1.01
   2 -12  -1    1.07    0.42
   2 -12  -1    1.48    0.43
   2 -12  -1    0.73    0.41
   2 -12  -1    1.62    0.47
   2 -12  -1    1.89    0.47
   2 -12  -1    2.08    0.54
   2 -12  -1    1.68    0.38
  -2  12   1    1.51    0.53
  -2  12   1    2.07    0.53
  -2  12   1    1.41    0.47
  -2  12   1    2.63    0.80
  -2  12   1    1.81    0.51
   1 -12  -1    2.23    0.57
   1 -12  -1    4.49    0.68
   1 -12  -1    2.85    0.55
   1 -12  -1    3.02    0.53
   1 -12  -1    4.60    0.58
   1 -12  -1    4.00    0.60
   1 -12  -1    5.01    0.65
  -1  12   1    3.33    0.62
  -1  12   1    4.62    0.59
  -1  12   1    3.36    0.60
  -1  12   1    3.59    0.66
  -1  12   1    4.04    0.63
  -1  12   1    2.84    0.58
   0 -12  -1    8.48    1.11
   0 -12  -1   11.05    1.20
   0 -12  -1   11.61    1.16
   0 -12  -1    9.38    1.15
   0 -12  -1   11.34    0.98
   0 -12  -1   10.22    1.13
   0 -12  -1   11.12    1.12
   0  12   1    9.32    1.13
   0  12   1   10.90    1.09
   0  12   1    8.32    1.16
   0  12   1   11.55    1.09
   0  12   1    9.50    1.22
   0  12   1   10.25    1.05
  -1 -12  -1    2.60    0.46
  -1 -12  -1    4.21    0.56
  -1 -12  -1    2.78    0.59
  -1 -12  -1    2.94    0.67
  -1 -12  -1    2.82    0.53
   1  12   1    3.95    0.61
   1  12   1    3.97    0.76
   1  12   1    2.77    0.68
   1  12   1    3.67    0.73
   1  12   1    4.08    0.66
   1  12   1    3.77    0.68
  -2 -12  -1    1.82    0.70
  -2 -12  -1    1.32    0.58
  -2 -12  -1    0.79    0.50
  -2 -12  -1    1.49    0.64
  -2 -12  -1    1.14    0.55
  -2 -12  -1    1.31    0.50
   2  12   1    0.76    0.53
   2  12   1    2.34    0.66
   2  12   1    1.97    0.63
   2  12   1    1.66    0.62
   2  12   1    1.50    0.73
   2  12   1    0.58    0.52
  -3 -12  -1    4.07    0.77
  -3 -12  -1    5.12    1.03
  -3 -12  -1    4.96    0.80
  -3 -12  -1    3.30    0.59
  -3 -12  -1    2.57    0.56
  -3 -12  -1    5.12    0.87
   3  12   1    4.76    0.72
   3  12   1    5.06    0.82
   3  12   1    5.23    0.86
  -4 -12  -1    3.77    0.79
  -4 -12  -1    3.84    0.78
  -4 -12  -1    4.58    0.99
  -4 -12  -1    5.07    0.87
  -4 -12  -1    3.41    0.72
  -4 -12  -1    4.07    0.64
   4  12   1    5.86    0.90
   4  12   1    4.18    0.85
   4  12   1    5.23    0.79
   4  12   1    5.97    0.90
   4  12   1    3.88    1.02
  -5 -12  -1    0.50    0.71
  -5 -12  -1    1.71    0.69
  -5 -12  -1    0.63    0.79
  -5 -12  -1    0.92    0.54
  -5 -12  -1    1.39    0.78
   5  12   1   -0.10    0.76
   5  12   1    1.18    1.06
   5  12   1    0.64    0.80
   5  12   1    1.42    0.81
   5  12   1    0.32    0.76
  -6 -12  -1   -0.81    1.00
  -6 -12  -1    0.30    0.74
  -6 -12  -1    0.71    0.88
  -6 -12  -1    0.76    0.58
  -6 -12  -1   -0.55    0.82
   6  12   1   -0.53    0.79
   6  12   1    0.91    1.01
   6  12   1    0.03    0.86
   6  12   1   -0.14    0.79
   6  12   1    1.17    1.25
  -7 -12  -1    2.23    1.28
  -7 -12  -1    3.31    1.04
  -7 -12  -1    2.83    0.68
  -7 -12  -1    3.28    1.01
  -7 -12  -1    3.08    1.06
   7  12   1    5.59    1.06
   7  12   1    4.04    1.18
   7  12   1    2.72    1.07
   7  12   1    4.59    1.53
   7  12   1    2.80    0.92
  -8 -12  -1    1.10    1.38
  -8 -12  -1    1.84    1.10
  -8 -12  -1    0.10    0.92
  -8 -12  -1    0.41    0.59
   8  12   1   -0.65    1.08
   8  12   1    1.90    1.34
   8  12   1    1.50    1.03
   8  12   1    0.66    1.12
  -9 -12  -1    0.01    0.71
  -9 -12  -1   -1.11    1.19
  -9 -12  -1    0.31    1.12
   9  12   1   -0.06    1.32
 -10 -12  -1    1.02    1.39
 -10 -12  -1    2.03    1.45
 -10 -12  -1    1.13    0.92
  10  12   1    1.97    1.55
  10  12   1    0.22    1.47
  10  12   1    1.39    1.47
   9 -13  -1    1.53    0.79
  -9  13   1    1.64    0.88
  -9  13   1    2.17    0.75
  -9  13   1    1.98    1.14
   8 -13  -1    0.11    0.72
  -8  13   1    2.58    1.08
  -8  13   1   -0.28    0.60
  -8  13   1    0.62    0.76
   7 -13  -1   16.81    1.61
  -7  13   1   12.69    1.41
  -7  13   1   13.23    1.26
  -7  13   1   12.78    1.46
   6 -13  -1    1.74    0.62
  -6  13   1    0.68    0.44
  -6  13   1    1.52    1.46
  -6  13   1    0.47    0.78
  -6  13   1    1.57    0.52
  -6  13   1    2.19    0.68
  -6  13   1    0.66    0.49
   5 -13  -1    1.37    0.60
  -5  13   1    1.07    0.48
  -5  13   1    0.34    0.55
  -5  13   1    1.43    0.62
   4 -13  -1    4.50    0.67
   4 -13  -1    5.24    0.75
  -4  13   1    4.49    1.21
  -4  13   1    5.41    0.72
  -4  13   1    3.61    0.65
  -4  13   1    3.34    0.67
  -4  13   1    5.10    0.72
  -4  13   1    4.42    0.70
  -4  13   1    5.31    0.66
   3 -13  -1    0.05    0.51
   3 -13  -1    0.97    0.71
   3 -13  -1    0.73    0.51
  -3  13   1    0.22    0.44
  -3  13   1   -0.13    0.57
  -3  13   1   -0.19    0.51
  -3  13   1    0.07    0.54
  -3  13   1    1.29    0.59
  -3  13   1    0.52    0.56
   2 -13  -1    2.40    0.57
   2 -13  -1    1.74    0.48
   2 -13  -1    2.95    0.72
   2 -13  -1    1.93    0.51
   2 -13  -1    1.85    0.46
   2 -13  -1    2.40    0.57
   2 -13  -1    2.59    0.53
  -2  13   1    3.12    0.98
  -2  13   1    1.39    0.63
  -2  13   1    3.00    0.65
  -2  13   1    3.09    0.57
  -2  13   1    2.31    0.66
  -2  13   1    2.42    0.58
   1 -13  -1    4.38    0.68
   1 -13  -1    3.87    0.69
   1 -13  -1    2.75    0.65
   1 -13  -1    3.61    0.65
   1 -13  -1    3.42    0.55
   1 -13  -1    3.75    0.65
  -1  13   1    3.48    0.71
  -1  13   1    3.48    0.71
  -1  13   1    4.49    0.70
  -1  13   1    5.22    0.71
  -1  13   1    4.37    0.78
  -1  13   1    3.19    0.64
   0 -13  -1    1.14    0.62
   0 -13  -1   -0.18    0.65
   0 -13  -1   -0.07    0.59
   0 -13  -1    0.24    0.42
   0 -13  -1   -0.23    0.48
   0 -13  -1   -0.68    0.62
   0  13   1   -0.04    0.57
   0  13   1   -0.41    0.62
   0  13   1    1.38    0.62
   0  13   1   -0.64    0.52
   0  13   1   -0.12    0.70
  -1 -13  -1    4.84    0.72
  -1 -13  -1    3.69    0.84
  -1 -13  -1    5.34    0.82
  -1 -13  -1    4.16    0.61
  -1 -13  -1    4.18    0.75
  -1 -13  -1    3.03    0.74
   1  13   1    3.31    0.74
   1  13   1    5.03    0.78
   1  13   1    2.91    0.75
   1  13   1    5.35    0.76
   1  13   1    3.74    0.71
   1  13   1    4.66    0.89
  -2 -13  -1    1.69    0.81
  -2 -13  -1    3.06    0.56
  -2 -13  -1    2.73    0.80
  -2 -13  -1    2.66    0.60
  -2 -13  -1    2.37    0.74
  -2 -13  -1    2.25    0.78
   2  13   1    3.21    0.81
   2  13   1    2.85    0.69
   2  13   1    1.26    0.72
   2  13   1    2.63    0.82
   2  13   1    3.29    0.93
  -3 -13  -1    0.03    0.66
  -3 -13  -1    0.00    0.47
  -3 -13  -1   -0.73    0.70
  -3 -13  -1    0.07    0.70
  -3 -13  -1    0.06    0.80
   3  13   1    0.07    0.73
   3  13   1    0.03    0.68
   3  13   1    0.00    0.92
   3  13   1   -0.73    0.66
   3  13   1    0.17    0.97
  -4 -13  -1    3.58    0.95
  -4 -13  -1    3.68    0.86
  -4 -13  -1    4.03    0.97
  -4 -13  -1    4.80    0.77
   4  13   1    4.11    0.96
   4  13   1    3.48    1.20
   4  13   1    2.80    0.91
   4  13   1    3.94    0.96
   4  13   1    5.82    1.54
  -5 -13  -1    0.64    0.94
  -5 -13  -1    0.68    0.92
  -5 -13  -1    1.33    0.60
  -5 -13  -1    0.10    0.92
  -5 -13  -1   -0.22    0.81
   5  13   1    1.68    0.88
   5  13   1    1.20    1.09
   5  13   1    0.26    0.89
   5  13   1   -0.62    0.86
   5  13   1    0.54    1.36
  -6 -13  -1    1.30    0.72
  -6 -13  -1    1.19    0.98
  -6 -13  -1    2.45    1.00
  -6 -13  -1    0.99    0.93
  -6 -13  -1   -0.39    1.00
   6  13   1    1.98    1.17
   6  13   1    0.83    0.96
   6  13   1    0.32    1.69
   6  13   1    0.64    0.97
   6  13   1    2.80    1.29
  -7 -13  -1   11.79    1.57
  -7 -13  -1   13.04    1.47
  -7 -13  -1    9.38    1.49
  -7 -13  -1   11.28    1.52
   7  13   1    8.03    1.48
   7  13   1   11.78    1.68
   7  13   1   10.30    1.48
   7  13   1   13.67    1.47
  -8 -13  -1    0.59    1.25
  -8 -13  -1    1.37    0.77
  -8 -13  -1    0.03    1.25
   8  13   1   -0.68    1.28
   8  13   1    1.60    1.28
  -9 -13  -1   -0.51    0.74
  -9 -13  -1    0.69    1.45
  -9 -13  -1    1.57    1.50
   9  13   1    1.15    1.50
   9  13   1    1.38    1.48
   8 -14  -1   -0.85    0.75
  -8  14   1    1.14    1.25
  -8  14   1    0.28    0.92
  -8  14   1    0.38    0.72
   7 -14  -1    4.99    0.92
  -7  14   1    5.11    0.74
  -7  14   1    5.48    0.99
  -7  14   1    4.99    1.22
   6 -14  -1    4.54    0.90
  -6  14   1    3.04    0.60
  -6  14   1    3.81    0.89
  -6  14   1    3.94    0.65
  -6  14   1    1.71    1.10
  -6  14   1    3.24    0.67
  -6  14   1    2.81    0.83
   5 -14  -1    5.44    0.86
  -5  14   1    2.62    1.77
  -5  14   1    3.24    0.66
  -5  14   1    3.78    1.09
  -5  14   1    4.66    0.74
  -5  14   1    2.33    0.81
  -5  14   1    3.91    0.80
   4 -14  -1    2.01    0.68
   4 -14  -1    1.86    0.70
  -4  14   1    2.12    0.66
  -4  14   1    2.45    1.47
  -4  14   1    0.19    0.68
  -4  14   1    1.79    0.53
  -4  14   1    2.08    0.66
  -4  14   1    1.67    0.74
  -4  14   1    1.00    0.70
   3 -14  -1    3.53    1.04
   3 -14  -1    4.65    0.75
   3 -14  -1    4.94    0.75
  -3  14   1    5.28    0.70
  -3  14   1    2.72    1.22
  -3  14   1    5.08    0.81
  -3  14   1    5.18    1.39
  -3  14   1    3.83    0.77
  -3  14   1    4.32    0.78
  -3  14   1    2.99    0.79
   2 -14  -1    2.78    0.64
   2 -14  -1    1.68    0.61
   2 -14  -1    1.85    0.52
   2 -14  -1    1.96    0.85
   2 -14  -1    1.54    0.57
   2 -14  -1    1.34    0.59
  -2  14   1    2.38    0.74
  -2  14   1    1.87    0.63
  -2  14   1    1.80    0.72
  -2  14   1    3.13    1.21
  -2  14   1    1.56    0.67
  -2  14   1    1.16    0.75
  -2  14   1    1.08    0.70
   1 -14  -1    0.23    0.53
   1 -14  -1    0.38    0.68
   1 -14  -1    0.51    0.74
   1 -14  -1    0.50    0.68
   1 -14  -1    0.41    0.57
   1 -14  -1   -0.18    0.69
  -1  14   1    0.99    0.80
  -1  14   1   -0.45    0.63
  -1  14   1    0.45    0.66
  -1  14   1   -0.40    0.69
  -1  14   1    0.38    0.71
  -1  14   1    0.14    0.71
   0 -14  -1    3.56    0.63
   0 -14  -1    4.47    0.85
   0 -14  -1    3.37    0.69
   0 -14  -1    4.45    0.89
   0 -14  -1    4.11    0.86
   0  14   1    3.82    0.98
   0  14   1    3.51    0.83
   0  14   1    3.72    0.75
   0  14   1    3.71    0.88
   0  14   1    3.80    0.83
   0  14   1    4.20    0.84
  -1 -14  -1    0.22    0.79
  -1 -14  -1    1.29    0.84
  -1 -14  -1    1.25    0.84
  -1 -14  -1    0.94    0.55
  -1 -14  -1    1.04    0.56
  -1 -14  -1   -0.23    0.79
   1  14   1    0.34    0.77
   1  14   1    0.00    0.78
   1  14   1    0.96    0.99
   1  14   1    1.17    0.68
   1  14   1    0.92    0.77
   1  14   1   -0.52    0.72
  -2 -14  -1    1.35    1.02
  -2 -14  -1    1.76    0.91
  -2 -14  -1    1.30    0.59
  -2 -14  -1    1.55    0.76
  -2 -14  -1    0.80    0.81
  -2 -14  -1    2.50    0.65
   2  14   1    0.40    1.26
   2  14   1    1.44    0.94
   2  14   1    1.63    0.79
   2  14   1    2.31    0.85
  -3 -14  -1    5.24    1.16
  -3 -14  -1    3.23    0.95
  -3 -14  -1    2.60    0.91
  -3 -14  -1    4.20    0.78
  -3 -14  -1    3.15    1.04
   3  14   1    3.07    0.99
   3  14   1    5.05    1.07
   3  14   1    2.73    0.92
   3  14   1    4.46    0.97
   3  14   1    7.06    1.34
  -4 -14  -1    0.36    1.08
  -4 -14  -1    1.81    1.09
  -4 -14  -1    1.40    0.70
  -4 -14  -1    2.72    0.97
  -4 -14  -1    1.89    1.02
   4  14   1    2.81    1.44
   4  14   1    1.27    0.95
   4  14   1    1.56    0.94
   4  14   1    3.07    1.01
   4  14   1    2.35    1.13
  -5 -14  -1    3.52    1.22
  -5 -14  -1    4.27    1.07
  -5 -14  -1    4.63    1.12
  -5 -14  -1    4.62    0.85
   5  14   1    4.03    1.11
   5  14   1    3.00    1.13
   5  14   1    2.68    1.60
   5  14   1    4.26    1.67
   5  14   1    3.98    1.16
  -6 -14  -1    4.38    0.92
  -6 -14  -1    2.95    1.32
  -6 -14  -1    3.08    1.18
  -6 -14  -1    4.42    1.45
   6  14   1    4.28    1.34
   6  14   1    3.67    1.39
   6  14   1    1.70    1.96
   6  14   1    2.09    1.23
  -7 -14  -1    6.12    1.41
  -7 -14  -1    4.35    1.51
  -7 -14  -1    7.19    1.07
   7  14   1    2.73    1.40
   7  14   1    6.48    1.85
   7  14   1    5.89    1.55
  -8 -14  -1   -0.40    0.84
  -8 -14  -1    0.85    1.56
  -8 -14  -1    0.52    1.52
   8  14   1   -2.25    2.83
   8  14   1    0.03    1.47
   7 -15  -1    1.72    0.84
  -7  15   1    2.38    0.81
  -7  15   1    2.43    1.16
  -7  15   1    1.34    1.45
  -7  15   1    1.41    1.04
   6 -15  -1    0.72    0.82
  -6  15   1    0.36    0.71
  -6  15   1    1.22    1.02
  -6  15   1   -0.26    1.23
  -6  15   1    1.48    1.09
  -6  15   1    0.42    0.71
   5 -15  -1    2.02    0.77
  -5  15   1    1.17    0.95
  -5  15   1    1.58    0.75
  -5  15   1    0.65    0.88
  -5  15   1    0.16    0.77
  -5  15   1    2.05    1.19
   4 -15  -1    5.95    0.91
   4 -15  -1    4.58    0.94
  -4  15   1    4.57    0.91
  -4  15   1    5.65    0.75
  -4  15   1    5.31    0.91
  -4  15   1    4.97    3.33
  -4  15   1    4.71    0.90
  -4  15   1    3.94    0.99
  -4  15   1    4.93    0.96
   3 -15  -1    1.62    1.36
   3 -15  -1    1.61    0.73
   3 -15  -1    1.46    0.78
  -3  15   1    1.37    0.81
  -3  15   1    1.41    1.64
  -3  15   1    1.63    0.70
  -3  15   1    1.28    0.86
  -3  15   1    0.67    0.82
  -3  15   1    1.38    0.85
  -3  15   1    0.55    0.86
   2 -15  -1    0.17    0.77
   2 -15  -1    0.08    0.65
   2 -15  -1    0.94    1.13
   2 -15  -1    0.44    0.73
  -2  15   1    0.70    0.83
  -2  15   1    0.84    0.92
  -2  15   1    0.33    0.81
  -2  15   1    1.02    0.87
  -2  15   1    0.80    1.57
  -2  15   1   -0.21    0.74
  -2  15   1   -0.02    0.83
   1 -15  -1    0.94    0.86
   1 -15  -1    1.55    0.70
   1 -15  -1   -0.12    0.94
   1 -15  -1    1.62    0.85
   1 -15  -1    0.96    0.64
   1 -15  -1   -0.21    0.81
  -1  15   1    0.97    0.84
  -1  15   1    1.94    0.88
  -1  15   1    2.19    0.90
  -1  15   1    3.06    1.03
  -1  15   1   -0.28    1.45
  -1  15   1    1.84    0.90
  -1  15   1    1.66    0.81
   0 -15  -1    0.43    0.99
   0 -15  -1    0.78    0.63
   0 -15  -1    1.07    0.93
   0 -15  -1    0.82    0.88
   0 -15  -1    0.41    0.64
   0 -15  -1    1.46    1.02
   0  15   1    1.14    1.10
   0  15   1    1.32    0.89
   0  15   1    0.67    0.88
   0  15   1    1.23    0.92
   0  15   1    1.14    0.80
   0  15   1    0.45    0.88
  -1 -15  -1    1.08    1.11
  -1 -15  -1    0.59    0.98
  -1 -15  -1    0.32    0.69
  -1 -15  -1    2.44    1.05
  -1 -15  -1    0.67    0.95
  -1 -15  -1    0.19    0.63
   1  15   1    1.96    0.93
   1  15   1    1.67    1.01
   1  15   1    0.89    0.94
   1  15   1    1.27    0.94
   1  15   1    0.16    1.23
  -2 -15  -1    0.15    1.09
  -2 -15  -1    1.20    1.05
  -2 -15  -1   -0.21    0.68
  -2 -15  -1   -0.42    1.32
  -2 -15  -1    0.43    0.67
  -2 -15  -1    1.45    1.10
   2  15   1    0.55    0.98
   2  15   1   -0.99    0.95
   2  15   1    1.10    1.15
   2  15   1    0.01    0.94
   2  15   1    0.76    1.36
  -3 -15  -1    1.03    1.19
  -3 -15  -1    1.52    0.69
  -3 -15  -1   -0.64    1.06
  -3 -15  -1    1.97    0.81
   3  15   1    0.23    1.17
   3  15   1    1.15    1.81
   3  15   1    0.33    1.03
   3  15   1    1.10    1.57
   3  15   1    1.07    1.05
  -4 -15  -1    3.24    0.89
  -4 -15  -1    3.87    1.20
  -4 -15  -1    3.42    1.31
  -4 -15  -1    4.07    1.34
   4  15   1    4.83    1.22
   4  15   1    4.67    1.37
   4  15   1    2.75    1.85
   4  15   1    4.80    1.23
   4  15   1    1.42    1.42
  -5 -15  -1    1.17    1.41
  -5 -15  -1    2.45    0.85
  -5 -15  -1    1.26    1.34
  -5 -15  -1    0.59    1.38
   5  15   1    2.57    1.25
   5  15   1    1.94    1.25
   5  15   1   -0.05    1.61
   5  15   1   -1.14    2.09
  -6 -15  -1    2.63    1.54
  -6 -15  -1    1.88    1.41
  -6 -15  -1    0.45    0.82
   6  15   1    2.68    1.89
   6  15   1   -0.61    2.54
   6  15   1    1.01    1.39
  -7 -15  -1    2.26    0.96
  -7 -15  -1    1.11    1.73
  -7 -15  -1    1.94    1.68
   7  15   1    4.65    1.62
   7  15   1    1.67    1.58
   5 -16  -1    0.01    0.90
  -5  16   1   -2.43    1.17
  -5  16   1    0.25    0.93
  -5  16   1    0.37    0.93
  -5  16   1    0.74    1.32
  -5  16   1    1.02    1.10
   4 -16  -1    2.20    0.88
  -4  16   1    2.07    0.99
  -4  16   1    2.70    1.06
  -4  16   1    2.68    1.43
  -4  16   1    1.76    0.79
  -4  16   1    2.85    0.97
  -4  16   1    1.75    1.02
  -4  16   1    1.51    1.16
   3 -16  -1    1.84    0.84
   3 -16  -1    2.20    0.95
  -3  16   1    3.51    1.08
  -3  16   1    1.12    0.99
  -3  16   1    2.77    1.15
  -3  16   1    1.46    1.00
  -3  16   1    3.19    0.89
  -3  16   1   -0.49    1.01
   2 -16  -1   -0.66    0.83
   2 -16  -1    0.62    0.89
   2 -16  -1    0.52    0.89
   2 -16  -1    2.50    1.53
   2 -16  -1    0.80    0.80
  -2  16   1   -0.66    1.04
  -2  16   1    2.01    1.01
  -2  16   1    2.98    1.29
  -2  16   1    1.52    0.96
  -2  16   1    2.29    1.19
  -2  16   1    0.03    1.02
  -2  16   1    1.62    2.82
   1 -16  -1    6.14    0.97
   1 -16  -1    4.79    0.99
   1 -16  -1    5.86    1.35
   1 -16  -1    8.26    1.25
  -1  16   1    4.07    1.15
  -1  16   1    4.52    1.08
  -1  16   1    5.13    1.20
  -1  16   1    4.74    2.06
  -1  16   1    6.28    1.15
  -1  16   1    4.26    1.36
  -1  16   1    5.85    1.19
   0 -16  -1    3.90    0.88
   0 -16  -1    4.47    0.90
   0 -16  -1    0.32    1.15
   0 -16  -1    5.56    2.34
   0 -16  -1    3.04    1.29
   0  16   1    4.35    1.95
   0  16   1    3.26    1.17
   0  16   1    3.81    1.08
   0  16   1    3.61    1.16
   0  16   1    6.20    1.23
   0  16   1    3.51    1.19
   0  16   1    6.22    1.51
  -1 -16  -1    7.52    1.32
  -1 -16  -1    5.40    0.99
  -1 -16  -1    8.01    1.08
   1  16   1    4.42    1.24
   1  16   1    4.22    1.68
   1  16   1    5.71    1.31
   1  16   1    8.55    1.49
   1  16   1    6.93    2.08
  -2 -16  -1   -0.59    1.32
  -2 -16  -1   -0.19    0.83
  -2 -16  -1    0.58    1.25
  -2 -16  -1    2.31    1.38
  -2 -16  -1    0.76    0.80
   2  16   1    0.33    1.77
   2  16   1    0.77    1.23
   2  16   1    1.67    1.28
   2  16   1    0.39    1.17
   2  16   1    1.01    1.33
  -3 -16  -1    0.10    1.41
  -3 -16  -1    0.98    0.88
  -3 -16  -1    1.65    0.92
  -3 -16  -1    3.25    1.57
  -3 -16  -1   -1.30    1.41
   3  16   1    3.21    1.36
   3  16   1    2.35    1.48
   3  16   1    0.64    1.28
   3  16   1   -0.65    1.24
   3  16   1    4.14    2.32
  -4 -16  -1    0.82    1.56
  -4 -16  -1    2.25    1.06
  -4 -16  -1    3.18    1.61
  -4 -16  -1    1.26    0.85
   4  16   1   -1.33    1.30
   4  16   1   -0.35    1.79
   4  16   1    2.69    1.39
  -5 -16  -1    0.17    1.71
  -5 -16  -1    0.85    0.94
  -5 -16  -1   -0.20    1.59
   5  16   1   -0.28    2.06
   5  16   1   -1.94    1.47
   5  16   1   -0.93    1.46
   1 -17  -1    2.69    1.94
   1 -17  -1   -1.07    1.12
   1 -17  -1    0.69    1.20
   1 -17  -1    0.66    1.01
   1 -17  -1    0.38    0.91
  -1  17   1   -0.56    1.37
  -1  17   1    0.97    1.64
  -1  17   1   -0.71    1.21
  -1  17   1    2.56    1.68
  -1  17   1    1.19    1.25
  -1  17   1    0.88    1.32
   0 -17  -1    0.74    1.34
   0 -17  -1   -0.37    1.42
   0 -17  -1    1.66    1.00
   0 -17  -1    1.21    1.66
   0 -17  -1    1.04    0.91
   0  17   1    1.21    1.81
   0  17   1    0.24    1.29
   0  17   1    2.66    1.44
   0  17   1    0.93    1.50
  -1 -17  -1    2.05    1.72
  -1 -17  -1    0.89    0.94
  -1 -17  -1    1.68    1.45
  -1 -17  -1    0.32    0.99
   1  17   1    0.10    1.34
   1  17   1    0.10    1.58
   1  17   1   -0.14    1.42
   1  17   1    0.63    2.05
   1  17   1   -2.92    1.61
   0  17  -2    1.56    2.36
   0  17  -2   -0.30    1.50
   0  17  -2    1.78    1.94
   5  16  -2    1.11    1.43
   5  16  -2    0.28    1.44
   5  16  -2    0.00    1.52
   5  16  -2    0.26    2.19
  -5 -16   2    0.15    1.69
  -5 -16   2   -0.18    1.67
  -5 -16   2   -0.07    1.69
  -5 -16   2    1.23    0.93
   4  16  -2    9.28    1.61
   4  16  -2    8.37    2.09
   4  16  -2    9.78    1.70
   4  16  -2    6.19    1.58
  -4 -16   2    7.02    1.51
  -4 -16   2    8.28    1.59
  -4 -16   2    7.65    1.12
   3  16  -2    2.47    1.30
   3  16  -2    2.47    1.62
   3  16  -2    5.06    1.73
   3  16  -2    1.83    3.58
   3  16  -2    5.12    1.51
  -3 -16   2    7.67    1.49
  -3 -16   2    6.03    1.11
  -3 -16   2    6.48    1.53
   2  16  -2   -0.27    1.15
   2  16  -2    1.27    1.32
   2  16  -2   -0.55    1.44
   2  16  -2    0.60    1.84
   2  16  -2    0.04    1.46
  -2 -16   2    0.77    0.92
  -2 -16   2   -1.35    1.26
  -2 -16   2   -0.06    1.23
  -2 -16   2    0.75    0.83
   1  16  -2   -0.03    1.17
   1  16  -2   -1.01    1.63
   1  16  -2    1.54    1.14
   1  16  -2    1.10    1.53
   1  16  -2    1.71    1.47
   1  16  -2    2.17    1.28
  -1 -16   2    0.23    0.76
  -1 -16   2    1.82    1.18
  -1 -16   2    1.74    1.21
  -1 -16   2    1.71    0.86
   0  16  -2    5.04    1.58
   0  16  -2    4.56    1.31
   0  16  -2    2.89    1.65
   0  16  -2    2.89    1.14
   0  16  -2    4.72    1.32
   0  16  -2    6.48    1.36
   0  16  -2    6.25    1.41
   0 -16   2    6.63    1.29
   0 -16   2    6.49    1.10
   0 -16   2    5.78    1.00
  -1  16  -2    2.12    1.16
  -1  16  -2    1.94    1.23
  -1  16  -2    2.29    1.68
  -1  16  -2    0.55    1.06
  -1  16  -2    0.64    1.35
  -1  16  -2    2.35    1.15
  -1  16  -2    1.63    1.24
   1 -16   2    1.03    0.85
   1 -16   2    2.68    0.84
   1 -16   2    0.15    1.00
   1 -16   2    2.42    1.20
   1 -16   2    1.17    0.91
   1 -16   2    1.53    1.24
  -2  16  -2    0.97    1.90
  -2  16  -2    2.46    1.38
  -2  16  -2    0.34    1.30
  -2  16  -2    0.46    1.00
  -2  16  -2    0.12    1.04
  -2  16  -2   -0.14    1.03
  -2  16  -2    1.37    1.25
   2 -16   2   -1.09    0.98
   2 -16   2    0.49    0.83
   2 -16   2    0.36    0.84
   2 -16   2   -0.13    0.77
  -3  16  -2    4.09    1.10
  -3  16  -2    4.65    2.14
  -3  16  -2    3.87    0.97
  -3  16  -2    5.93    1.51
  -3  16  -2    2.27    1.22
  -3  16  -2    3.66    1.09
  -3  16  -2    4.88    1.37
   3 -16   2    6.19    1.06
   3 -16   2    4.93    0.96
  -4  16  -2   10.20    1.56
  -4  16  -2    5.97    1.52
  -4  16  -2    5.57    1.26
  -4  16  -2    6.66    2.66
  -4  16  -2    9.69    1.06
  -4  16  -2    7.10    1.18
   4 -16   2    9.37    1.42
   4 -16   2   10.99    1.58
  -5  16  -2   -1.63    0.98
  -5  16  -2    0.17    1.46
  -5  16  -2    0.39    0.91
  -5  16  -2   -1.82    1.50
  -5  16  -2    2.05    0.97
   5 -16   2    0.33    1.04
   5 -16   2    0.77    0.88
   7  15  -2    1.82    1.59
   7  15  -2    1.98    1.67
  -7 -15   2   -0.14    1.49
  -7 -15   2    1.37    0.91
  -7 -15   2   -2.26    1.63
   6  15  -2    0.65    1.93
   6  15  -2    0.84    1.70
   6  15  -2   -0.82    1.34
  -6 -15   2    0.62    1.48
  -6 -15   2    0.46    1.49
  -6 -15   2    0.34    0.78
  -6 -15   2    0.25    1.48
   5  15  -2    9.74    1.54
   5  15  -2    8.06    2.34
   5  15  -2    9.82    1.96
   5  15  -2    9.21    1.54
  -5 -15   2   13.00    1.64
  -5 -15   2    7.32    1.08
  -5 -15   2    8.36    1.84
  -5 -15   2   10.75    1.61
   4  15  -2   -0.04    1.13
   4  15  -2    0.71    1.12
   4  15  -2   -1.99    1.79
   4  15  -2   -1.30    1.57
  -4 -15   2    0.11    1.25
  -4 -15   2    0.77    1.21
  -4 -15   2   -0.61    0.72
  -4 -15   2    0.40    1.06
   3  15  -2    3.13    1.12
   3  15  -2    6.70    1.32
   3  15  -2    6.70    1.48
   3  15  -2    4.96    1.30
   3  15  -2    6.70    1.24
   3  15  -2    5.55    1.68
  -3 -15   2    4.15    1.13
  -3 -15   2    3.57    1.14
  -3 -15   2    6.22    1.28
  -3 -15   2    5.47    0.84
   2  15  -2    1.94    1.18
   2  15  -2    1.40    1.43
   2  15  -2    0.03    1.10
   2  15  -2    1.03    0.98
   2  15  -2    0.57    0.97
   2  15  -2    1.31    1.11
  -2 -15   2   -0.16    0.70
  -2 -15   2    1.01    0.99
  -2 -15   2    1.06    0.90
  -2 -15   2    0.00    0.68
  -2 -15   2    0.24    1.05
   1  15  -2    3.67    1.04
   1  15  -2    2.80    1.00
   1  15  -2    5.39    1.18
   1  15  -2    3.73    1.20
   1  15  -2    3.70    1.33
   1  15  -2    4.84    1.25
  -1 -15   2    3.11    1.01
  -1 -15   2    2.83    1.02
  -1 -15   2    3.36    0.99
  -1 -15   2    4.48    0.99
  -1 -15   2    3.55    0.79
  -1 -15   2    5.60    0.86
   0  15  -2    2.60    1.22
   0  15  -2    0.85    0.91
   0  15  -2    3.89    1.03
   0  15  -2    0.75    1.00
   0  15  -2    1.92    1.07
   0  15  -2    2.81    1.29
   0  15  -2    2.88    1.21
   0 -15   2    3.54    0.81
   0 -15   2    1.26    0.96
   0 -15   2    3.16    0.95
   0 -15   2    2.15    0.91
   0 -15   2    0.40    0.87
   0 -15   2    3.66    0.78
  -1  15  -2    3.39    1.38
  -1  15  -2    4.03    1.16
  -1  15  -2    3.59    0.98
  -1  15  -2    5.32    1.11
  -1  15  -2    3.89    0.99
  -1  15  -2    4.64    0.96
  -1  15  -2    1.91    1.13
   1 -15   2    4.83    0.79
   1 -15   2    5.82    1.11
   1 -15   2    4.71    0.91
   1 -15   2    3.96    0.84
   1 -15   2    2.57    0.76
   1 -15   2    3.11    1.03
  -2  15  -2   -0.57    0.83
  -2  15  -2    1.09    0.85
  -2  15  -2    2.07    0.99
  -2  15  -2   -0.44    0.84
  -2  15  -2    0.33    1.00
  -2  15  -2   -0.55    0.96
  -2  15  -2    0.00    1.44
   2 -15   2    0.40    0.97
   2 -15   2    0.47    0.72
   2 -15   2    0.28    0.66
   2 -15   2   -0.70    0.79
  -3  15  -2    6.73    1.00
  -3  15  -2    5.48    0.98
  -3  15  -2    5.44    1.12
  -3  15  -2    4.98    1.05
  -3  15  -2    4.65    0.89
  -3  15  -2    5.85    1.17
  -3  15  -2    7.36    1.73
   3 -15   2    6.43    0.95
   3 -15   2    6.07    0.93
  -4  15  -2    1.37    0.77
  -4  15  -2    1.15    0.80
  -4  15  -2    0.83    0.68
  -4  15  -2    0.10    0.88
  -4  15  -2    1.58    1.18
  -4  15  -2   -0.28    1.79
  -4  15  -2   -0.11    0.73
  -4  15  -2   -0.60    1.06
   4 -15   2    0.74    0.74
   4 -15   2    1.08    0.89
  -5  15  -2    8.81    1.53
  -5  15  -2    9.46    1.09
  -5  15  -2   11.61    1.51
  -5  15  -2   14.15    2.97
  -5  15  -2   10.67    1.43
   5 -15   2   11.84    1.59
   5 -15   2   16.21    1.81
  -6  15  -2    0.40    0.64
  -6  15  -2   -0.27    1.31
   6 -15   2    0.15    0.77
  -7  15  -2    1.09    1.33
  -7  15  -2    2.05    0.91
  -7  15  -2   -0.61    0.86
   7 -15   2    1.74    0.91
   8  14  -2    7.43    1.67
   8  14  -2    7.00    2.04
  -8 -14   2    7.27    1.59
  -8 -14   2    6.38    1.09
  -8 -14   2    3.96    1.63
   7  14  -2    0.35    1.31
   7  14  -2    1.90    1.38
   7  14  -2    3.00    1.86
  -7 -14   2   -1.21    1.33
  -7 -14   2    2.65    1.51
  -7 -14   2    0.74    1.41
  -7 -14   2    1.56    0.85
   6  14  -2    1.47    2.00
   6  14  -2    0.29    1.27
   6  14  -2   -0.78    1.11
  -6 -14   2    0.53    1.34
  -6 -14   2   -0.08    0.70
  -6 -14   2   -0.54    1.20
  -6 -14   2    0.10    1.07
   5  14  -2    1.60    1.72
   5  14  -2    0.77    1.16
   5  14  -2    1.81    1.33
   5  14  -2    1.14    1.17
   5  14  -2    1.11    1.05
  -5 -14   2    1.58    0.67
  -5 -14   2    3.17    1.01
  -5 -14   2    1.52    1.13
  -5 -14   2    1.65    1.16
   4  14  -2   10.30    1.39
   4  14  -2    8.51    1.66
   4  14  -2    7.62    1.25
   4  14  -2    7.71    1.37
   4  14  -2   12.46    1.44
  -4 -14   2   11.98    1.45
  -4 -14   2   10.27    1.44
  -4 -14   2   13.40    1.67
  -4 -14   2   12.15    1.36
  -4 -14   2    9.53    1.60
   3  14  -2    2.65    1.29
   3  14  -2    1.34    0.97
   3  14  -2    0.95    1.01
   3  14  -2    0.03    0.86
  -3 -14   2    0.52    1.14
  -3 -14   2    1.80    0.64
  -3 -14   2    1.55    0.79
  -3 -14   2    2.59    1.00
  -3 -14   2    2.09    0.97
   2  14  -2    1.50    1.43
   2  14  -2    0.73    0.92
   2  14  -2    2.02    0.90
   2  14  -2    3.49    0.98
   2  14  -2    3.63    1.00
  -2 -14   2    2.18    0.74
  -2 -14   2    3.49    0.71
  -2 -14   2    3.28    1.10
  -2 -14   2    2.52    0.77
  -2 -14   2    3.24    0.94
  -2 -14   2    1.15    0.85
   1  14  -2   -0.18    0.80
   1  14  -2   -0.76    0.80
   1  14  -2    0.11    1.02
   1  14  -2   -0.37    0.80
   1  14  -2    0.47    0.92
   1  14  -2    0.25    0.93
  -1 -14   2    0.73    0.59
  -1 -14   2   -0.21    0.60
  -1 -14   2    0.56    0.67
  -1 -14   2   -1.43    0.73
  -1 -14   2   -0.05    0.78
   0  14  -2    0.34    0.83
   0  14  -2    0.33    0.92
   0  14  -2   -0.03    0.78
   0  14  -2   -0.52    0.71
   0  14  -2    0.57    0.90
   0  14  -2   -0.09    0.73
   0 -14   2   -0.23    0.54
   0 -14   2   -0.62    0.71
   0 -14   2    0.23    0.72
   0 -14   2    0.54    0.61
   0 -14   2   -0.21    0.67
  -1  14  -2    0.44    0.88
  -1  14  -2    0.12    1.01
  -1  14  -2    0.49    0.71
  -1  14  -2   -0.42    0.79
  -1  14  -2    0.53    0.86
  -1  14  -2    0.50    0.72
  -1  14  -2   -0.12    0.70
   1 -14   2    0.44    0.66
   1 -14   2    0.14    0.65
   1 -14   2   -0.54    0.66
   1 -14   2    0.36    0.53
   1 -14   2   -0.34    0.71
   1 -14   2    0.12    0.54
  -2  14  -2    1.76    0.75
  -2  14  -2    1.88    0.74
  -2  14  -2    2.89    0.75
  -2  14  -2    3.29    0.96
  -2  14  -2    1.94    0.86
  -2  14  -2    3.00    0.84
  -2  14  -2    2.71    1.15
   2 -14   2    2.67    0.69
   2 -14   2    3.42    0.55
   2 -14   2    3.12    0.70
   2 -14   2    2.33    0.66
   2 -14   2    3.07    0.75
  -3  14  -2    2.21    0.89
  -3  14  -2    1.56    0.69
  -3  14  -2    1.94    0.72
  -3  14  -2    0.39    0.60
  -3  14  -2    2.51    0.78
  -3  14  -2    0.39    0.89
  -3  14  -2    1.79    1.89
  -3  14  -2    2.09    0.66
   3 -14   2    2.38    0.69
   3 -14   2    1.09    0.61
  -4  14  -2    9.13    1.21
  -4  14  -2   11.30    1.22
  -4  14  -2   10.10    1.35
  -4  14  -2    9.47    1.25
  -4  14  -2   11.66    1.69
  -4  14  -2   11.56    1.15
  -4  14  -2    7.51    1.02
   4 -14   2   12.64    1.46
   4 -14   2   12.89    1.39
  -5  14  -2    2.04    1.03
  -5  14  -2    2.28    1.61
  -5  14  -2    1.47    0.64
  -5  14  -2    1.52    0.63
  -5  14  -2    0.86    0.68
   5 -14   2    2.72    0.82
   5 -14   2    2.28    0.74
  -6  14  -2    0.50    1.05
  -6  14  -2    0.06    0.66
  -6  14  -2   -0.03    0.53
  -6  14  -2    0.07    1.87
  -6  14  -2    0.00    0.57
   6 -14   2    0.10    0.66
   6 -14   2    0.10    0.73
  -7  14  -2    0.84    1.15
  -7  14  -2    1.24    0.74
  -7  14  -2    1.04    0.75
   7 -14   2    1.16    0.78
  -8  14  -2    6.19    1.03
  -8  14  -2    7.37    0.98
  -8  14  -2    5.57    1.36
   8 -14   2    6.01    1.02
   9  13  -2    0.58    1.49
   9  13  -2    0.79    1.58
  -9 -13   2    0.41    1.46
  -9 -13   2    1.42    0.83
  -9 -13   2    0.46    1.57
   8  13  -2    0.44    1.30
   8  13  -2    0.03    1.32
  -8 -13   2    0.88    1.24
  -8 -13   2    0.73    1.29
  -8 -13   2    0.33    0.76
   7  13  -2    6.01    1.40
   7  13  -2    6.99    1.59
   7  13  -2    4.82    1.28
  -7 -13   2    6.72    1.42
  -7 -13   2    3.97    1.24
  -7 -13   2    4.61    0.84
  -7 -13   2    5.53    1.31
   6  13  -2   12.92    2.06
   6  13  -2   16.25    1.67
   6  13  -2   17.40    2.08
   6  13  -2   14.01    1.76
  -6 -13   2   11.40    1.59
  -6 -13   2   17.08    1.54
  -6 -13   2   16.13    2.11
  -6 -13   2   14.66    2.17
  -6 -13   2   17.00    1.99
   5  13  -2    1.61    0.92
   5  13  -2    0.85    0.99
   5  13  -2    1.55    0.96
   5  13  -2    0.40    1.35
   5  13  -2    0.67    1.07
  -5 -13   2    1.28    0.97
  -5 -13   2    1.26    1.13
  -5 -13   2    1.37    0.89
  -5 -13   2    0.18    0.81
  -5 -13   2    2.38    0.66
   4  13  -2    0.59    0.82
   4  13  -2    1.30    0.96
   4  13  -2   -0.19    0.78
   4  13  -2    1.42    0.88
   4  13  -2    0.43    1.16
  -4 -13   2    0.68    0.53
  -4 -13   2    0.46    0.86
  -4 -13   2    0.67    1.15
  -4 -13   2    1.33    0.78
  -4 -13   2    0.97    0.79
   3  13  -2    1.42    0.79
   3  13  -2    2.59    0.82
   3  13  -2    3.14    0.93
   3  13  -2    3.20    0.89
   3  13  -2    3.66    1.09
  -3 -13   2    3.07    1.03
  -3 -13   2    1.20    0.81
  -3 -13   2    2.95    0.64
  -3 -13   2    2.49    0.68
  -3 -13   2    2.89    0.77
   2  13  -2    1.65    0.72
   2  13  -2    3.23    0.85
   2  13  -2    1.35    0.92
   2  13  -2    1.52    0.75
   2  13  -2    1.12    0.71
  -2 -13   2    1.92    0.71
  -2 -13   2    0.84    0.49
  -2 -13   2    1.75    0.59
  -2 -13   2    1.63    0.96
  -2 -13   2    2.09    0.76
   1  13  -2    0.50    0.69
   1  13  -2    0.32    0.70
   1  13  -2    0.76    0.73
   1  13  -2   -0.20    0.82
   1  13  -2    0.43    0.69
   1  13  -2    0.94    0.66
  -1 -13   2    0.58    0.51
  -1 -13   2    0.65    0.65
  -1 -13   2    0.47    0.96
  -1 -13   2   -0.06    0.53
  -1 -13   2    0.30    0.52
  -1 -13   2   -0.28    0.61
  -1 -13   2   -0.02    0.81
   0  13  -2   -0.25    0.67
   0  13  -2    0.29    0.67
   0  13  -2    0.02    0.61
   0  13  -2    0.70    0.71
   0  13  -2    0.29    0.75
   0  13  -2   -1.27    0.74
   0 -13   2   -0.55    0.68
   0 -13   2    0.16    0.52
   0 -13   2   -0.16    0.45
   0 -13   2    0.73    0.63
   0 -13   2    0.24    0.49
  -1  13  -2    0.68    0.60
  -1  13  -2    1.21    0.61
  -1  13  -2    0.23    0.80
  -1  13  -2    0.64    0.61
  -1  13  -2   -0.35    0.62
  -1  13  -2    1.19    0.73
   1 -13   2   -0.12    0.69
   1 -13   2    0.37    0.51
   1 -13   2   -0.22    0.52
   1 -13   2   -0.13    0.53
   1 -13   2    0.75    0.49
   1 -13   2    0.34    0.56
   1 -13   2    0.67    0.54
  -2  13  -2    1.31    0.62
  -2  13  -2    1.68    0.68
  -2  13  -2    2.42    0.79
  -2  13  -2    1.85    0.69
  -2  13  -2    2.64    0.54
  -2  13  -2    1.24    0.90
  -2  13  -2    2.51    0.62
  -2  13  -2    1.08    0.62
   2 -13   2    2.78    0.48
   2 -13   2    2.92    0.59
   2 -13   2    1.83    0.51
   2 -13   2    1.58    0.48
   2 -13   2    1.43    0.51
   2 -13   2    1.64    0.53
   2 -13   2    2.00    0.55
  -3  13  -2    3.63    0.70
  -3  13  -2    3.10    0.65
  -3  13  -2    0.74    0.96
  -3  13  -2    2.11    0.68
  -3  13  -2    3.93    0.61
  -3  13  -2    1.50    0.60
  -3  13  -2    3.00    0.56
   3 -13   2    5.43    0.73
   3 -13   2    3.32    0.75
  -4  13  -2    1.00    0.58
  -4  13  -2    0.20    0.50
  -4  13  -2   -0.01    0.67
  -4  13  -2    1.39    0.49
  -4  13  -2    2.01    1.22
  -4  13  -2   -0.32    0.50
  -4  13  -2    1.21    0.60
   4 -13   2    0.43    0.55
   4 -13   2    1.60    0.58
  -5  13  -2    0.89    0.85
  -5  13  -2    0.90    1.26
  -5  13  -2    0.28    0.52
  -5  13  -2    0.24    0.52
  -5  13  -2    1.19    0.55
   5 -13   2    0.85    0.59
   5 -13   2    1.59    0.69
  -6  13  -2   14.90    1.31
  -6  13  -2   17.31    1.43
  -6  13  -2   12.79    2.01
  -6  13  -2   15.99    1.34
  -6  13  -2   17.93    1.90
   6 -13   2   14.34    1.40
   6 -13   2   11.54    1.47
  -7  13  -2    5.98    0.75
  -7  13  -2    4.52    1.11
  -7  13  -2    3.79    1.82
  -7  13  -2    5.09    0.77
   7 -13   2    3.92    0.79
  -8  13  -2    0.50    1.17
  -8  13  -2    0.03    0.68
  -8  13  -2    1.27    0.73
   8 -13   2    0.51    0.70
  -9  13  -2    0.34    0.83
  -9  13  -2   -0.22    0.76
  -9  13  -2    1.22    1.27
   9 -13   2    0.43    0.77
  10  12  -2    0.16    1.50
  10  12  -2   -1.39    1.07
  10  12  -2    0.14    1.60
 -10 -12   2    0.57    0.84
 -10 -12   2    0.13    1.45
 -10 -12   2    2.31    1.43
   9  12  -2    0.20    2.12
   9  12  -2   -0.10    1.39
  -9 -12   2    0.09    1.27
  -9 -12   2    1.12    0.76
  -9 -12   2    2.01    1.25
   8  12  -2   -0.12    1.07
   8  12  -2    0.19    1.40
   8  12  -2   -0.41    1.12
  -8 -12   2    1.30    1.09
  -8 -12   2   -0.04    0.66
  -8 -12   2    0.21    1.04
  -8 -12   2    0.46    1.17
   7  12  -2    2.29    1.21
   7  12  -2    1.63    1.56
   7  12  -2    2.31    1.05
   7  12  -2    2.50    1.06
   7  12  -2    0.53    0.97
  -7 -12   2    2.19    0.97
  -7 -12   2    1.33    0.92
  -7 -12   2    1.39    0.65
  -7 -12   2    0.96    1.28
  -7 -12   2    2.07    1.01
   6  12  -2    0.22    0.84
   6  12  -2    1.53    1.63
   6  12  -2    0.51    0.87
   6  12  -2    0.14    1.25
   6  12  -2   -0.06    1.00
  -6 -12   2    0.80    0.81
  -6 -12   2    0.15    1.15
  -6 -12   2    0.95    0.84
  -6 -12   2    1.31    0.86
  -6 -12   2    0.29    0.57
   5  12  -2   13.32    1.65
   5  12  -2   15.14    1.76
   5  12  -2   13.10    1.57
   5  12  -2   14.99    1.84
   5  12  -2   11.51    1.63
  -5 -12   2   11.84    1.60
  -5 -12   2   12.87    1.92
  -5 -12   2   14.22    1.53
  -5 -12   2   12.59    1.26
  -5 -12   2   11.98    1.67
   4  12  -2    1.29    0.96
   4  12  -2    1.26    0.79
   4  12  -2    0.93    0.72
   4  12  -2    0.02    0.67
   4  12  -2    0.83    1.28
  -4 -12   2    1.20    1.29
  -4 -12   2    1.38    0.75
  -4 -12   2    1.58    0.64
  -4 -12   2    0.85    0.74
  -4 -12   2    0.25    0.89
  -4 -12   2    0.63    0.49
   3  12  -2    0.92    0.66
   3  12  -2    2.87    0.76
   3  12  -2    3.89    1.43
   3  12  -2    1.76    0.68
   3  12  -2    1.91    0.76
  -3 -12   2    3.55    1.18
  -3 -12   2    2.04    0.53
  -3 -12   2    1.55    0.73
  -3 -12   2    2.69    0.71
  -3 -12   2    1.88    0.60
   2  12  -2    0.13    0.68
   2  12  -2    2.69    0.65
   2  12  -2    0.16    0.74
   2  12  -2    2.18    0.63
   2  12  -2    2.19    0.67
  -2 -12   2    0.99    0.48
  -2 -12   2    1.63    0.60
  -2 -12   2    1.87    0.63
  -2 -12   2    0.98    0.47
  -2 -12   2    1.22    0.75
   1  12  -2    2.96    0.66
   1  12  -2    4.95    0.83
   1  12  -2    5.66    0.78
   1  12  -2    4.38    0.66
   1  12  -2    3.47    0.68
   1  12  -2    4.15    0.70
  -1 -12   2    3.85    0.69
  -1 -12   2    4.09    0.61
  -1 -12   2    4.45    0.91
  -1 -12   2    5.58    0.78
  -1 -12   2    3.90    0.77
   0  12  -2   11.79    1.16
   0  12  -2    7.02    1.12
   0  12  -2    8.63    1.12
   0  12  -2   11.14    1.26
   0  12  -2   10.34    1.16
   0  12  -2    9.73    1.26
   0 -12   2   10.40    1.21
   0 -12   2   11.96    1.05
   0 -12   2    9.50    1.05
   0 -12   2    9.78    1.03
   0 -12   2   12.76    1.31
   0 -12   2   11.08    1.13
   0 -12   2   10.07    1.13
  -1  12  -2    4.21    0.58
  -1  12  -2    4.44    0.79
  -1  12  -2    6.03    0.72
  -1  12  -2    5.18    0.74
  -1  12  -2    5.28    0.71
  -1  12  -2    4.28    0.66
  -1  12  -2    3.17    0.64
   1 -12   2    4.44    0.57
   1 -12   2    4.93    0.64
   1 -12   2    5.08    0.63
   1 -12   2    5.36    0.83
   1 -12   2    5.77    0.77
   1 -12   2    4.66    0.66
  -2  12  -2    0.54    0.62
  -2  12  -2    0.57    0.72
  -2  12  -2    0.75    0.84
  -2  12  -2    0.95    0.62
  -2  12  -2    1.63    0.45
  -2  12  -2    1.69    0.52
  -2  12  -2    0.94    0.51
   2 -12   2    1.52    0.43
   2 -12   2    2.11    0.41
   2 -12   2    0.77    0.42
   2 -12   2    1.08    0.40
   2 -12   2    0.95    0.45
   2 -12   2    0.96    0.43
   2 -12   2    1.13    0.45
  -3  12  -2    2.30    0.54
  -3  12  -2    1.93    0.46
  -3  12  -2    3.73    0.86
  -3  12  -2    1.97    0.53
  -3  12  -2    2.17    0.53
  -3  12  -2    2.41    0.57
  -3  12  -2    2.69    0.51
   3 -12   2    2.67    0.41
   3 -12   2    2.46    0.40
   3 -12   2    1.58    0.52
   3 -12   2    2.64    0.49
  -4  12  -2    0.25    0.47
  -4  12  -2    1.00    0.43
  -4  12  -2    0.96    0.42
  -4  12  -2    1.31    0.50
  -4  12  -2    0.65    0.86
  -4  12  -2    0.62    0.41
  -4  12  -2    0.98    0.90
   4 -12   2    0.51    0.45
   4 -12   2    0.96    0.47
  -5  12  -2   12.12    1.15
  -5  12  -2   11.79    1.50
  -5  12  -2   10.77    1.36
  -5  12  -2   14.68    1.15
  -5  12  -2   14.11    1.17
   5 -12   2   16.26    1.45
  -6  12  -2    0.15    0.36
  -6  12  -2    0.62    0.73
  -6  12  -2    0.15    0.39
  -6  12  -2   -0.02    0.45
  -6  12  -2    0.49    1.16
   6 -12   2    0.17    0.49
   6 -12   2    0.55    0.58
  -7  12  -2    2.69    0.57
  -7  12  -2    1.79    1.45
  -7  12  -2    0.35    0.78
  -7  12  -2    2.03    0.55
   7 -12   2    1.57    0.58
  -8  12  -2    0.53    0.56
  -8  12  -2    0.02    0.60
  -8  12  -2    0.28    0.84
  -8  12  -2   -0.26    1.69
   8 -12   2    0.97    0.63
  -9  12  -2    0.67    0.71
  -9  12  -2    0.93    0.64
  -9  12  -2    0.32    1.00
   9 -12   2    0.58    0.68
 -10  12  -2    0.80    0.80
 -10  12  -2    0.20    1.08
 -10  12  -2    0.00    0.75
  11  11  -2   -0.30    1.13
  11  11  -2    1.36    1.29
  11  11  -2    1.02    1.65
  11  11  -2    1.26    1.71
 -11 -11   2   -0.84    1.54
 -11 -11   2    1.40    0.84
 -11 -11   2    0.48    1.40
  10  11  -2    5.97    1.49
  10  11  -2    6.20    1.55
  10  11  -2    6.51    1.12
 -10 -11   2    7.45    1.50
 -10 -11   2   10.19    1.19
   9  11  -2   -0.40    1.09
   9  11  -2   -0.44    1.46
   9  11  -2    0.76    1.15
  -9 -11   2    0.81    1.51
  -9 -11   2   -0.25    1.19
  -9 -11   2    0.12    1.05
  -9 -11   2    0.72    0.68
  -9 -11   2   -0.20    1.03
   8  11  -2   -0.40    2.04
   8  11  -2   -0.44    1.00
   8  11  -2   -0.45    0.93
   8  11  -2    1.03    1.03
  -8 -11   2   -0.79    0.58
  -8 -11   2   -0.65    1.31
  -8 -11   2   -0.11    0.90
  -8 -11   2    0.44    0.88
  -8 -11   2    0.55    1.13
   7  11  -2   11.50    1.39
   7  11  -2   10.88    1.68
   7  11  -2    7.44    1.17
   7  11  -2   10.48    1.31
   7  11  -2    9.31    1.29
  -7 -11   2    9.69    1.13
  -7 -11   2    8.03    1.23
  -7 -11   2   10.06    1.43
  -7 -11   2    9.87    1.50
  -7 -11   2    6.79    1.12
   6  11  -2   14.10    2.05
   6  11  -2   12.80    1.56
   6  11  -2   12.71    1.67
   6  11  -2   13.59    1.71
  -6 -11   2   12.21    1.57
  -6 -11   2   10.82    1.71
  -6 -11   2   10.12    1.48
  -6 -11   2   13.84    1.24
  -6 -11   2   13.20    1.49
   5  11  -2    1.34    0.68
   5  11  -2    1.46    1.12
   5  11  -2    1.70    0.81
   5  11  -2    2.02    0.69
   5  11  -2    1.44    0.94
  -5 -11   2    0.36    0.67
  -5 -11   2    0.72    0.63
  -5 -11   2    0.66    1.18
  -5 -11   2    1.32    0.49
  -5 -11   2    1.42    0.69
   4  11  -2    5.01    0.75
   4  11  -2    4.69    1.22
   4  11  -2    4.76    0.84
   4  11  -2    5.84    0.95
   4  11  -2    3.84    0.77
  -4 -11   2    4.09    1.11
  -4 -11   2    3.73    0.58
  -4 -11   2    3.62    0.70
  -4 -11   2    3.62    0.72
  -4 -11   2    3.44    0.67
   3  11  -2   13.62    1.33
   3  11  -2   13.41    1.33
   3  11  -2   12.92    1.39
   3  11  -2   12.44    1.35
   3  11  -2   14.84    1.53
  -3 -11   2   14.21    1.19
  -3 -11   2   12.76    1.79
  -3 -11   2   10.67    1.29
  -3 -11   2   13.37    1.16
  -3 -11   2   12.24    1.35
   2  11  -2    8.38    1.07
   2  11  -2    8.29    1.04
   2  11  -2    9.85    1.24
   2  11  -2   10.44    1.15
   2  11  -2    8.35    1.11
  -2 -11   2   10.27    1.14
  -2 -11   2    9.00    1.06
  -2 -11   2    9.09    0.94
  -2 -11   2    7.00    1.10
  -2 -11   2   11.30    0.95
   1  11  -2   11.18    1.25
   1  11  -2   13.01    1.34
   1  11  -2   13.47    1.23
   1  11  -2   14.64    1.28
   1  11  -2   13.02    1.24
  -1 -11   2   13.93    1.31
  -1 -11   2   13.19    1.24
  -1 -11   2   17.48    1.21
  -1 -11   2   14.66    1.33
  -1 -11   2   15.25    1.38
   0  11  -2   10.58    1.14
   0  11  -2   10.14    1.10
   0  11  -2    8.52    1.01
   0  11  -2   10.18    1.07
   0  11  -2   10.23    1.04
   0  11  -2    8.85    1.04
   0 -11   2   11.05    1.15
   0 -11   2   10.93    0.94
   0 -11   2   10.64    0.97
   0 -11   2   10.34    1.02
   0 -11   2    8.48    1.00
   0 -11   2    8.95    0.90
  -1  11  -2   15.19    1.24
  -1  11  -2   14.07    1.14
  -1  11  -2   12.38    1.24
  -1  11  -2   13.14    1.29
  -1  11  -2   15.98    1.37
  -1  11  -2   13.77    1.22
   1 -11   2   15.74    1.19
   1 -11   2   15.28    1.25
   1 -11   2   17.50    1.34
   1 -11   2   14.78    1.21
   1 -11   2   12.76    1.25
   1 -11   2   14.39    1.24
  -2  11  -2    8.72    0.92
  -2  11  -2    9.21    1.09
  -2  11  -2    9.80    0.85
  -2  11  -2    7.22    0.95
  -2  11  -2    8.78    0.99
  -2  11  -2    8.84    0.92
  -2  11  -2    9.80    1.21
   2 -11   2   10.81    0.89
   2 -11   2   11.03    0.92
   2 -11   2   10.77    0.99
   2 -11   2    8.97    0.91
   2 -11   2   10.79    0.96
   2 -11   2    9.32    0.89
  -3  11  -2   14.74    1.18
  -3  11  -2   10.40    1.15
  -3  11  -2   13.71    1.11
  -3  11  -2   12.41    1.31
  -3  11  -2   13.78    1.15
  -3  11  -2   12.87    1.08
  -3  11  -2   15.62    1.52
   3 -11   2   14.09    1.21
   3 -11   2   14.51    1.11
   3 -11   2   14.93    1.24
   3 -11   2   14.36    1.10
  -4  11  -2    5.13    0.86
  -4  11  -2    4.13    0.55
  -4  11  -2    5.11    0.61
  -4  11  -2    4.70    0.65
  -4  11  -2    4.42    0.55
  -4  11  -2    3.47    0.61
  -4  11  -2    4.64    0.65
   4 -11   2    5.34    0.75
   4 -11   2    4.58    0.68
  -5  11  -2    2.20    0.41
  -5  11  -2    1.41    0.40
  -5  11  -2    1.23    0.86
  -5  11  -2    1.18    0.60
  -5  11  -2    1.21    0.39
   5 -11   2    1.35    0.46
   5 -11   2    1.15    0.46
  -6  11  -2   17.13    2.02
  -6  11  -2   13.95    1.46
  -6  11  -2   13.45    1.07
  -6  11  -2   13.43    1.15
   6 -11   2   16.56    1.39
   6 -11   2   15.01    1.40
  -7  11  -2    9.79    1.07
  -7  11  -2   10.51    0.99
  -7  11  -2   12.34    1.36
  -7  11  -2    8.53    1.45
   7 -11   2   11.91    1.24
  -8  11  -2    0.27    1.13
  -8  11  -2    0.09    0.46
  -8  11  -2   -0.08    0.51
  -8  11  -2   -0.19    0.68
   8 -11   2    0.29    0.53
  -9  11  -2   -0.32    0.58
  -9  11  -2    0.48    0.56
   9 -11   2   -0.52    0.56
 -10  11  -2    7.81    0.99
 -10  11  -2    8.55    1.16
 -10  11  -2    9.85    1.26
 -11  11  -2    2.13    1.06
 -11  11  -2    1.23    0.80
 -11  11  -2    0.44    0.90
  12  10  -2    2.15    1.31
  12  10  -2    2.90    1.20
  12  10  -2    2.87    1.22
  12  10  -2    2.56    1.74
  12  10  -2    3.22    1.82
 -12 -10   2    3.09    1.53
 -12 -10   2    1.77    0.93
 -12 -10   2    0.67    1.60
  11  10  -2    4.02    1.48
  11  10  -2    7.34    1.18
  11  10  -2    3.12    1.42
  11  10  -2    4.72    1.12
 -11 -10   2    6.38    1.39
 -11 -10   2    4.53    1.42
 -11 -10   2    5.04    0.96
  10  10  -2    0.30    1.12
  10  10  -2    0.45    1.15
  10  10  -2    0.90    0.87
 -10 -10   2   -1.75    1.53
 -10 -10   2    0.29    1.04
 -10 -10   2   -0.12    0.66
 -10 -10   2    1.09    1.05
   9  10  -2   -0.19    0.72
   9  10  -2   -0.45    1.01
   9  10  -2    0.23    1.22
   9  10  -2    0.60    0.98
   9  10  -2    0.34    1.01
  -9 -10   2   -1.02    0.88
  -9 -10   2    1.13    0.98
  -9 -10   2    0.07    0.59
  -9 -10   2    0.15    0.97
  -9 -10   2    0.27    1.62
   8  10  -2    1.71    1.02
   8  10  -2    0.66    0.83
   8  10  -2    0.90    1.27
   8  10  -2    2.16    1.03
   8  10  -2   -0.21    0.84
  -8 -10   2    1.70    0.82
  -8 -10   2    1.33    0.49
  -8 -10   2    0.66    0.80
  -8 -10   2    0.82    1.09
  -8 -10   2    1.78    1.61
  -8 -10   2   -0.50    0.79
   7  10  -2   10.58    1.65
   7  10  -2   14.26    1.99
   7  10  -2   11.05    1.50
   7  10  -2    9.58    1.30
   7  10  -2   11.83    1.60
  -7 -10   2   13.85    1.56
  -7 -10   2   13.04    1.54
  -7 -10   2   12.39    1.23
  -7 -10   2   10.91    1.70
  -7 -10   2   11.63    1.49
   6  10  -2    5.50    0.85
   6  10  -2    4.01    0.74
   6  10  -2    4.95    0.88
   6  10  -2    4.89    0.85
   6  10  -2    4.41    0.99
  -6 -10   2    5.19    2.34
  -6 -10   2    2.83    0.67
  -6 -10   2    3.41    0.75
  -6 -10   2    5.49    0.71
  -6 -10   2    4.70    0.79
   5  10  -2   11.37    1.25
   5  10  -2    9.75    1.51
   5  10  -2   10.91    1.23
   5  10  -2   11.08    1.30
   5  10  -2   10.50    1.33
  -5 -10   2   13.58    1.86
  -5 -10   2    9.84    1.29
  -5 -10   2    9.93    1.07
  -5 -10   2   13.50    1.27
  -5 -10   2   12.64    1.22
   4  10  -2   12.02    1.19
   4  10  -2    9.38    1.23
   4  10  -2    8.73    1.38
   4  10  -2   12.51    1.27
   4  10  -2   13.73    1.22
  -4 -10   2   12.00    1.23
  -4 -10   2    9.93    1.15
  -4 -10   2   10.58    1.17
  -4 -10   2   11.32    1.69
  -4 -10   2   11.82    1.04
  -4 -10   2   10.53    1.09
   3  10  -2    3.63    0.68
   3  10  -2    3.41    0.62
   3  10  -2    3.02    0.53
   3  10  -2    3.56    0.69
   3  10  -2    3.70    0.62
  -3 -10   2    3.42    0.55
  -3 -10   2    2.56    0.46
  -3 -10   2    2.85    0.58
  -3 -10   2    3.42    0.49
  -3 -10   2    3.22    1.05
  -3 -10   2    3.27    0.58
   2  10  -2    7.82    0.91
   2  10  -2    8.07    1.01
   2  10  -2    7.17    0.90
   2  10  -2    7.89    1.05
   2  10  -2    8.97    0.99
  -2 -10   2    8.33    0.79
  -2 -10   2    6.31    0.92
  -2 -10   2    8.17    0.90
  -2 -10   2    6.93    0.90
  -2 -10   2    8.00    0.94
   1  10  -2   12.06    1.19
   1  10  -2   13.73    1.23
   1  10  -2   13.02    1.17
   1  10  -2   14.38    1.15
   1  10  -2   12.97    1.24
  -1 -10   2   13.25    1.20
  -1 -10   2   12.66    1.16
  -1 -10   2   14.42    1.41
  -1 -10   2   13.41    1.08
  -1 -10   2   13.81    1.14
  -1 -10   2   15.12    1.21
   0  10  -2    0.56    0.41
   0  10  -2    0.89    0.41
   0  10  -2    0.40    0.41
   0  10  -2    1.15    0.44
   0  10  -2   -0.05    0.37
   0  10  -2    0.63    0.43
   0 -10   2    0.39    0.36
   0 -10   2    0.30    0.36
   0 -10   2    0.68    0.28
   0 -10   2    0.29    0.38
   0 -10   2    0.69    0.31
   0 -10   2   -0.04    0.32
  -1  10  -2   14.29    1.17
  -1  10  -2   13.80    1.17
  -1  10  -2   13.32    1.10
  -1  10  -2   14.34    1.22
  -1  10  -2   12.56    1.14
  -1  10  -2   12.60    1.12
   1 -10   2   15.37    1.12
   1 -10   2   15.22    1.22
   1 -10   2   14.09    1.14
   1 -10   2   13.58    1.07
   1 -10   2   12.83    1.12
   1 -10   2   13.56    1.13
   1 -10   2   14.30    1.15
  -2  10  -2    8.07    0.83
  -2  10  -2    8.50    0.87
  -2  10  -2    8.95    0.75
  -2  10  -2    9.81    1.04
  -2  10  -2    7.71    0.85
  -2  10  -2    7.63    0.84
   2 -10   2    9.21    0.77
   2 -10   2    9.08    0.77
   2 -10   2    8.08    0.81
   2 -10   2    9.80    0.87
   2 -10   2    8.45    0.77
   2 -10   2    8.37    0.80
   2 -10   2   10.20    0.88
  -3  10  -2    3.13    0.42
  -3  10  -2    2.95    0.46
  -3  10  -2    2.39    0.53
  -3  10  -2    4.29    0.52
  -3  10  -2    3.16    0.45
  -3  10  -2    2.83    0.43
  -3  10  -2    3.76    0.64
   3 -10   2    4.27    0.57
   3 -10   2    2.86    0.46
   3 -10   2    3.54    0.47
   3 -10   2    3.80    0.50
  -4  10  -2   10.40    1.15
  -4  10  -2   10.86    0.94
  -4  10  -2   13.28    1.35
  -4  10  -2   12.55    0.99
  -4  10  -2   11.55    0.98
  -4  10  -2   11.87    0.97
  -4  10  -2   11.72    0.94
   4 -10   2   12.78    1.12
   4 -10   2   13.22    1.09
  -5  10  -2    9.67    0.94
  -5  10  -2   12.16    0.95
  -5  10  -2   12.77    1.50
  -5  10  -2   11.81    0.96
  -5  10  -2   13.50    1.22
   5 -10   2   11.42    1.03
   5 -10   2   11.28    1.04
  -6  10  -2    4.13    0.59
  -6  10  -2    4.04    0.94
  -6  10  -2    4.40    0.67
   6 -10   2    5.26    0.81
   6 -10   2    5.33    0.79
  -7  10  -2   11.00    1.15
  -7  10  -2   13.93    1.10
  -7  10  -2   14.95    1.37
  -7  10  -2   12.25    2.06
   7 -10   2   14.99    1.33
  -8  10  -2    1.46    0.63
  -8  10  -2    1.67    0.44
  -8  10  -2    1.17    0.76
  -8  10  -2    1.22    1.22
  -8  10  -2    1.83    0.48
   8 -10   2    1.19    0.51
  -9  10  -2   -0.24    0.47
  -9  10  -2    0.14    0.65
  -9  10  -2   -0.07    0.50
  -9  10  -2   -0.11    0.90
  -9  10  -2   -0.20    1.24
 -10  10  -2   -0.49    0.57
 -10  10  -2    0.65    0.75
 -11  10  -2    5.15    0.84
 -11  10  -2    3.88    0.96
 -11  10  -2    5.38    0.86
 -12  10  -2    1.40    0.97
 -12  10  -2    1.34    1.61
 -12  10  -2    0.58    0.96
  12   9  -2    2.13    0.95
  12   9  -2    3.03    1.54
  12   9  -2    4.14    1.20
  12   9  -2    0.06    1.52
 -12  -9   2    0.11    1.37
 -12  -9   2    2.10    1.29
  11   9  -2   -0.27    0.81
  11   9  -2   -1.34    1.26
  11   9  -2    0.38    0.93
  11   9  -2    0.63    1.21
 -11  -9   2   -1.45    1.05
 -11  -9   2    0.28    1.07
 -11  -9   2    1.02    1.61
  10   9  -2    1.88    1.12
  10   9  -2    0.90    1.04
  10   9  -2    2.45    1.32
  10   9  -2    0.30    0.77
  10   9  -2   -0.40    1.01
 -10  -9   2    1.25    1.28
 -10  -9   2    0.06    1.07
 -10  -9   2    0.42    0.93
 -10  -9   2    0.94    1.90
 -10  -9   2    0.04    0.92
   9   9  -2    1.96    0.68
   9   9  -2    0.69    1.01
   9   9  -2    0.46    0.88
   9   9  -2    1.39    1.00
  -9  -9   2   -0.28    0.94
  -9  -9   2    1.34    0.87
  -9  -9   2    0.58    0.80
  -9  -9   2    1.76    1.62
  -9  -9   2    2.23    0.85
   8   9  -2   10.79    1.51
   8   9  -2    7.69    1.28
   8   9  -2    8.26    1.11
   8   9  -2    7.70    1.07
   8   9  -2   10.08    1.75
  -8  -9   2    7.72    1.06
  -8  -9   2   10.64    1.67
  -8  -9   2   10.77    1.41
  -8  -9   2   11.17    1.36
  -8  -9   2    9.81    1.08
   7   9  -2   12.40    1.47
   7   9  -2    9.49    1.37
   7   9  -2   10.21    1.38
   7   9  -2   10.76    1.33
   7   9  -2   12.52    1.71
  -7  -9   2    8.42    1.31
  -7  -9   2   12.64    1.32
  -7  -9   2   10.89    1.06
  -7  -9   2   10.93    1.39
  -7  -9   2    9.31    1.27
   6   9  -2   27.22    2.27
   6   9  -2   27.58    2.15
   6   9  -2   24.87    2.05
   6   9  -2   23.27    2.12
   6   9  -2   28.50    2.11
  -6  -9   2   23.85    2.11
  -6  -9   2   25.60    1.98
  -6  -9   2   25.10    2.42
  -6  -9   2   28.66    2.08
  -6  -9   2   26.17    2.09
  -6  -9   2   29.31    2.15
   5   9  -2   15.60    1.39
   5   9  -2   14.57    1.41
   5   9  -2   15.55    1.48
   5   9  -2   17.54    1.48
   5   9  -2   15.73    1.60
  -5  -9   2   16.42    1.75
  -5  -9   2   14.79    1.27
  -5  -9   2   16.02    1.58
  -5  -9   2   15.84    1.36
  -5  -9   2   16.11    1.39
  -5  -9   2   15.24    1.35
   4   9  -2   11.04    1.13
   4   9  -2   13.45    1.27
   4   9  -2   11.48    1.22
   4   9  -2   13.15    1.18
   4   9  -2   13.22    1.30
  -4  -9   2   14.14    1.50
  -4  -9   2   14.06    1.24
  -4  -9   2   12.45    1.19
  -4  -9   2   12.15    1.09
  -4  -9   2   13.76    1.13
  -4  -9   2   11.80    1.13
   3   9  -2   43.54    3.23
   3   9  -2   46.03    3.23
   3   9  -2   50.27    3.18
   3   9  -2   43.43    3.22
   3   9  -2   43.41    3.20
  -3  -9   2   43.78    3.28
  -3  -9   2   46.30    3.25
  -3  -9   2   48.73    3.31
  -3  -9   2   49.60    3.39
  -3  -9   2   48.69    3.24
  -3  -9   2   43.68    3.29
   2   9  -2   26.14    2.05
   2   9  -2   29.47    2.07
   2   9  -2   26.92    2.02
   2   9  -2   28.64    2.06
   2   9  -2   26.49    2.00
  -2  -9   2   26.91    1.95
  -2  -9   2   24.70    1.99
  -2  -9   2   28.24    1.99
  -2  -9   2   28.13    2.03
  -2  -9   2   28.42    2.13
  -2  -9   2   28.74    2.03
   1   9  -2    2.74    0.46
   1   9  -2    3.71    0.51
   1   9  -2    2.23    0.40
   1   9  -2    2.44    0.35
   1   9  -2    1.70    0.45
  -1  -9   2    3.05    0.58
  -1  -9   2    2.81    0.44
  -1  -9   2    3.21    0.37
  -1  -9   2    2.42    0.41
  -1  -9   2    2.48    0.39
  -1  -9   2    2.58    0.44
   0   9  -2   13.02    1.09
   0   9  -2   14.25    1.07
   0   9  -2   12.14    1.08
   0   9  -2   13.36    0.98
   0   9  -2   12.87    1.06
   0   9  -2   10.01    1.07
   0  -9   2   12.87    1.06
   0  -9   2   14.58    1.01
   0  -9   2   13.04    1.09
   0  -9   2   11.64    1.06
   0  -9   2   13.90    1.08
   0  -9   2   14.47    1.21
  -1   9  -2    1.94    0.40
  -1   9  -2    2.72    0.45
  -1   9  -2    3.15    0.41
  -1   9  -2    2.11    0.41
  -1   9  -2    2.69    0.40
  -1   9  -2    2.93    0.43
   1  -9   2    1.60    0.34
   1  -9   2    3.29    0.49
   1  -9   2    3.16    0.45
   1  -9   2    2.43    0.31
  -2   9  -2   27.21    1.99
  -2   9  -2   26.91    1.98
  -2   9  -2   30.44    1.94
  -2   9  -2   27.96    2.07
  -2   9  -2   27.29    1.98
  -2   9  -2   27.80    1.99
   2  -9   2   29.16    2.09
   2  -9   2   30.16    2.14
   2  -9   2   30.11    2.10
   2  -9   2   28.87    2.11
   2  -9   2   29.87    2.09
   2  -9   2   33.68    2.14
   2  -9   2   31.70    2.17
  -3   9  -2   48.02    3.29
  -3   9  -2   49.58    3.15
  -3   9  -2   46.80    3.18
  -3   9  -2   43.78    3.18
  -3   9  -2   47.08    3.17
  -3   9  -2   45.44    3.25
  -3   9  -2   43.97    3.17
   3  -9   2   50.14    3.47
   3  -9   2   48.64    3.44
   3  -9   2   51.33    3.37
  -4   9  -2   12.47    0.95
  -4   9  -2   14.24    1.12
  -4   9  -2   11.90    0.91
  -4   9  -2   12.11    0.92
  -4   9  -2   10.34    0.94
  -4   9  -2   11.82    0.91
  -4   9  -2   10.92    1.20
   4  -9   2   11.74    1.01
   4  -9   2   12.15    0.99
  -5   9  -2   16.55    1.14
  -5   9  -2   18.02    1.54
  -5   9  -2   15.32    1.33
  -5   9  -2   14.21    1.13
  -5   9  -2   14.65    1.14
   5  -9   2   13.62    1.18
   5  -9   2   15.88    1.20
  -6   9  -2   25.41    2.29
  -6   9  -2   29.01    1.94
  -6   9  -2   27.62    2.09
  -6   9  -2   27.19    1.97
   6  -9   2   27.47    1.97
   6  -9   2   25.82    1.96
  -7   9  -2   10.85    1.18
  -7   9  -2   10.72    1.28
  -7   9  -2   10.25    1.58
  -7   9  -2   12.66    0.97
  -7   9  -2   11.84    1.03
   7  -9   2   11.32    1.06
  -8   9  -2   11.63    1.41
  -8   9  -2   12.37    1.18
  -8   9  -2   10.16    1.56
  -8   9  -2   10.43    0.98
  -8   9  -2    9.34    1.03
   8  -9   2   12.10    1.14
  -9   9  -2    1.33    0.63
  -9   9  -2    1.63    0.82
  -9   9  -2    2.04    0.50
  -9   9  -2    1.62    0.47
  -9   9  -2    1.08    1.44
 -10   9  -2    0.71    0.54
 -10   9  -2    0.81    0.89
 -10   9  -2    1.37    0.65
 -10   9  -2    0.39    0.52
  10  -9   2    0.22    0.49
 -11   9  -2    0.20    0.64
 -11   9  -2    0.40    0.66
 -11   9  -2    0.10    0.70
  11  -9   2   -0.23    0.58
 -12   9  -2    1.58    0.89
 -12   9  -2    1.59    0.83
 -12   9  -2    0.81    0.83
  12  -9   2    1.48    0.76
  13   8  -2    0.47    1.31
  13   8  -2   -0.98    1.52
  13   8  -2   -0.22    0.93
  13   8  -2   -0.94    1.67
 -13  -8   2    0.12    1.34
 -13  -8   2   -0.90    1.41
 -13  -8   2    1.23    1.20
  12   8  -2    1.01    1.37
  12   8  -2    2.49    1.10
  12   8  -2    3.16    0.81
  12   8  -2    4.42    1.51
  12   8  -2    2.80    0.87
 -12  -8   2    1.58    1.19
 -12  -8   2    1.87    1.17
 -12  -8   2    1.18    1.73
 -12  -8   2    1.88    0.97
  11   8  -2    6.81    1.33
  11   8  -2    4.86    0.82
  11   8  -2    5.71    1.26
  11   8  -2    6.27    1.02
 -11  -8   2    5.60    1.46
 -11  -8   2    5.09    1.22
 -11  -8   2    7.69    1.02
 -11  -8   2    6.18    1.48
 -11  -8   2    2.17    2.10
  10   8  -2    5.93    0.74
  10   8  -2    4.67    0.82
  10   8  -2    5.83    1.11
  10   8  -2    1.78    0.95
  10   8  -2    2.95    1.02
  10   8  -2    3.30    0.83
 -10  -8   2    4.52    1.52
 -10  -8   2    6.64    1.45
 -10  -8   2    5.11    1.00
 -10  -8   2    4.22    0.96
 -10  -8   2    5.24    0.85
   9   8  -2    4.33    0.93
   9   8  -2    3.12    0.68
   9   8  -2    3.76    0.78
   9   8  -2    5.00    1.21
   9   8  -2    4.48    0.88
   9   8  -2    3.20    0.99
  -9  -8   2    2.86    1.35
  -9  -8   2    4.85    0.85
  -9  -8   2    3.24    0.64
  -9  -8   2    2.17    0.79
  -9  -8   2    1.92    0.87
  -9  -8   2    2.93    0.79
   8   8  -2    5.21    1.02
   8   8  -2    5.33    0.90
   8   8  -2    4.51    0.90
   8   8  -2    3.69    0.81
   8   8  -2    4.43    0.74
  -8  -8   2    4.80    0.76
  -8  -8   2    4.53    0.80
  -8  -8   2    3.18    0.75
  -8  -8   2    4.83    1.44
   7   8  -2    4.46    0.75
   7   8  -2    3.09    0.84
   7   8  -2    3.64    0.72
   7   8  -2    4.06    0.73
   7   8  -2    4.41    0.63
  -7  -8   2    5.08    0.72
  -7  -8   2    3.33    0.63
  -7  -8   2    3.47    0.72
  -7  -8   2    2.62    0.61
  -7  -8   2    4.66    0.96
   6   8  -2   41.95    3.18
   6   8  -2   41.31    3.07
   6   8  -2   41.13    3.13
   6   8  -2   43.62    3.12
   6   8  -2   47.74    3.15
  -6  -8   2   41.99    3.02
  -6  -8   2   43.45    3.07
  -6  -8   2   37.03    3.07
  -6  -8   2   44.40    3.11
  -6  -8   2   42.64    3.08
  -6  -8   2   49.59    3.27
   5   8  -2    0.63    0.54
   5   8  -2    0.62    0.39
   5   8  -2    0.42    0.40
   5   8  -2   -0.17    0.46
   5   8  -2    0.78    0.46
  -5  -8   2    0.63    0.63
  -5  -8   2    0.65    0.45
  -5  -8   2    0.34    0.27
  -5  -8   2    0.49    0.43
  -5  -8   2    0.87    0.47
  -5  -8   2    0.00    0.45
   4   8  -2   54.29    3.96
   4   8  -2   56.36    3.97
   4   8  -2   58.95    3.92
   4   8  -2   55.07    3.97
   4   8  -2   59.31    3.96
  -4  -8   2   57.51    3.78
  -4  -8   2   50.62    3.80
  -4  -8   2   59.27    3.89
  -4  -8   2   53.40    3.81
  -4  -8   2   52.38    3.82
  -4  -8   2   56.35    3.78
   3   8  -2   12.04    1.06
   3   8  -2   13.15    1.17
   3   8  -2   13.11    1.14
   3   8  -2   11.37    1.09
   3   8  -2   14.47    1.18
  -3  -8   2   12.01    1.22
  -3  -8   2   12.98    1.02
  -3  -8   2   11.12    1.01
  -3  -8   2   12.57    1.09
  -3  -8   2   14.02    1.01
  -3  -8   2   11.82    1.06
   2   8  -2    6.21    0.72
   2   8  -2    6.97    0.80
   2   8  -2    5.67    0.76
   2   8  -2    7.08    0.75
   2   8  -2    8.18    0.71
  -2  -8   2    5.02    0.61
  -2  -8   2    6.29    0.64
  -2  -8   2    6.06    0.73
  -2  -8   2    7.77    0.89
  -2  -8   2    7.63    0.63
  -2  -8   2    6.90    0.71
   1   8  -2    6.79    0.74
   1   8  -2    9.61    0.81
   1   8  -2    7.50    0.73
   1   8  -2    6.45    0.75
   1   8  -2    7.91    0.70
  -1  -8   2    8.17    0.68
  -1  -8   2    7.67    0.63
  -1  -8   2    6.95    0.65
  -1  -8   2    7.78    0.72
  -1  -8   2    6.09    0.72
  -1  -8   2    7.02    0.85
   0   8  -2    1.07    0.28
   0   8  -2    0.36    0.30
   0   8  -2    0.90    0.48
   0   8  -2    0.89    0.22
   0   8  -2    0.56    0.30
   0   8  -2    0.67    0.29
   0   8  -2    0.61    0.27
   0  -8   2    0.83    0.20
   0  -8   2    0.45    0.24
   0  -8   2    1.47    0.39
   0  -8   2    0.31    0.25
   0  -8   2    1.04    0.28
   0  -8   2    0.35    0.21
  -1   8  -2    8.06    0.64
  -1   8  -2    8.61    0.96
  -1   8  -2    6.44    0.72
  -1   8  -2    7.70    0.70
  -1   8  -2    9.02    0.76
  -1   8  -2    7.19    0.70
  -1   8  -2    8.44    0.84
   1  -8   2    8.46    0.70
   1  -8   2    7.28    0.71
   1  -8   2    8.10    0.69
   1  -8   2    8.32    0.71
   1  -8   2   10.01    0.65
   1  -8   2    7.03    0.79
  -2   8  -2    7.76    0.96
  -2   8  -2    7.62    0.63
  -2   8  -2    6.41    0.78
  -2   8  -2    5.25    0.61
  -2   8  -2    5.83    0.65
  -2   8  -2    7.17    0.65
  -2   8  -2    6.87    0.75
  -2   8  -2    7.69    0.57
   2  -8   2    6.34    0.59
   2  -8   2    7.59    0.64
   2  -8   2    6.89    0.59
   2  -8   2    6.57    0.63
   2  -8   2    7.33    0.67
   2  -8   2    7.25    0.61
   2  -8   2    8.20    0.58
  -3   8  -2   13.51    1.20
  -3   8  -2   13.59    1.14
  -3   8  -2   13.10    1.06
  -3   8  -2   13.55    1.03
  -3   8  -2   14.23    1.04
  -3   8  -2   17.13    1.21
  -3   8  -2   13.57    1.05
  -3   8  -2   12.51    1.30
  -3   8  -2   15.09    1.01
   3  -8   2   14.09    1.15
   3  -8   2   15.09    1.06
   3  -8   2   15.82    1.14
  -4   8  -2   54.72    3.92
  -4   8  -2   57.17    3.79
  -4   8  -2   57.22    3.78
  -4   8  -2   51.57    3.79
  -4   8  -2   50.69    3.79
  -4   8  -2   55.56    3.88
  -4   8  -2   63.50    3.79
  -4   8  -2   59.49    3.88
   4  -8   2   62.62    4.21
   4  -8   2   60.76    4.21
  -5   8  -2    0.33    0.22
  -5   8  -2    0.99    0.21
  -5   8  -2    0.99    0.52
  -5   8  -2    0.89    0.25
  -5   8  -2    0.88    0.36
   5  -8   2    0.53    0.30
   5  -8   2    0.38    0.31
  -6   8  -2   48.23    3.22
  -6   8  -2   45.44    3.29
  -6   8  -2   49.89    3.29
  -6   8  -2   44.93    3.40
  -6   8  -2   45.96    3.22
   6  -8   2   44.76    3.12
  -7   8  -2    3.45    0.80
  -7   8  -2    4.80    0.55
  -7   8  -2    3.74    0.55
   7  -8   2    4.70    0.65
   7  -8   2    6.69    0.72
  -8   8  -2    4.32    0.87
  -8   8  -2    4.38    0.62
  -8   8  -2    5.35    0.66
  -8   8  -2    4.66    0.63
  -8   8  -2    5.55    0.73
   8  -8   2    6.71    0.76
  -9   8  -2    3.72    0.63
  -9   8  -2    6.15    1.19
  -9   8  -2    3.68    0.55
  -9   8  -2    4.20    0.80
  -9   8  -2    4.33    0.56
   9  -8   2    3.38    0.53
 -10   8  -2    4.77    0.66
 -10   8  -2    4.23    0.64
 -10   8  -2    4.20    0.86
 -10   8  -2    5.82    0.74
  10  -8   2    4.18    0.61
 -11   8  -2    7.24    0.81
 -11   8  -2    3.20    1.16
 -11   8  -2    5.05    0.77
 -11   8  -2    5.18    0.89
  11  -8   2    5.61    0.75
[truncated: 2,538,181 more chars]
