# Supplementary material for: HFIP Mediates a Direct C−C Coupling between Michael Acceptors and Eschenmoser's salt
Source: Angew Chem Int Ed Engl. 2022 Feb 3;61(11):e202109933. doi: 10.1002/anie.202109933 (PMC9306631; doi:10.1002/anie.202109933)
Supplement: Supplementary file 2 — Supporting Information [file ANIE-61-0-s003.cif]

data_mo_mile1087_pna21
_publ_requested_journal          Angew.Chem.,Int.Ed.
_publ_contact_author_name        'Nuno Maulide'
_publ_contact_author_address     
;Institute of Organic Chemistry 
Faculty of Chemistry
University of Vienna
Waehringerstrasse 38
1090 Vienna
Austria
;
_publ_contact_author_email       nuno.maulide@univie.ac.at
_publ_contact_author_phone       +43-1-4277-52155
_publ_contact_author_fax         +43-1-4277-852155
loop_
_publ_author_name
_publ_author_address
'Lemmerer, Miran'
;Institute of Organic Chemistry 
Faculty of Chemistry
University of Vienna
Waehringerstrasse 38
1090 Vienna
Austria
;
'Rioment, Margaux'
;Institute of Organic Chemistry 
Faculty of Chemistry
University of Vienna
Waehringerstrasse 38
1090 Vienna
Austria
;
'Maulide, Nuno'
;Institute of Organic Chemistry 
Faculty of Chemistry
University of Vienna
Waehringerstrasse 38
1090 Vienna
Austria
;
_audit_creation_date             2021-04-21
_audit_creation_method           
;
Olex2 1.3
(compiled 2020.11.12 svn.r5f609507 for OlexSys, GUI svn.r6272)
;
_audit_contact_author_address    ?
_audit_contact_author_email      ?
_audit_contact_author_phone      ?
_publ_contact_author_id_orcid    ?
_publ_section_references         
;
Dolomanov, O.V., Bourhis, L.J., Gildea, R.J, Howard, J.A.K. & Puschmann, H.
 (2009), J. Appl. Cryst. 42, 339-341.

Sheldrick, G.M. (2008). Acta Cryst. A64, 112-122.

Sheldrick, G.M. (2015). Acta Cryst. C71, 3-8.

C. B. Huebschle, G. M. Sheldrick and B. Dittrich
ShelXle: a Qt graphical user interface for SHELXL
J. Appl. Cryst., 44, (2011) 1281-1284.

A.L.Spek, Acta Cryst. 2009, D65, 148-155.
;
_chemical_name_systematic        
;
5-(2-((dimethylammonio)methyl)-3-oxo-3-(pyren-1-yl)propyl)-
2,2-dimethyl-4-oxo-4H-1,3-dioxin-6-olate 
;
_chemical_name_common            ?
_chemical_formula_moiety         'C28 H27 N O5'
_chemical_formula_sum            'C28 H27 N O5'
_chemical_formula_weight         457.50
_space_group_crystal_system      orthorhombic
_space_group_IT_number           33
_space_group_name_H-M_alt        'P n a 21'
_space_group_name_Hall           'P 2c -2n'
loop_
_space_group_symop_operation_xyz
'x, y, z'
'-x, -y, z+1/2'
'-x+1/2, y+1/2, z+1/2'
'x+1/2, -y+1/2, z'
_chemical_melting_point          ?
_exptl_crystal_description       needle
_exptl_crystal_colour            'clear yellow'
_diffrn_ambient_temperature      100.0
loop_
_atom_type_symbol
_atom_type_description
_atom_type_scat_dispersion_real
_atom_type_scat_dispersion_imag
_atom_type_scat_source
C C 0.0033 0.0016 'International Tables Vol C Tables 4.2.6.8 and 6.1.1.4'
H H 0.0000 0.0000 'International Tables Vol C Tables 4.2.6.8 and 6.1.1.4'
N N 0.0061 0.0033 'International Tables Vol C Tables 4.2.6.8 and 6.1.1.4'
O O 0.0106 0.0060 'International Tables Vol C Tables 4.2.6.8 and 6.1.1.4'

_shelx_space_group_comment       
;
The symmetry employed for this shelxl refinement is uniquely defined
by the following loop, which should always be used as a source of
symmetry information in preference to the above space-group names.
They are only intended as comments.
;

_cell_length_a                   31.389(6)
_cell_length_b                   16.604(3)
_cell_length_c                   10.471(2)
_cell_angle_alpha                90
_cell_angle_beta                 90
_cell_angle_gamma                90
_cell_volume                     5457.3(17)
_cell_formula_units_Z            8
_cell_measurement_reflns_used    9934
_cell_measurement_temperature    100.0
_cell_measurement_theta_max      22.62
_cell_measurement_theta_min      3.13
_shelx_estimated_absorpt_T_max   0.998
_shelx_estimated_absorpt_T_min   0.994
_exptl_absorpt_coefficient_mu    0.076
_exptl_absorpt_correction_T_max  0.7452
_exptl_absorpt_correction_T_min  0.6764
_exptl_absorpt_correction_type   multi-scan
_exptl_absorpt_process_details   
;
SADABS-2016/2 (Bruker,2016/2) was used for absorption correction.
wR2(int) was 0.0882 before and 0.0502 after correction.
The Ratio of minimum to maximum transmission is 0.9008.
The \l/2 correction factor is Not present.
;
_exptl_crystal_colour_lustre     clear
_exptl_crystal_colour_primary    yellow
_exptl_crystal_density_diffrn    1.114
_exptl_crystal_density_meas      ?
_exptl_crystal_density_method    ?
_exptl_crystal_F_000             1936
_exptl_crystal_size_max          0.08
_exptl_crystal_size_mid          0.04
_exptl_crystal_size_min          0.02
_exptl_transmission_factor_max   ?
_exptl_transmission_factor_min   ?
_diffrn_reflns_av_R_equivalents  0.1349
_diffrn_reflns_av_unetI/netI     0.0667
_diffrn_reflns_Laue_measured_fraction_full 0.998
_diffrn_reflns_Laue_measured_fraction_max 0.994
_diffrn_reflns_limit_h_max       38
_diffrn_reflns_limit_h_min       -38
_diffrn_reflns_limit_k_max       20
_diffrn_reflns_limit_k_min       -20
_diffrn_reflns_limit_l_max       12
_diffrn_reflns_limit_l_min       -12
_diffrn_reflns_number            142481
_diffrn_reflns_point_group_measured_fraction_full 0.999
_diffrn_reflns_point_group_measured_fraction_max 0.991
_diffrn_reflns_theta_full        25.242
_diffrn_reflns_theta_max         25.685
_diffrn_reflns_theta_min         2.338
_diffrn_detector_area_resol_mean ?
_diffrn_measured_fraction_theta_full 0.998
_diffrn_measured_fraction_theta_max 0.994
_diffrn_measurement_device_type  'Bruker D8 Venture'
_diffrn_measurement_method       '\f and \w scans'
_diffrn_radiation_probe          x-ray
_diffrn_radiation_type           MoK\a
_diffrn_radiation_wavelength     0.71073
_diffrn_source                   'Sealed xray tube'
_diffrn_source_type              'Incoatec IuS'
_diffrn_source_current           1.0
_diffrn_source_power             0.05
_diffrn_source_voltage           50.0
_diffrn_standards_number         0
_reflns_Friedel_coverage         0.884
_reflns_Friedel_fraction_full    1.000
_reflns_Friedel_fraction_max     0.989
_reflns_number_gt                8145
_reflns_number_total             10276
_reflns_special_details          
;
 Reflections were merged by SHELXL according to the crystal
 class for the calculation of statistics and refinement.
 
 Structure factors included contributions from the .fab file.
 
 _reflns_Friedel_fraction is defined as the number of unique
 Friedel pairs measured divided by the number that would be
 possible theoretically, ignoring centric projections and
 systematic absences.
;
_reflns_threshold_expression     'I > 2\s(I)'
_computing_cell_refinement       'SAINT V8.38A (Bruker, 2018)'
_computing_data_collection       'APEX3'
_computing_data_reduction        'SAINT V8.38A (Bruker, 2018)'
_computing_molecular_graphics    'Olex2 1.3 (Dolomanov et al., 2009)'
_computing_publication_material  'Olex2 1.3 (Dolomanov et al., 2009)'
_computing_structure_refinement  'XL  (Sheldrick, 2008)'
_computing_structure_solution    'XM  (Sheldrick, 2008)'
_refine_diff_density_max         0.149
_refine_diff_density_min         -0.185
_refine_diff_density_rms         0.041
_refine_ls_abs_structure_details 
;
 Flack x determined using 3250 quotients [(I+)-(I-)]/[(I+)+(I-)]
 (Parsons, Flack and Wagner, Acta Cryst. B69 (2013) 249-259).
;
_refine_ls_abs_structure_Flack   1.4(6)
_refine_ls_extinction_coef       .
_refine_ls_extinction_method     none
_refine_ls_goodness_of_fit_ref   1.033
_refine_ls_hydrogen_treatment    constr
_refine_ls_matrix_type           full
_refine_ls_number_parameters     621
_refine_ls_number_reflns         10276
_refine_ls_number_restraints     1
_refine_ls_R_factor_all          0.0599
_refine_ls_R_factor_gt           0.0424
_refine_ls_restrained_S_all      1.033
_refine_ls_shift/su_max          0.000
_refine_ls_shift/su_mean         0.000
_refine_ls_structure_factor_coef Fsqd
_refine_ls_weighting_details     
'w=1/[\s^2^(Fo^2^)+(0.0550P)^2^] where P=(Fo^2^+2Fc^2^)/3'
_refine_ls_weighting_scheme      calc
_refine_ls_wR_factor_gt          0.0999
_refine_ls_wR_factor_ref         0.1061
_refine_special_details          
;
_olex2_refinement_description   
1. Fixed Uiso
 At 1.2 times of:
  All C(H) groups, All C(H,H) groups, All N(H) groups
 At 1.5 times of:
  All C(H,H,H) groups
2.a Ternary CH refined with riding coordinates:
 N1B(H), C1B(HA), N1A(H1A), C1A(H1AA)
2.b Secondary CH2 refined with riding coordinates:
 C2B(HB,HC), C16B(HL,HM), C2A(H2AA,H2AB), C16A(H16A,H16B)
2.c Aromatic/amide H refined with riding coordinates:
 C14B(HJ), C15B(HK), C19B(HT), C20B(HU), C24B(HV), C25B(HW), C26B(HX),
 C27B(HY), C28B(HZ), C14A(H14A), C15A(H15A), C19A(H19A), C20A(H20A), C24A(H24A),
  C25A(H25A), C26A(H26A), C27A(H27A), C28A(H28A)
2.d Idealised Me refined as rotating group:
 C7B(HD,HE,HF), C8B(HG,HH,HI), C17B(HN,HO,HP), C18B(HQ,HR,HS), C7A(H7AA,H7AB,
 H7AC), C8A(H8AA,H8AB,H8AC), C17A(H17A,H17B,H17C), C18A(H18A,H18B,H18C)

_smtbx_masks_special_details     ?
loop_
_smtbx_masks_void_nr
_smtbx_masks_void_average_x
_smtbx_masks_void_average_y
_smtbx_masks_void_average_z
_smtbx_masks_void_volume
_smtbx_masks_void_count_electrons
_smtbx_masks_void_content
1 0.000 0.500 -0.119 660.8 198.3 ?
2 0.500 0.000 -0.661 660.8 198.3 ?

_smtbx_masks_void_probe_radius   1.2
_smtbx_masks_void_truncation_radius 1.2

_shelx_fab_file                  

-38 -1 -1 0.3592 -0.7493
-38 0 -1 0.5377 -2.1058
-37 -4 -1 -0.4263 -0.8537
-37 -3 -2 -0.5050 -0.3966
-37 -3 -1 1.3077 -0.0014
-37 -2 -2 -1.5396 -0.1862
-37 -2 -1 -0.0968 0.8464
-37 -1 -3 0.9713 -0.3461
-37 -1 -2 0.9348 -1.6741
-37 -1 -1 -0.1511 4.1727
-36 -6 -1 -0.9356 0.6194
-36 -5 -2 1.3591 -1.2581
-36 -5 -1 -0.2040 -0.2876
-36 -4 -3 -0.4157 0.4011
-36 -4 -2 -0.2979 1.1730
-36 -4 -1 -0.9053 1.5547
-36 -3 -3 -2.1208 0.2805
-36 -3 -2 1.6864 -1.0052
-36 -3 -1 0.1872 0.7351
-36 -2 -4 1.0063 0.6043
-36 -2 -3 -1.7274 0.6341
-36 -2 -2 0.9444 -0.1793
-36 -2 -1 -1.4354 -3.0431
-36 -1 -4 -1.2961 -0.5213
-36 -1 -3 -0.4537 0.4383
-36 -1 -2 1.2624 0.0319
-36 -1 -1 -0.8252 -1.2079
-36 0 -4 1.2881 -0.8894
-36 0 -3 -3.0315 0.9819
-36 0 -2 1.1980 1.6874
-36 0 -1 0.0033 -5.0444
-35 -7 -2 0.3701 1.6223
-35 -7 -1 1.3300 1.1322
-35 -6 -3 0.5191 -1.4895
-35 -6 -2 -0.5515 1.1120
-35 -6 -1 0.7756 0.7420
-35 -5 -4 1.2772 0.3480
-35 -5 -3 -0.0241 -0.0046
-35 -5 -2 1.9486 -0.0817
-35 -5 -1 1.4140 0.7504
-35 -4 -4 0.4370 1.8570
-35 -4 -3 1.8522 -3.1792
-35 -4 -2 -0.7329 2.8546
-35 -4 -1 -0.6949 -1.1109
-35 -3 -4 -1.1877 1.1496
-35 -3 -3 1.7065 -1.3895
-35 -3 -2 -0.8185 0.3517
-35 -3 -1 0.8864 -0.0591
-35 -2 -4 1.4094 1.3593
-35 -2 -3 0.6975 -0.3382
-35 -2 -2 -2.1407 1.7425
-35 -2 -1 1.3126 0.4716
-35 -1 -5 -1.5687 0.8973
-35 -1 -4 -1.5298 1.5723
-35 -1 -3 1.7979 -2.6642
-35 -1 -2 -1.5788 0.6415
-35 -1 -1 0.3687 2.3797
-34 -8 -2 0.9218 -1.5022
-34 -8 -1 -1.1552 -0.5410
-34 -7 -3 0.1951 0.7052
-34 -7 -2 0.4829 0.1641
-34 -7 -1 -1.3936 -1.3644
-34 -6 -4 -1.7125 0.3057
-34 -6 -3 2.3830 -1.8673
-34 -6 -2 0.4568 -0.8249
-34 -6 -1 -1.2696 -2.0851
-34 -5 -4 -3.0230 0.0227
-34 -5 -3 -0.5687 2.2622
-34 -5 -2 -0.9857 -4.2516
-34 -5 -1 0.2957 -0.4621
-34 -4 -5 1.9758 0.6553
-34 -4 -4 -0.9178 -0.5751
-34 -4 -3 -1.0070 1.3409
-34 -4 -2 -0.2281 -0.9765
-34 -4 -1 -1.1453 -0.8632
-34 -3 -5 2.6356 1.5716
-34 -3 -4 -2.8722 -1.6094
-34 -3 -3 0.4021 3.0227
-34 -3 -2 1.2581 -3.2979
-34 -3 -1 0.9067 2.2201
-34 -2 -5 2.7243 -0.6643
-34 -2 -4 1.7831 -1.6902
-34 -2 -3 -1.7102 2.8356
-34 -2 -2 0.0959 -0.7136
-34 -2 -1 0.3479 0.6353
-34 -1 -5 1.0099 -0.3107
-34 -1 -4 -0.8482 -0.1269
-34 -1 -3 -0.5472 0.0388
-34 -1 -2 0.8821 -1.3238
-34 -1 -1 -0.6386 -0.5348
-34 0 -5 2.6563 -0.4875
-34 0 -4 1.2598 -0.5715
-34 0 -3 1.9415 4.4507
-34 0 -2 -1.8583 0.4251
-34 0 -1 0.4299 -1.2737
-33 -10 -1 0.5411 1.0768
-33 -9 -3 0.2916 -0.2839
-33 -9 -2 -0.0648 0.0008
-33 -9 -1 -0.6867 0.0806
-33 -8 -3 0.8665 -0.9287
-33 -8 -2 0.1666 -0.5170
-33 -8 -1 0.9685 0.2108
-33 -7 -4 -0.0924 -0.4940
-33 -7 -3 -3.1063 0.0789
-33 -7 -2 -2.0574 0.9397
-33 -7 -1 0.4796 -1.0433
-33 -6 -5 1.4335 1.4138
-33 -6 -4 1.1997 -1.0404
-33 -6 -3 -0.3966 -0.7640
-33 -6 -2 -0.8097 3.0726
-33 -6 -1 0.4828 2.3378
-33 -5 -5 0.5217 0.4757
-33 -5 -4 1.8015 -0.8412
-33 -5 -3 -1.7474 1.0208
-33 -5 -2 -1.9502 0.9338
-33 -5 -1 1.5504 0.5155
-33 -4 -5 -3.2013 -0.4116
-33 -4 -4 6.1885 -1.9932
-33 -4 -3 -1.4525 -1.3286
-33 -4 -2 1.0430 3.7759
-33 -4 -1 -1.7711 -0.7685
-33 -3 -6 1.7544 -0.8401
-33 -3 -5 -3.2572 0.6024
-33 -3 -4 -0.4039 1.4684
-33 -3 -3 1.6560 -3.0340
-33 -3 -2 1.0232 1.3903
-33 -3 -1 -0.6056 -1.0075
-33 -2 -6 -1.2356 -1.9560
-33 -2 -5 -2.1648 -0.0597
-33 -2 -4 3.5454 -0.5534
-33 -2 -3 1.2374 -1.3194
-33 -2 -2 -0.6669 1.9021
-33 -2 -1 -1.5744 -2.1702
-33 -1 -6 0.4543 -1.1165
-33 -1 -5 -2.5391 0.2114
-33 -1 -4 -1.1560 -0.9793
-33 -1 -3 0.0415 -2.8867
-33 -1 -2 3.4736 -1.8977
-33 -1 -1 -0.0049 2.7897
-32 -10 -2 0.8994 0.6761
-32 -10 -1 0.4877 -2.0436
-32 -9 -4 -0.1287 -0.8424
-32 -9 -3 -0.4531 -0.6410
-32 -9 -2 -0.6859 0.3505
-32 -9 -1 0.1279 0.1602
-32 -8 -4 -1.8181 0.4590
-32 -8 -3 0.5580 -0.1813
-32 -8 -2 0.2172 0.0571
-32 -8 -1 1.2130 2.1557
-32 -7 -5 -0.3287 -0.4724
-32 -7 -4 0.0813 1.2100
-32 -7 -3 -1.3046 2.8517
-32 -7 -2 0.3511 -2.3318
-32 -7 -1 -0.9627 -0.7197
-32 -6 -5 -2.9780 0.1151
-32 -6 -4 0.2706 0.8978
-32 -6 -3 3.4027 1.1223
-32 -6 -2 2.0675 0.7405
-32 -6 -1 -1.5422 3.0907
-32 -5 -6 2.4605 2.8582
-32 -5 -5 -1.0058 -0.8141
-32 -5 -4 -3.7158 2.8621
-32 -5 -3 1.4847 -0.6484
-32 -5 -2 2.1328 -2.1247
-32 -5 -1 1.6430 -1.8530
-32 -4 -6 -1.1589 0.9038
-32 -4 -5 0.9501 -1.5125
-32 -4 -4 -0.8046 -0.4949
-32 -4 -3 0.7003 0.3060
-32 -4 -2 -0.7022 -1.7149
-32 -4 -1 -0.0613 1.0114
-32 -3 -6 2.2363 4.0156
-32 -3 -5 0.6840 -0.8383
-32 -3 -4 -6.5882 2.6616
-32 -3 -3 -2.2896 0.1072
-32 -3 -2 -0.7336 -3.1553
-32 -3 -1 1.9040 0.0139
-32 -2 -6 -1.2676 0.4020
-32 -2 -5 2.6966 0.1223
-32 -2 -4 0.3023 -0.5663
-32 -2 -3 -1.1853 3.3240
-32 -2 -2 -1.5056 -0.2365
-32 -2 -1 0.0068 -2.5450
-32 -1 -6 2.0237 1.2848
-32 -1 -5 -0.3046 -0.9831
-32 -1 -4 -1.8190 -0.1138
-32 -1 -3 -3.6981 -0.8396
-32 -1 -2 0.8646 -0.9854
-32 -1 -1 0.6363 0.8722
-32 0 -6 -1.4449 1.5740
-32 0 -5 1.7056 -1.8736
-32 0 -4 1.1877 1.7114
-32 0 -3 -4.4406 1.0538
-32 0 -2 -2.9888 2.3779
-32 0 -1 -0.8172 -5.9971
-31 -11 -2 -2.2804 1.5431
-31 -11 -1 -0.1996 0.5183
-31 -10 -3 -0.7405 1.5859
-31 -10 -2 0.7812 0.4096
-31 -10 -1 0.7733 0.1230
-31 -9 -4 1.4527 0.8378
-31 -9 -3 0.6944 2.1631
-31 -9 -2 -1.1083 -0.0276
-31 -9 -1 -0.4462 0.0039
-31 -8 -5 -1.3117 0.7488
-31 -8 -4 1.8904 -0.7067
-31 -8 -3 0.8737 -1.9446
-31 -8 -2 1.2580 1.1224
-31 -8 -1 0.3319 0.3055
-31 -7 -5 2.9788 -0.5641
-31 -7 -4 1.5206 0.2762
-31 -7 -3 -1.3176 -0.4068
-31 -7 -2 1.0828 -1.5234
-31 -7 -1 0.6620 -3.2858
-31 -6 -6 -1.7236 -1.4851
-31 -6 -5 0.6648 -0.5009
-31 -6 -4 2.1931 -2.6843
-31 -6 -3 0.7379 -2.4399
-31 -6 -2 -1.5766 1.9339
-31 -6 -1 -1.4617 -0.4214
-31 -5 -6 1.3820 0.3630
-31 -5 -5 1.9623 0.5169
-31 -5 -4 0.0165 0.4014
-31 -5 -3 -2.4112 -0.9446
-31 -5 -2 0.5516 0.1767
-31 -5 -1 1.2871 -0.4292
-31 -4 -6 -3.6265 -3.2818
-31 -4 -5 2.7236 0.6500
-31 -4 -4 5.1212 -1.4125
-31 -4 -3 2.2839 0.5351
-31 -4 -2 -3.2454 3.4307
-31 -4 -1 -1.2741 2.3933
-31 -3 -7 1.2614 1.0239
-31 -3 -6 0.4840 0.2437
-31 -3 -5 -3.2096 0.6390
-31 -3 -4 0.6425 0.2305
-31 -3 -3 -1.8384 -1.3230
-31 -3 -2 0.6595 1.3937
-31 -3 -1 -0.3777 1.5369
-31 -2 -7 3.6316 -1.3949
-31 -2 -6 -2.3490 -0.8768
-31 -2 -5 1.2542 1.6097
-31 -2 -4 3.2706 2.5875
-31 -2 -3 5.0318 1.2129
-31 -2 -2 -1.6662 5.8055
-31 -2 -1 -0.9428 1.3795
-31 -1 -7 0.5521 1.8582
-31 -1 -6 1.6626 -1.1825
-31 -1 -5 -2.6691 2.6808
-31 -1 -4 -0.7573 1.0009
-31 -1 -3 4.5588 -3.0592
-31 -1 -2 0.6226 0.7562
-31 -1 -1 -0.6063 2.1660
-30 -12 -2 0.7273 -1.4751
-30 -12 -1 1.9204 0.4285
-30 -11 -3 1.9704 -0.9246
-30 -11 -2 -1.5868 -1.0460
-30 -11 -1 -1.0674 -0.4495
-30 -10 -4 -0.1915 -0.8537
-30 -10 -3 0.0147 -0.5668
-30 -10 -2 2.0080 -1.8296
-30 -10 -1 0.0899 2.4537
-30 -9 -5 -0.0474 -1.4418
-30 -9 -4 0.3444 0.3065
-30 -9 -3 0.3892 -0.9586
-30 -9 -2 -0.6083 -0.5635
-30 -9 -1 -1.7782 -2.3341
-30 -8 -5 -3.6268 -0.8751
-30 -8 -4 -1.4707 -1.8508
-30 -8 -3 2.1866 -3.0698
-30 -8 -2 -0.3489 0.7506
-30 -8 -1 -0.2746 0.8892
-30 -7 -6 1.4849 2.8223
-30 -7 -5 0.6545 -0.8287
-30 -7 -4 -4.9240 2.8613
-30 -7 -3 -1.9782 1.3851
-30 -7 -2 -1.5366 -1.8158
-30 -7 -1 1.6065 0.7542
-30 -6 -6 -1.9488 -2.6952
-30 -6 -5 -1.7483 0.0044
-30 -6 -4 -1.8210 -1.3981
-30 -6 -3 1.0507 0.1138
-30 -6 -2 -1.2780 -0.9677
-30 -6 -1 -2.3506 -1.3925
-30 -5 -7 -2.1044 1.6034
-30 -5 -6 2.2285 1.7047
-30 -5 -5 -1.9945 1.0162
-30 -5 -4 -4.4269 1.1105
-30 -5 -3 -2.2022 3.3952
-30 -5 -2 2.5333 -3.0081
-30 -5 -1 1.5063 1.1480
-30 -4 -7 -0.1683 0.1265
-30 -4 -6 -0.6092 -0.8401
-30 -4 -5 1.1018 0.1045
-30 -4 -4 -0.1810 0.4782
-30 -4 -3 3.9708 0.2663
-30 -4 -2 2.0709 0.8191
-30 -4 -1 0.4099 -1.5521
-30 -3 -7 -3.2854 1.2765
-30 -3 -6 3.6332 0.2572
-30 -3 -5 0.5398 -1.1686
-30 -3 -4 -4.4254 -4.0718
-30 -3 -3 -1.5490 -0.5637
-30 -3 -2 4.6442 -9.0830
-30 -3 -1 2.4207 -0.6371
-30 -2 -7 -1.6785 -1.9853
-30 -2 -6 -0.8919 2.1966
-30 -2 -5 5.1091 -2.6937
-30 -2 -4 -0.0105 0.1732
-30 -2 -3 -0.2925 3.4254
-30 -2 -2 -2.1955 -0.9060
-30 -2 -1 2.2271 0.2930
-30 -1 -7 -1.6995 0.9890
-30 -1 -6 1.2292 -2.0836
-30 -1 -5 0.9971 0.8794
-30 -1 -4 -1.1077 -4.6514
-30 -1 -3 0.8658 0.6036
-30 -1 -2 2.7097 -5.5226
-30 -1 -1 1.5674 -1.1802
-30 0 -7 -0.2427 -3.4307
-30 0 -6 0.9018 2.0094
-30 0 -5 2.4810 -4.4251
-30 0 -4 1.1694 -1.3852
-30 0 -3 -4.9618 3.1419
-30 0 -2 -3.2690 -1.0948
-30 0 -1 2.4301 2.0422
-29 -13 -1 -1.3430 1.0592
-29 -12 -3 -1.3218 0.2801
-29 -12 -2 1.5646 -0.9181
-29 -12 -1 0.2865 0.8205
-29 -11 -4 1.1785 -0.7491
-29 -11 -3 -1.4894 0.0403
-29 -11 -2 -0.7140 1.2422
-29 -11 -1 -1.8213 -3.5784
-29 -10 -5 1.0786 0.1962
-29 -10 -4 -2.0012 -0.7163
-29 -10 -3 -0.4296 1.9852
-29 -10 -2 -1.7918 2.0331
-29 -10 -1 1.5678 2.7581
-29 -9 -5 3.4127 0.1339
-29 -9 -4 -0.4557 1.0626
-29 -9 -3 -2.8921 3.7456
-29 -9 -2 0.8819 -0.1264
-29 -9 -1 0.0573 -0.6038
-29 -8 -6 -1.0722 -3.2780
-29 -8 -5 1.1018 2.3390
-29 -8 -4 2.1216 -2.0134
-29 -8 -3 1.0353 0.8933
-29 -8 -2 0.7013 2.0840
-29 -8 -1 0.6537 0.6768
-29 -7 -7 -2.2858 -2.9631
-29 -7 -6 1.8091 2.1391
-29 -7 -5 2.1364 2.0805
-29 -7 -4 1.8564 2.2855
-29 -7 -3 -4.1736 2.5896
-29 -7 -2 -1.9819 1.7239
-29 -7 -1 1.4152 1.2151
-29 -6 -7 1.0131 -1.7597
-29 -6 -6 -1.8217 -2.9142
-29 -6 -5 1.8817 1.0536
-29 -6 -4 6.3153 -1.3155
-29 -6 -3 3.1501 -1.5067
-29 -6 -2 1.3985 3.0131
-29 -6 -1 -1.6556 -1.4919
-29 -5 -7 -1.0924 -0.3248
-29 -5 -6 3.0582 1.6753
-29 -5 -5 -0.8110 -0.3318
-29 -5 -4 1.1256 -0.1940
-29 -5 -3 -3.2510 -0.6468
-29 -5 -2 -3.1806 0.0629
-29 -5 -1 0.4048 -1.2112
-29 -4 -7 1.6745 -1.0270
-29 -4 -6 -2.4617 -2.1610
-29 -4 -5 -1.5513 -0.0788
-29 -4 -4 6.5680 0.5102
-29 -4 -3 -0.4231 -2.7206
-29 -4 -2 -2.3711 6.6926
-29 -4 -1 -4.0375 -2.8481
-29 -3 -8 1.2676 -0.3025
-29 -3 -7 0.3393 0.7199
-29 -3 -6 -0.0312 -1.9138
-29 -3 -5 -3.3270 1.2750
-29 -3 -4 -0.0343 -2.2547
-29 -3 -3 -1.3777 -2.8095
-29 -3 -2 -0.4244 -3.0261
-29 -3 -1 -2.0910 -1.1117
-29 -2 -8 0.9613 1.2318
-29 -2 -7 2.2411 -0.6124
-29 -2 -6 -3.9769 0.6507
-29 -2 -5 -5.8459 -0.6323
-29 -2 -4 4.2649 2.7105
-29 -2 -3 -6.0988 -0.7167
-29 -2 -2 -4.6820 7.1480
-29 -2 -1 -4.9640 -1.5022
-29 -1 -8 -1.9703 0.4894
-29 -1 -7 3.6669 2.1170
-29 -1 -6 -1.3166 -3.3026
-29 -1 -5 -2.6082 3.7763
-29 -1 -4 -1.5963 -0.0994
-29 -1 -3 3.8940 -1.1435
-29 -1 -2 7.1974 -0.0965
-29 -1 -1 -2.5888 1.5374
-28 -13 -2 -1.3223 1.7461
-28 -13 -1 -0.8846 -0.1410
-28 -12 -4 -0.8645 0.2025
-28 -12 -3 -0.7083 0.2456
-28 -12 -2 0.4938 -0.5581
-28 -12 -1 0.9894 1.7277
-28 -11 -5 -1.0640 0.4635
-28 -11 -4 1.8670 0.9912
-28 -11 -3 0.4551 -1.0635
-28 -11 -2 2.6569 -0.7403
-28 -11 -1 -0.0209 -1.2068
-28 -10 -5 -1.7059 1.3238
-28 -10 -4 -0.6793 0.3336
-28 -10 -3 2.4178 -3.3086
-28 -10 -2 -0.8102 0.3294
-28 -10 -1 1.2198 -1.0082
-28 -9 -6 0.5829 0.9401
-28 -9 -5 -1.5634 -0.4370
-28 -9 -4 1.3538 -0.1951
-28 -9 -3 -0.7030 -0.2127
-28 -9 -2 2.2221 -3.3958
-28 -9 -1 -0.9123 1.6482
-28 -8 -6 -0.2591 -1.2100
-28 -8 -5 -3.4772 -1.4204
-28 -8 -4 0.6212 0.3700
-28 -8 -3 5.4128 -4.7141
-28 -8 -2 2.2794 0.3472
-28 -8 -1 -0.7011 -0.7400
-28 -7 -7 -1.3246 0.7267
-28 -7 -6 1.7833 3.1483
-28 -7 -5 -2.0376 -2.4838
-28 -7 -4 -4.0194 0.2103
-28 -7 -3 0.2200 0.1980
-28 -7 -2 -1.1006 -4.2233
-28 -7 -1 0.6958 1.4467
-28 -6 -7 4.5871 0.2630
-28 -6 -6 -2.6826 -0.0407
-28 -6 -5 -0.3337 -1.7601
-28 -6 -4 -1.6584 -0.4130
-28 -6 -3 5.6032 -0.3667
-28 -6 -2 4.1225 -0.5951
-28 -6 -1 0.2643 4.9744
-28 -5 -8 -0.3153 -0.7898
-28 -5 -7 -1.5025 2.3242
-28 -5 -6 1.8772 3.7352
-28 -5 -5 -1.1465 -2.1109
-28 -5 -4 -7.9950 1.0497
-28 -5 -3 -2.5016 0.0420
-28 -5 -2 -2.0459 -5.5764
-28 -5 -1 3.1300 0.0110
-28 -4 -8 -0.1356 0.6449
-28 -4 -7 0.2778 -0.9961
-28 -4 -6 -2.2920 1.1681
-28 -4 -5 1.4705 -0.4712
-28 -4 -4 -0.8724 2.4362
-28 -4 -3 1.1996 5.4019
-28 -4 -2 0.2168 3.4130
-28 -4 -1 0.3617 6.4818
-28 -3 -8 0.8621 -1.0716
-28 -3 -7 -2.1966 1.6357
-28 -3 -6 4.8271 3.4382
-28 -3 -5 2.6801 0.3398
-28 -3 -4 -7.6157 3.6412
-28 -3 -3 3.6229 0.6935
-28 -3 -2 4.0220 -2.6933
-28 -3 -1 5.9589 1.8817
-28 -2 -8 -0.5985 -1.2914
-28 -2 -7 -3.9647 -1.6217
-28 -2 -6 1.1307 2.2755
-28 -2 -5 1.5160 -2.9147
-28 -2 -4 1.7622 1.7587
-28 -2 -3 -4.2978 -0.1050
-28 -2 -2 -3.6736 2.0854
-28 -2 -1 0.9296 -3.3578
-28 -1 -8 -1.1378 -0.3101
-28 -1 -7 -2.7095 0.8241
-28 -1 -6 2.0240 2.6140
-28 -1 -5 4.4830 -0.3453
-28 -1 -4 -2.6664 2.3654
-28 -1 -3 3.9722 0.7661
-28 -1 -2 2.3366 -0.9128
-28 -1 -1 3.3461 2.3186
-28 0 -8 2.1966 -1.1640
-28 0 -7 -5.8983 0.8741
-28 0 -6 0.4412 1.1585
-28 0 -5 1.1243 -1.9408
-28 0 -4 4.3702 -4.0094
-28 0 -3 -5.2086 -2.3040
-28 0 -2 -5.3136 -1.1271
-28 0 -1 2.4041 -10.7302
-27 -14 -1 1.3494 1.6026
-27 -13 -3 0.1592 0.4821
-27 -13 -2 0.3837 2.4674
-27 -13 -1 0.0833 -1.3311
-27 -12 -4 -2.2125 -0.7004
-27 -12 -3 1.4617 -0.6253
-27 -12 -2 -0.5213 -0.5339
-27 -12 -1 0.8856 0.6042
-27 -11 -5 1.7865 -0.7180
-27 -11 -4 1.8186 0.5448
-27 -11 -3 -1.4793 1.1986
-27 -11 -2 0.5399 0.4984
-27 -11 -1 -1.6065 0.0818
-27 -10 -6 0.3101 -1.5189
-27 -10 -5 0.7850 -0.7836
-27 -10 -4 -0.9998 1.1374
-27 -10 -3 -0.9592 -2.2564
-27 -10 -2 -3.0841 2.1873
-27 -10 -1 -0.1453 -5.6535
-27 -9 -6 0.0393 0.9360
-27 -9 -5 3.0445 -0.5351
-27 -9 -4 -0.6721 -1.7801
-27 -9 -3 -2.2007 5.7974
-27 -9 -2 -4.3334 -1.1698
-27 -9 -1 -0.1357 3.1038
-27 -8 -7 0.7546 0.9406
-27 -8 -6 -1.4174 -2.4149
-27 -8 -5 0.3870 -0.5190
-27 -8 -4 2.0115 -0.5771
-27 -8 -3 -2.7158 -1.6499
-27 -8 -2 3.0219 3.4149
-27 -8 -1 -0.7915 -4.3276
-27 -7 -7 -2.1487 0.0983
-27 -7 -6 -0.7710 -0.7709
-27 -7 -5 3.4795 0.3585
-27 -7 -4 -0.3396 -2.2691
-27 -7 -3 -6.1521 2.4514
-27 -7 -2 -3.2705 -1.7019
-27 -7 -1 -0.1014 -4.8758
-27 -6 -8 1.1326 -0.5368
-27 -6 -7 1.2205 -1.7387
-27 -6 -6 -3.3550 -2.6771
-27 -6 -5 0.6493 4.4786
-27 -6 -4 6.5265 -0.2927
-27 -6 -3 -1.2231 1.6349
-27 -6 -2 1.0170 6.8192
-27 -6 -1 -3.0446 1.7545
-27 -5 -8 -1.0266 -1.6223
-27 -5 -7 -1.8384 1.1118
-27 -5 -6 1.1853 -1.5790
-27 -5 -5 1.4709 2.0867
-27 -5 -4 3.0085 -0.3857
-27 -5 -3 -2.3675 -3.5267
-27 -5 -2 2.7328 -2.2740
-27 -5 -1 1.1028 -7.3447
-27 -4 -8 0.1711 1.9999
-27 -4 -7 4.8138 -2.7307
-27 -4 -6 -2.4568 -3.6485
-27 -4 -5 2.9852 1.3859
-27 -4 -4 7.7429 -1.8884
-27 -4 -3 3.7619 1.9965
-27 -4 -2 -3.3263 4.3193
-27 -4 -1 -3.6993 1.8583
-27 -3 -8 -1.5246 0.6927
-27 -3 -7 2.6264 2.0422
-27 -3 -6 1.2645 -1.2793
-27 -3 -5 0.0264 1.8429
-27 -3 -4 -0.5556 -1.8314
-27 -3 -3 3.4433 -3.5547
-27 -3 -2 3.9795 -1.5954
-27 -3 -1 0.4042 -1.6064
-27 -2 -8 1.3324 1.0356
-27 -2 -7 4.3328 -2.5295
-27 -2 -6 -4.6576 -3.1880
-27 -2 -5 0.7580 0.1702
-27 -2 -4 5.5391 -4.3184
-27 -2 -3 1.5128 -1.1850
-27 -2 -2 -5.7754 -0.1620
-27 -2 -1 -3.4209 -1.8997
-27 -1 -8 2.0275 2.3189
-27 -1 -7 4.9526 0.7127
-27 -1 -6 -0.1189 0.6379
-27 -1 -5 -3.6851 1.9034
-27 -1 -4 -5.3745 4.0698
-27 -1 -3 3.6444 1.1036
-27 -1 -2 -1.7395 1.1798
-27 -1 -1 -2.5358 8.6942
-26 -14 -3 1.2078 -1.5399
-26 -14 -2 -0.4573 -1.2138
-26 -14 -1 -0.3649 -0.2252
-26 -13 -4 2.4472 -0.2801
-26 -13 -3 -0.0585 0.3865
-26 -13 -2 0.4926 0.5747
-26 -13 -1 -1.3188 -2.7857
-26 -12 -5 -0.7829 -0.5848
-26 -12 -4 -2.0472 -0.6736
-26 -12 -3 2.2699 -1.7731
-26 -12 -2 -2.4737 -2.2894
-26 -12 -1 2.2782 1.9844
-26 -11 -6 -2.2024 1.4674
-26 -11 -5 -1.7984 0.2213
-26 -11 -4 0.9798 -1.1387
-26 -11 -3 -0.2192 3.0454
-26 -11 -2 -0.7661 -0.9052
-26 -11 -1 -1.4048 5.4788
-26 -10 -6 -0.6255 -0.0385
-26 -10 -5 -2.2984 -0.0281
-26 -10 -4 -0.6500 1.2010
-26 -10 -3 2.0898 -3.3509
-26 -10 -2 4.5930 -0.1305
-26 -10 -1 1.5268 0.1680
-26 -9 -7 -0.0083 0.8345
-26 -9 -6 -1.2542 3.3468
-26 -9 -5 -0.2951 1.4966
-26 -9 -4 -3.4744 1.0455
-26 -9 -3 2.6530 2.0594
-26 -9 -2 -4.8678 -1.4746
-26 -9 -1 0.2257 4.0675
-26 -8 -7 1.1877 2.3027
-26 -8 -6 1.0187 -0.1614
-26 -8 -5 -6.0402 1.8541
-26 -8 -4 1.0780 2.6143
-26 -8 -3 1.1449 -3.9197
-26 -8 -2 5.0706 2.5583
-26 -8 -1 -0.4485 1.2750
-26 -7 -8 -0.1860 -0.3491
-26 -7 -7 -2.0895 0.5634
-26 -7 -6 4.6902 3.8118
-26 -7 -5 0.8851 -2.3691
-26 -7 -4 -5.4703 5.1002
-26 -7 -3 4.3353 -1.2786
-26 -7 -2 -4.2558 -3.5331
-26 -7 -1 3.1865 -0.4528
-26 -6 -8 2.5376 1.8616
-26 -6 -7 -0.3413 0.8334
-26 -6 -6 1.3754 -0.6314
-26 -6 -5 -4.3253 -0.0555
-26 -6 -4 -2.3495 -0.4181
-26 -6 -3 4.4905 -0.1340
-26 -6 -2 -0.6301 1.4031
-26 -6 -1 -1.7473 3.3207
-26 -5 -8 -1.2679 -1.2441
-26 -5 -7 -2.9030 1.2902
-26 -5 -6 3.4616 1.9504
-26 -5 -5 -1.3003 -3.9111
-26 -5 -4 -5.9043 -1.0875
-26 -5 -3 -0.7392 -3.9097
-26 -5 -2 5.6277 -7.2358
-26 -5 -1 5.3948 -1.5895
-26 -4 -8 1.2836 -0.3755
-26 -4 -7 -1.1825 -0.8154
-26 -4 -6 -0.9666 0.2391
-26 -4 -5 -1.5923 -2.9013
-26 -4 -4 -1.7385 -1.1052
-26 -4 -3 -0.7443 0.5768
-26 -4 -2 -7.2249 -0.8709
-26 -4 -1 -1.7391 0.2520
-26 -3 -9 0.7722 -0.1578
-26 -3 -8 -1.9056 -2.9553
-26 -3 -7 -5.6943 2.7568
-26 -3 -6 2.4265 -0.2831
-26 -3 -5 -2.4612 -0.2238
-26 -3 -4 -6.7929 -3.4430
-26 -3 -3 -5.3644 2.8450
-26 -3 -2 8.3216 -7.1298
-26 -3 -1 2.7821 3.7325
-26 -2 -9 0.7855 0.2351
-26 -2 -8 0.9082 -1.9604
-26 -2 -7 -2.3812 -2.0000
-26 -2 -6 0.4954 -0.8730
-26 -2 -5 3.0034 -0.9087
-26 -2 -4 3.0498 -1.4742
-26 -2 -3 -2.8812 3.1521
-26 -2 -2 -0.1352 1.1287
-26 -2 -1 2.8235 -2.5249
-26 -1 -9 -0.5884 0.7239
-26 -1 -8 -2.1694 -2.7940
-26 -1 -7 -2.9542 0.0993
-26 -1 -6 3.4572 -1.8665
-26 -1 -5 -2.3555 0.0874
-26 -1 -4 -3.4701 0.8062
-26 -1 -3 -3.0832 1.5834
-26 -1 -2 2.8643 -1.4394
-26 -1 -1 0.7198 3.3347
-26 0 -9 1.9555 0.4807
-26 0 -8 -3.8164 -1.0164
-26 0 -7 -5.5137 -3.9722
-26 0 -6 -0.2325 2.6280
-26 0 -5 8.6895 -2.3218
-26 0 -4 6.6323 -0.5462
-26 0 -3 0.2148 4.2652
-26 0 -2 4.9572 1.1357
-26 0 -1 4.6644 0.9920
-25 -15 -1 0.5795 0.1497
-25 -14 -3 -1.1979 -3.1821
-25 -14 -2 -2.0200 -1.4705
-25 -14 -1 1.0145 2.1140
-25 -13 -5 0.2936 1.5164
-25 -13 -4 0.6481 0.2881
-25 -13 -3 -2.5664 2.6412
-25 -13 -2 1.4397 0.3014
-25 -13 -1 -1.9299 0.5024
-25 -12 -5 0.0287 -0.8128
-25 -12 -4 -1.7869 1.3165
-25 -12 -3 -0.7174 -0.5903
-25 -12 -2 0.7967 0.4404
-25 -12 -1 2.2430 -1.4202
-25 -11 -6 1.5031 -0.1189
-25 -11 -5 1.7452 1.4622
-25 -11 -4 -0.4450 -2.3654
-25 -11 -3 -2.5869 3.8343
-25 -11 -2 0.1537 0.9825
-25 -11 -1 -2.7524 -1.8966
-25 -10 -7 0.3520 -0.7285
-25 -10 -6 2.6148 -2.6708
-25 -10 -5 3.0236 0.8927
-25 -10 -4 2.8066 0.8614
-25 -10 -3 -1.3294 -0.1319
-25 -10 -2 6.4896 2.3066
-25 -10 -1 1.7886 -1.5019
-25 -9 -7 -0.6081 -2.0878
-25 -9 -6 0.1322 0.5023
-25 -9 -5 5.3362 -0.0715
-25 -9 -4 0.9546 -0.6740
-25 -9 -3 -0.1489 2.1437
-25 -9 -2 -5.5029 -1.2527
-25 -9 -1 -0.0426 -2.9070
-25 -8 -8 -1.3302 0.6956
-25 -8 -7 1.5413 -2.0435
-25 -8 -6 -0.0615 -4.0097
-25 -8 -5 2.0409 1.8688
-25 -8 -4 5.6919 -5.6426
-25 -8 -3 -0.7547 2.9173
-25 -8 -2 5.1145 1.1925
-25 -8 -1 -0.5454 3.7309
-25 -7 -8 0.5576 1.3276
-25 -7 -7 -0.3818 -3.7258
-25 -7 -6 0.4000 2.1014
-25 -7 -5 7.1638 -3.2745
-25 -7 -4 1.8905 0.7190
-25 -7 -3 -3.0019 1.4585
-25 -7 -2 -3.2645 -1.4326
-25 -7 -1 1.4038 -2.4034
-25 -6 -8 -0.2677 0.9474
-25 -6 -7 3.8286 -1.2601
-25 -6 -6 -6.0101 -4.8046
-25 -6 -5 0.1575 1.9084
-25 -6 -4 3.7546 -5.7431
-25 -6 -3 -2.4459 3.3626
-25 -6 -2 -3.4444 3.9399
-25 -6 -1 -6.5851 -0.2596
-25 -5 -9 1.5288 -2.0156
-25 -5 -8 -0.2816 -0.7395
-25 -5 -7 -1.6388 -1.1784
-25 -5 -6 -0.5723 3.8114
-25 -5 -5 -0.4092 2.1138
-25 -5 -4 1.2668 3.0803
-25 -5 -3 -5.6294 2.1916
-25 -5 -2 1.0217 2.6958
-25 -5 -1 0.7433 2.7869
-25 -4 -9 -1.5635 1.5153
-25 -4 -8 1.9858 2.3537
-25 -4 -7 2.3752 -0.9309
-25 -4 -6 -4.0823 0.6164
-25 -4 -5 -2.7098 3.0206
-25 -4 -4 7.6219 5.2866
-25 -4 -3 -1.1169 -2.0322
-25 -4 -2 -6.9490 8.8281
-25 -4 -1 -6.9563 -7.9864
-25 -3 -9 -1.6560 -1.8563
-25 -3 -8 -0.1244 1.8903
-25 -3 -7 2.5249 0.3826
-25 -3 -6 0.8861 0.8861
-25 -3 -5 -2.5147 1.7993
-25 -3 -4 -1.3116 2.2744
-25 -3 -3 0.8614 0.0725
-25 -3 -2 3.1035 -0.2423
-25 -3 -1 -1.2992 3.2146
-25 -2 -9 -0.6276 0.6101
-25 -2 -8 0.6046 5.1276
-25 -2 -7 1.9646 -0.1558
-25 -2 -6 -2.2709 3.3538
-25 -2 -5 -1.4111 -0.0626
-25 -2 -4 7.4849 4.3735
-25 -2 -3 1.1141 -4.3691
-25 -2 -2 -2.2233 8.6934
-25 -2 -1 -3.2093 -9.2606
-25 -1 -9 0.2367 -0.2434
-25 -1 -8 -1.0797 0.7433
-25 -1 -7 5.5432 3.7665
-25 -1 -6 -1.7422 -3.8767
-25 -1 -5 -3.9129 0.6583
-25 -1 -4 -3.4778 -3.7195
-25 -1 -3 4.2876 -6.5334
-25 -1 -2 2.3879 -6.4243
-25 -1 -1 -3.4343 -3.3361
-24 -15 -3 1.6560 3.6183
-24 -15 -2 -0.5925 2.1222
-24 -15 -1 0.0409 -0.0173
-24 -14 -4 -0.3128 -0.1661
-24 -14 -3 -0.1505 -0.4474
-24 -14 -2 0.1510 -1.0878
-24 -14 -1 1.2045 0.2940
-24 -13 -5 0.5562 0.9744
-24 -13 -4 1.3983 -0.4219
-24 -13 -3 1.2681 2.4998
-24 -13 -2 0.7732 2.1429
-24 -13 -1 -3.0336 -0.8127
-24 -12 -6 0.3611 0.8579
-24 -12 -5 -0.8683 -0.7279
-24 -12 -4 1.9113 2.0327
-24 -12 -3 2.3271 -3.4317
-24 -12 -2 0.4738 -0.0981
-24 -12 -1 2.0737 -2.2417
-24 -11 -7 -0.1270 0.0559
-24 -11 -6 -3.4642 -0.2310
-24 -11 -5 -0.7063 -1.1973
-24 -11 -4 1.2903 -2.6245
-24 -11 -3 2.1641 -2.7476
-24 -11 -2 -3.2958 -2.6744
-24 -11 -1 -1.7352 -0.7014
-24 -10 -7 -0.5199 1.3838
-24 -10 -6 0.2594 -0.4259
-24 -10 -5 -5.7148 -2.0846
-24 -10 -4 0.6183 0.5534
-24 -10 -3 0.2464 -3.3708
-24 -10 -2 1.2723 0.5916
-24 -10 -1 0.7585 2.5065
-24 -9 -8 3.0788 -0.1777
-24 -9 -7 -1.3508 0.2279
-24 -9 -6 -1.8480 2.3503
-24 -9 -5 -3.7708 -3.9625
-24 -9 -4 -3.1564 0.0243
-24 -9 -3 1.3879 -4.3623
-24 -9 -2 -2.4818 -4.8378
-24 -9 -1 -1.0687 -2.3104
-24 -8 -8 -1.4007 -0.5315
-24 -8 -7 1.6355 1.9322
-24 -8 -6 -2.7568 -2.6965
-24 -8 -5 -6.3510 1.1649
-24 -8 -4 -4.5800 -1.8862
-24 -8 -3 1.7023 -2.0104
-24 -8 -2 3.6705 0.5844
-24 -8 -1 -1.2015 4.2696
-24 -7 -8 -0.7632 -2.1890
-24 -7 -7 -2.7000 2.9519
-24 -7 -6 1.7393 4.2258
-24 -7 -5 -4.1270 -0.8714
-24 -7 -4 -3.3383 6.0571
-24 -7 -3 -1.4275 -2.6227
-24 -7 -2 1.8292 -2.5050
-24 -7 -1 2.7624 -1.7143
-24 -6 -9 -0.6290 0.8206
-24 -6 -8 -3.5298 -0.4732
-24 -6 -7 4.2668 1.7977
-24 -6 -6 0.1353 -2.2982
-24 -6 -5 -0.2227 0.7944
-24 -6 -4 -1.8490 0.2702
-24 -6 -3 8.3464 -0.2976
-24 -6 -2 2.6156 0.2956
-24 -6 -1 0.3476 2.1760
-24 -5 -9 1.8508 -0.5858
-24 -5 -8 1.4782 -0.5424
-24 -5 -7 -4.5902 2.4199
-24 -5 -6 6.8796 3.0613
-24 -5 -5 1.5511 -2.1922
-24 -5 -4 -6.5811 3.5352
-24 -5 -3 3.2815 1.6733
-24 -5 -2 4.0696 -3.1575
-24 -5 -1 9.1745 7.4187
-24 -4 -9 0.6475 0.4549
-24 -4 -8 -1.4088 0.6448
-24 -4 -7 1.4249 -1.1819
-24 -4 -6 -0.4659 -1.7156
-24 -4 -5 5.9906 -2.6267
-24 -4 -4 2.0441 -0.9420
-24 -4 -3 6.0772 -0.8931
-24 -4 -2 2.5180 0.3301
-24 -4 -1 2.9403 -1.5243
-24 -3 -9 1.6362 -0.3820
-24 -3 -8 -0.4754 -3.3042
-24 -3 -7 -0.5950 0.3914
-24 -3 -6 3.9919 2.1279
-24 -3 -5 5.9977 -3.1553
-24 -3 -4 -9.7507 -0.3384
-24 -3 -3 4.0899 0.4726
-24 -3 -2 -2.3490 -7.7117
-24 -3 -1 7.3244 9.1689
-24 -2 -9 1.1615 1.6223
-24 -2 -8 0.5940 -1.2987
-24 -2 -7 -5.9024 -0.2593
-24 -2 -6 -1.4811 2.0745
-24 -2 -5 2.4740 -1.0368
-24 -2 -4 3.2141 -0.5399
-24 -2 -3 -5.7537 2.5016
-24 -2 -2 -3.0865 3.2792
-24 -2 -1 -0.3657 -2.1567
-24 -1 -9 1.0383 -0.7900
-24 -1 -8 1.4076 -3.1558
-24 -1 -7 2.0270 1.7881
-24 -1 -6 2.1837 -1.6218
-24 -1 -5 2.5565 -0.6064
-24 -1 -4 -5.3650 -2.7028
-24 -1 -3 -0.0425 -0.4651
-24 -1 -2 -1.8859 -4.0181
-24 -1 -1 3.7308 1.9426
-24 0 -9 -2.4788 4.0617
-24 0 -8 3.1390 -4.2192
-24 0 -7 -9.5286 -2.3782
-24 0 -6 2.9949 0.2587
-24 0 -5 -4.6479 0.4198
-24 0 -4 1.1636 3.2268
-24 0 -3 -14.3777 3.3069
-24 0 -2 -11.0141 8.4701
-24 0 -1 -0.2985 -1.8188
-23 -16 -1 0.7113 2.4286
-23 -15 -3 0.0016 0.7424
-23 -15 -2 1.4110 1.7891
-23 -15 -1 -1.9461 -2.1572
-23 -14 -5 -0.4120 -0.8192
-23 -14 -4 0.2925 -1.5635
-23 -14 -3 0.2829 -1.6186
-23 -14 -2 0.6182 -1.9366
-23 -14 -1 3.0328 1.4508
-23 -13 -5 -0.0723 -0.0066
-23 -13 -4 -0.4836 -0.7941
-23 -13 -3 -0.8660 -0.8170
-23 -13 -2 -0.4411 1.7020
-23 -13 -1 -1.8082 1.0992
-23 -12 -6 1.8795 1.0790
-23 -12 -5 -0.9637 0.4195
-23 -12 -4 -1.9253 3.2153
-23 -12 -3 -2.3973 -0.9644
-23 -12 -2 -0.5634 -0.8994
-23 -12 -1 1.9466 1.2160
-23 -11 -7 1.9921 -2.6862
-23 -11 -6 -0.3337 0.9343
-23 -11 -5 4.4750 -0.6696
-23 -11 -4 -2.1712 0.9520
-23 -11 -3 -0.7710 3.3349
-23 -11 -2 -3.3593 0.2872
-23 -11 -1 -1.4440 0.2525
-23 -10 -7 -0.5605 -0.2921
-23 -10 -6 2.5722 -2.0298
-23 -10 -5 0.9301 2.9696
-23 -10 -4 -3.7163 0.7520
-23 -10 -3 -5.5635 4.5112
-23 -10 -2 0.5718 5.1848
-23 -10 -1 0.3581 -1.5886
-23 -9 -8 1.0196 0.3798
-23 -9 -7 -1.1421 -0.3924
-23 -9 -6 0.0944 2.1758
-23 -9 -5 5.4348 2.0465
-23 -9 -4 2.4154 2.0307
-23 -9 -3 -1.5000 4.7097
-23 -9 -2 -1.3457 0.6056
-23 -9 -1 0.8336 -2.9791
-23 -8 -8 -0.9460 1.0155
-23 -8 -7 1.5802 -0.1850
-23 -8 -6 -0.3549 -1.2369
-23 -8 -5 1.8722 3.1671
-23 -8 -4 2.6578 -0.5960
-23 -8 -3 -2.3385 0.8321
-23 -8 -2 -1.0883 5.9598
-23 -8 -1 -1.4144 -3.2046
-23 -7 -9 0.2158 0.6394
-23 -7 -8 2.2715 -0.7842
-23 -7 -7 -4.0462 -1.1354
-23 -7 -6 1.2726 1.2497
-23 -7 -5 3.9112 1.5107
-23 -7 -4 5.5841 -1.3487
-23 -7 -3 -4.6115 3.0963
-23 -7 -2 -0.4942 -2.1925
-23 -7 -1 1.2045 -3.9446
-23 -6 -9 -1.2778 -0.7362
-23 -6 -8 0.3335 2.7402
-23 -6 -7 4.7613 -3.5976
-23 -6 -6 -2.9325 -3.7100
-23 -6 -5 4.3820 1.0423
-23 -6 -4 8.1774 -4.9008
-23 -6 -3 -0.0459 -1.9671
-23 -6 -2 -1.3372 1.4057
-23 -6 -1 -5.7816 -5.6327
-23 -5 -9 0.0361 1.6812
-23 -5 -8 1.3110 -2.2077
-23 -5 -7 -2.5081 2.4255
-23 -5 -6 -1.0874 -3.7875
-23 -5 -5 -2.8926 -1.1088
-23 -5 -4 -0.6408 -5.9908
-23 -5 -3 -7.1169 -2.3532
-23 -5 -2 -2.9262 -4.5538
-23 -5 -1 -2.1154 -3.8323
-23 -4 -9 -0.9906 -0.4606
-23 -4 -8 -0.9220 1.4365
-23 -4 -7 3.6638 -3.5387
-23 -4 -6 -7.0462 -3.6701
-23 -4 -5 -0.8441 3.2545
-23 -4 -4 7.6406 -6.3618
-23 -4 -3 -0.2692 2.7438
-23 -4 -2 1.2299 2.6701
-23 -4 -1 -9.2871 -1.8742
-23 -3 -9 -0.2708 0.4399
-23 -3 -8 1.5791 -0.6175
-23 -3 -7 3.1002 2.1038
-23 -3 -6 0.0524 -0.8629
-23 -3 -5 -5.3140 2.8929
-23 -3 -4 -4.2667 -0.1996
-23 -3 -3 -1.7721 -3.7809
-23 -3 -2 -1.3212 -2.3709
-23 -3 -1 -1.4274 -1.3583
-23 -2 -10 -0.6713 1.4056
-23 -2 -9 -2.5977 -1.4395
-23 -2 -8 1.3878 2.2205
-23 -2 -7 1.3604 -3.9606
-23 -2 -6 -3.8894 -2.9948
-23 -2 -5 -3.4518 3.4362
-23 -2 -4 6.3563 -0.1252
-23 -2 -3 0.5744 6.9216
-23 -2 -2 -0.2372 5.3257
-23 -2 -1 -6.0566 3.6275
-23 -1 -10 2.1843 0.6709
-23 -1 -9 -0.3274 -4.5678
-23 -1 -8 -0.6458 5.9871
-23 -1 -7 7.0181 0.1385
-23 -1 -6 2.2144 4.4760
-23 -1 -5 1.1553 0.7831
-23 -1 -4 -3.5907 5.7249
-23 -1 -3 13.7027 0.6513
-23 -1 -2 7.0389 -0.5839
-23 -1 -1 2.9485 8.0523
-22 -16 -2 -1.1266 -0.8277
-22 -16 -1 0.0262 -0.4131
-22 -15 -4 0.5859 0.8379
-22 -15 -3 -1.0515 -0.5822
-22 -15 -2 0.3294 1.6621
-22 -15 -1 -2.9408 -3.2205
-22 -14 -5 1.7134 -0.2236
-22 -14 -4 -0.7105 0.9251
-22 -14 -3 1.7352 -0.5810
-22 -14 -2 -2.4023 -1.7368
-22 -14 -1 3.5979 1.4596
-22 -13 -6 -3.1781 -1.8181
-22 -13 -5 0.9516 -1.1638
-22 -13 -4 0.5959 -2.1231
-22 -13 -3 0.1968 1.4920
-22 -13 -2 0.7426 0.3593
-22 -13 -1 -1.5936 -0.7604
-22 -12 -7 -0.5126 1.9826
-22 -12 -6 -0.7343 0.7125
-22 -12 -5 -2.3399 1.9531
-22 -12 -4 -1.3900 -1.4401
-22 -12 -3 2.3045 1.0274
-22 -12 -2 2.0876 -1.4374
-22 -12 -1 2.5455 2.4675
-22 -11 -7 1.0683 0.0840
-22 -11 -6 -1.4479 1.7934
-22 -11 -5 1.1739 0.4096
-22 -11 -4 4.6549 -0.5026
-22 -11 -3 5.8426 0.5582
-22 -11 -2 0.8297 -1.0271
-22 -11 -1 -1.6218 1.5332
-22 -10 -8 -2.1833 0.0294
-22 -10 -7 0.1058 1.8630
-22 -10 -6 -1.0698 -3.7861
-22 -10 -5 -2.6816 -0.3771
-22 -10 -4 1.5848 -2.3063
-22 -10 -3 2.0113 -4.5146
-22 -10 -2 3.6881 -0.6672
-22 -10 -1 1.0193 1.7440
-22 -9 -8 3.2902 0.0762
-22 -9 -7 -0.3729 1.9721
-22 -9 -6 0.6580 4.2600
-22 -9 -5 -1.7402 -3.0377
-22 -9 -4 2.1660 3.1034
-22 -9 -3 7.5210 -0.5192
-22 -9 -2 -3.7891 -2.9670
-22 -9 -1 1.7357 6.0109
-22 -8 -9 0.9894 1.0049
-22 -8 -8 -0.4836 1.2892
-22 -8 -7 1.3543 0.9646
-22 -8 -6 2.0208 -0.3486
-22 -8 -5 -5.5707 -4.5147
-22 -8 -4 -3.7372 -0.0228
-22 -8 -3 2.4721 -7.6198
-22 -8 -2 0.8747 -0.4346
-22 -8 -1 -0.9311 2.2401
-22 -7 -9 1.3292 -0.8420
-22 -7 -8 2.3880 -1.4145
-22 -7 -7 -2.8053 0.2798
-22 -7 -6 0.7719 1.7619
-22 -7 -5 -1.2228 -3.5385
-22 -7 -4 -9.5255 3.1879
-22 -7 -3 3.3372 0.9792
-22 -7 -2 -2.9173 -3.4231
-22 -7 -1 4.3610 7.9931
-22 -6 -9 -1.7027 -1.1556
-22 -6 -8 -1.0942 1.3663
-22 -6 -7 1.4139 0.3632
-22 -6 -6 0.1571 2.5670
-22 -6 -5 -6.6379 1.2995
-22 -6 -4 -2.6927 3.9898
-22 -6 -3 0.6823 -3.4649
-22 -6 -2 0.7518 4.1181
-22 -6 -1 -3.1550 -0.4247
-22 -5 -9 1.5854 2.0282
-22 -5 -8 -2.4658 -4.0540
-22 -5 -7 -4.1624 4.4954
-22 -5 -6 5.2866 2.3920
-22 -5 -5 -4.6626 -2.7647
-22 -5 -4 -8.6789 5.1323
-22 -5 -3 -2.6521 -3.5035
-22 -5 -2 -0.5775 -1.6628
-22 -5 -1 7.5689 1.5924
-22 -4 -10 1.0225 1.9743
-22 -4 -9 -0.5494 -1.4389
-22 -4 -8 1.4731 1.6202
-22 -4 -7 -4.0784 -1.7753
-22 -4 -6 2.8363 2.4850
-22 -4 -5 -0.0643 0.4329
-22 -4 -4 1.1225 4.6065
-22 -4 -3 3.2039 7.5151
-22 -4 -2 0.6028 4.9090
-22 -4 -1 0.8460 4.8704
-22 -3 -10 -0.6611 -1.2417
-22 -3 -9 2.1723 0.7867
-22 -3 -8 -3.0448 -3.1325
-22 -3 -7 -4.9002 4.8576
-22 -3 -6 6.3501 0.1583
-22 -3 -5 -0.5373 -2.5465
-22 -3 -4 -3.8165 0.1335
-22 -3 -3 -5.6986 -6.5600
-22 -3 -2 9.2368 -6.5383
-22 -3 -1 9.7602 -5.2907
-22 -2 -10 -1.8915 0.4065
-22 -2 -9 0.4340 1.1732
-22 -2 -8 -1.7589 -2.9675
-22 -2 -7 -4.3724 -4.0681
-22 -2 -6 -0.7319 -2.0118
-22 -2 -5 5.7821 -1.4993
-22 -2 -4 6.2185 -1.7551
-22 -2 -3 -2.0995 4.0587
-22 -2 -2 -4.0754 0.3137
-22 -2 -1 0.3423 -1.1943
-22 -1 -10 -0.6461 -0.3449
-22 -1 -9 1.6981 0.5230
-22 -1 -8 -3.9847 -0.3115
-22 -1 -7 -2.6269 2.6293
-22 -1 -6 0.3730 2.1147
-22 -1 -5 2.3479 -2.0079
-22 -1 -4 1.0030 -2.2963
-22 -1 -3 0.9008 -3.7671
-22 -1 -2 9.4336 -5.9195
-22 -1 -1 2.3812 -2.4006
-22 0 -10 -4.0008 1.1881
-22 0 -9 2.4971 2.7786
-22 0 -8 -0.7550 -6.0466
-22 0 -7 0.4576 -0.5919
-22 0 -6 -4.4138 -6.3828
-22 0 -5 7.5929 -3.2723
-22 0 -4 6.0169 -11.3923
-22 0 -3 -11.2081 -3.2030
-22 0 -2 -3.0007 -4.5072
-22 0 -1 -0.9829 -10.5116
-21 -16 -3 0.4744 -0.2309
-21 -16 -2 -1.9510 -0.3989
-21 -16 -1 1.8828 0.4603
-21 -15 -4 0.6369 -0.0417
-21 -15 -3 -0.0865 0.7975
-21 -15 -2 1.8565 0.4751
-21 -15 -1 -1.5240 1.4416
-21 -14 -5 -0.6547 1.9670
-21 -14 -4 -1.8342 2.0532
-21 -14 -3 -0.7469 -0.8144
-21 -14 -2 -1.8673 -1.1557
-21 -14 -1 1.2576 0.1659
-21 -13 -6 2.3402 -2.4762
-21 -13 -5 -0.6307 -1.0550
-21 -13 -4 2.3383 -1.9932
-21 -13 -3 -2.8603 2.4069
-21 -13 -2 2.2098 0.6274
-21 -13 -1 -3.7710 -3.2589
-21 -12 -7 -1.3332 0.8298
-21 -12 -6 2.3548 0.1604
-21 -12 -5 -2.1643 0.7186
-21 -12 -4 -2.9486 0.4575
-21 -12 -3 -4.4414 -2.6188
-21 -12 -2 0.7968 1.1699
-21 -12 -1 2.2681 -1.2200
-21 -11 -8 1.9151 -1.3977
-21 -11 -7 0.8843 -0.8984
-21 -11 -6 1.7525 1.8353
-21 -11 -5 0.5648 0.6624
-21 -11 -4 1.8789 2.7305
-21 -11 -3 -3.0534 -0.7708
-21 -11 -2 -2.7040 -0.6780
-21 -11 -1 -3.0914 -3.9484
-21 -10 -8 -3.7018 -1.8796
-21 -10 -7 1.8616 -3.1352
-21 -10 -6 0.5896 -3.8777
-21 -10 -5 4.7073 -1.4111
-21 -10 -4 -2.5612 -2.1039
-21 -10 -3 -4.3976 0.2833
-21 -10 -2 3.5652 -0.5823
-21 -10 -1 1.0451 -0.0537
-21 -9 -9 -1.3685 -0.4578
-21 -9 -8 1.0844 -1.9588
-21 -9 -7 -1.1134 -2.1695
-21 -9 -6 0.0893 0.6705
-21 -9 -5 4.8867 2.6962
-21 -9 -4 -1.5702 -0.9275
-21 -9 -3 -2.1251 6.9648
-21 -9 -2 -2.5376 -0.0043
-21 -9 -1 -0.3171 -1.8522
-21 -8 -9 -1.0486 -0.2975
-21 -8 -8 -2.8223 0.8903
-21 -8 -7 2.0430 -1.9701
-21 -8 -6 -1.6599 -4.9222
-21 -8 -5 3.3968 3.4906
-21 -8 -4 4.1146 -6.7742
-21 -8 -3 -5.1247 1.7179
-21 -8 -2 7.4353 0.0953
-21 -8 -1 -3.1305 -4.5003
-21 -7 -9 0.2867 -0.1551
-21 -7 -8 2.4925 -0.7712
-21 -7 -7 0.4199 -2.1399
-21 -7 -6 -2.4591 2.2927
-21 -7 -5 8.1686 1.6195
-21 -7 -4 0.1455 2.3475
-21 -7 -3 -0.3286 8.7473
-21 -7 -2 -5.9680 2.7067
-21 -7 -1 2.3208 2.6707
-21 -6 -9 -1.9039 -0.8934
-21 -6 -8 -0.7337 2.1737
-21 -6 -7 2.9778 -2.8732
-21 -6 -6 -3.5500 -0.9897
-21 -6 -5 2.4705 7.5938
-21 -6 -4 9.8472 -5.0845
-21 -6 -3 0.0416 6.8116
-21 -6 -2 4.7230 2.0045
-21 -6 -1 -6.5247 -4.0593
-21 -5 -10 -1.5785 -1.3653
-21 -5 -9 1.4950 -1.0876
-21 -5 -8 1.0220 1.2531
-21 -5 -7 2.4391 -1.5806
-21 -5 -6 0.8009 2.6380
-21 -5 -5 6.5660 -2.0043
-21 -5 -4 3.9091 2.2293
-21 -5 -3 -2.2876 -2.7901
-21 -5 -2 -2.7579 -1.8731
-21 -5 -1 3.9226 -0.0614
-21 -4 -10 -0.6100 2.4196
-21 -4 -9 -5.0599 0.1272
-21 -4 -8 3.7421 5.0894
-21 -4 -7 3.1499 -3.9909
-21 -4 -6 -5.2660 0.4340
-21 -4 -5 0.5260 0.2803
-21 -4 -4 5.4151 0.9837
-21 -4 -3 5.0863 3.4768
-21 -4 -2 -9.8776 5.4975
-21 -4 -1 -11.4696 -2.9455
-21 -3 -10 0.4667 -1.0936
-21 -3 -9 0.2815 0.8110
-21 -3 -8 -1.6064 2.4782
-21 -3 -7 4.2478 2.1697
-21 -3 -6 -2.1614 1.5200
-21 -3 -5 -2.2080 -1.9307
-21 -3 -4 -2.7477 -3.5782
-21 -3 -3 -0.8936 -8.2880
-21 -3 -2 6.5948 -4.6391
-21 -3 -1 -1.6842 -2.1735
-21 -2 -10 2.5354 -0.6178
-21 -2 -9 -1.3484 2.0547
-21 -2 -8 6.1243 3.3468
-21 -2 -7 3.6541 -1.2915
-21 -2 -6 -4.1100 0.8717
-21 -2 -5 -3.9144 0.6107
-21 -2 -4 -1.1542 4.5485
-21 -2 -3 -2.8927 -2.8497
-21 -2 -2 -16.8445 10.2211
-21 -2 -1 -10.1825 -8.0818
-21 -1 -10 1.3790 -2.5002
-21 -1 -9 -0.8908 -0.9145
-21 -1 -8 0.1326 1.1502
-21 -1 -7 0.7755 4.4098
-21 -1 -6 0.8468 -1.8175
-21 -1 -5 -11.0228 2.7208
-21 -1 -4 -7.7530 1.1771
-21 -1 -3 4.9803 -0.9611
-21 -1 -2 4.5228 0.0702
-21 -1 -1 -1.3255 5.3940
-20 -17 -1 0.1948 1.8104
-20 -16 -4 -1.4983 -1.0072
-20 -16 -3 0.8209 -0.2333
-20 -16 -2 0.3423 -2.6845
-20 -16 -1 1.0217 0.0828
-20 -15 -5 0.0567 0.0806
-20 -15 -4 0.5747 -0.9596
-20 -15 -3 -0.1809 2.5025
-20 -15 -2 0.7380 1.7161
-20 -15 -1 -2.1404 0.7030
-20 -14 -6 0.2960 1.7362
-20 -14 -5 0.8991 1.2408
-20 -14 -4 -0.4182 2.3261
-20 -14 -3 0.4470 -2.7617
-20 -14 -2 -1.6738 0.8953
-20 -14 -1 1.2739 0.1604
-20 -13 -7 0.8249 -1.7675
-20 -13 -6 -0.4593 -0.8730
-20 -13 -5 2.9506 -2.3540
-20 -13 -4 4.0102 0.2038
-20 -13 -3 5.2433 1.3477
-20 -13 -2 -1.2487 1.3044
-20 -13 -1 -1.4248 1.6144
-20 -12 -7 -2.9712 0.7707
-20 -12 -6 -4.0215 1.0496
-20 -12 -5 0.4658 -3.1179
-20 -12 -4 -2.9295 0.5855
-20 -12 -3 1.9260 -1.7604
-20 -12 -2 -1.3870 0.7310
-20 -12 -1 4.2772 2.9884
-20 -11 -8 2.6621 0.6411
-20 -11 -7 0.1983 2.1810
-20 -11 -6 -1.7315 1.4589
-20 -11 -5 -3.9191 1.9542
-20 -11 -4 0.7621 -2.5266
-20 -11 -3 4.1220 0.6454
-20 -11 -2 -1.4680 -1.5837
-20 -11 -1 -2.4563 -1.4435
-20 -10 -8 -0.2165 2.8406
-20 -10 -7 -1.2394 -0.0944
-20 -10 -6 0.1724 -1.0876
-20 -10 -5 -3.9295 -1.7987
-20 -10 -4 -0.1215 -0.5631
-20 -10 -3 0.5729 -2.3828
-20 -10 -2 2.0831 1.4194
-20 -10 -1 0.2171 1.0625
-20 -9 -9 0.3526 0.5276
-20 -9 -8 1.6645 0.3194
-20 -9 -7 -4.2116 3.5222
-20 -9 -6 -2.6446 0.3964
-20 -9 -5 -7.1868 0.4347
-20 -9 -4 0.3596 2.3074
-20 -9 -3 1.5864 -3.8922
-20 -9 -2 -3.2260 -0.0155
-20 -9 -1 -1.2566 -3.0730
-20 -8 -9 0.0138 0.3438
-20 -8 -8 -4.3955 1.6276
-20 -8 -7 0.6040 3.7718
-20 -8 -6 1.8575 -1.8307
-20 -8 -5 -7.9586 -1.8177
-20 -8 -4 3.3708 -1.7848
-20 -8 -3 2.7958 -6.7245
-20 -8 -2 7.0396 -2.3336
-20 -8 -1 -0.3050 0.0270
-20 -7 -9 2.5983 2.0283
-20 -7 -8 1.2579 -0.9032
-20 -7 -7 -3.4264 3.4136
-20 -7 -6 4.8612 3.1625
-20 -7 -5 -4.3186 -8.4365
-20 -7 -4 -4.2804 6.7693
-20 -7 -3 -0.2690 -7.1740
-20 -7 -2 -5.0855 -0.8810
-20 -7 -1 5.6045 2.5575
-20 -6 -10 -0.6509 1.3125
-20 -6 -9 0.2379 -1.5792
-20 -6 -8 -3.0748 -0.7743
-20 -6 -7 1.5797 0.0109
-20 -6 -6 -1.0440 -7.6760
-20 -6 -5 -1.7205 -1.0109
-20 -6 -4 -2.2559 -6.4293
-20 -6 -3 7.8339 0.3108
-20 -6 -2 10.4467 -3.2832
-20 -6 -1 -0.8966 2.8652
-20 -5 -10 -0.1341 -1.3435
-20 -5 -9 4.8815 -0.4261
-20 -5 -8 -0.3527 -2.7243
-20 -5 -7 -2.0911 3.8189
-20 -5 -6 4.0485 1.5600
-20 -5 -5 -0.3568 -4.9044
-20 -5 -4 -6.1389 3.1973
-20 -5 -3 -3.0631 -8.0718
-20 -5 -2 2.0246 -1.8696
-20 -5 -1 10.4422 4.8465
-20 -4 -10 0.1628 1.1203
-20 -4 -9 0.2369 0.8953
-20 -4 -8 -3.1128 -3.4939
-20 -4 -7 0.8132 -0.6538
-20 -4 -6 -2.3795 -4.3879
-20 -4 -5 2.2680 2.1156
-20 -4 -4 -3.8684 -0.5965
-20 -4 -3 5.9027 5.1116
-20 -4 -2 -3.2714 4.3882
-20 -4 -1 -1.1466 1.6971
-20 -3 -10 0.0705 0.1394
-20 -3 -9 5.3045 -2.8693
-20 -3 -8 -2.3488 -4.2390
-20 -3 -7 -1.2916 2.8396
-20 -3 -6 4.9817 1.1408
-20 -3 -5 5.4592 1.3610
-20 -3 -4 -5.8463 -1.0103
-20 -3 -3 3.5540 5.7090
-20 -3 -2 9.5383 -6.2806
-20 -3 -1 14.4108 15.2137
-20 -2 -10 -0.0966 1.7708
-20 -2 -9 -0.4774 0.5126
-20 -2 -8 3.0311 -2.7370
-20 -2 -7 -4.0053 -0.9749
-20 -2 -6 2.0194 0.6818
-20 -2 -5 3.7133 1.0936
-20 -2 -4 3.7776 3.9778
-20 -2 -3 -8.8797 3.8227
-20 -2 -2 -9.5494 5.2332
-20 -2 -1 1.0349 -5.7381
-20 -1 -10 -1.3740 -0.9495
-20 -1 -9 -0.0313 -2.2480
-20 -1 -8 -2.7240 -2.4614
-20 -1 -7 -3.3799 -1.8904
-20 -1 -6 4.1252 0.3854
-20 -1 -5 3.2384 2.1851
-20 -1 -4 -0.4831 1.1838
-20 -1 -3 6.5934 7.5140
-20 -1 -2 2.6113 -2.6447
-20 -1 -1 9.3299 12.7351
-20 0 -10 -0.8652 3.5143
-20 0 -9 -2.8204 3.2647
-20 0 -8 2.2311 1.5837
-20 0 -7 -7.5474 -4.1879
-20 0 -6 -0.2516 8.4822
-20 0 -5 5.4952 -1.6850
-20 0 -4 11.7250 3.9169
-20 0 -3 -7.9372 0.2063
-20 0 -2 -4.1398 0.4716
-20 0 -1 -1.2959 -8.7701
-19 -17 -2 0.3543 0.6480
-19 -17 -1 -1.6149 -0.8842
-19 -16 -4 0.6317 -0.0289
-19 -16 -3 -0.2530 -0.4994
-19 -16 -2 2.0156 -0.9965
-19 -16 -1 0.9715 -0.9204
-19 -15 -5 -2.4770 -2.4277
-19 -15 -4 1.2385 -1.6082
-19 -15 -3 -0.1903 0.9747
-19 -15 -2 0.0697 2.3870
-19 -15 -1 -1.5654 -3.1180
-19 -14 -6 -1.0230 -0.0537
-19 -14 -5 -1.2975 0.8989
-19 -14 -4 -2.6185 -0.3304
-19 -14 -3 -1.4161 -2.3658
-19 -14 -2 1.9618 -3.0060
-19 -14 -1 3.0112 1.3888
-19 -13 -7 1.7374 -0.4936
-19 -13 -6 1.8671 -0.8915
-19 -13 -5 0.0026 1.9212
-19 -13 -4 1.0974 0.0078
-19 -13 -3 0.8249 2.5309
-19 -13 -2 0.7866 -1.3384
-19 -13 -1 -3.1167 -1.2379
-19 -12 -8 -1.5422 0.3282
-19 -12 -7 -1.3641 -0.7836
-19 -12 -6 0.9547 0.0864
-19 -12 -5 0.8753 -2.2267
-19 -12 -4 -2.7145 0.6146
-19 -12 -3 -6.3023 1.8701
-19 -12 -2 1.2509 -0.7044
-19 -12 -1 1.5755 -0.6498
-19 -11 -8 -0.0299 0.2655
-19 -11 -7 2.3255 -0.5848
-19 -11 -6 0.4966 0.6775
-19 -11 -5 2.5603 4.7805
-19 -11 -4 -0.1190 0.1293
-19 -11 -3 -1.6444 2.8218
-19 -11 -2 0.1793 1.1776
-19 -11 -1 -0.6812 -0.5790
-19 -10 -9 -0.0170 -0.6985
-19 -10 -8 -0.2866 0.3276
-19 -10 -7 2.1609 -1.4607
-19 -10 -6 4.2908 2.7319
-19 -10 -5 2.5178 0.0790
-19 -10 -4 0.3521 5.6649
-19 -10 -3 -5.8549 0.3431
-19 -10 -2 -2.8308 3.6610
-19 -10 -1 1.8840 0.4326
-19 -9 -9 0.7785 -0.4699
-19 -9 -8 2.0439 -3.2979
-19 -9 -7 2.7655 -2.8491
-19 -9 -6 -1.4817 3.7080
-19 -9 -5 7.7327 0.6708
-19 -9 -4 -0.7554 3.9005
-19 -9 -3 -0.1938 4.2193
-19 -9 -2 -4.8156 1.2931
-19 -9 -1 0.9332 2.0899
-19 -8 -9 -1.7132 -0.7891
-19 -8 -8 -0.7512 0.2444
-19 -8 -7 2.9713 -3.6746
-19 -8 -6 0.8302 0.7308
-19 -8 -5 5.3547 3.4750
-19 -8 -4 -0.7846 -2.3603
-19 -8 -3 -1.1716 3.1432
-19 -8 -2 2.3141 2.0836
-19 -8 -1 -1.7486 -3.7472
-19 -7 -10 -1.0979 -0.2097
-19 -7 -9 0.1126 1.6658
-19 -7 -8 3.8146 -1.0613
-19 -7 -7 -3.7760 -0.5338
-19 -7 -6 -2.8248 1.9489
-19 -7 -5 2.2383 0.5693
-19 -7 -4 -0.0475 1.1176
-19 -7 -3 -9.7541 -1.3670
-19 -7 -2 -10.0855 -0.5978
-19 -7 -1 -1.6662 -6.8673
-19 -6 -10 0.7777 0.6683
-19 -6 -9 -4.8357 0.0981
-19 -6 -8 -0.1438 0.6106
-19 -6 -7 3.2946 -3.3717
-19 -6 -6 -7.1367 -2.8916
-19 -6 -5 3.4065 7.5123
-19 -6 -4 0.4376 -5.2961
-19 -6 -3 4.8135 9.3071
-19 -6 -2 0.2511 1.8993
-19 -6 -1 -9.7172 -3.5861
-19 -5 -10 1.1165 -2.8879
-19 -5 -9 -0.4285 3.6008
-19 -5 -8 3.3056 -0.5625
-19 -5 -7 -5.8283 4.2629
-19 -5 -6 1.2507 3.2227
-19 -5 -5 -6.9352 3.9351
-19 -5 -4 4.6042 -3.2663
-19 -5 -3 -11.9958 -3.2850
-19 -5 -2 -0.4432 -4.6793
-19 -5 -1 -0.1518 -9.2959
-19 -4 -10 -0.7016 -0.4646
-19 -4 -9 -5.6728 -0.8592
-19 -4 -8 0.1781 2.5643
-19 -4 -7 3.4392 -5.9275
-19 -4 -6 -3.9034 -3.4182
-19 -4 -5 -0.5071 2.9090
-19 -4 -4 9.1148 -3.8479
-19 -4 -3 0.9538 3.3154
-19 -4 -2 -2.5236 1.5632
-19 -4 -1 -12.1051 -5.6851
-19 -3 -10 -1.3970 -0.2498
-19 -3 -9 -1.9465 -0.6656
-19 -3 -8 0.7538 2.3587
-19 -3 -7 0.0479 1.0564
-19 -3 -6 2.5944 1.0882
-19 -3 -5 -4.9422 -0.6927
-19 -3 -4 2.3332 -1.7452
-19 -3 -3 5.1495 -2.1223
-19 -3 -2 6.1217 -6.8357
-19 -3 -1 2.2393 4.9640
-19 -2 -10 -0.0272 1.8210
-19 -2 -9 -3.5988 2.3513
-19 -2 -8 0.6137 4.0344
-19 -2 -7 3.7801 -3.3223
-19 -2 -6 -4.6490 -1.8722
-19 -2 -5 -2.2139 -3.2376
-19 -2 -4 8.4580 -5.6048
-19 -2 -3 -3.1934 -4.6522
-19 -2 -2 3.5102 -2.1479
-19 -2 -1 -14.6038 -10.2972
-19 -1 -11 1.8808 -4.4323
-19 -1 -10 3.9174 -2.2339
-19 -1 -9 3.7712 -4.3005
-19 -1 -8 -2.0577 4.5042
-19 -1 -7 10.1023 0.2207
-19 -1 -6 0.6063 -0.5171
-19 -1 -5 1.0695 -1.3569
-19 -1 -4 -11.1067 0.4577
-19 -1 -3 12.9800 -2.1634
-19 -1 -2 5.5866 1.9595
-19 -1 -1 1.8333 11.1559
-18 -17 -3 -0.5995 -0.3729
-18 -17 -2 -1.8328 2.1638
-18 -17 -1 -0.8443 -1.5237
-18 -16 -5 2.9609 -0.2641
-18 -16 -4 -0.7671 0.8581
-18 -16 -3 1.1894 0.7945
-18 -16 -2 -1.4989 -0.8133
-18 -16 -1 2.6919 3.9456
-18 -15 -6 -1.7265 0.9129
-18 -15 -5 0.3058 -0.5193
-18 -15 -4 0.9699 -1.2319
-18 -15 -3 0.1333 -0.1639
-18 -15 -2 -0.4495 -0.0125
-18 -15 -1 -1.2502 -2.5079
-18 -14 -6 -2.7139 1.1051
-18 -14 -5 1.2423 1.5037
-18 -14 -4 -1.8447 -0.2379
-18 -14 -3 -2.1691 -1.5303
-18 -14 -2 -1.6546 -1.8817
-18 -14 -1 3.1626 3.9916
-18 -13 -7 1.2643 0.9819
-18 -13 -6 1.6821 -0.1102
-18 -13 -5 -1.2278 3.6275
-18 -13 -4 3.0862 0.4173
-18 -13 -3 2.2995 -0.8818
-18 -13 -2 -0.1773 3.1685
-18 -13 -1 -4.1702 -1.9944
-18 -12 -8 -0.1030 -1.2709
-18 -12 -7 0.0010 -0.8669
-18 -12 -6 0.7606 -0.3253
-18 -12 -5 0.4900 -4.2685
-18 -12 -4 2.3354 -0.6830
-18 -12 -3 2.8801 -3.3067
-18 -12 -2 -0.1572 -0.3121
-18 -12 -1 2.2834 3.4294
-18 -11 -8 -0.3944 -0.9776
-18 -11 -7 0.5764 0.3859
-18 -11 -6 -5.1751 -2.3891
-18 -11 -5 1.8877 -0.7987
-18 -11 -4 0.8905 -2.0105
-18 -11 -3 9.7225 -0.8619
-18 -11 -2 1.9544 -0.7034
-18 -11 -1 -0.4885 4.8151
-18 -10 -9 -0.6072 0.8839
-18 -10 -8 -1.8115 -0.0387
-18 -10 -7 -1.0219 4.0589
-18 -10 -6 1.5364 -3.8217
-18 -10 -5 -5.4213 -2.8592
-18 -10 -4 0.1809 -5.2910
-18 -10 -3 2.9585 -3.5018
-18 -10 -2 4.0188 -3.0531
-18 -10 -1 1.2334 -1.5855
-18 -9 -9 0.7723 -0.6503
-18 -9 -8 1.2861 -0.6610
-18 -9 -7 -1.2618 -0.5135
-18 -9 -6 -2.3947 -1.1893
-18 -9 -5 -0.1710 -2.7315
-18 -9 -4 -1.1831 -0.5843
-18 -9 -3 8.5247 2.3690
-18 -9 -2 -3.2829 -1.9326
-18 -9 -1 1.4367 8.1645
-18 -8 -10 0.8437 -0.4559
-18 -8 -9 -1.2242 0.1052
-18 -8 -8 -2.5004 2.8486
-18 -8 -7 -1.9637 3.2916
-18 -8 -6 1.0820 -3.2492
-18 -8 -5 -5.6833 2.5069
-18 -8 -4 -1.6737 -1.2703
-18 -8 -3 5.0145 -1.5693
-18 -8 -2 6.8188 0.7232
-18 -8 -1 -0.8019 0.6974
-18 -7 -10 -0.8642 0.4267
-18 -7 -9 2.4824 -0.7787
-18 -7 -8 0.1751 0.6589
-18 -7 -7 -1.3386 4.3978
-18 -7 -6 4.5655 2.3100
-18 -7 -5 -4.2278 -3.0936
-18 -7 -4 2.2825 3.2338
-18 -7 -3 -0.2118 -4.3624
-18 -7 -2 -4.4031 -2.5124
-18 -7 -1 5.9411 6.2038
-18 -6 -10 1.7584 1.0535
-18 -6 -9 -0.8448 -1.7578
-18 -6 -8 -2.0036 2.7080
-18 -6 -7 4.1024 -1.0707
-18 -6 -6 6.7201 2.9396
-18 -6 -5 -1.2436 -3.5083
-18 -6 -4 -2.5691 8.0169
-18 -6 -3 6.5087 1.0791
-18 -6 -2 0.4905 8.3057
-18 -6 -1 -0.7558 9.7152
-18 -5 -10 -0.7572 1.0932
-18 -5 -9 5.8270 0.1720
-18 -5 -8 0.8823 -1.5473
-18 -5 -7 -5.7859 5.9852
-18 -5 -6 6.9424 1.3302
-18 -5 -5 -4.5037 -7.1265
-18 -5 -4 -3.1582 3.6186
-18 -5 -3 -5.3881 -7.0263
-18 -5 -2 4.1318 -3.8292
-18 -5 -1 12.2929 2.0878
-18 -4 -10 1.3953 2.0463
-18 -4 -9 0.4274 -3.1997
-18 -4 -8 0.3068 2.4177
-18 -4 -7 1.9365 -4.8809
-18 -4 -6 -0.1441 2.9783
-18 -4 -5 4.5458 -4.8092
-18 -4 -4 -2.3248 6.9334
-18 -4 -3 -0.8973 0.7710
-18 -4 -2 -4.4549 7.9354
-18 -4 -1 -3.8448 3.1444
-18 -3 -11 -2.0942 -1.3797
-18 -3 -10 -0.5746 -1.5887
-18 -3 -9 5.9300 1.6271
-18 -3 -8 -4.6607 -4.4611
-18 -3 -7 -5.4955 6.0858
-18 -3 -6 2.1043 -0.0069
-18 -3 -5 -0.8334 -0.6654
-18 -3 -4 -10.0416 3.0121
-18 -3 -3 -4.0551 -6.5319
-18 -3 -2 3.9617 1.4748
-18 -3 -1 13.7033 -2.7853
-18 -2 -11 -1.1800 2.7165
-18 -2 -10 -3.5234 1.8980
-18 -2 -9 0.4699 1.7278
-18 -2 -8 -0.7562 -4.9134
-18 -2 -7 -2.3148 -1.3204
-18 -2 -6 -4.8114 -3.5634
-18 -2 -5 5.0168 0.0309
-18 -2 -4 5.6604 -4.1825
-18 -2 -3 -8.5369 3.0789
-18 -2 -2 -3.0755 -1.1819
-18 -2 -1 -3.3765 -9.4474
-18 -1 -11 -1.6739 -0.7861
-18 -1 -10 0.3983 -1.1158
-18 -1 -9 2.7995 -0.1008
-18 -1 -8 -1.9808 -4.0513
-18 -1 -7 -1.6046 5.2142
-18 -1 -6 1.1896 -2.2322
-18 -1 -5 -1.4505 -0.3969
-18 -1 -4 -7.0174 1.3465
-18 -1 -3 -5.9585 -3.2439
-18 -1 -2 -0.9090 3.6494
-18 -1 -1 6.5523 -0.8821
-18 0 -11 -3.2182 2.7553
-18 0 -10 -8.3097 -0.1175
-18 0 -9 -3.1527 3.3156
-18 0 -8 -1.1592 -9.6013
-18 0 -7 -9.6279 -1.6209
-18 0 -6 -2.4678 -6.7028
-18 0 -5 2.6023 4.2223
-18 0 -4 13.8234 -4.7836
-18 0 -3 -8.3820 7.6956
-18 0 -2 -6.7091 -7.1579
-18 0 -1 2.6669 -7.4105
-17 -18 -1 2.2098 1.1876
-17 -17 -4 1.4137 0.0397
-17 -17 -3 0.1829 -1.0558
-17 -17 -2 -0.2343 -0.2645
-17 -17 -1 -0.4969 0.9006
-17 -16 -5 -0.3501 1.2702
-17 -16 -4 -0.4114 1.2800
-17 -16 -3 0.3491 -0.0041
-17 -16 -2 -0.0524 -1.3124
-17 -16 -1 -0.2574 3.3484
-17 -15 -6 2.5960 -1.8677
-17 -15 -5 -1.0564 -0.2777
-17 -15 -4 2.0199 0.4965
-17 -15 -3 -0.0635 1.0385
-17 -15 -2 3.9766 1.6896
-17 -15 -1 -3.0573 -3.9988
-17 -14 -7 0.5094 -1.0372
-17 -14 -6 1.4633 -0.6020
-17 -14 -5 -0.3091 -3.4845
-17 -14 -4 -2.4194 0.4041
-17 -14 -3 -1.8387 -0.1220
-17 -14 -2 -2.7321 0.5527
-17 -14 -1 2.5200 0.7016
-17 -13 -7 -1.9203 0.7227
-17 -13 -6 0.8234 -2.2722
-17 -13 -5 -3.5892 1.4957
-17 -13 -4 -2.3497 0.9259
-17 -13 -3 -1.8611 1.6062
-17 -13 -2 3.0550 1.1915
-17 -13 -1 -2.9531 -5.3748
-17 -12 -8 0.7867 0.8210
-17 -12 -7 -1.2798 -0.0085
-17 -12 -6 2.3815 2.3636
-17 -12 -5 0.3221 -1.1997
-17 -12 -4 -1.4961 1.6914
-17 -12 -3 -3.5471 0.1823
-17 -12 -2 -2.8341 -2.5851
-17 -12 -1 2.5744 -3.9500
-17 -11 -9 -1.1506 0.9204
-17 -11 -8 -0.6576 -1.3072
-17 -11 -7 -2.1664 -2.2195
-17 -11 -6 -2.4111 -0.0781
-17 -11 -5 1.7564 1.0152
-17 -11 -4 -3.0451 1.0177
-17 -11 -3 -4.9818 4.3012
-17 -11 -2 -2.0833 -1.5988
-17 -11 -1 -3.9260 -3.8037
-17 -10 -9 0.2749 0.3904
-17 -10 -8 -1.1476 2.4889
-17 -10 -7 -2.8980 1.9572
-17 -10 -6 1.8628 -1.0816
-17 -10 -5 -0.3439 4.7146
-17 -10 -4 0.4475 -4.7467
-17 -10 -3 -11.2857 0.8878
-17 -10 -2 6.4294 -2.7402
-17 -10 -1 0.5390 -7.2758
-17 -9 -9 -0.1415 -1.3474
-17 -9 -8 5.9880 -0.3367
-17 -9 -7 2.0239 -3.6880
-17 -9 -6 0.7937 5.0367
-17 -9 -5 4.1288 0.5385
-17 -9 -4 3.6627 3.4822
-17 -9 -3 -5.7811 3.0676
-17 -9 -2 -8.1552 0.5597
-17 -9 -1 -1.6250 1.1918
-17 -8 -10 -0.2935 -0.5936
-17 -8 -9 -1.1092 0.9043
-17 -8 -8 -1.8718 -1.6353
-17 -8 -7 3.5150 -3.2640
-17 -8 -6 -1.1510 -2.0546
-17 -8 -5 3.6948 1.9225
-17 -8 -4 1.4891 -4.4860
-17 -8 -3 -4.7907 2.6041
-17 -8 -2 11.9513 0.0561
-17 -8 -1 -3.7146 -2.6830
-17 -7 -10 -0.1562 0.9711
-17 -7 -9 2.0888 -1.2108
-17 -7 -8 2.7842 -1.8099
-17 -7 -7 2.0277 -6.1247
-17 -7 -6 -2.4376 2.0471
-17 -7 -5 8.9560 -1.5132
-17 -7 -4 2.8181 -1.7248
-17 -7 -3 -2.0258 2.4443
-17 -7 -2 -4.5073 -2.9172
-17 -7 -1 4.8513 -1.3401
-17 -6 -10 -1.0632 -1.0286
-17 -6 -9 -2.8164 0.0965
-17 -6 -8 -2.1614 0.4406
-17 -6 -7 3.5379 -7.3625
-17 -6 -6 -7.2554 -2.8803
-17 -6 -5 5.0847 2.5584
-17 -6 -4 0.7914 -1.9694
-17 -6 -3 1.2414 4.3048
-17 -6 -2 -0.5692 2.7300
-17 -6 -1 -11.3535 -1.9189
-17 -5 -10 -2.5031 -0.9162
-17 -5 -9 0.9155 1.8236
-17 -5 -8 0.7434 -2.4091
-17 -5 -7 -0.3112 0.7550
-17 -5 -6 -7.0653 -2.2248
-17 -5 -5 5.3579 2.5600
-17 -5 -4 -2.3775 -3.9291
-17 -5 -3 5.2484 1.8872
-17 -5 -2 1.9890 -6.0898
-17 -5 -1 5.3390 -2.6179
-17 -4 -11 1.1203 1.7143
-17 -4 -10 3.1978 -0.7384
-17 -4 -9 -7.6311 1.5867
-17 -4 -8 4.5615 5.0571
-17 -4 -7 4.6184 -5.3418
-17 -4 -6 -5.6973 3.3288
-17 -4 -5 0.2044 5.6961
-17 -4 -4 3.1589 -0.5103
-17 -4 -3 3.6984 6.8991
-17 -4 -2 -11.2035 4.1981
-17 -4 -1 -16.8756 -6.3514
-17 -3 -11 -1.2705 -1.5215
-17 -3 -10 2.0058 -3.4520
-17 -3 -9 1.3105 0.7252
-17 -3 -8 -1.4073 0.7906
-17 -3 -7 0.9829 4.9036
-17 -3 -6 0.9939 -1.0960
-17 -3 -5 -5.4989 3.2549
-17 -3 -4 -3.8580 0.4290
-17 -3 -3 4.1002 -4.1087
-17 -3 -2 3.1353 1.3330
-17 -3 -1 5.9872 3.7079
-17 -2 -11 0.9372 1.7737
-17 -2 -10 0.0619 0.9862
-17 -2 -9 -6.9645 0.0654
-17 -2 -8 8.3425 4.1725
-17 -2 -7 0.6417 -3.0439
-17 -2 -6 0.3279 4.9663
-17 -2 -5 -2.7435 3.8471
-17 -2 -4 6.9716 5.0006
-17 -2 -3 9.6485 6.6678
-17 -2 -2 -13.5500 -0.4312
-17 -2 -1 -8.7430 -0.1136
-17 -1 -11 3.0928 -0.6083
-17 -1 -10 5.8922 -0.5651
-17 -1 -9 -0.6188 1.3313
-17 -1 -8 0.7925 7.0330
-17 -1 -7 1.1045 4.5761
-17 -1 -6 4.7868 4.5688
-17 -1 -5 -11.2289 -2.3768
-17 -1 -4 -8.1225 -0.1542
-17 -1 -3 4.1184 -8.9903
-17 -1 -2 9.5221 0.0292
-17 -1 -1 -3.2363 5.5245
-16 -18 -2 1.2301 -1.4230
-16 -18 -1 -0.0121 0.0379
-16 -17 -4 -1.8387 0.2109
-16 -17 -3 -0.9420 -0.7815
-16 -17 -2 1.2689 0.1368
-16 -17 -1 -1.0899 -3.8513
-16 -16 -5 1.1624 -0.5364
-16 -16 -4 -2.8284 -0.3352
-16 -16 -3 -0.2055 -0.1085
-16 -16 -2 -2.3660 -0.2971
-16 -16 -1 0.1581 -0.5892
-16 -15 -6 -1.9226 0.6669
-16 -15 -5 2.2392 0.2328
-16 -15 -4 0.9294 -0.2680
-16 -15 -3 2.9503 3.5240
-16 -15 -2 1.3516 2.6820
-16 -15 -1 0.0749 0.7259
-16 -14 -7 -0.2045 -0.4734
-16 -14 -6 -3.1848 2.2434
-16 -14 -5 3.1819 -1.3103
-16 -14 -4 1.9447 -1.2544
-16 -14 -3 3.5648 -2.2246
-16 -14 -2 -5.0971 -2.2862
-16 -14 -1 4.7304 3.7610
-16 -13 -8 -1.2509 -0.3250
-16 -13 -7 0.0880 0.0954
-16 -13 -6 -3.9011 -1.2206
-16 -13 -5 -0.4623 2.7315
-16 -13 -4 0.5743 -2.3372
-16 -13 -3 1.7454 2.1325
-16 -13 -2 2.3727 -1.2802
-16 -13 -1 -1.5845 5.0823
-16 -12 -8 3.3359 4.3453
-16 -12 -7 1.4653 1.9669
-16 -12 -6 2.4263 5.9171
-16 -12 -5 -0.3934 2.6086
-16 -12 -4 3.8185 1.3047
-16 -12 -3 1.6607 -2.0014
-16 -12 -2 -2.5921 3.1262
-16 -12 -1 1.7717 2.4740
-16 -11 -9 0.3098 -0.3142
-16 -11 -8 0.0392 -1.9985
-16 -11 -7 4.7051 -2.9995
-16 -11 -6 0.9166 -0.8349
-16 -11 -5 -2.2210 -1.9373
-16 -11 -4 3.1174 1.0823
-16 -11 -3 4.9634 -3.1803
-16 -11 -2 -2.5302 3.7867
-16 -11 -1 -4.9830 5.2575
-16 -10 -9 1.7680 0.8852
-16 -10 -8 -3.7917 2.2449
-16 -10 -7 -1.3883 2.3217
-16 -10 -6 -1.1114 -2.0248
-16 -10 -5 -3.7713 -1.9136
-16 -10 -4 -0.5457 1.3801
-16 -10 -3 3.9381 -5.4051
-16 -10 -2 6.8763 4.2094
-16 -10 -1 2.0108 3.3060
-16 -9 -10 0.7373 -0.6901
-16 -9 -9 0.5717 1.5967
-16 -9 -8 0.9856 -0.8416
-16 -9 -7 -0.5394 2.9938
-16 -9 -6 0.8788 1.7581
-16 -9 -5 -7.2019 -6.0564
-16 -9 -4 -0.6026 4.8840
-16 -9 -3 4.2168 -8.1448
-16 -9 -2 -8.9482 3.0670
-16 -9 -1 -0.1566 -4.5853
-16 -8 -10 0.6145 -1.1090
-16 -8 -9 -0.2212 0.7596
-16 -8 -8 -7.6896 -0.3416
-16 -8 -7 -1.7932 3.0943
-16 -8 -6 -2.0594 -5.9707
-16 -8 -5 -6.5033 -2.0543
-16 -8 -4 -6.7947 -2.2316
-16 -8 -3 4.2468 -2.1329
-16 -8 -2 9.4676 0.3450
-16 -8 -1 0.0011 2.1043
-16 -7 -10 1.6017 0.6805
-16 -7 -9 1.2939 0.4639
-16 -7 -8 2.1838 0.6812
-16 -7 -7 -6.7377 7.5264
-16 -7 -6 0.7785 1.1817
-16 -7 -5 -6.1314 0.5529
-16 -7 -4 -2.6024 4.5926
-16 -7 -3 2.0406 -4.8934
-16 -7 -2 -4.4821 -0.4461
-16 -7 -1 8.3322 -6.4619
-16 -6 -10 0.0159 -0.9194
-16 -6 -9 -0.8403 -1.1315
-16 -6 -8 -5.9862 -0.5008
-16 -6 -7 1.7407 4.5061
-16 -6 -6 2.6218 -6.2688
-16 -6 -5 -5.8221 3.5627
-16 -6 -4 2.9289 -6.9444
-16 -6 -3 1.0875 -1.5155
-16 -6 -2 6.8941 -1.2992
-16 -6 -1 -6.2725 -1.3839
-16 -5 -11 -1.8588 -1.3824
-16 -5 -10 -0.0202 -0.0503
-16 -5 -9 5.7456 -0.8186
-16 -5 -8 -1.4702 -4.0655
-16 -5 -7 -3.1230 8.1635
-16 -5 -6 8.7003 0.2239
-16 -5 -5 -0.4893 -2.9360
-16 -5 -4 -2.5876 2.6570
-16 -5 -3 0.0316 -5.0339
-16 -5 -2 3.8656 0.6523
-16 -5 -1 18.5140 10.3118
-16 -4 -11 0.6603 1.5911
-16 -4 -10 -0.6452 3.2939
-16 -4 -9 -2.0479 -1.6325
-16 -4 -8 1.1839 -0.8975
-16 -4 -7 -0.3400 -0.8586
-16 -4 -6 3.7161 -0.8446
-16 -4 -5 0.9948 -0.0848
-16 -4 -4 4.6723 -3.3040
-16 -4 -3 -0.5710 5.5419
-16 -4 -2 -1.1857 -5.2767
-16 -4 -1 -5.3707 -0.5213
-16 -3 -11 -1.5144 -3.5608
-16 -3 -10 -0.5347 1.5064
-16 -3 -9 9.0844 -5.6088
-16 -3 -8 -4.6884 -2.5948
-16 -3 -7 0.6946 0.8370
-16 -3 -6 6.5499 -0.8082
-16 -3 -5 8.6633 -5.2868
-16 -3 -4 -1.8659 -1.5510
-16 -3 -3 -4.4164 0.2770
-16 -3 -2 13.5064 -4.0561
-16 -3 -1 14.4004 21.3051
-16 -2 -11 -1.0651 0.1717
-16 -2 -10 -3.4613 1.1812
-16 -2 -9 -1.3246 -2.2753
-16 -2 -8 2.5896 -2.4722
-16 -2 -7 -2.2528 -7.7828
-16 -2 -6 -0.7105 2.0058
-16 -2 -5 10.5174 1.0364
-16 -2 -4 6.4539 4.3098
-16 -2 -3 -3.8383 7.5747
-16 -2 -2 -9.6460 1.6264
-16 -2 -1 -0.7922 -7.0792
-16 -1 -11 -0.5945 0.3951
-16 -1 -10 -0.9619 1.9570
-16 -1 -9 3.9511 -1.8210
-16 -1 -8 -4.3158 0.1953
-16 -1 -7 2.3828 -2.0447
-16 -1 -6 -0.4542 -1.9252
-16 -1 -5 5.3511 -4.2003
-16 -1 -4 -2.1432 -6.7752
-16 -1 -3 -3.3352 -0.4132
-16 -1 -2 10.1017 -2.5266
-16 -1 -1 4.7497 7.3722
-16 0 -11 -2.9248 1.7998
-16 0 -10 -1.9615 1.8822
-16 0 -9 0.8873 -1.1208
-16 0 -8 2.8956 -4.9369
-16 0 -7 0.8859 -3.5412
-16 0 -6 -4.7034 1.1689
-16 0 -5 8.0895 -1.5047
-16 0 -4 3.4908 10.1009
-16 0 -3 -15.0315 4.8404
-16 0 -2 -16.7254 10.8263
-16 0 -1 -1.5471 -9.8826
-15 -18 -3 0.8607 0.9125
-15 -18 -2 -0.4016 1.4346
-15 -18 -1 0.3082 0.9310
-15 -17 -4 1.0364 0.8155
-15 -17 -3 -0.8869 -0.1495
-15 -17 -2 -0.7767 1.7089
-15 -17 -1 1.3123 -1.1001
-15 -16 -6 2.1493 -1.0208
-15 -16 -5 -2.1230 1.7047
-15 -16 -4 2.2189 -1.5759
-15 -16 -3 0.1911 -1.6646
-15 -16 -2 -1.2988 -3.1906
-15 -16 -1 0.0259 1.8874
-15 -15 -6 2.1608 -0.0346
-15 -15 -5 -3.5455 1.8503
-15 -15 -4 -0.0329 0.1365
-15 -15 -3 -2.6424 1.1709
-15 -15 -2 3.6868 0.2244
-15 -15 -1 -3.8284 -0.3893
-15 -14 -7 0.4692 1.1355
-15 -14 -6 2.4845 -0.3879
-15 -14 -5 -0.2074 -0.4802
-15 -14 -4 2.2209 0.7496
-15 -14 -3 -2.3779 -3.7902
-15 -14 -2 1.5186 -2.6847
-15 -14 -1 0.0417 -3.1511
-15 -13 -8 -2.1953 -2.9551
-15 -13 -7 1.6606 -1.5293
-15 -13 -6 1.1512 -4.2614
-15 -13 -5 -0.4794 -3.6745
-15 -13 -4 -3.8160 -1.7084
-15 -13 -3 -3.4492 2.7063
-15 -13 -2 5.2501 0.1499
-15 -13 -1 -3.1787 0.8674
-15 -12 -8 0.9843 0.5760
-15 -12 -7 -3.2319 2.0463
-15 -12 -6 0.5103 2.0690
-15 -12 -5 1.0376 -0.5231
-15 -12 -4 -3.1591 3.5837
-15 -12 -3 -4.9748 -0.0236
-15 -12 -2 2.3584 1.9627
-15 -12 -1 4.8958 -5.8122
-15 -11 -9 -0.8113 -1.1246
-15 -11 -8 0.4482 -3.9513
-15 -11 -7 5.0251 -3.4094
-15 -11 -6 0.4089 -1.9988
-15 -11 -5 6.9959 -0.5097
-15 -11 -4 -1.1965 0.1917
-15 -11 -3 3.4063 3.0314
-15 -11 -2 -4.2003 -2.6802
-15 -11 -1 0.8982 -1.1283
-15 -10 -9 -1.3396 -1.0420
-15 -10 -8 -0.9282 -0.6827
-15 -10 -7 -3.7020 -0.7717
-15 -10 -6 -1.7887 0.7627
-15 -10 -5 5.6191 2.3600
-15 -10 -4 -6.6814 1.9741
-15 -10 -3 -2.9085 7.5437
-15 -10 -2 -0.1502 -0.9672
-15 -10 -1 5.1160 1.0119
-15 -9 -10 -0.6791 -0.6594
-15 -9 -9 -0.3309 -0.2739
-15 -9 -8 5.8228 -0.0754
-15 -9 -7 -0.3113 0.1868
-15 -9 -6 0.3654 5.0979
-15 -9 -5 7.1682 6.1820
-15 -9 -4 3.9657 -0.0481
-15 -9 -3 -2.0474 5.2363
-15 -9 -2 -8.4259 -4.0572
-15 -9 -1 0.1867 -6.7205
-15 -8 -10 -0.8691 -0.3707
-15 -8 -9 -1.9955 -2.8306
-15 -8 -8 3.2121 1.6624
-15 -8 -7 4.0813 -4.0801
-15 -8 -6 0.5595 2.3293
-15 -8 -5 7.4919 3.8139
-15 -8 -4 0.3013 -2.1339
-15 -8 -3 -1.8750 7.5095
-15 -8 -2 -2.1571 -1.2249
-15 -8 -1 -5.9495 6.7243
-15 -7 -10 -0.9562 1.3830
-15 -7 -9 -1.9792 3.0318
-15 -7 -8 8.5708 -0.8895
-15 -7 -7 -3.7449 0.3285
-15 -7 -6 -0.0514 6.7990
-15 -7 -5 0.5290 1.1987
-15 -7 -4 3.3479 3.5340
-15 -7 -3 -8.4611 0.1744
-15 -7 -2 -8.8709 0.4948
-15 -7 -1 0.3486 -4.3464
-15 -6 -11 -0.0576 -1.4061
-15 -6 -10 0.0585 0.8557
-15 -6 -9 -3.9050 -0.4271
-15 -6 -8 0.5552 2.8258
-15 -6 -7 5.4604 -9.2929
-15 -6 -6 -1.5622 0.3678
-15 -6 -5 4.2044 1.5865
-15 -6 -4 5.9460 -7.2309
-15 -6 -3 -0.8194 5.9568
-15 -6 -2 0.0746 -3.2658
-15 -6 -1 -12.6967 -1.0150
-15 -5 -11 -0.9742 0.4455
-15 -5 -10 -1.4838 -1.8509
-15 -5 -9 1.0476 3.6266
-15 -5 -8 2.6516 0.6193
-15 -5 -7 -6.3266 -1.0044
-15 -5 -6 -0.8472 2.8740
-15 -5 -5 -6.5845 -5.7727
-15 -5 -4 0.3655 5.4306
-15 -5 -3 -11.6908 -9.6501
-15 -5 -2 -4.9532 3.4368
-15 -5 -1 1.6409 0.8615
-15 -4 -11 3.4297 2.7050
-15 -4 -10 -3.0095 0.0615
-15 -4 -9 -9.0792 3.4154
-15 -4 -8 0.5296 2.1112
-15 -4 -7 1.8692 -7.7148
-15 -4 -6 -10.6382 -3.9121
-15 -4 -5 -3.4759 0.9966
-15 -4 -4 2.8597 -5.6823
-15 -4 -3 5.6154 2.0235
-15 -4 -2 1.2612 -4.4417
-15 -4 -1 -18.4344 -17.6072
-15 -3 -11 1.0915 0.1394
-15 -3 -10 2.6709 -1.7065
-15 -3 -9 2.3684 3.2994
-15 -3 -8 -3.0756 3.4814
-15 -3 -7 1.8522 2.9747
-15 -3 -6 -2.3364 -1.7760
-15 -3 -5 -7.6284 -3.6246
-15 -3 -4 -4.8241 -3.6182
-15 -3 -3 -3.2470 -8.1024
-15 -3 -2 7.4587 1.5288
-15 -3 -1 -0.9648 1.7806
-15 -2 -11 1.8852 0.9122
-15 -2 -10 0.2811 -3.8666
-15 -2 -9 -4.0058 3.7975
-15 -2 -8 -0.7923 -1.7767
-15 -2 -7 0.9861 0.5349
-15 -2 -6 -7.3435 -5.1025
-15 -2 -5 -8.9213 3.4025
-15 -2 -4 2.0192 2.3330
-15 -2 -3 2.0326 -2.7988
-15 -2 -2 -2.6538 8.2980
-15 -2 -1 -11.9119 -19.5812
-15 -1 -11 1.5900 -3.5595
-15 -1 -10 2.4303 -1.4757
-15 -1 -9 1.1235 -1.5575
-15 -1 -8 -4.4325 3.2096
-15 -1 -7 4.2151 4.5675
-15 -1 -6 2.2863 -1.4084
-15 -1 -5 -2.1602 2.5640
-15 -1 -4 -7.2161 -5.4383
-15 -1 -3 24.4425 -1.5214
-15 -1 -2 12.6045 -5.0615
-15 -1 -1 10.4402 16.0672
-14 -18 -3 0.1115 1.5465
-14 -18 -2 -0.8827 -0.6180
-14 -18 -1 -0.0299 2.8790
-14 -17 -5 0.7359 -3.8325
-14 -17 -4 0.8692 -0.0529
-14 -17 -3 -0.6547 0.3249
-14 -17 -2 1.0488 0.9675
-14 -17 -1 0.9013 0.1770
-14 -16 -6 -2.0772 1.3728
-14 -16 -5 1.7948 -1.6905
-14 -16 -4 -1.1739 0.8297
-14 -16 -3 1.4504 -1.0187
-14 -16 -2 0.0191 -1.7669
-14 -16 -1 1.1597 1.0281
-14 -15 -7 -0.6371 -0.4889
-14 -15 -6 -0.7858 1.5886
-14 -15 -5 0.9409 -1.1081
-14 -15 -4 -4.3948 1.5072
-14 -15 -3 -2.9978 1.1030
-14 -15 -2 -0.7847 4.4033
-14 -15 -1 -2.0822 -2.9325
-14 -14 -7 -0.7365 1.4700
-14 -14 -6 -1.6165 0.6975
-14 -14 -5 3.0299 0.9995
-14 -14 -4 3.1603 2.7383
-14 -14 -3 3.9615 -1.5309
-14 -14 -2 -4.3341 3.1533
-14 -14 -1 3.9812 -0.7888
-14 -13 -8 0.4454 -0.7026
-14 -13 -7 -0.4511 -1.7294
-14 -13 -6 -0.8852 -1.6605
-14 -13 -5 -0.1990 -1.3183
-14 -13 -4 -0.0317 -2.8119
-14 -13 -3 6.0842 -0.5057
-14 -13 -2 -3.5231 0.1169
-14 -13 -1 -1.1881 2.0893
-14 -12 -9 -0.9826 0.2589
-14 -12 -8 0.3611 2.1307
-14 -12 -7 -4.1830 2.6377
-14 -12 -6 -4.5813 0.2811
-14 -12 -5 -4.6464 2.2970
-14 -12 -4 1.0074 -2.7675
-14 -12 -3 -0.3997 -1.8881
-14 -12 -2 1.5644 -3.3558
-14 -12 -1 3.0623 -0.5745
-14 -11 -9 -1.3979 -0.7244
-14 -11 -8 -0.1248 2.0169
-14 -11 -7 5.3345 0.2063
-14 -11 -6 1.1788 -1.5027
-14 -11 -5 -0.6702 2.8500
-14 -11 -4 7.0809 -5.3338
-14 -11 -3 7.9222 -0.3309
-14 -11 -2 -0.9548 -2.9865
-14 -11 -1 -5.1258 2.2490
-14 -10 -10 -0.7147 2.1014
-14 -10 -9 0.2764 -0.3625
-14 -10 -8 -3.7974 -0.3088
-14 -10 -7 -2.7787 1.2358
-14 -10 -6 2.0262 -5.6379
-14 -10 -5 -9.7616 -3.2990
-14 -10 -4 1.0372 -5.3528
-14 -10 -3 -1.8014 -4.4495
-14 -10 -2 5.8865 -0.0483
-14 -10 -1 -1.6725 5.7111
-14 -9 -10 -1.6431 1.6060
-14 -9 -9 2.2011 1.6622
-14 -9 -8 -2.2372 0.6864
-14 -9 -7 -0.2017 0.4120
-14 -9 -6 -0.2727 -2.2286
-14 -9 -5 -3.2466 -1.3547
-14 -9 -4 7.0230 -1.3780
-14 -9 -3 6.6371 -2.8899
-14 -9 -2 4.9833 -0.2063
-14 -9 -1 -0.5484 6.0905
-14 -8 -10 2.0835 -1.0615
-14 -8 -9 1.4425 -1.1120
-14 -8 -8 -4.7465 2.9123
-14 -8 -7 4.1927 -0.7155
-14 -8 -6 5.5225 -3.2001
-14 -8 -5 -4.2205 -6.7771
-14 -8 -4 -3.2130 0.0911
-14 -8 -3 2.4611 -6.8545
-14 -8 -2 6.5904 4.6955
-14 -8 -1 -1.6649 6.0043
-14 -7 -11 0.7539 1.8087
-14 -7 -10 -0.9112 1.3820
-14 -7 -9 3.3623 0.1459
-14 -7 -8 -4.1128 -2.3334
-14 -7 -7 -2.1226 3.1177
-14 -7 -6 0.4139 -1.9798
-14 -7 -5 -5.4837 -6.1667
-14 -7 -4 -5.7118 6.9239
-14 -7 -3 -0.1665 -4.3344
-14 -7 -2 1.5360 5.0716
-14 -7 -1 10.8334 8.2331
-14 -6 -11 1.1187 0.3475
-14 -6 -10 4.4428 1.4803
-14 -6 -9 1.2644 -4.2041
-14 -6 -8 -2.2037 4.6528
-14 -6 -7 6.5849 -1.3206
-14 -6 -6 0.9225 1.8212
-14 -6 -5 5.0270 1.6370
-14 -6 -4 -6.5163 6.4704
-14 -6 -3 14.2968 8.0288
-14 -6 -2 6.1455 3.8964
-14 -6 -1 0.9749 1.4587
-14 -5 -11 -0.1775 0.0627
-14 -5 -10 1.3420 -1.4875
-14 -5 -9 8.7642 -1.1645
-14 -5 -8 -1.8447 -2.9778
-14 -5 -7 -4.1625 9.6884
-14 -5 -6 4.5564 0.5578
-14 -5 -5 -4.1022 -1.3514
-14 -5 -4 -5.5051 5.7729
-14 -5 -3 -10.3900 -8.9631
-14 -5 -2 -0.2288 5.7653
-14 -5 -1 13.5203 -1.3991
-14 -4 -11 -0.3401 -0.5884
-14 -4 -10 1.8777 0.4692
-14 -4 -9 -2.0589 -3.1708
-14 -4 -8 0.0552 -1.7272
-14 -4 -7 3.0432 -1.2263
-14 -4 -6 0.0176 4.0957
-14 -4 -5 8.4490 6.7362
-14 -4 -4 -4.9763 7.9161
-14 -4 -3 10.8577 8.9159
-14 -4 -2 -6.7537 9.0123
-14 -4 -1 4.7445 -2.7231
-14 -3 -11 -3.3932 0.2174
-14 -3 -10 1.4438 1.9862
-14 -3 -9 5.5440 0.9417
-14 -3 -8 0.6069 -1.4081
-14 -3 -7 -6.4628 11.3028
-14 -3 -6 8.3215 4.5069
-14 -3 -5 1.1861 1.0156
-14 -3 -4 -4.3612 1.0673
-14 -3 -3 -7.8376 -4.8122
-14 -3 -2 -4.1515 -4.3620
-14 -3 -1 17.7138 2.2433
-14 -2 -11 -2.0292 1.3253
-14 -2 -10 -3.4645 0.8312
-14 -2 -9 -1.9176 -0.8261
-14 -2 -8 3.5938 -5.8433
-14 -2 -7 -3.0993 -2.2377
-14 -2 -6 0.2731 -0.5740
-14 -2 -5 5.1029 1.6038
-14 -2 -4 9.6080 1.7214
-14 -2 -3 -13.5675 5.5665
-14 -2 -2 -8.6005 -2.2819
-14 -2 -1 -9.0554 -6.6077
-14 -1 -11 -1.6930 -0.7883
-14 -1 -10 -0.8463 0.4403
-14 -1 -9 -0.3574 -0.3365
-14 -1 -8 0.5765 0.8128
-14 -1 -7 -6.2285 1.0519
-14 -1 -6 5.0349 3.1600
-14 -1 -5 4.2372 0.9133
-14 -1 -4 0.5695 -1.4897
-14 -1 -3 1.9211 -2.2543
-14 -1 -2 -1.1702 -8.4464
-14 -1 -1 10.6978 3.9515
-14 0 -11 -1.4828 5.6526
-14 0 -10 -7.8232 2.9955
-14 0 -9 -1.1247 3.2485
-14 0 -8 3.1118 -4.1242
-14 0 -7 -5.5504 -5.3899
-14 0 -6 -3.7917 -7.2720
-14 0 -5 1.7695 -3.9280
-14 0 -4 13.7417 -10.4872
-14 0 -3 -31.6417 2.6556
-14 0 -2 -5.4548 -13.4533
-14 0 -1 -14.9909 -15.6073
-13 -18 -3 0.2822 -1.0208
-13 -18 -2 0.4025 -1.5221
-13 -18 -1 -2.1101 -0.6704
-13 -17 -5 -0.2450 1.5676
-13 -17 -4 0.3270 0.9254
-13 -17 -3 -0.5664 -0.5570
-13 -17 -2 1.3328 2.7931
-13 -17 -1 -0.4077 -1.9919
-13 -16 -6 -0.5255 -1.2804
-13 -16 -5 0.5045 1.5289
-13 -16 -4 0.9743 1.2155
-13 -16 -3 3.7121 -0.5629
-13 -16 -2 -1.1204 -0.9729
-13 -16 -1 2.7174 1.2583
-13 -15 -7 0.7487 -0.8932
-13 -15 -6 2.1854 -2.2406
-13 -15 -5 -1.2370 1.0405
-13 -15 -4 -2.3108 -3.8859
-13 -15 -3 -1.3915 0.7958
-13 -15 -2 1.7836 -2.3215
-13 -15 -1 -1.2663 -1.1761
-13 -14 -8 -0.1221 1.3031
-13 -14 -7 1.2752 -0.0599
-13 -14 -6 1.0537 0.5477
-13 -14 -5 -1.8807 3.4059
-13 -14 -4 1.4369 1.1666
-13 -14 -3 -0.2562 1.0060
-13 -14 -2 -1.0571 -2.4248
-13 -14 -1 1.7365 2.1870
-13 -13 -8 -0.8626 -0.0862
-13 -13 -7 -0.5178 -0.8856
-13 -13 -6 5.2576 0.1041
-13 -13 -5 -0.8750 -0.5963
-13 -13 -4 -1.4075 1.3421
-13 -13 -3 -2.1746 0.1987
-13 -13 -2 0.1218 -2.2123
-13 -13 -1 -6.3042 -2.5940
-13 -12 -9 3.0684 -0.6718
-13 -12 -8 0.0710 -0.3314
-13 -12 -7 -2.8087 0.0754
-13 -12 -6 -0.7003 2.8627
-13 -12 -5 -0.3860 -3.4637
-13 -12 -4 -4.6689 1.9910
-13 -12 -3 -10.2171 1.9529
-13 -12 -2 1.8119 0.1600
-13 -12 -1 1.6148 1.1948
-13 -11 -9 0.3906 2.2011
-13 -11 -8 1.7236 0.5301
-13 -11 -7 0.1739 -0.6487
-13 -11 -6 0.5508 5.5381
-13 -11 -5 4.7005 1.6665
-13 -11 -4 -0.6575 6.9423
-13 -11 -3 -5.5974 3.2040
-13 -11 -2 -2.0412 3.3941
-13 -11 -1 -4.1905 -4.8321
-13 -10 -10 1.0556 -1.0637
-13 -10 -9 1.5103 0.1681
-13 -10 -8 1.3986 -1.4446
-13 -10 -7 -1.1465 0.0630
-13 -10 -6 1.2512 -0.6683
-13 -10 -5 0.2970 -2.7365
-13 -10 -4 -4.3875 -0.2477
-13 -10 -3 -11.9689 -3.5300
-13 -10 -2 2.7179 0.8910
-13 -10 -1 3.1943 -6.3166
-13 -9 -10 -0.9110 0.3313
-13 -9 -9 -1.3692 0.6741
-13 -9 -8 3.1846 -2.8749
-13 -9 -7 -0.7293 -3.5940
-13 -9 -6 -5.2584 5.3428
-13 -9 -5 5.8442 2.1982
-13 -9 -4 -2.5725 5.8650
-13 -9 -3 -0.1392 7.4247
-13 -9 -2 -6.0870 0.6703
-13 -9 -1 3.3803 -3.1490
-13 -8 -10 1.5814 -3.6941
-13 -8 -9 -0.2255 1.0938
-13 -8 -8 0.2416 0.4002
-13 -8 -7 0.1801 -1.1355
-13 -8 -6 -1.6941 -0.1692
-13 -8 -5 5.9632 3.8990
-13 -8 -4 0.6707 -4.6799
-13 -8 -3 -2.7521 0.8720
-13 -8 -2 5.1211 -5.9723
-13 -8 -1 -3.0431 -16.1342
-13 -7 -11 0.5597 -0.8510
-13 -7 -10 -4.3470 -1.3407
-13 -7 -9 0.0741 -1.3208
-13 -7 -8 2.2493 -6.0892
-13 -7 -7 -1.8709 -2.4150
-13 -7 -6 -7.8420 -2.6810
-13 -7 -5 6.4493 1.6631
-13 -7 -4 3.2184 -4.3528
-13 -7 -3 -0.0345 3.4494
-13 -7 -2 -9.6475 -7.2144
-13 -7 -1 0.9174 0.8696
-13 -6 -11 -0.9231 -0.9809
-13 -6 -10 0.0919 -1.6186
-13 -6 -9 -7.2608 2.1967
-13 -6 -8 2.8847 0.4406
-13 -6 -7 1.8152 -3.1184
-13 -6 -6 -4.8167 0.6281
-13 -6 -5 6.0680 7.4617
-13 -6 -4 5.0106 -5.8825
-13 -6 -3 10.3152 10.3732
-13 -6 -2 1.1623 -4.7762
-13 -6 -1 -11.9289 -5.9078
-13 -5 -11 -2.5480 -1.9564
-13 -5 -10 -3.6305 -0.3043
-13 -5 -9 1.5600 1.1005
-13 -5 -8 0.8119 -2.5630
-13 -5 -7 -1.5906 0.7896
-13 -5 -6 0.9309 -5.3390
-13 -5 -5 1.6313 -1.6342
-13 -5 -4 11.2065 -14.5284
-13 -5 -3 -6.4451 -4.5700
-13 -5 -2 1.0736 -13.2692
-13 -5 -1 1.4751 4.7045
-13 -4 -11 0.4149 -0.3319
-13 -4 -10 0.7860 -0.5439
-13 -4 -9 -8.9595 -0.3696
-13 -4 -8 4.8500 4.1133
-13 -4 -7 5.3896 -11.5072
-13 -4 -6 -2.5309 3.0464
-13 -4 -5 -0.0387 0.3145
-13 -4 -4 5.1147 5.0333
-13 -4 -3 12.1807 7.8753
-13 -4 -2 -10.6525 5.1566
-13 -4 -1 -17.3319 13.3303
-13 -3 -11 1.3867 -0.8936
-13 -3 -10 -0.0505 0.9529
-13 -3 -9 1.1923 2.2698
-13 -3 -8 -0.9357 4.5454
-13 -3 -7 -1.0047 2.6445
-13 -3 -6 1.2385 -2.4303
-13 -3 -5 -5.5631 -5.2280
-13 -3 -4 -1.0423 -7.0487
-13 -3 -3 6.9288 -7.8245
-13 -3 -2 10.1779 -11.2407
-13 -3 -1 5.6122 8.2204
-13 -2 -11 2.8565 0.2692
-13 -2 -10 2.8386 0.0221
-13 -2 -9 -2.6264 -1.4079
-13 -2 -8 6.2022 4.9065
-13 -2 -7 8.4729 -8.9463
-13 -2 -6 -3.1051 1.2805
-13 -2 -5 -3.3683 -3.4336
-13 -2 -4 -0.9027 4.1699
-13 -2 -3 -2.9958 7.3965
-13 -2 -2 -8.3770 7.3264
-13 -2 -1 -22.9517 6.2458
-13 -1 -11 2.8503 -1.8751
-13 -1 -10 8.0282 -2.5885
-13 -1 -9 1.8072 0.9924
-13 -1 -8 -3.7593 5.5753
-13 -1 -7 0.8525 5.4049
-13 -1 -6 1.3330 5.8298
-13 -1 -5 -13.7964 -0.7091
-13 -1 -4 -14.8028 10.0863
-13 -1 -3 14.3624 -9.6451
-13 -1 -2 8.7564 20.9568
-13 -1 -1 7.4646 2.7463
-12 -19 -1 0.9012 -1.2343
-12 -18 -4 -1.8401 -0.4972
-12 -18 -3 0.5240 -0.2482
-12 -18 -2 -0.1733 -3.0178
-12 -18 -1 0.4272 -0.9157
-12 -17 -5 1.8564 1.2636
-12 -17 -4 -0.9657 -2.0393
-12 -17 -3 -3.3098 2.0824
-12 -17 -2 -1.5187 0.6571
-12 -17 -1 0.0167 -0.1609
-12 -16 -6 -0.5206 1.1348
-12 -16 -5 -1.7933 -2.1272
-12 -16 -4 3.9736 -0.5777
-12 -16 -3 1.5077 1.2911
-12 -16 -2 -2.2456 -0.6837
-12 -16 -1 0.3736 3.0504
-12 -15 -7 0.0526 -1.3831
-12 -15 -6 -1.5101 0.5911
-12 -15 -5 1.4870 -2.8687
-12 -15 -4 -1.0683 -2.3062
-12 -15 -3 -0.7288 0.7597
-12 -15 -2 3.3168 -1.0928
-12 -15 -1 -1.9865 0.8704
-12 -14 -8 -0.1514 0.2282
-12 -14 -7 0.9803 0.3485
-12 -14 -6 -4.3956 1.3029
-12 -14 -5 0.5595 -0.1676
-12 -14 -4 2.0802 1.5474
-12 -14 -3 -0.6825 1.0388
-12 -14 -2 -2.7062 3.3185
-12 -14 -1 1.9938 3.8679
-12 -13 -8 -1.9136 -0.8151
-12 -13 -7 0.5118 0.9761
-12 -13 -6 1.0673 -2.0438
-12 -13 -5 2.0235 0.8182
-12 -13 -4 4.3701 0.3627
-12 -13 -3 4.6662 -0.5198
-12 -13 -2 2.7528 3.9033
-12 -13 -1 -2.9493 -0.4796
-12 -12 -9 0.7016 -1.2714
-12 -12 -8 2.6538 0.7993
-12 -12 -7 1.9774 -1.4246
-12 -12 -6 -1.6293 0.7325
-12 -12 -5 1.2290 -3.0514
-12 -12 -4 0.6018 -1.4180
-12 -12 -3 6.6786 -2.8092
-12 -12 -2 -1.4190 5.2576
-12 -12 -1 7.0962 6.2472
-12 -11 -9 -3.2110 0.6345
-12 -11 -8 -0.8273 -0.5793
-12 -11 -7 3.5901 -0.6722
-12 -11 -6 -3.4285 -1.5734
-12 -11 -5 -1.3524 3.2570
-12 -11 -4 2.3286 2.7316
-12 -11 -3 11.2460 0.3128
-12 -11 -2 -1.3464 2.1495
-12 -11 -1 -2.7027 -0.5784
-12 -10 -10 1.5409 -0.8513
-12 -10 -9 0.2425 -1.8507
-12 -10 -8 -2.8428 2.7041
-12 -10 -7 1.8683 3.5126
-12 -10 -6 2.2078 -4.8782
-12 -10 -5 -2.0150 -1.2677
-12 -10 -4 1.4502 -4.4674
-12 -10 -3 7.1485 -6.6059
-12 -10 -2 4.0015 0.0371
-12 -10 -1 4.1033 0.8906
-12 -9 -10 -1.1213 2.4733
-12 -9 -9 -3.1665 0.0179
-12 -9 -8 -0.4026 -1.9057
-12 -9 -7 -1.9858 2.7256
-12 -9 -6 -1.4243 0.6262
-12 -9 -5 -8.7703 -1.0167
-12 -9 -4 -1.8793 2.9244
-12 -9 -3 6.8661 -0.7142
-12 -9 -2 -11.5930 2.2488
-12 -9 -1 -1.3738 3.4004
-12 -8 -10 2.5099 0.2956
-12 -8 -9 0.2489 2.3207
-12 -8 -8 -4.6086 4.7752
-12 -8 -7 -1.9200 6.6960
-12 -8 -6 4.1873 -2.8368
-12 -8 -5 -7.5025 4.4594
-12 -8 -4 3.3583 -6.4445
-12 -8 -3 -1.3616 -4.3055
-12 -8 -2 14.0551 -2.1825
-12 -8 -1 -4.4903 -3.5594
-12 -7 -11 -1.1444 0.5852
-12 -7 -10 0.2461 2.6096
-12 -7 -9 1.7914 -1.2653
-12 -7 -8 1.0649 -0.1000
-12 -7 -7 -2.0861 3.6057
-12 -7 -6 7.8140 0.1047
-12 -7 -5 -8.4615 -6.1058
-12 -7 -4 -1.2033 3.4171
-12 -7 -3 -10.4875 -13.0179
-12 -7 -2 -11.1601 7.1739
-12 -7 -1 4.1034 5.0753
-12 -6 -11 1.5557 1.9094
-12 -6 -10 0.7179 1.7264
-12 -6 -9 -3.0022 2.2503
-12 -6 -8 -5.5302 1.4635
-12 -6 -7 -0.6161 2.5987
-12 -6 -6 3.3800 -1.9124
-12 -6 -5 -9.7868 -0.8491
-12 -6 -4 -6.1487 2.0375
-12 -6 -3 -1.0787 -0.9123
-12 -6 -2 9.9648 8.1566
-12 -6 -1 -3.1823 3.5579
-12 -5 -11 -0.1312 0.2974
-12 -5 -10 -0.5122 3.5218
-12 -5 -9 8.3572 -3.1364
-12 -5 -8 -2.4392 -0.0794
-12 -5 -7 -2.1874 5.7757
-12 -5 -6 5.1430 -1.8131
-12 -5 -5 1.1766 -6.6746
-12 -5 -4 -3.5651 -1.6801
-12 -5 -3 -6.6754 -5.4726
-12 -5 -2 12.8634 -6.5423
-12 -5 -1 16.8529 3.4546
-12 -4 -11 3.0645 1.3689
-12 -4 -10 0.1816 -0.7206
-12 -4 -9 -0.3442 -2.8309
-12 -4 -8 -0.6263 -2.5220
-12 -4 -7 1.9046 -4.8838
-12 -4 -6 -1.4382 0.9219
-12 -4 -5 -1.5074 1.7152
-12 -4 -4 -6.3472 6.6269
-12 -4 -3 -10.5108 4.7692
-12 -4 -2 -0.5520 10.0883
-12 -4 -1 -11.9551 -10.3130
-12 -3 -11 -1.2540 -2.6849
-12 -3 -10 -3.7518 0.7077
-12 -3 -9 8.2816 -4.3031
-12 -3 -8 -10.7601 -6.0269
-12 -3 -7 -3.4364 3.9264
-12 -3 -6 -0.0162 -4.8809
-12 -3 -5 11.4046 2.3296
-12 -3 -4 -1.2824 -5.7337
-12 -3 -3 3.0940 0.9155
-12 -3 -2 20.5238 -1.6395
-12 -3 -1 30.3084 0.2443
-12 -2 -12 -1.1755 -2.1529
-12 -2 -11 -1.8481 1.8589
-12 -2 -10 -3.4994 0.5474
-12 -2 -9 -1.2566 -2.1488
-12 -2 -8 4.4190 -4.1975
-12 -2 -7 2.5070 -4.3600
-12 -2 -6 -1.5631 1.8849
-12 -2 -5 12.7558 4.0155
-12 -2 -4 5.4542 0.7366
-12 -2 -3 -9.8747 11.8667
-12 -2 -2 -14.1294 -2.9479
-12 -2 -1 -4.9842 -11.0028
-12 -1 -12 -0.9516 -0.6053
-12 -1 -11 -2.1769 -0.8479
-12 -1 -10 -2.3883 -0.4154
-12 -1 -9 2.3097 -2.2062
-12 -1 -8 -6.5480 -5.1050
-12 -1 -7 -0.9806 3.0334
-12 -1 -6 -0.3576 -1.0186
-12 -1 -5 3.4871 2.6356
-12 -1 -4 2.4934 -1.6803
-12 -1 -3 4.8413 -0.4418
-12 -1 -2 11.2372 2.5479
-12 -1 -1 13.1539 1.1625
-12 0 -12 1.9570 -0.7179
-12 0 -11 -4.4990 0.4907
-12 0 -10 -6.0076 0.5775
-12 0 -9 -3.6477 -2.1131
-12 0 -8 6.6340 -3.1193
-12 0 -7 -1.1520 -5.2846
-12 0 -6 0.5944 3.2093
-12 0 -5 21.7075 4.2700
-12 0 -4 15.8149 1.6647
-12 0 -3 -2.6106 8.1708
-12 0 -2 -22.4709 -20.0782
-12 0 -1 0.0959 -4.1991
-11 -19 -2 -0.8419 2.4458
-11 -19 -1 -0.2677 0.3440
-11 -18 -4 2.1638 0.9412
-11 -18 -3 2.3760 -0.2388
-11 -18 -2 0.6286 -0.6801
-11 -18 -1 -1.1137 2.8663
-11 -17 -5 -0.1199 0.2116
-11 -17 -4 -1.5596 1.2959
-11 -17 -3 -2.1872 -1.6542
-11 -17 -2 0.6691 1.5014
-11 -17 -1 -2.8787 -1.5001
-11 -16 -6 1.5898 -0.4254
-11 -16 -5 -3.9094 1.4754
-11 -16 -4 2.7901 2.3850
-11 -16 -3 1.3591 -1.2511
-11 -16 -2 0.9962 1.6933
-11 -16 -1 -1.0850 -0.5788
-11 -15 -7 -0.4871 -0.5456
-11 -15 -6 1.4989 0.1693
-11 -15 -5 2.6861 -0.8963
-11 -15 -4 -3.5287 1.4191
-11 -15 -3 -0.5767 -2.3295
-11 -15 -2 5.2527 0.1357
-11 -15 -1 0.4372 -4.5391
-11 -14 -8 1.8046 -1.3056
-11 -14 -7 0.4077 2.2851
-11 -14 -6 -2.2238 -1.1430
-11 -14 -5 -2.1469 0.3762
-11 -14 -4 -2.7032 -1.9553
-11 -14 -3 -2.9232 -2.2318
-11 -14 -2 -1.2844 -1.6128
-11 -14 -1 4.2844 -3.4341
-11 -13 -9 -1.4025 -0.5052
-11 -13 -8 -2.5284 -1.6649
-11 -13 -7 -0.3989 1.0297
-11 -13 -6 2.9526 -2.2290
-11 -13 -5 -1.5765 3.9526
-11 -13 -4 -1.4389 -1.2826
-11 -13 -3 -0.5780 1.2735
-11 -13 -2 5.3425 -5.7289
-11 -13 -1 -1.6215 -4.6939
-11 -12 -9 1.6371 -0.5982
-11 -12 -8 2.0346 0.9030
-11 -12 -7 -3.3077 -0.2409
-11 -12 -6 3.8673 1.8173
-11 -12 -5 1.2541 -2.4311
-11 -12 -4 -4.0948 -1.2330
-11 -12 -3 -3.2049 -3.8206
-11 -12 -2 -4.2457 -5.1238
-11 -12 -1 4.9114 -3.1490
-11 -11 -10 -1.8289 1.0733
-11 -11 -9 -1.2098 -0.6612
-11 -11 -8 -1.6862 -3.5395
-11 -11 -7 -0.1154 -1.6251
-11 -11 -6 -2.7697 -1.1743
-11 -11 -5 2.8280 2.3435
-11 -11 -4 -4.1346 -2.1702
-11 -11 -3 -2.9507 9.1475
-11 -11 -2 -3.3495 -8.9645
-11 -11 -1 -5.4913 1.0253
-11 -10 -10 1.8604 0.1216
-11 -10 -9 2.7477 -0.6777
-11 -10 -8 1.9651 3.6302
-11 -10 -7 -3.5649 0.7537
-11 -10 -6 3.9698 4.0735
-11 -10 -5 8.0327 3.2120
-11 -10 -4 0.9796 -0.5135
-11 -10 -3 -10.6961 4.5399
-11 -10 -2 3.3023 -2.6519
-11 -10 -1 1.7055 4.5475
-11 -9 -10 -2.3578 1.4150
-11 -9 -9 0.0077 -0.9495
-11 -9 -8 6.9782 -3.7532
-11 -9 -7 2.3479 -4.4517
-11 -9 -6 0.3510 3.7726
-11 -9 -5 3.4965 -2.9269
-11 -9 -4 -0.0619 3.7052
-11 -9 -3 -6.3774 3.3982
-11 -9 -2 -11.1617 1.9999
-11 -9 -1 -2.6712 3.2782
-11 -8 -11 0.2498 -0.4462
-11 -8 -10 0.3464 0.0698
-11 -8 -9 0.0794 -0.9656
-11 -8 -8 2.3244 3.0726
-11 -8 -7 2.9065 -5.9365
-11 -8 -6 -1.1535 4.4324
-11 -8 -5 9.1662 3.3310
-11 -8 -4 -1.3343 1.8211
-11 -8 -3 2.4914 13.0384
-11 -8 -2 8.5285 1.1581
-11 -8 -1 1.6197 9.3232
-11 -7 -11 0.4546 -0.5567
-11 -7 -10 0.0653 -0.9360
-11 -7 -9 2.3032 1.0323
-11 -7 -8 7.6197 0.3955
-11 -7 -7 -1.6246 -4.3988
-11 -7 -6 -0.3838 6.8260
-11 -7 -5 4.8766 -4.2641
-11 -7 -4 2.9570 9.7844
-11 -7 -3 -4.6071 -3.8356
-11 -7 -2 -15.8417 0.7768
-11 -7 -1 4.5267 -7.5307
-11 -6 -11 2.4833 -1.6173
-11 -6 -10 -0.6203 -4.1056
-11 -6 -9 -3.3162 0.5206
-11 -6 -8 -0.5190 0.2063
-11 -6 -7 3.3495 -7.5204
-11 -6 -6 -10.8377 -0.8277
-11 -6 -5 2.6097 4.5864
-11 -6 -4 -1.2242 0.0945
-11 -6 -3 11.2703 10.8171
-11 -6 -2 -1.2343 -0.8698
-11 -6 -1 -12.2905 -2.5735
-11 -5 -11 -2.5456 0.7036
-11 -5 -10 0.5479 -2.1566
-11 -5 -9 -0.0893 3.1946
-11 -5 -8 3.9849 2.2064
-11 -5 -7 -6.3902 4.7383
-11 -5 -6 -2.9934 4.4205
-11 -5 -5 -0.7102 0.0671
-11 -5 -4 5.3250 1.7038
-11 -5 -3 1.4855 -4.5743
-11 -5 -2 -6.7728 -3.5972
-11 -5 -1 6.4087 -11.5844
-11 -4 -11 1.7016 3.3417
-11 -4 -10 -0.3339 -2.4242
-11 -4 -9 -7.7187 7.0130
-11 -4 -8 2.7491 1.3802
-11 -4 -7 2.3530 -2.1765
-11 -4 -6 -5.4797 -0.7774
-11 -4 -5 -9.9674 2.4729
-11 -4 -4 4.9572 -5.2218
-11 -4 -3 -4.8111 -3.4136
-11 -4 -2 -10.6301 -1.8119
-11 -4 -1 -29.4012 -20.7648
-11 -3 -12 0.5537 0.5188
-11 -3 -11 -2.1694 -0.4442
-11 -3 -10 1.8679 -0.5609
-11 -3 -9 0.3662 3.5933
-11 -3 -8 -4.6220 2.4268
-11 -3 -7 -3.6328 6.4885
-11 -3 -6 -0.0106 -2.1758
-11 -3 -5 -8.6986 -1.7769
-11 -3 -4 4.2037 -0.5333
-11 -3 -3 14.3142 -10.2495
-11 -3 -2 5.4928 3.2327
-11 -3 -1 11.3279 13.2712
-11 -2 -12 0.6814 -0.4405
-11 -2 -11 2.4409 2.8487
-11 -2 -10 0.8048 -0.9692
-11 -2 -9 -7.1772 8.7450
-11 -2 -8 5.7153 4.2025
-11 -2 -7 -0.4725 2.1587
-11 -2 -6 0.4415 -0.6211
-11 -2 -5 -9.9816 -3.2488
-11 -2 -4 2.9943 -2.4311
-11 -2 -3 -0.9436 -10.1550
-11 -2 -2 -10.8434 -12.7634
-11 -2 -1 -20.8130 -13.0297
-11 -1 -12 -0.2462 2.4732
-11 -1 -11 2.1053 -3.3246
-11 -1 -10 4.1152 1.3593
-11 -1 -9 3.4970 -0.6992
-11 -1 -8 -6.1023 3.1814
-11 -1 -7 4.7573 1.4476
-11 -1 -6 1.7956 -8.6721
-11 -1 -5 -8.8386 -6.3245
-11 -1 -4 -11.9584 -9.8920
-11 -1 -3 10.8361 -3.9031
-11 -1 -2 21.0046 4.0081
-11 -1 -1 4.3777 26.8845
-10 -19 -2 -0.0667 0.7417
-10 -19 -1 1.3755 -0.5678
-10 -18 -4 0.7579 -0.8606
-10 -18 -3 2.4103 1.9004
-10 -18 -2 0.4753 -1.3857
-10 -18 -1 2.4489 1.1388
-10 -17 -6 -2.1241 1.1815
-10 -17 -5 3.4238 -2.4625
-10 -17 -4 -4.3674 -0.4085
-10 -17 -3 -2.7051 -1.7387
-10 -17 -2 0.6352 -0.8855
-10 -17 -1 2.9190 -4.4659
-10 -16 -7 0.5091 1.7581
-10 -16 -6 -1.7799 0.2745
-10 -16 -5 0.7084 3.3725
-10 -16 -4 0.4627 -1.1838
-10 -16 -3 0.6113 3.0939
-10 -16 -2 -5.2530 0.4479
-10 -16 -1 2.2032 2.3842
-10 -15 -7 -2.0707 -1.3451
-10 -15 -6 3.6854 2.7464
-10 -15 -5 2.5392 -1.1411
-10 -15 -4 2.0408 1.6811
-10 -15 -3 1.3221 1.4834
-10 -15 -2 -2.8666 1.2493
-10 -15 -1 -1.0667 1.1105
-10 -14 -8 1.8984 1.5411
-10 -14 -7 0.8355 -1.3682
-10 -14 -6 -2.9518 -0.2638
-10 -14 -5 -0.3249 -2.8457
-10 -14 -4 2.4666 -1.6300
-10 -14 -3 2.3224 -1.0790
-10 -14 -2 -7.2973 -0.3575
-10 -14 -1 0.7176 4.2690
-10 -13 -9 -2.4853 0.5993
-10 -13 -8 -1.4893 1.7166
-10 -13 -7 0.4417 -1.0988
-10 -13 -6 -1.8817 -0.7251
-10 -13 -5 -2.6845 2.5210
-10 -13 -4 1.7537 0.6784
-10 -13 -3 -0.9300 5.7812
-10 -13 -2 0.0284 1.0141
-10 -13 -1 -7.1720 4.0470
-10 -12 -9 2.1357 1.8777
-10 -12 -8 0.4367 3.5116
-10 -12 -7 -1.7592 2.6367
-10 -12 -6 2.4339 0.9524
-10 -12 -5 -3.6056 -1.5390
-10 -12 -4 6.9532 0.6930
-10 -12 -3 -4.7390 -6.5257
-10 -12 -2 1.4821 6.0344
-10 -12 -1 -0.1091 -0.9691
-10 -11 -10 -1.4525 0.8079
-10 -11 -9 -0.6892 0.4128
-10 -11 -8 -1.2575 -2.4789
-10 -11 -7 5.9472 -2.9395
-10 -11 -6 -3.2116 -4.1254
-10 -11 -5 -3.2801 -2.6062
-10 -11 -4 3.4982 -1.1510
-10 -11 -3 7.3965 2.3886
-10 -11 -2 1.4811 5.5139
-10 -11 -1 -5.8173 3.9769
-10 -10 -10 1.2812 -2.6910
-10 -10 -9 1.4108 1.7434
-10 -10 -8 -2.4866 2.4546
-10 -10 -7 -4.3593 2.0061
-10 -10 -6 0.7826 -3.8951
-10 -10 -5 -6.9046 -0.6026
-10 -10 -4 4.4574 0.6301
-10 -10 -3 1.7265 -6.7858
-10 -10 -2 12.0489 6.3819
-10 -10 -1 3.0698 -1.8370
-10 -9 -10 -2.1424 -0.6995
-10 -9 -9 0.0477 -0.8021
-10 -9 -8 -4.9158 -2.8284
-10 -9 -7 4.6356 -0.4834
-10 -9 -6 -1.7760 -7.1877
-10 -9 -5 -3.1759 -7.1742
-10 -9 -4 2.9409 -2.2781
-10 -9 -3 11.3178 -9.8230
-10 -9 -2 3.3276 0.6046
-10 -9 -1 2.3215 -3.2248
-10 -8 -11 -0.3896 0.4846
-10 -8 -10 1.5673 -0.0230
-10 -8 -9 -1.3247 -2.4850
-10 -8 -8 -7.7533 1.1687
-10 -8 -7 1.3727 2.4648
-10 -8 -6 -2.6307 -4.0766
-10 -8 -5 -2.4127 1.6875
-10 -8 -4 -8.0811 -4.1723
-10 -8 -3 12.1561 3.5744
-10 -8 -2 11.4773 -2.0511
-10 -8 -1 3.1748 2.7974
-10 -7 -11 -0.0058 1.4340
-10 -7 -10 -0.1482 1.6002
-10 -7 -9 3.5228 0.5331
-10 -7 -8 -4.0456 -1.5690
-10 -7 -7 -1.3223 7.3418
-10 -7 -6 4.6016 -2.1367
-10 -7 -5 -3.2253 0.9696
-10 -7 -4 5.8821 -3.0716
-10 -7 -3 -6.4392 -8.5170
-10 -7 -2 3.2345 -5.1826
-10 -7 -1 4.6638 -9.4731
-10 -6 -11 -0.1466 -0.8717
-10 -6 -10 3.2247 0.7366
-10 -6 -9 1.1490 -5.1599
-10 -6 -8 -3.4293 -0.5150
-10 -6 -7 10.1218 -2.8631
-10 -6 -6 4.0057 -1.7932
-10 -6 -5 6.0255 2.6214
-10 -6 -4 -7.6613 -2.0518
-10 -6 -3 5.3894 5.7230
-10 -6 -2 2.2347 7.5652
-10 -6 -1 -2.3766 14.3810
-10 -5 -11 -3.3380 0.4757
-10 -5 -10 1.2303 2.1693
-10 -5 -9 3.6305 -1.5798
-10 -5 -8 -0.4299 -2.0156
-10 -5 -7 -6.3222 8.7070
-10 -5 -6 9.5661 2.5763
-10 -5 -5 -0.3935 -0.5182
-10 -5 -4 -0.9657 6.7420
-10 -5 -3 -6.7302 -6.6453
-10 -5 -2 -3.9336 8.5702
-10 -5 -1 23.6401 13.3379
-10 -4 -12 1.3781 0.3041
-10 -4 -11 0.9475 -1.2022
-10 -4 -10 1.1022 3.1013
-10 -4 -9 -0.3826 -3.7563
-10 -4 -8 4.2013 1.3621
-10 -4 -7 9.7821 -4.7661
-10 -4 -6 5.7806 4.8635
-10 -4 -5 10.8819 0.5796
-10 -4 -4 -7.9114 3.4136
-10 -4 -3 0.2282 9.9744
-10 -4 -2 -3.1271 -3.7830
-10 -4 -1 -7.1779 9.7020
-10 -3 -12 1.7118 0.8573
-10 -3 -11 -2.9244 -1.9460
-10 -3 -10 2.8602 1.5086
-10 -3 -9 7.0287 -6.4603
-10 -3 -8 1.6398 -2.7471
-10 -3 -7 -3.9021 1.1708
-10 -3 -6 5.1296 1.9752
-10 -3 -5 4.7966 -0.2330
-10 -3 -4 -9.2632 9.6587
-10 -3 -3 -9.1859 1.2777
-10 -3 -2 -1.7803 13.9991
-10 -3 -1 20.8179 15.2010
-10 -2 -12 -0.2446 0.3709
-10 -2 -11 1.9404 1.5944
-10 -2 -10 -3.9401 0.2296
-10 -2 -9 -2.5475 -0.2500
-10 -2 -8 4.4111 -3.3635
-10 -2 -7 -4.8621 -4.7596
-10 -2 -6 -2.1771 2.7060
-10 -2 -5 6.8651 4.3760
-10 -2 -4 5.0529 2.3162
-10 -2 -3 -15.6873 6.6966
-10 -2 -2 -8.8381 -9.0491
-10 -2 -1 -9.2774 -19.4459
-10 -1 -12 -0.4617 -0.4717
-10 -1 -11 -0.5304 -0.7143
-10 -1 -10 1.9675 1.5744
-10 -1 -9 4.4200 -3.0904
-10 -1 -8 1.1656 -0.8240
-10 -1 -7 -0.2867 -0.8990
-10 -1 -6 -0.5898 -0.1323
-10 -1 -5 2.4564 -0.3926
-10 -1 -4 -7.7625 -2.1406
-10 -1 -3 -7.7341 6.8535
-10 -1 -2 6.0361 4.4360
-10 -1 -1 8.0205 2.7260
-10 0 -12 -2.1345 -2.6630
-10 0 -11 -0.7374 5.2596
-10 0 -10 -8.5247 -2.1729
-10 0 -9 -2.9390 1.6580
-10 0 -8 1.7739 -8.9101
-10 0 -7 -10.2286 0.9665
-10 0 -6 -7.3589 2.6939
-10 0 -5 -7.3965 9.4673
-10 0 -4 16.5087 1.8850
-10 0 -3 -27.2858 0.2417
-10 0 -2 -4.6794 -5.8027
-10 0 -1 -13.5544 -48.2944
-9 -19 -3 -2.6760 -1.7829
-9 -19 -2 0.4656 0.9179
-9 -19 -1 -0.9404 -1.8549
-9 -18 -5 -1.9243 2.2999
-9 -18 -4 0.3472 0.8063
-9 -18 -3 2.8200 1.2850
-9 -18 -2 -1.6184 0.4635
-9 -18 -1 -1.8006 2.2464
-9 -17 -6 2.2872 -1.6187
-9 -17 -5 0.9376 -0.6429
-9 -17 -4 1.8919 0.6672
-9 -17 -3 -0.3990 -2.2602
-9 -17 -2 2.7825 -0.7557
-9 -17 -1 -1.4858 0.0548
-9 -16 -7 2.6306 0.1549
-9 -16 -6 -1.6141 -2.6824
-9 -16 -5 -1.9762 1.1108
-9 -16 -4 -0.5991 -1.2151
-9 -16 -3 2.6118 0.1908
-9 -16 -2 -0.6911 -1.6646
-9 -16 -1 -2.3859 4.5392
-9 -15 -8 -1.6676 -1.0003
-9 -15 -7 -0.2861 -0.9541
-9 -15 -6 5.1600 -0.7970
-9 -15 -5 -1.4452 1.2248
-9 -15 -4 -1.1005 0.5306
-9 -15 -3 -1.7282 0.6232
-9 -15 -2 7.3756 -1.1141
-9 -15 -1 -3.5478 -1.0813
-9 -14 -8 0.6362 -0.2305
-9 -14 -7 2.4248 -1.1936
-9 -14 -6 -1.2954 -0.1987
-9 -14 -5 3.1975 -2.8004
-9 -14 -4 -2.1240 0.8749
-9 -14 -3 0.8098 -3.0944
-9 -14 -2 2.5990 0.6897
-9 -14 -1 3.4531 0.8946
-9 -13 -9 -0.5997 -1.2672
-9 -13 -8 0.6207 -3.9760
-9 -13 -7 -1.0166 0.8600
-9 -13 -6 -1.9749 0.4506
-9 -13 -5 0.1252 0.6371
-9 -13 -4 -7.2280 2.7436
-9 -13 -3 -2.2044 4.5090
-9 -13 -2 2.6513 1.7695
-9 -13 -1 -0.9648 -3.1461
-9 -12 -9 2.2367 -1.3341
-9 -12 -8 0.9782 0.2178
-9 -12 -7 -3.4641 2.3299
-9 -12 -6 2.6503 5.4225
-9 -12 -5 2.1855 0.6223
-9 -12 -4 -0.4175 3.0099
-9 -12 -3 -3.1390 -4.9519
-9 -12 -2 3.5837 -0.1436
-9 -12 -1 9.8359 -4.1498
-9 -11 -10 0.4212 0.0425
-9 -11 -9 -1.1295 -0.6838
-9 -11 -8 2.1081 -1.7992
-9 -11 -7 3.3624 -4.3061
-9 -11 -6 -0.2042 5.2679
-9 -11 -5 5.4514 -1.8948
-9 -11 -4 -8.4022 3.4927
-9 -11 -3 5.1455 0.9315
-9 -11 -2 -10.8797 -3.2309
-9 -11 -1 0.3152 -4.8802
-9 -10 -10 0.9886 -1.0551
-9 -10 -9 0.2345 1.2639
-9 -10 -8 0.3391 0.5696
-9 -10 -7 -8.5381 4.0940
-9 -10 -6 -1.2872 2.6915
-9 -10 -5 -0.8500 5.6071
-9 -10 -4 -7.8086 -3.2725
-9 -10 -3 -11.1440 0.7303
-9 -10 -2 -2.5637 -9.6835
-9 -10 -1 3.5875 -8.4115
-9 -9 -10 -1.2804 0.6793
-9 -9 -9 -1.1187 0.9773
-9 -9 -8 3.2517 -0.8580
-9 -9 -7 1.3033 -0.9018
-9 -9 -6 0.1177 7.1940
-9 -9 -5 6.8529 3.1561
-9 -9 -4 3.3997 1.1623
-9 -9 -3 -7.4924 2.9452
-9 -9 -2 -12.2725 -6.9588
-9 -9 -1 -5.7241 -0.8175
-9 -8 -11 -0.1969 0.8217
-9 -8 -10 1.1484 -2.0418
-9 -8 -9 -2.3159 1.7902
-9 -8 -8 4.3403 -2.0543
-9 -8 -7 -2.6806 -0.6141
-9 -8 -6 -2.2987 0.0359
-9 -8 -5 -0.2951 0.6379
-9 -8 -4 -4.7866 -2.4955
-9 -8 -3 -7.9880 2.9608
-9 -8 -2 -2.5901 -0.4843
-9 -8 -1 -9.2374 -3.1687
-9 -7 -11 -0.5339 -0.7890
-9 -7 -10 -5.6432 0.8762
-9 -7 -9 -1.0161 2.5146
-9 -7 -8 3.3265 -3.6533
-9 -7 -7 -5.5501 -0.0627
-9 -7 -6 -2.0212 -1.2399
-9 -7 -5 0.6415 0.3582
-9 -7 -4 10.8031 -3.0868
-9 -7 -3 -7.4127 1.8779
-9 -7 -2 -3.3483 -5.3376
-9 -7 -1 -0.4647 4.8264
-9 -6 -11 0.3224 -2.2186
-9 -6 -10 0.1230 -1.3555
-9 -6 -9 -3.6157 2.6721
-9 -6 -8 3.8270 2.3485
-9 -6 -7 4.5403 -8.1299
-9 -6 -6 -2.9055 -0.1385
-9 -6 -5 4.5573 -3.4983
-9 -6 -4 -0.1390 -0.6251
-9 -6 -3 9.1139 4.3950
-9 -6 -2 3.3371 -1.3079
-9 -6 -1 -11.3980 5.3009
-9 -5 -11 -0.1774 -1.5679
-9 -5 -10 -4.9109 -2.0562
-9 -5 -9 0.1614 0.8244
-9 -5 -8 -2.1797 -4.9855
-9 -5 -7 -8.6771 0.1821
-9 -5 -6 -7.5244 -11.4487
-9 -5 -5 -6.7330 -2.8298
-9 -5 -4 10.5421 -8.0632
-9 -5 -3 3.5008 -5.8499
-9 -5 -2 9.0672 -9.2184
-9 -5 -1 6.6071 -2.8123
-9 -4 -12 -0.2943 0.2535
-9 -4 -11 3.6817 -1.3743
-9 -4 -10 0.2247 -1.1350
-9 -4 -9 -6.6716 0.4002
-9 -4 -8 1.6216 6.1743
-9 -4 -7 6.8114 -8.9985
-9 -4 -6 -5.9243 3.4384
-9 -4 -5 2.2069 -1.0446
-9 -4 -4 -0.3063 -2.1279
-9 -4 -3 17.9936 11.5689
-9 -4 -2 -0.5937 -11.3703
-9 -4 -1 -21.1425 -1.2079
-9 -3 -12 -1.1898 -0.2978
-9 -3 -11 -0.3441 -0.0049
-9 -3 -10 0.9411 -1.3710
-9 -3 -9 4.5730 0.5854
-9 -3 -8 -4.6540 -0.0283
-9 -3 -7 -1.7149 4.3881
-9 -3 -6 -4.3793 -7.2468
-9 -3 -5 -8.9472 -3.4298
-9 -3 -4 0.9046 -8.0399
-9 -3 -3 1.2667 -7.2081
-9 -3 -2 11.8181 6.9421
-9 -3 -1 4.0666 -6.7674
-9 -2 -12 -0.9913 -1.6043
-9 -2 -11 1.6052 -0.1677
-9 -2 -10 -1.1660 -2.2251
-9 -2 -9 -5.6682 -0.8354
-9 -2 -8 -0.5346 2.7854
-9 -2 -7 2.3429 -2.5062
-9 -2 -6 -2.6851 5.7100
-9 -2 -5 -5.3216 5.6115
-9 -2 -4 10.5494 7.1648
-9 -2 -3 17.4117 4.1467
-9 -2 -2 -10.3289 1.9451
-9 -2 -1 -14.4736 0.3530
-9 -1 -12 1.7212 -0.9015
-9 -1 -11 -0.3020 -1.8036
-9 -1 -10 8.8240 -0.5079
-9 -1 -9 1.0519 3.4221
-9 -1 -8 -1.7661 10.8647
-9 -1 -7 5.1816 6.1711
-9 -1 -6 9.2226 7.7553
-9 -1 -5 -2.6754 -8.1679
-9 -1 -4 -10.5449 11.2273
-9 -1 -3 21.9460 -10.8137
-9 -1 -2 -3.8310 19.2376
-9 -1 -1 13.0458 23.6821
-8 -19 -3 -1.2802 -0.4159
-8 -19 -2 -0.0021 -0.0473
-8 -19 -1 0.6770 0.0398
-8 -18 -5 -0.4213 -0.8711
-8 -18 -4 -0.9839 -1.0122
-8 -18 -3 1.1962 1.1919
-8 -18 -2 -2.0217 -0.8358
-8 -18 -1 0.3284 1.6664
-8 -17 -6 0.4969 0.5002
-8 -17 -5 0.2022 -0.7959
-8 -17 -4 1.4285 -1.9360
-8 -17 -3 -3.4461 1.0569
-8 -17 -2 2.8004 -0.3537
-8 -17 -1 1.4266 -2.3212
-8 -16 -7 -0.4759 0.0284
-8 -16 -6 -5.6026 1.3882
-8 -16 -5 -2.3287 -2.6758
-8 -16 -4 -1.6802 -0.1473
-8 -16 -3 -1.3030 -1.2699
-8 -16 -2 -2.5762 1.8304
-8 -16 -1 1.4735 -3.5328
-8 -15 -8 -1.9137 -1.5269
-8 -15 -7 -2.4003 2.0122
-8 -15 -6 -0.7523 -0.7294
-8 -15 -5 -0.0108 4.2533
-8 -15 -4 0.8220 -0.5894
-8 -15 -3 -2.7940 3.2482
-8 -15 -2 -0.2051 2.0956
-8 -15 -1 0.8090 -4.3781
-8 -14 -8 0.8594 2.2030
-8 -14 -7 -0.8796 0.3501
-8 -14 -6 0.5509 2.8675
-8 -14 -5 2.4684 -1.4504
-8 -14 -4 8.2163 0.3042
-8 -14 -3 6.1669 -2.3108
-8 -14 -2 -6.3257 1.5991
-8 -14 -1 4.5720 3.6209
-8 -13 -9 -2.0042 1.6256
-8 -13 -8 -1.1173 -0.8690
-8 -13 -7 0.9799 -1.9914
-8 -13 -6 -2.5068 -4.7315
-8 -13 -5 -0.6391 -0.3457
-8 -13 -4 0.7003 -5.9830
-8 -13 -3 5.0663 1.8156
-8 -13 -2 -2.4180 -3.6133
-8 -13 -1 -4.9771 -0.0008
-8 -12 -9 -1.9033 -1.3697
-8 -12 -8 -1.5728 4.5191
-8 -12 -7 1.5143 0.3671
-8 -12 -6 -1.6208 -1.9443
-8 -12 -5 -0.0183 3.4316
-8 -12 -4 5.0954 -4.1200
-8 -12 -3 1.3280 1.4698
-8 -12 -2 1.5635 -1.7502
-8 -12 -1 2.6430 8.6971
-8 -11 -10 -1.6106 1.5006
-8 -11 -9 -2.4600 0.8519
-8 -11 -8 -1.6633 0.1749
-8 -11 -7 8.8369 -0.7829
-8 -11 -6 1.8624 -2.6138
-8 -11 -5 -0.0299 -0.6667
-8 -11 -4 5.2617 2.1022
-8 -11 -3 3.9480 1.7141
-8 -11 -2 -3.0632 4.8740
-8 -11 -1 -10.7137 4.5018
-8 -10 -10 0.9326 -0.1129
-8 -10 -9 1.7804 0.4622
-8 -10 -8 -1.6044 0.0756
-8 -10 -7 -1.3115 3.2643
-8 -10 -6 -0.3443 -8.7638
-8 -10 -5 -3.8714 -0.4589
-8 -10 -4 2.2478 -3.5885
-8 -10 -3 0.9936 1.3607
-8 -10 -2 8.1583 6.0958
-8 -10 -1 2.1406 6.4727
-8 -9 -11 -1.1469 -0.7964
-8 -9 -10 0.2844 0.6451
-8 -9 -9 -1.1266 -0.4903
-8 -9 -8 2.3788 3.3220
-8 -9 -7 2.0671 -0.2292
-8 -9 -6 3.9617 2.8169
-8 -9 -5 -4.8250 0.1912
-8 -9 -4 7.0911 9.5648
-8 -9 -3 3.8315 -0.6015
-8 -9 -2 -4.6869 13.4697
-8 -9 -1 -2.6109 7.6197
-8 -8 -11 -1.7862 1.4495
-8 -8 -10 3.1620 0.3257
-8 -8 -9 0.6429 -0.5186
-8 -8 -8 -2.9427 3.2226
-8 -8 -7 1.2614 1.6173
-8 -8 -6 3.7523 -5.7247
-8 -8 -5 -5.5717 -5.0913
-8 -8 -4 -5.1277 1.6946
-8 -8 -3 4.3311 -9.7916
-8 -8 -2 14.5685 11.9000
-8 -8 -1 4.1163 -6.5148
-8 -7 -11 0.4162 1.0607
-8 -7 -10 -0.6376 4.5808
-8 -7 -9 0.8771 -3.3774
-8 -7 -8 -2.0035 1.3929
-8 -7 -7 -4.6319 4.4001
-8 -7 -6 0.5820 1.6281
-8 -7 -5 -5.2172 0.6324
-8 -7 -4 -4.6211 4.9251
-8 -7 -3 3.1569 -2.7618
-8 -7 -2 -8.6832 2.0200
-8 -7 -1 12.0017 -4.2796
-8 -6 -11 3.4554 3.0047
-8 -6 -10 3.9303 0.8898
-8 -6 -9 -0.2056 2.8839
-8 -6 -8 -3.5941 6.0998
-8 -6 -7 2.3301 3.1060
-8 -6 -6 4.0809 5.9360
-8 -6 -5 -4.9737 1.5645
-8 -6 -4 -9.9801 -0.7802
-8 -6 -3 -5.6117 -1.0094
-8 -6 -2 9.0809 0.2795
-8 -6 -1 -8.2344 -18.5323
-8 -5 -12 -1.1423 0.2088
-8 -5 -11 -1.7215 1.5663
-8 -5 -10 -0.8666 0.7940
-8 -5 -9 8.0107 -4.5030
-8 -5 -8 -4.0158 -6.5439
-8 -5 -7 -4.7977 6.0444
-8 -5 -6 0.5561 -5.9011
-8 -5 -5 -0.6089 2.7875
-8 -5 -4 0.9480 -5.5606
-8 -5 -3 -18.5612 -6.8127
-8 -5 -2 4.1760 4.1689
-8 -5 -1 17.8081 -11.8310
-8 -4 -12 0.6497 -0.7113
-8 -4 -11 0.8895 1.6649
-8 -4 -10 0.1948 -0.0813
-8 -4 -9 -4.8090 1.1169
-8 -4 -8 1.1352 1.8279
-8 -4 -7 -0.4487 -0.8050
-8 -4 -6 5.6380 12.6637
-8 -4 -5 1.5574 7.0533
-8 -4 -4 -2.8606 9.8848
-8 -4 -3 -9.1950 5.1404
-8 -4 -2 -18.0791 1.9166
-8 -4 -1 -7.2436 -2.5437
-8 -3 -12 -1.0658 1.2712
-8 -3 -11 -4.6492 -0.8275
-8 -3 -10 -5.2950 2.2645
-8 -3 -9 7.9976 -0.9214
-8 -3 -8 -6.9832 -5.3894
-8 -3 -7 2.5918 5.0196
-8 -3 -6 4.7245 -8.8001
-8 -3 -5 12.2879 -3.6076
-8 -3 -4 4.6495 -12.6342
-8 -3 -3 -12.0033 -3.2643
-8 -3 -2 24.6386 -3.0539
-8 -3 -1 22.9629 4.1121
-8 -2 -12 0.6800 0.5311
-8 -2 -11 -1.9204 1.2640
-8 -2 -10 -5.3349 -0.2149
-8 -2 -9 -3.6240 -4.3940
-8 -2 -8 5.6792 -6.9261
-8 -2 -7 1.6033 -7.3722
-8 -2 -6 -1.0526 0.8526
-8 -2 -5 10.1863 6.4344
-8 -2 -4 3.0866 2.6343
-8 -2 -3 -5.1242 9.2774
-8 -2 -2 -16.9318 -8.2375
-8 -2 -1 -2.5447 4.2301
-8 -1 -12 1.0554 2.7236
-8 -1 -11 -0.9282 -0.3471
-8 -1 -10 -1.6979 2.0422
-8 -1 -9 2.3048 1.8353
-8 -1 -8 -2.8723 -0.4184
-8 -1 -7 0.7526 -0.1685
-8 -1 -6 1.7719 -4.9008
-8 -1 -5 11.9775 -6.4455
-8 -1 -4 -0.4166 -7.1321
-8 -1 -3 -0.7749 -0.4683
-8 -1 -2 10.9195 -8.7030
-8 -1 -1 11.1034 18.5111
-8 0 -12 -0.1844 1.5545
-8 0 -11 -1.3800 -1.1406
-8 0 -10 -4.3536 1.9638
-8 0 -9 1.7840 -6.5153
-8 0 -8 9.0237 -10.0860
-8 0 -7 4.6201 -11.0092
-8 0 -6 -10.4216 -8.6585
-8 0 -5 17.7991 4.4305
-8 0 -4 0.7632 -15.5786
-8 0 -3 -11.2998 18.7520
-8 0 -2 7.4331 -29.9747
-8 0 -1 -12.4839 -15.3426
-7 -19 -3 -1.5654 -0.3544
-7 -19 -2 1.3164 0.0173
-7 -19 -1 -0.6444 -0.7953
-7 -18 -5 -1.3510 -0.3456
-7 -18 -4 0.5588 1.8623
-7 -18 -3 1.4420 -0.9554
-7 -18 -2 -0.6927 1.4388
-7 -18 -1 -1.9103 -0.3934
-7 -17 -6 2.6442 1.4362
-7 -17 -5 1.3249 2.9332
-7 -17 -4 0.3242 2.4347
-7 -17 -3 0.6913 0.9961
-7 -17 -2 -0.1206 1.6830
-7 -17 -1 0.2931 -0.4054
-7 -16 -7 0.5798 0.1504
-7 -16 -6 1.8274 0.9322
-7 -16 -5 -0.3650 -2.9308
-7 -16 -4 2.2514 2.4540
-7 -16 -3 3.1351 -3.8443
-7 -16 -2 -0.7365 -0.4854
-7 -16 -1 -0.0943 1.4500
-7 -15 -8 -1.5763 -0.5603
-7 -15 -7 1.9573 -0.1457
-7 -15 -6 0.9398 -2.2153
-7 -15 -5 1.6572 1.2825
-7 -15 -4 -5.6868 -1.3109
-7 -15 -3 -1.0612 0.6233
-7 -15 -2 2.9298 -3.7926
-7 -15 -1 -1.6898 0.0802
-7 -14 -8 0.3828 0.8549
-7 -14 -7 0.0990 2.2716
-7 -14 -6 4.6424 3.1929
-7 -14 -5 -3.9580 -0.1078
-7 -14 -4 -0.8802 1.5587
-7 -14 -3 -3.5475 -2.8307
-7 -14 -2 1.1835 -3.3730
-7 -14 -1 0.3164 1.9691
-7 -13 -9 1.8624 1.4116
-7 -13 -8 -1.1213 -3.2180
-7 -13 -7 1.3573 -0.7101
-7 -13 -6 1.6470 -3.9674
-7 -13 -5 -0.3024 -1.3456
-7 -13 -4 -6.7124 -1.3082
-7 -13 -3 -5.4987 -0.7445
-7 -13 -2 6.7918 -3.3727
-7 -13 -1 -6.9926 -4.8086
-7 -12 -9 1.3239 -0.8507
-7 -12 -8 3.2810 -0.5687
-7 -12 -7 -7.8063 3.1035
-7 -12 -6 -0.7009 1.4360
-7 -12 -5 -1.1392 -0.4015
-7 -12 -4 -5.2727 3.4719
-7 -12 -3 -7.2454 0.1087
-7 -12 -2 0.6455 1.4019
-7 -12 -1 7.2531 -1.2962
-7 -11 -10 -0.5542 2.5781
-7 -11 -9 0.0050 -0.3717
-7 -11 -8 0.7127 -2.4274
-7 -11 -7 0.2531 -0.7389
-7 -11 -6 2.3281 4.1571
-7 -11 -5 1.8140 -0.2933
-7 -11 -4 2.0316 3.1418
-7 -11 -3 -2.2744 0.9595
-7 -11 -2 2.3205 -1.7991
-7 -11 -1 -3.0695 -3.7993
-7 -10 -10 2.0462 0.2098
-7 -10 -9 5.1939 -1.5366
-7 -10 -8 1.5952 -0.9432
-7 -10 -7 -4.2523 -3.8945
-7 -10 -6 -0.8438 0.1588
-7 -10 -5 7.0375 -4.5606
-7 -10 -4 -6.3164 -3.0558
-7 -10 -3 4.1271 -1.0201
-7 -10 -2 4.1358 -3.4442
-7 -10 -1 14.2267 -0.7119
-7 -9 -11 1.4976 -1.0669
-7 -9 -10 -2.7057 0.1622
-7 -9 -9 -0.3609 -0.8401
-7 -9 -8 3.1274 -0.9903
-7 -9 -7 -1.4503 -3.2817
-7 -9 -6 -2.1571 8.3820
-7 -9 -5 2.6339 3.8313
-7 -9 -4 -2.2521 -1.0157
-7 -9 -3 1.4072 5.2392
-7 -9 -2 -13.8498 -13.0175
-7 -9 -1 2.1439 -0.8114
-7 -8 -11 1.9321 -0.6879
-7 -8 -10 0.7844 -2.8446
-7 -8 -9 1.6454 -0.1456
-7 -8 -8 -0.5131 0.4273
-7 -8 -7 5.7367 -5.8726
-7 -8 -6 -0.1278 3.2742
-7 -8 -5 12.4441 1.1135
-7 -8 -4 2.4454 -5.4298
-7 -8 -3 2.2878 7.6258
-7 -8 -2 8.4206 -11.5885
-7 -8 -1 -0.6245 6.6810
-7 -7 -11 0.4141 -1.7804
-7 -7 -10 0.3806 -2.9721
-7 -7 -9 0.8637 -1.7691
-7 -7 -8 7.0460 -4.2293
-7 -7 -7 -1.8762 -3.1631
-7 -7 -6 -6.2193 3.8840
-7 -7 -5 2.8528 0.2171
-7 -7 -4 3.7350 7.5197
-7 -7 -3 -0.4540 2.8357
-7 -7 -2 -29.0136 -2.9285
-7 -7 -1 -1.6965 2.4149
-7 -6 -11 0.8883 -1.4059
-7 -6 -10 -1.0830 -3.6351
-7 -6 -9 -4.5656 3.8405
-7 -6 -8 0.1327 3.1561
-7 -6 -7 5.3308 -3.7466
-7 -6 -6 -0.8370 4.4664
-7 -6 -5 1.5509 2.6503
-7 -6 -4 3.9525 -2.4475
-7 -6 -3 4.0964 10.8403
-7 -6 -2 2.2960 -3.6103
-7 -6 -1 -18.5382 18.6612
-7 -5 -12 -0.1269 -1.4908
-7 -5 -11 -3.8492 -0.0076
-7 -5 -10 0.1205 0.4171
-7 -5 -9 2.6420 1.8070
-7 -5 -8 5.1473 -0.6046
-7 -5 -7 0.7954 1.4213
-7 -5 -6 -0.9874 -2.8093
-7 -5 -5 1.5081 -6.6676
-7 -5 -4 10.2596 6.3557
-7 -5 -3 2.5297 -8.2917
-7 -5 -2 0.5833 11.5784
-7 -5 -1 6.4269 9.6936
-7 -4 -12 1.2279 -0.8059
-7 -4 -11 4.9828 2.7277
-7 -4 -10 2.4653 -2.2216
-7 -4 -9 -10.4052 8.6733
-7 -4 -8 4.8567 3.4343
-7 -4 -7 -3.5247 -2.4253
-7 -4 -6 -3.2780 3.2434
-7 -4 -5 -17.0333 -1.8594
-7 -4 -4 -3.9459 8.1755
-7 -4 -3 12.1975 -9.7391
-7 -4 -2 -14.1520 -3.4708
-7 -4 -1 -23.8093 -6.4982
-7 -3 -12 0.2414 0.9487
-7 -3 -11 0.0471 -1.7598
-7 -3 -10 4.2461 1.6537
-7 -3 -9 2.7049 3.5592
-7 -3 -8 -4.9837 5.7651
-7 -3 -7 0.8229 3.0163
-7 -3 -6 -2.3298 -7.5964
-7 -3 -5 -2.5587 -11.1963
-7 -3 -4 -3.1497 -8.3593
-7 -3 -3 10.1277 -6.5664
-7 -3 -2 25.8706 0.3829
-7 -3 -1 7.4046 9.1942
-7 -2 -12 -0.5129 -1.1258
-7 -2 -11 5.0444 4.2611
-7 -2 -10 4.6225 -1.7934
-7 -2 -9 -4.1052 4.5774
-7 -2 -8 5.7060 -0.6349
-7 -2 -7 -5.7238 1.4577
-7 -2 -6 -7.4630 -1.5934
-7 -2 -5 -21.2673 3.4779
-7 -2 -4 -9.6749 1.1340
-7 -2 -3 -5.6712 -12.2606
-7 -2 -2 -13.3897 2.7566
-7 -2 -1 -25.6115 -47.8739
-7 -1 -12 -1.7765 -0.2194
-7 -1 -11 2.3805 -1.4391
-7 -1 -10 1.7378 0.4531
-7 -1 -9 1.1347 0.8649
-7 -1 -8 -13.6555 4.5404
-7 -1 -7 -5.5016 7.3971
-7 -1 -6 3.3266 -5.8058
-7 -1 -5 -16.3754 -0.0860
-7 -1 -4 2.8551 -4.0729
-7 -1 -3 9.5878 -6.1933
-7 -1 -2 11.6695 13.6891
-7 -1 -1 8.2328 16.7591
-6 -19 -3 -0.5086 -0.1645
-6 -19 -2 -0.2694 0.0901
-6 -19 -1 2.7586 -1.1349
-6 -18 -5 1.1653 -2.7583
-6 -18 -4 -0.4271 -0.8798
-6 -18 -3 1.9028 -0.1524
-6 -18 -2 -0.4711 -1.1459
-6 -18 -1 1.4042 2.1113
-6 -17 -6 -1.5430 -0.5876
-6 -17 -5 2.6834 0.6609
-6 -17 -4 -3.8202 -3.0290
-6 -17 -3 -1.8966 1.0970
-6 -17 -2 -1.4983 -2.0214
-6 -17 -1 1.9463 0.9388
-6 -16 -7 -1.0393 0.1758
-6 -16 -6 -0.8845 0.0590
-6 -16 -5 -2.2352 -0.7901
-6 -16 -4 3.7564 -2.5048
-6 -16 -3 -0.6698 1.1805
-6 -16 -2 -0.1565 -1.4039
-6 -16 -1 -1.2896 4.2856
-6 -15 -8 1.4540 0.9021
-6 -15 -7 0.4435 -3.5081
-6 -15 -6 -3.8676 -1.0008
-6 -15 -5 2.3375 -0.6795
-6 -15 -4 -3.1157 1.3052
-6 -15 -3 -1.3463 2.1583
-6 -15 -2 -0.6343 5.1738
-6 -15 -1 -2.6204 -2.9741
-6 -14 -8 1.6656 1.3544
-6 -14 -7 -2.5959 2.0030
-6 -14 -6 -2.6917 0.7244
-6 -14 -5 -3.0263 2.7053
-6 -14 -4 5.8697 3.2629
-6 -14 -3 0.6370 1.2583
-6 -14 -2 -6.7187 7.0385
-6 -14 -1 4.1689 -0.0401
-6 -13 -9 0.6336 0.6778
-6 -13 -8 0.1502 1.0424
-6 -13 -7 2.2378 -2.8524
-6 -13 -6 0.9403 1.6739
-6 -13 -5 3.5186 0.0585
-6 -13 -4 6.9759 1.1733
-6 -13 -3 6.5658 1.6406
-6 -13 -2 -1.1224 5.2453
-6 -13 -1 -3.8667 0.7538
-6 -12 -10 1.7691 -2.8387
-6 -12 -9 1.2580 0.7568
-6 -12 -8 1.8271 1.8583
-6 -12 -7 -3.7768 -0.8730
-6 -12 -6 -2.2789 -0.7893
-6 -12 -5 -3.1205 -2.3400
-6 -12 -4 2.3638 -1.8163
-6 -12 -3 4.8034 -5.3071
-6 -12 -2 -5.4850 3.4251
-6 -12 -1 6.1583 -3.9763
-6 -11 -10 -2.0649 -1.0035
-6 -11 -9 -4.9222 -1.1646
-6 -11 -8 -4.3719 0.8170
-6 -11 -7 7.4944 -1.8780
-6 -11 -6 -2.1643 -0.9791
-6 -11 -5 -2.7745 4.1912
-6 -11 -4 5.0768 -5.0743
-6 -11 -3 4.2641 3.4390
-6 -11 -2 0.6742 -4.6343
-6 -11 -1 -11.0147 1.6769
-6 -10 -10 0.9739 -1.8157
-6 -10 -9 0.2608 1.8147
-6 -10 -8 -4.1241 0.2759
-6 -10 -7 0.1870 2.7116
-6 -10 -6 -0.2184 -6.0631
-6 -10 -5 -3.3860 -4.2683
-6 -10 -4 1.2089 -1.8531
-6 -10 -3 -2.6079 -7.7256
-6 -10 -2 7.8529 5.5011
-6 -10 -1 -0.9580 -2.2115
-6 -9 -11 -0.1960 -0.9658
-6 -9 -10 -2.6015 -0.0566
-6 -9 -9 -3.3380 0.6878
-6 -9 -8 -5.2610 -3.0589
-6 -9 -7 1.1571 4.9868
-6 -9 -6 -4.9804 -7.9023
-6 -9 -5 -9.0554 2.4605
-6 -9 -4 1.3849 -5.8342
-6 -9 -3 -3.3059 -2.8555
-6 -9 -2 -0.8453 -4.5487
-6 -9 -1 -8.7611 -5.2864
-6 -8 -11 -2.7260 0.4096
-6 -8 -10 1.0137 -0.6308
-6 -8 -9 -1.1500 -0.3892
-6 -8 -8 -6.5189 3.4318
-6 -8 -7 4.3050 2.5222
-6 -8 -6 6.0646 -4.2754
-6 -8 -5 -1.5460 1.6250
-6 -8 -4 2.6352 -2.1105
-6 -8 -3 -6.9405 1.5160
-6 -8 -2 24.0467 10.2469
-6 -8 -1 -5.6785 9.9480
-6 -7 -11 -3.7948 2.1045
-6 -7 -10 -0.7820 3.5757
-6 -7 -9 2.3591 -1.1439
-6 -7 -8 -1.7299 -4.4237
-6 -7 -7 -2.3753 5.0492
-6 -7 -6 1.4758 -9.3653
-6 -7 -5 -4.5679 -5.9780
-6 -7 -4 0.9618 7.4965
-6 -7 -3 -6.2749 -17.6012
-6 -7 -2 0.6950 16.3330
-6 -7 -1 9.3734 -15.9163
-6 -6 -11 -0.1718 -1.3292
-6 -6 -10 0.3581 2.9079
-6 -6 -9 -1.6553 -4.6240
-6 -6 -8 -6.1212 2.2365
-6 -6 -7 4.3695 -1.3914
-6 -6 -6 3.5431 -1.4199
-6 -6 -5 8.2614 3.3762
-6 -6 -4 -13.8146 -7.1751
-6 -6 -3 18.3444 10.7452
-6 -6 -2 11.2861 -4.5029
-6 -6 -1 7.9352 18.0654
-6 -5 -12 -0.2821 -0.2761
-6 -5 -11 -3.0498 -0.3015
-6 -5 -10 1.9145 3.5552
-6 -5 -9 7.0657 -4.9691
-6 -5 -8 1.1854 -0.5350
-6 -5 -7 -0.3900 5.3735
-6 -5 -6 4.9810 0.2075
-6 -5 -5 6.4640 -0.6783
-6 -5 -4 -3.2733 2.3355
-6 -5 -3 -8.2420 -0.9534
-6 -5 -2 6.2029 8.3492
-6 -5 -1 21.2000 -9.2805
-6 -4 -12 0.6469 0.7733
-6 -4 -11 2.3170 -0.9574
-6 -4 -10 1.0157 -1.0875
-6 -4 -9 1.1410 -7.3865
-6 -4 -8 3.4827 -4.9051
-6 -4 -7 1.7558 -4.4824
-6 -4 -6 -0.3558 3.0090
-6 -4 -5 6.5729 11.1597
-6 -4 -4 -12.5636 1.4605
-6 -4 -3 0.6475 10.0590
-6 -4 -2 -20.1869 -7.1894
-6 -4 -1 -0.9344 -13.8657
-6 -3 -12 1.5544 -0.5839
-6 -3 -11 -5.6707 -5.4860
-6 -3 -10 2.2689 1.0718
-6 -3 -9 6.2267 -8.1987
-6 -3 -8 0.2973 2.3174
-6 -3 -7 -0.2165 0.4994
-6 -3 -6 7.1301 8.7870
-6 -3 -5 17.4814 4.6673
-6 -3 -4 4.3168 6.4964
-6 -3 -3 -10.5102 18.7399
-6 -3 -2 -12.6691 5.1221
-6 -3 -1 22.1184 34.9755
-6 -2 -12 -0.4022 -0.8786
-6 -2 -11 -0.1704 1.8185
-6 -2 -10 -4.4530 -1.3373
-6 -2 -9 -0.5561 0.3951
-6 -2 -8 8.5576 -5.1051
-6 -2 -7 1.1952 -1.2307
-6 -2 -6 -0.3649 8.8399
-6 -2 -5 2.2571 6.6033
-6 -2 -4 4.2604 5.0998
-6 -2 -3 -19.8643 2.9933
-6 -2 -2 -9.0348 -10.5735
-6 -2 -1 -16.5533 -37.7341
-6 -1 -12 1.4454 -1.0961
-6 -1 -11 -3.4238 -1.5121
-6 -1 -10 -1.9713 -1.1495
-6 -1 -9 1.1146 -4.5010
-6 -1 -8 -0.9602 0.7166
-6 -1 -7 -1.0674 0.8091
-6 -1 -6 6.9098 5.5977
-6 -1 -5 4.0193 2.4683
-6 -1 -4 5.5652 7.1346
-6 -1 -3 -1.7897 9.4713
-6 -1 -2 -14.4508 7.4054
-6 -1 -1 23.4567 40.2688
-6 0 -12 2.2155 1.0925
-6 0 -11 -0.6013 5.1510
-6 0 -10 -5.9557 -1.1259
-6 0 -9 -4.4027 8.5788
-6 0 -8 13.0044 -2.3448
-6 0 -7 -2.4766 -2.3882
-6 0 -6 -3.0432 11.8851
-6 0 -5 4.1889 -5.8510
-6 0 -4 5.6136 8.4586
-6 0 -3 -24.3342 -5.4965
-6 0 -2 -5.3868 -18.6544
-6 0 -1 -16.2664 -14.3389
-5 -19 -4 -1.6298 -0.4284
-5 -19 -3 -0.9401 -0.2983
-5 -19 -2 0.2220 -0.6061
-5 -19 -1 -1.2398 0.0510
-5 -18 -5 -1.1605 1.9164
-5 -18 -4 0.9146 1.5587
-5 -18 -3 0.5975 1.1430
-5 -18 -2 1.3637 0.4049
-5 -18 -1 -4.0362 2.1781
-5 -17 -6 0.4786 -0.6366
-5 -17 -5 0.2695 2.6435
-5 -17 -4 -0.7669 1.7307
-5 -17 -3 -0.9281 -0.6994
-5 -17 -2 1.9056 2.0067
-5 -17 -1 -0.5806 -4.1207
-5 -16 -7 1.2894 1.4460
-5 -16 -6 3.0928 0.6451
-5 -16 -5 -1.9769 2.5447
-5 -16 -4 4.0602 0.0386
-5 -16 -3 3.3233 1.1302
-5 -16 -2 1.3415 -1.2314
-5 -16 -1 1.4457 2.2691
-5 -15 -8 -0.6558 -1.1329
-5 -15 -7 1.1088 -1.8825
-5 -15 -6 3.0786 0.1239
-5 -15 -5 3.5159 -3.1264
-5 -15 -4 -1.9475 1.1127
-5 -15 -3 0.9729 -2.6323
-5 -15 -2 4.7518 -0.6273
-5 -15 -1 -0.4912 -4.1900
-5 -14 -9 -0.5944 -3.4366
-5 -14 -8 -1.2339 -1.2467
-5 -14 -7 0.9357 1.9098
-5 -14 -6 -1.5976 -1.2504
-5 -14 -5 0.1356 -0.9667
-5 -14 -4 -3.7483 -3.1714
-5 -14 -3 2.4409 -1.2420
-5 -14 -2 -0.7633 -6.2894
-5 -14 -1 8.1502 2.0538
-5 -13 -9 -1.8720 -2.1530
-5 -13 -8 -2.2249 -2.1166
-5 -13 -7 2.9070 -0.1698
-5 -13 -6 4.3886 5.2857
-5 -13 -5 1.0990 0.1870
-5 -13 -4 -5.2223 -0.5551
-5 -13 -3 -3.0543 3.2618
-5 -13 -2 3.8139 -7.7596
-5 -13 -1 -4.8102 4.2329
-5 -12 -10 -0.4090 -0.7198
-5 -12 -9 3.0802 0.5009
-5 -12 -8 0.6452 -0.6702
-5 -12 -7 -3.1452 1.4847
-5 -12 -6 0.5385 -0.8456
-5 -12 -5 0.1055 -3.5630
-5 -12 -4 -7.5748 0.7190
-5 -12 -3 -6.0950 -6.1792
-5 -12 -2 0.8729 -1.9236
-5 -12 -1 6.6524 -1.4471
-5 -11 -10 -1.4832 1.1181
-5 -11 -9 -3.7860 -1.4058
-5 -11 -8 2.3891 0.4436
-5 -11 -7 1.2418 0.3834
-5 -11 -6 -0.0463 6.0885
-5 -11 -5 2.7776 5.9475
-5 -11 -4 -7.9037 5.8641
-5 -11 -3 -4.4255 8.5036
-5 -11 -2 -9.0481 -4.4396
-5 -11 -1 -4.3945 3.5602
-5 -10 -10 2.1794 2.2181
-5 -10 -9 2.7817 3.2297
-5 -10 -8 4.1918 1.4815
-5 -10 -7 -7.4524 4.5669
-5 -10 -6 4.7574 5.0374
-5 -10 -5 0.2859 -2.0064
-5 -10 -4 1.1073 9.9488
-5 -10 -3 -12.6091 -3.0348
-5 -10 -2 0.4543 9.9217
-5 -10 -1 3.2652 -2.2258
-5 -9 -11 0.7740 -0.2005
-5 -9 -10 -0.5932 2.7276
-5 -9 -9 1.7138 0.1339
-5 -9 -8 6.4188 -2.4923
-5 -9 -7 -1.4212 -2.3541
-5 -9 -6 -3.7032 3.8478
-5 -9 -5 4.2623 -1.6275
-5 -9 -4 -4.6712 5.4802
-5 -9 -3 10.4623 1.2412
-5 -9 -2 -14.9303 0.5125
-5 -9 -1 5.9869 -3.6534
-5 -8 -11 1.9078 0.8177
-5 -8 -10 0.5795 -1.2330
-5 -8 -9 -0.6816 4.2839
-5 -8 -8 5.6604 2.9273
-5 -8 -7 -6.6405 -0.9312
-5 -8 -6 4.0258 8.0597
-5 -8 -5 0.9729 2.5674
-5 -8 -4 -5.4348 -3.1780
-5 -8 -3 2.3425 7.5936
-5 -8 -2 -0.2867 -5.3518
-5 -8 -1 2.7100 3.6208
-5 -7 -11 2.5242 -0.0114
-5 -7 -10 -3.5986 0.0981
-5 -7 -9 1.4857 3.5441
-5 -7 -8 5.5102 -4.6968
-5 -7 -7 -4.0800 -1.2625
-5 -7 -6 -5.2944 -1.2158
-5 -7 -5 -1.1469 -3.2174
-5 -7 -4 12.8164 -0.9417
-5 -7 -3 -2.4064 -8.1666
-5 -7 -2 -7.6473 -10.3262
-5 -7 -1 1.3917 -21.0671
-5 -6 -12 0.3553 0.6563
-5 -6 -11 4.0629 -2.5981
-5 -6 -10 1.6209 -4.8636
-5 -6 -9 -4.4920 0.5359
-5 -6 -8 0.9185 0.4060
-5 -6 -7 -0.6919 -8.0441
-5 -6 -6 -6.4180 0.3227
-5 -6 -5 0.6715 2.1895
-5 -6 -4 -3.9408 -8.9607
-5 -6 -3 18.9132 10.4721
-5 -6 -2 -13.6974 -21.2028
-5 -6 -1 -9.4716 7.3307
-5 -5 -12 -2.1267 1.1111
-5 -5 -11 -0.6253 0.2787
-5 -5 -10 -6.9821 -0.8765
-5 -5 -9 -0.9747 4.6005
-5 -5 -8 -4.8568 -2.1878
-5 -5 -7 -5.5449 3.1512
-5 -5 -6 -2.4674 -7.3265
-5 -5 -5 -12.6793 -2.9431
-5 -5 -4 22.1816 -13.3264
-5 -5 -3 -20.0509 -1.7687
-5 -5 -2 14.0835 -9.0733
-5 -5 -1 -12.4947 2.8871
-5 -4 -12 -0.9915 0.3687
-5 -4 -11 4.3290 1.6875
-5 -4 -10 -3.8450 -0.9799
-5 -4 -9 -4.5050 2.5894
-5 -4 -8 -0.9750 -0.8648
-5 -4 -7 6.4449 -6.5039
-5 -4 -6 -4.0148 -2.8870
-5 -4 -5 -3.7703 -3.5423
-5 -4 -4 5.3117 -0.9605
-5 -4 -3 18.5181 -0.1102
-5 -4 -2 10.9415 -1.7409
-5 -4 -1 -24.7365 -0.7530
-5 -3 -12 -0.3382 -1.0582
-5 -3 -11 -0.9607 -0.7307
-5 -3 -10 0.0345 -0.7378
-5 -3 -9 -2.2397 3.6853
-5 -3 -8 -6.5322 3.6453
-5 -3 -7 -4.2627 2.3623
-5 -3 -6 2.6292 -6.1822
-5 -3 -5 -7.7886 -10.2829
-5 -3 -4 9.6972 -2.6397
-5 -3 -3 8.9475 -9.0062
-5 -3 -2 13.0427 11.0136
-5 -3 -1 10.5810 38.8571
-5 -2 -12 -2.1599 1.3228
-5 -2 -11 2.6728 -0.0931
-5 -2 -10 -1.4797 1.1432
-5 -2 -9 -4.9263 3.1534
-5 -2 -8 -0.3693 2.1631
-5 -2 -7 9.0534 -6.5947
-5 -2 -6 -5.4020 -0.9371
-5 -2 -5 -0.4141 -8.5704
-5 -2 -4 -4.3199 -0.4427
-5 -2 -3 19.0465 -6.0639
-5 -2 -2 31.2067 -0.9578
-5 -2 -1 -19.4652 -7.1762
-5 -1 -12 0.2203 -1.4692
-5 -1 -11 0.0465 -2.1742
-5 -1 -10 11.8543 0.7865
-5 -1 -9 3.9424 -4.0350
-5 -1 -8 -5.2632 7.3148
-5 -1 -7 4.2178 1.6285
-5 -1 -6 3.0069 -5.2005
-5 -1 -5 4.9385 -1.4654
-5 -1 -4 -15.4856 6.2884
-5 -1 -3 27.8557 -5.0962
-5 -1 -2 -7.1417 36.3324
-5 -1 -1 19.5992 -0.7927
-4 -19 -4 1.5991 -0.7190
-4 -19 -3 -0.9654 0.1939
-4 -19 -2 0.4730 -0.0055
-4 -19 -1 2.2510 -2.2708
-4 -18 -5 -1.2290 -3.5817
-4 -18 -4 3.1707 0.6244
-4 -18 -3 0.7540 -0.3379
-4 -18 -2 -0.8364 -0.1039
-4 -18 -1 0.8869 -0.4878
-4 -17 -6 -1.2979 -0.5553
-4 -17 -5 1.9243 -3.9726
-4 -17 -4 -1.9662 -0.6709
-4 -17 -3 -1.7825 -2.3411
-4 -17 -2 0.0597 1.2269
-4 -17 -1 2.6888 -4.9205
-4 -16 -7 -1.3483 0.8063
-4 -16 -6 -2.2917 -0.3591
-4 -16 -5 -1.9798 -0.4899
-4 -16 -4 -0.2068 -3.1713
-4 -16 -3 0.0761 0.2559
-4 -16 -2 -5.9525 -2.4806
-4 -16 -1 1.7146 2.7390
-4 -15 -8 -1.1197 0.0957
-4 -15 -7 -2.7097 -0.7735
-4 -15 -6 -0.3566 -0.2619
-4 -15 -5 -0.6651 -1.3426
-4 -15 -4 2.3140 -1.2800
-4 -15 -3 -5.1004 0.5921
-4 -15 -2 1.6942 -0.9800
-4 -15 -1 -7.5496 0.8653
-4 -14 -9 0.3514 1.3921
-4 -14 -8 1.7182 3.7792
-4 -14 -7 -0.3395 -0.8819
-4 -14 -6 -6.1525 -3.1762
-4 -14 -5 0.2158 0.3378
-4 -14 -4 1.3582 0.0823
-4 -14 -3 1.5305 -0.2265
-4 -14 -2 -3.8796 4.1912
-4 -14 -1 1.5830 1.6135
-4 -13 -9 -1.6277 2.6562
-4 -13 -8 -1.8587 0.4142
-4 -13 -7 0.7555 0.4288
-4 -13 -6 -1.5226 -2.6210
-4 -13 -5 -2.4873 6.6293
-4 -13 -4 4.9876 0.1384
-4 -13 -3 -3.2827 5.7207
-4 -13 -2 1.0162 3.5717
-4 -13 -1 -9.1619 -1.0085
-4 -12 -10 0.9770 1.7051
-4 -12 -9 3.8941 1.3053
-4 -12 -8 -0.4119 2.0588
-4 -12 -7 1.2956 0.2852
-4 -12 -6 -0.5565 -5.2432
-4 -12 -5 3.7038 -1.9347
-4 -12 -4 10.8266 1.5145
-4 -12 -3 7.1488 -2.1639
-4 -12 -2 4.9559 11.8259
-4 -12 -1 5.1327 4.0929
-4 -11 -10 0.0193 -1.8656
-4 -11 -9 -1.0494 -1.3306
-4 -11 -8 0.8566 -1.0542
-4 -11 -7 6.0921 -5.0969
-4 -11 -6 0.0924 -2.1795
-4 -11 -5 3.1198 2.8032
-4 -11 -4 2.2940 -2.2475
-4 -11 -3 16.2297 5.3259
-4 -11 -2 -3.6601 -0.0847
-4 -11 -1 -2.5102 -1.1187
-4 -10 -10 0.4595 -2.3246
-4 -10 -9 0.6893 -0.9250
-4 -10 -8 -3.7864 1.1105
-4 -10 -7 0.1601 -0.5751
-4 -10 -6 2.5694 -7.0002
-4 -10 -5 -1.5334 -0.8641
-4 -10 -4 9.0542 -9.1330
-4 -10 -3 2.3052 -0.0603
-4 -10 -2 13.1388 0.7579
-4 -10 -1 1.1421 4.9530
-4 -9 -11 -1.7416 -0.7344
-4 -9 -10 1.0627 0.7641
-4 -9 -9 -1.1874 -5.6662
-4 -9 -8 -0.1166 0.3009
-4 -9 -7 8.2342 -3.9769
-4 -9 -6 -2.5764 -0.2672
-4 -9 -5 1.4715 -2.5843
-4 -9 -4 -0.3086 2.2582
-4 -9 -3 13.2983 -3.7772
-4 -9 -2 -6.3294 2.0478
-4 -9 -1 0.8656 0.3129
-4 -8 -11 0.6373 0.0424
-4 -8 -10 2.9645 -1.2797
-4 -8 -9 -2.1364 -0.7211
-4 -8 -8 -6.5586 3.5687
-4 -8 -7 -1.1877 2.2608
-4 -8 -6 4.0432 -2.7454
-4 -8 -5 -6.2358 4.2800
-4 -8 -4 -7.5271 -10.3279
-4 -8 -3 -7.8206 1.2964
-4 -8 -2 8.7354 -8.5041
-4 -8 -1 -4.2729 1.2578
-4 -7 -11 -2.2792 0.4904
-4 -7 -10 -0.6336 1.9152
-4 -7 -9 1.8515 -3.7243
-4 -7 -8 -2.2958 2.8849
-4 -7 -7 4.0083 3.1662
-4 -7 -6 1.2779 3.6678
-4 -7 -5 -6.2347 0.6053
-4 -7 -4 6.1489 9.2374
-4 -7 -3 -25.5603 -3.7148
-4 -7 -2 2.6544 13.6508
-4 -7 -1 -9.3596 -2.2721
-4 -6 -12 0.1895 -1.3137
-4 -6 -11 -0.4444 3.4500
-4 -6 -10 7.0180 -1.1774
-4 -6 -9 -0.3970 1.4358
-4 -6 -8 -1.0001 4.6414
-4 -6 -7 0.5819 1.5865
-4 -6 -6 3.0861 5.6884
-4 -6 -5 -0.2222 -1.0804
-4 -6 -4 -18.1454 14.8050
-4 -6 -3 -4.1393 -7.7893
-4 -6 -2 -3.1929 22.5291
-4 -6 -1 0.7650 -7.9310
-4 -5 -12 0.0813 -0.1135
-4 -5 -11 -5.8146 0.1685
-4 -5 -10 -2.1738 3.0312
-4 -5 -9 3.1898 -0.8437
-4 -5 -8 -3.2415 -0.3250
-4 -5 -7 -5.2164 8.8570
-4 -5 -6 3.6402 -0.2072
-4 -5 -5 -0.4365 1.6552
-4 -5 -4 3.0275 -2.3928
-4 -5 -3 -24.1449 -5.2074
-4 -5 -2 8.3376 5.1957
-4 -5 -1 17.7411 8.1281
-4 -4 -12 0.6973 -0.2840
-4 -4 -11 1.2760 3.0881
-4 -4 -10 3.0643 1.5277
-4 -4 -9 -0.1209 -0.1359
-4 -4 -8 7.3098 2.9426
-4 -4 -7 4.8039 -0.7837
-4 -4 -6 1.5384 13.5524
-4 -4 -5 5.3002 2.1223
-4 -4 -4 -18.5830 18.5327
-4 -4 -3 3.6173 -2.3397
-4 -4 -2 -4.9522 10.7573
-4 -4 -1 0.0620 -28.5427
-4 -3 -12 0.0784 1.1026
-4 -3 -11 -2.8980 1.0126
-4 -3 -10 -1.3766 0.1015
-4 -3 -9 6.7805 -2.4723
-4 -3 -8 -4.6104 -6.1362
-4 -3 -7 -8.2710 6.7538
-4 -3 -6 -0.9442 -12.0526
-4 -3 -5 8.8170 5.2662
-4 -3 -4 -1.2047 -14.4758
-4 -3 -3 -11.3306 -5.4324
-4 -3 -2 -10.9642 -7.8896
-4 -3 -1 38.0323 -17.7800
-4 -2 -12 0.1560 1.8612
-4 -2 -11 -0.8718 -0.7251
-4 -2 -10 -5.0518 1.1994
-4 -2 -9 -1.2638 -2.4454
-4 -2 -8 7.0482 -5.1477
-4 -2 -7 3.2953 -5.4251
-4 -2 -6 -6.2376 5.3305
-4 -2 -5 8.7285 6.9796
-4 -2 -4 -0.6422 -7.2777
-4 -2 -3 -7.8060 16.4672
-4 -2 -2 -11.0707 -37.8893
-4 -2 -1 -18.4376 1.6002
-4 -1 -12 -0.6228 0.6065
-4 -1 -11 -0.7534 0.0318
-4 -1 -10 -0.4365 -0.0316
-4 -1 -9 6.0898 -1.2743
-4 -1 -8 -4.0075 -4.2186
-4 -1 -7 -1.1472 5.2509
-4 -1 -6 0.2451 -8.4104
-4 -1 -5 4.7043 7.1415
-4 -1 -4 4.0470 -12.4036
-4 -1 -3 -8.1179 0.4754
-4 -1 -2 2.8793 -11.7172
-4 -1 -1 -0.2669 -43.3443
-4 0 -12 0.1400 2.1438
-4 0 -11 -2.6281 -1.5901
-4 0 -10 -14.6180 -2.9559
-4 0 -9 -2.9389 -5.3904
-4 0 -8 4.3955 -13.1762
-4 0 -7 -1.9657 -5.2978
-4 0 -6 -0.1223 -0.8798
-4 0 -5 -2.2066 6.8151
-4 0 -4 17.4993 -18.3192
-4 0 -3 -17.7800 20.5583
-4 0 -2 -11.7993 -52.9428
-4 0 -1 3.2927 42.2123
-3 -20 -1 -0.6467 0.6012
-3 -19 -4 -2.7096 -1.1168
-3 -19 -3 0.3739 -1.2445
-3 -19 -2 -1.4852 -0.3634
-3 -19 -1 0.7325 -0.0091
-3 -18 -5 -2.1227 0.3965
-3 -18 -4 -0.7517 -0.0658
-3 -18 -3 1.1668 0.3182
-3 -18 -2 -2.1542 -1.3886
-3 -18 -1 -3.6598 3.9052
-3 -17 -6 -0.9467 1.3383
-3 -17 -5 2.2096 2.2166
-3 -17 -4 -4.0701 3.4035
-3 -17 -3 -1.2585 0.8029
-3 -17 -2 1.5168 2.8439
-3 -17 -1 -2.1863 2.4214
-3 -16 -7 -0.1485 2.0289
-3 -16 -6 0.5808 0.3002
-3 -16 -5 -1.0989 4.2690
-3 -16 -4 -1.6215 1.7602
-3 -16 -3 3.0139 -0.0079
-3 -16 -2 -0.8785 1.2036
-3 -16 -1 2.4475 1.2755
-3 -15 -8 -1.9503 -2.1546
-3 -15 -7 1.2721 0.6500
-3 -15 -6 5.3451 1.8563
-3 -15 -5 -0.5112 2.6321
-3 -15 -4 -0.0378 0.7492
-3 -15 -3 -1.8185 1.6618
-3 -15 -2 6.6167 -1.4912
-3 -15 -1 -2.3312 -0.1633
-3 -14 -9 0.2771 0.3545
-3 -14 -8 3.1959 0.0353
-3 -14 -7 -0.2143 2.0158
-3 -14 -6 3.0781 2.8537
-3 -14 -5 0.1380 -3.4865
-3 -14 -4 -2.7312 4.8248
-3 -14 -3 3.3611 -6.4108
-3 -14 -2 0.1390 3.4899
-3 -14 -1 7.2148 -4.7222
-3 -13 -9 -1.3038 -0.8292
-3 -13 -8 -0.7315 -5.0234
-3 -13 -7 -1.0751 0.9412
-3 -13 -6 2.6169 -0.3628
-3 -13 -5 -2.1100 0.9792
-3 -13 -4 -5.6748 -5.9202
-3 -13 -3 -1.7449 0.0124
-3 -13 -2 2.3921 -11.3469
-3 -13 -1 -0.1876 -8.1102
-3 -12 -10 1.1284 1.0241
-3 -12 -9 0.6835 -1.3868
-3 -12 -8 0.8219 -0.0586
-3 -12 -7 -5.6440 2.5592
-3 -12 -6 1.9151 4.4741
-3 -12 -5 -2.3808 -8.1873
-3 -12 -4 -0.4340 -0.0145
-3 -12 -3 -5.3257 -5.4419
-3 -12 -2 0.1009 -3.1029
-3 -12 -1 7.0182 3.1739
-3 -11 -10 -0.9654 -0.6299
-3 -11 -9 -0.3954 0.3916
-3 -11 -8 0.6958 -2.7747
-3 -11 -7 -1.2200 -1.6534
-3 -11 -6 -1.4176 3.0030
-3 -11 -5 -2.4007 -1.5861
-3 -11 -4 -10.3471 -3.8052
-3 -11 -3 -3.7587 -4.1415
-3 -11 -2 -2.8122 -12.8366
-3 -11 -1 -1.3170 -8.7092
-3 -10 -10 -1.5920 -0.3667
-3 -10 -9 0.3732 0.9734
-3 -10 -8 -2.7785 0.7345
-3 -10 -7 -6.4923 2.0707
-3 -10 -6 -1.2240 -0.5749
-3 -10 -5 -0.1519 1.4353
-3 -10 -4 -2.6481 -6.2634
-3 -10 -3 -16.8004 2.3914
-3 -10 -2 2.5126 -10.8775
-3 -10 -1 3.3201 7.0667
-3 -9 -11 0.3463 0.0372
-3 -9 -10 -1.1304 2.2937
-3 -9 -9 0.1432 0.4044
-3 -9 -8 3.9276 -1.3093
-3 -9 -7 1.9923 0.4699
-3 -9 -6 -3.9536 8.1302
-3 -9 -5 0.9614 -1.7893
-3 -9 -4 3.4475 15.1140
-3 -9 -3 -6.3996 0.5538
-3 -9 -2 -13.0097 6.7263
-3 -9 -1 -6.8918 1.3862
-3 -8 -11 2.5121 -0.6838
-3 -8 -10 -0.0558 -1.5778
-3 -8 -9 2.0576 2.8482
-3 -8 -8 -1.5807 -3.8008
-3 -8 -7 -0.5793 -1.9310
-3 -8 -6 -0.7848 -4.8217
-3 -8 -5 10.2164 0.0702
-3 -8 -4 -2.5730 -3.3504
-3 -8 -3 13.9500 9.6192
-3 -8 -2 7.1062 -1.5381
-3 -8 -1 8.1193 14.4001
-3 -7 -11 -1.4838 -2.0960
-3 -7 -10 -3.3171 0.8455
-3 -7 -9 1.2242 -0.9248
-3 -7 -8 8.7116 -1.4729
-3 -7 -7 1.6303 -1.2029
-3 -7 -6 -1.1773 6.6139
-3 -7 -5 4.3567 -0.2652
-3 -7 -4 9.1217 8.2512
-3 -7 -3 6.0986 8.1740
-3 -7 -2 -11.3841 5.7087
-3 -7 -1 1.5795 16.3403
-3 -6 -12 0.2342 -0.5755
-3 -6 -11 4.5568 -0.1333
-3 -6 -10 1.1098 -1.4823
-3 -6 -9 -1.6229 3.6364
-3 -6 -8 3.2895 -0.9637
-3 -6 -7 5.4488 -5.5925
-3 -6 -6 -1.0794 -1.1035
-3 -6 -5 9.8320 -2.6648
-3 -6 -4 -0.6075 4.2515
-3 -6 -3 33.6952 -1.7587
-3 -6 -2 4.1701 2.3985
-3 -6 -1 2.8680 -8.7571
-3 -5 -12 0.7619 -0.2931
-3 -5 -11 -1.1179 -4.5118
-3 -5 -10 0.1871 -0.3176
-3 -5 -9 0.6390 -3.2247
-3 -5 -8 0.3256 -2.7199
-3 -5 -7 -0.6507 -2.3094
-3 -5 -6 -3.3372 -8.8121
-3 -5 -5 4.8379 0.9484
-3 -5 -4 11.0774 -13.2410
-3 -5 -3 18.1793 4.8257
-3 -5 -2 -16.8579 -19.5675
-3 -5 -1 14.7453 12.5716
-3 -4 -12 0.4638 0.1291
-3 -4 -11 6.3849 3.0136
-3 -4 -10 2.8818 -1.0654
-3 -4 -9 -6.7648 7.0327
-3 -4 -8 4.6118 4.8182
-3 -4 -7 2.3465 -3.7777
-3 -4 -6 -1.2611 7.7994
-3 -4 -5 -18.0330 -1.1880
-3 -4 -4 -4.9093 5.5724
-3 -4 -3 1.9867 1.8547
-3 -4 -2 -7.7517 -5.8211
-3 -4 -1 -43.0616 -13.4316
-3 -3 -12 0.8488 -0.7929
-3 -3 -11 1.0460 0.1133
-3 -3 -10 2.0800 -0.5934
-3 -3 -9 3.5021 0.9646
-3 -3 -8 -9.1292 -0.4660
-3 -3 -7 -3.0214 4.3827
-3 -3 -6 2.0191 -15.3790
-3 -3 -5 -4.7023 -0.4989
-3 -3 -4 14.0784 -10.7468
-3 -3 -3 -0.0087 -6.6860
-3 -3 -2 10.7016 13.4464
-3 -3 -1 1.5089 -15.9896
-3 -2 -12 1.4161 -3.0853
-3 -2 -11 3.6342 1.9044
-3 -2 -10 2.6201 -1.9353
-3 -2 -9 -10.3145 7.4158
-3 -2 -8 6.4483 3.8918
-3 -2 -7 -6.2064 -1.2050
-3 -2 -6 4.6008 11.9878
-3 -2 -5 -29.1802 -6.7171
-3 -2 -4 -1.5945 12.7990
-3 -2 -3 -9.5369 -6.9447
-3 -2 -2 -21.5259 8.5288
-3 -2 -1 -28.0717 42.1297
-3 -1 -12 -1.7845 -0.8178
-3 -1 -11 2.1499 1.5624
-3 -1 -10 4.6969 3.0679
-3 -1 -9 -0.1076 5.9797
-3 -1 -8 -12.7454 8.7922
-3 -1 -7 -2.8611 4.8800
-3 -1 -6 2.0208 -5.7810
-3 -1 -5 -9.6146 -8.9964
-3 -1 -4 -0.8694 8.7838
-3 -1 -3 -0.9199 -15.6302
-3 -1 -2 46.2512 45.4484
-3 -1 -1 0.6688 5.3299
-2 -20 -1 0.4264 1.5582
-2 -19 -4 -1.8702 -0.3567
-2 -19 -3 -0.3924 0.7312
-2 -19 -2 0.7677 0.8206
-2 -19 -1 2.1252 -0.9825
-2 -18 -5 -0.8218 1.4055
-2 -18 -4 4.5101 -1.8934
-2 -18 -3 0.5019 2.2058
-2 -18 -2 1.2267 -1.7307
-2 -18 -1 0.4226 -0.1490
-2 -17 -6 0.4353 1.7459
-2 -17 -5 0.8537 -2.3421
-2 -17 -4 1.9846 1.2628
-2 -17 -3 -2.3400 0.5758
-2 -17 -2 2.3772 0.2621
-2 -17 -1 0.5815 -2.4795
-2 -16 -7 1.4363 -0.3060
-2 -16 -6 -1.1505 -2.3436
-2 -16 -5 1.1553 -1.7940
-2 -16 -4 2.0197 -1.6374
-2 -16 -3 3.4072 -1.0319
-2 -16 -2 -1.5029 0.9960
-2 -16 -1 3.3684 -4.6831
-2 -15 -8 0.1707 -1.0879
-2 -15 -7 0.5215 -3.6613
-2 -15 -6 -0.7464 -0.9957
-2 -15 -5 2.3889 -0.8264
-2 -15 -4 2.0288 -3.0644
-2 -15 -3 0.0583 4.1181
-2 -15 -2 -4.8132 -1.9352
-2 -15 -1 -2.9336 1.2036
-2 -14 -9 -0.0416 0.0119
-2 -14 -8 2.5569 3.3690
-2 -14 -7 -2.3648 -0.5723
-2 -14 -6 -2.8520 1.2788
-2 -14 -5 -0.2143 -4.2910
-2 -14 -4 5.1659 3.1982
-2 -14 -3 -0.1137 -2.2995
-2 -14 -2 -6.8507 4.9385
-2 -14 -1 -0.3235 4.9238
-2 -13 -9 -0.7930 -0.2787
-2 -13 -8 -0.3196 2.0992
-2 -13 -7 3.9125 -5.4465
-2 -13 -6 -3.9378 -2.2418
-2 -13 -5 3.6918 4.9720
-2 -13 -4 -2.3174 -4.0855
-2 -13 -3 1.5944 5.7412
-2 -13 -2 -1.8383 -2.7834
-2 -13 -1 -6.6037 0.9842
-2 -12 -10 1.1671 0.1073
-2 -12 -9 -0.8757 0.2665
-2 -12 -8 -0.1695 4.9406
-2 -12 -7 -1.2419 2.8280
-2 -12 -6 -2.6152 -0.0361
-2 -12 -5 -5.4492 1.7718
-2 -12 -4 6.3073 6.9052
-2 -12 -3 -8.0643 1.2684
-2 -12 -2 -5.3026 13.1557
-2 -12 -1 -5.0333 4.8441
-2 -11 -10 -0.0410 1.3550
-2 -11 -9 -0.1455 0.8415
-2 -11 -8 -0.4819 -0.7778
-2 -11 -7 8.3317 -0.5516
-2 -11 -6 -0.9973 -0.7800
-2 -11 -5 1.7491 4.3443
-2 -11 -4 1.1278 6.6810
-2 -11 -3 7.4511 2.8379
-2 -11 -2 4.9268 11.1850
-2 -11 -1 -9.5739 -3.0546
-2 -10 -11 -0.3703 -0.7340
-2 -10 -10 1.3420 -2.8966
-2 -10 -9 0.4727 1.0508
-2 -10 -8 -1.7868 1.0403
-2 -10 -7 -1.6132 0.9865
-2 -10 -6 2.1540 -5.9042
-2 -10 -5 0.6113 2.5856
-2 -10 -4 2.0596 -2.1578
-2 -10 -3 5.0484 -0.0284
-2 -10 -2 6.1012 7.6374
-2 -10 -1 4.6433 -2.9671
-2 -9 -11 -2.9536 0.8214
-2 -9 -10 -1.8622 0.2361
-2 -9 -9 -2.7295 -0.9156
-2 -9 -8 -0.7709 0.0340
-2 -9 -7 2.4300 2.4179
-2 -9 -6 0.5537 -2.2877
-2 -9 -5 -9.2858 0.1497
-2 -9 -4 7.4332 0.6762
-2 -9 -3 -0.0568 -7.3219
-2 -9 -2 5.0341 5.7053
-2 -9 -1 -9.5677 -13.5587
-2 -8 -11 -1.2535 0.6902
-2 -8 -10 1.5115 0.3635
-2 -8 -9 -0.0400 -1.4039
-2 -8 -8 -6.9190 -0.0670
-2 -8 -7 0.5012 -1.0416
-2 -8 -6 4.2451 -10.0282
-2 -8 -5 5.5016 -1.6160
-2 -8 -4 -4.9667 -11.5581
-2 -8 -3 15.8181 -7.0127
-2 -8 -2 20.3679 -2.9025
-2 -8 -1 14.6117 -8.1384
-2 -7 -11 -2.8490 0.3079
-2 -7 -10 -1.5733 2.6268
-2 -7 -9 -1.0266 -2.5649
-2 -7 -8 -1.6668 -0.2037
-2 -7 -7 -6.1560 4.1705
-2 -7 -6 0.9344 -3.2702
-2 -7 -5 -12.3483 1.1095
-2 -7 -4 -1.5674 -14.3222
-2 -7 -3 -19.3548 -8.8985
-2 -7 -2 -8.2313 -21.6723
-2 -7 -1 -2.9989 -16.7327
-2 -6 -12 -1.8164 1.2618
-2 -6 -11 1.6573 0.7609
-2 -6 -10 -0.2979 -0.5133
-2 -6 -9 0.8900 -2.6497
-2 -6 -8 -7.3183 1.9184
-2 -6 -7 4.1826 -1.0585
-2 -6 -6 1.1394 -2.0909
-2 -6 -5 -0.0966 2.0202
-2 -6 -4 -9.9665 -7.2326
-2 -6 -3 -8.9762 5.2881
-2 -6 -2 23.0159 -3.2031
-2 -6 -1 -12.7797 -0.2037
-2 -5 -12 -0.0694 -1.2645
-2 -5 -11 -6.4772 -1.8127
-2 -5 -10 2.4197 -1.0664
-2 -5 -9 5.6501 -6.5128
-2 -5 -8 -0.8183 -2.8839
-2 -5 -7 -3.9784 4.4150
-2 -5 -6 2.2863 -2.8673
-2 -5 -5 7.3959 3.3448
-2 -5 -4 -0.5318 0.8065
-2 -5 -3 -20.4768 0.4888
-2 -5 -2 -13.1472 7.6347
-2 -5 -1 21.6006 7.4390
-2 -4 -12 -0.9978 0.6842
-2 -4 -11 -2.4759 -1.7642
-2 -4 -10 -2.3605 -0.4235
-2 -4 -9 -2.0855 -1.0864
-2 -4 -8 4.3465 0.3358
-2 -4 -7 1.8464 -1.6485
-2 -4 -6 3.1468 13.1909
-2 -4 -5 -2.3385 -0.3893
-2 -4 -4 -10.0651 8.0490
-2 -4 -3 -17.0995 9.5776
-2 -4 -2 -0.9639 -4.8066
-2 -4 -1 -15.9815 41.8911
-2 -3 -12 0.8261 0.3752
-2 -3 -11 -6.8584 -4.4384
-2 -3 -10 1.0823 1.5308
-2 -3 -9 9.1305 -11.4223
-2 -3 -8 0.3637 1.2731
-2 -3 -7 6.0577 -0.3264
-2 -3 -6 2.2570 4.1403
-2 -3 -5 29.7057 2.5876
-2 -3 -4 2.6920 17.3430
-2 -3 -3 5.4683 11.4402
-2 -3 -2 17.3535 25.8187
-2 -3 -1 41.8912 15.3471
-2 -2 -12 0.9970 -0.0397
-2 -2 -11 0.0497 0.6652
-2 -2 -10 -2.5847 -2.1079
-2 -2 -9 -2.0833 -0.5833
-2 -2 -8 13.6937 -3.8656
-2 -2 -7 -2.5309 -1.2892
-2 -2 -6 -2.5197 13.7497
-2 -2 -5 2.2355 0.5555
-2 -2 -4 -10.1495 7.6583
-2 -2 -3 4.4679 0.2409
-2 -2 -2 -41.5393 -21.4068
-2 -2 -1 20.8316 4.4742
-2 -1 -12 0.0873 1.0432
-2 -1 -11 -3.0041 -2.4454
-2 -1 -10 1.2619 2.2586
-2 -1 -9 5.2515 -4.8427
-2 -1 -8 2.0577 3.4069
-2 -1 -7 6.6512 -1.0808
-2 -1 -6 -6.4062 2.3554
-2 -1 -5 21.1423 1.9829
-2 -1 -4 -3.0551 4.3874
-2 -1 -3 10.1834 12.0540
-2 -1 -2 18.3846 -0.7647
-2 -1 -1 8.4815 7.0820
-2 0 -12 1.7234 1.0313
-2 0 -11 0.8649 1.5993
-2 0 -10 -1.7947 -4.0015
-2 0 -9 2.9851 1.9501
-2 0 -8 16.5128 -7.5550
-2 0 -7 1.3320 2.4352
-2 0 -6 -3.5791 9.5404
-2 0 -5 6.7311 9.5184
-2 0 -4 -1.0643 -2.4054
-2 0 -3 -2.7022 -11.1914
-2 0 -2 -35.2736 -46.4984
-2 0 -1 -28.4232 -130.8267
-1 -20 -1 -2.3106 -0.6252
-1 -19 -4 -1.1534 1.4645
-1 -19 -3 0.1734 -2.1473
-1 -19 -2 1.8632 0.7052
-1 -19 -1 0.6713 -1.3208
-1 -18 -5 0.2915 1.0654
-1 -18 -4 1.2031 -1.6864
-1 -18 -3 3.1427 -0.4759
-1 -18 -2 -1.7587 -1.6267
-1 -18 -1 -0.8832 0.0923
-1 -17 -6 -0.0398 1.4660
-1 -17 -5 -1.6201 -1.9251
-1 -17 -4 -0.6729 0.2473
-1 -17 -3 -2.7555 -1.8021
-1 -17 -2 -1.1990 -1.7380
-1 -17 -1 -2.5899 1.0432
-1 -16 -7 0.2168 1.0162
-1 -16 -6 -1.5681 -1.8259
-1 -16 -5 0.3743 0.2794
-1 -16 -4 -2.1445 0.1015
-1 -16 -3 1.0965 -2.2496
-1 -16 -2 1.3952 1.0998
-1 -16 -1 0.9528 4.0480
-1 -15 -8 -1.8679 -0.3405
-1 -15 -7 -0.2336 0.6233
-1 -15 -6 0.5212 -1.0605
-1 -15 -5 -1.1004 2.5096
-1 -15 -4 -4.8618 -1.9520
-1 -15 -3 -1.1179 1.8908
-1 -15 -2 2.5364 -3.1246
-1 -15 -1 -0.5916 1.5317
-1 -14 -9 0.9368 -1.9231
-1 -14 -8 -2.6576 -1.2714
-1 -14 -7 -0.8404 4.5400
-1 -14 -6 1.6607 0.6822
-1 -14 -5 -4.4583 -0.7432
-1 -14 -4 0.8373 1.6811
-1 -14 -3 -2.8791 -2.0653
-1 -14 -2 6.2876 0.8822
-1 -14 -1 3.8085 6.1772
-1 -13 -9 0.1027 0.4661
-1 -13 -8 -0.8659 -3.6644
-1 -13 -7 2.9856 -1.8831
-1 -13 -6 4.2523 3.2787
-1 -13 -5 5.6855 2.1649
-1 -13 -4 -9.3313 1.1834
-1 -13 -3 6.7118 0.9959
-1 -13 -2 8.5987 -3.2060
-1 -13 -1 3.2566 -3.0709
-1 -12 -10 -0.2832 0.4127
-1 -12 -9 0.5727 -0.1115
-1 -12 -8 0.3265 -1.1781
-1 -12 -7 -5.5434 3.7412
-1 -12 -6 2.1803 -0.8773
-1 -12 -5 -2.0938 -1.7110
-1 -12 -4 2.9267 -0.8731
-1 -12 -3 -2.1563 -4.3403
-1 -12 -2 -2.3818 -3.0092
-1 -12 -1 10.3032 -2.9012
-1 -11 -10 -1.0060 2.3883
-1 -11 -9 0.5473 -1.4823
-1 -11 -8 2.8583 -1.7475
-1 -11 -7 2.4883 -2.5474
-1 -11 -6 3.1696 7.4326
-1 -11 -5 5.7306 -3.3101
-1 -11 -4 -2.5418 4.0902
-1 -11 -3 7.0832 1.9735
-1 -11 -2 -3.4625 -5.1987
-1 -11 -1 3.0193 5.0952
-1 -10 -11 2.3462 -0.0289
-1 -10 -10 1.5571 -1.6632
-1 -10 -9 3.1660 2.5936
-1 -10 -8 2.7974 1.1604
-1 -10 -7 -9.0482 0.0742
-1 -10 -6 1.0094 2.3951
-1 -10 -5 2.2219 -4.4785
-1 -10 -4 -6.5062 -3.4050
-1 -10 -3 -1.2721 -5.7621
-1 -10 -2 -7.6586 -6.3057
-1 -10 -1 15.4642 -3.9596
-1 -9 -11 0.3131 0.7529
-1 -9 -10 -2.9893 1.6266
-1 -9 -9 -0.7671 0.0544
-1 -9 -8 4.6444 0.6132
-1 -9 -7 0.2590 0.3389
-1 -9 -6 -3.5372 7.4472
-1 -9 -5 -3.3042 1.5375
-1 -9 -4 -2.4950 -2.0961
-1 -9 -3 -12.5904 3.6652
-1 -9 -2 -18.9058 -15.4959
-1 -9 -1 -8.6847 4.5308
-1 -8 -11 4.4096 1.2548
-1 -8 -10 3.5295 -1.0692
-1 -8 -9 1.3301 4.7053
-1 -8 -8 2.7699 1.7002
-1 -8 -7 -2.5605 -0.6895
-1 -8 -6 -0.4756 6.6272
-1 -8 -5 4.2928 -1.3453
-1 -8 -4 -1.6273 12.3168
-1 -8 -3 -3.4775 5.7824
-1 -8 -2 -7.9461 10.6053
-1 -8 -1 -1.6665 7.4977
-1 -7 -11 0.7138 0.5334
-1 -7 -10 -1.9291 -0.6914
-1 -7 -9 -0.8853 3.6399
-1 -7 -8 4.7614 -4.7203
-1 -7 -7 -5.0496 2.1619
-1 -7 -6 -5.8163 0.2150
-1 -7 -5 -9.3990 -0.2564
-1 -7 -4 8.9501 2.1209
-1 -7 -3 -10.4396 -0.5380
-1 -7 -2 -22.1778 -6.4539
-1 -7 -1 -6.9813 -0.5797
-1 -6 -12 0.5742 0.6714
-1 -6 -11 3.5376 -0.3890
-1 -6 -10 -1.6924 0.1957
-1 -6 -9 -3.0958 3.5940
-1 -6 -8 1.0585 2.4424
-1 -6 -7 3.4735 -4.8144
-1 -6 -6 -0.4292 5.4387
-1 -6 -5 -2.4597 -2.6404
-1 -6 -4 2.0415 8.3417
-1 -6 -3 10.0148 13.5209
-1 -6 -2 14.9081 14.7583
-1 -6 -1 -19.5465 28.8740
-1 -5 -12 0.7175 0.6367
-1 -5 -11 1.6954 2.2054
-1 -5 -10 -3.7840 1.5668
-1 -5 -9 -0.9629 4.9467
-1 -5 -8 -1.8611 -4.4609
-1 -5 -7 -5.0425 2.4688
-1 -5 -6 -1.8842 -9.2765
-1 -5 -5 -0.5986 -3.4036
-1 -5 -4 20.8144 3.4816
-1 -5 -3 10.2395 -16.9823
-1 -5 -2 13.8775 17.1631
-1 -5 -1 14.4777 -32.9368
-1 -4 -12 -2.2044 1.4680
-1 -4 -11 5.9166 -0.3932
-1 -4 -10 -4.4743 0.2857
-1 -4 -9 -7.8840 4.5734
-1 -4 -8 -3.7559 -0.7947
-1 -4 -7 2.2249 -7.1236
-1 -4 -6 -5.0531 -5.8766
-1 -4 -5 -7.4860 -6.7141
-1 -4 -4 -0.8540 -18.4725
-1 -4 -3 34.0051 -1.2049
-1 -4 -2 9.0043 -28.5528
-1 -4 -1 -12.3447 6.4239
-1 -3 -12 -1.3155 1.2686
-1 -3 -11 0.9273 2.0319
-1 -3 -10 0.7507 1.7778
-1 -3 -9 1.7965 0.6313
-1 -3 -8 -8.6883 4.1830
-1 -3 -7 2.3097 0.2401
-1 -3 -6 -3.5680 -12.1325
-1 -3 -5 2.7285 2.6421
-1 -3 -4 8.7216 -8.2145
-1 -3 -3 2.4825 -2.3185
-1 -3 -2 36.6884 9.0551
-1 -3 -1 -6.0759 -40.2755
-1 -2 -12 -1.0502 0.5245
-1 -2 -11 5.2478 1.6934
-1 -2 -10 -3.8330 -1.3592
-1 -2 -9 -3.8463 3.5277
-1 -2 -8 -5.6749 -6.2750
-1 -2 -7 1.1529 -2.1683
-1 -2 -6 1.7207 -12.2895
-1 -2 -5 -10.0319 2.5154
-1 -2 -4 5.0116 -22.1354
-1 -2 -3 14.5953 -12.9998
-1 -2 -2 -15.3295 -17.7120
-1 -2 -1 -23.4514 -76.0326
-1 -1 -12 -0.0240 -3.1406
-1 -1 -11 -2.2910 -3.1850
-1 -1 -10 7.4268 1.0662
-1 -1 -9 -0.9053 -5.1180
-1 -1 -8 -10.6641 7.4025
-1 -1 -7 3.5241 -4.1377
-1 -1 -6 9.0960 -7.6158
-1 -1 -5 0.7229 -3.0239
-1 -1 -4 -2.0843 0.2539
-1 -1 -3 4.7512 16.5351
-1 -1 -2 -7.6416 41.7979
-1 -1 -1 6.7730 92.5623
0 -19 -3 -1.2983 -0.9421
0 -19 -1 2.5635 1.4463
0 -18 -4 -1.7226 -1.2802
0 -18 -2 -1.8088 1.4774
0 -17 -5 -2.0638 0.0967
0 -17 -3 -4.2312 1.2746
0 -17 -1 -0.4090 -1.2686
0 -16 -6 0.0782 1.9658
0 -16 -4 1.7136 2.9019
0 -16 -2 1.6884 2.6915
0 -15 -7 0.5986 -1.3892
0 -15 -5 1.3365 0.9157
0 -15 -3 1.3064 1.5112
0 -15 -1 -2.5341 -11.6357
0 -14 -8 1.7871 0.7656
0 -14 -6 -2.3219 -2.1630
0 -14 -4 9.6404 -0.1491
0 -14 -2 -7.2479 3.5673
0 -13 -9 -0.4807 2.6677
0 -13 -7 0.7966 -4.1091
0 -13 -5 4.0052 -0.7875
0 -13 -3 3.5086 0.4175
0 -13 -1 -5.9154 -3.3820
0 -12 -10 0.7502 -0.8847
0 -12 -8 -2.4161 3.2177
0 -12 -6 -5.5701 -9.7758
0 -12 -4 7.4803 -10.8730
0 -12 -2 -2.3921 -3.8434
0 -11 -9 -3.0409 -2.4175
0 -11 -7 8.3255 -2.3851
0 -11 -5 -1.5091 2.3335
0 -11 -3 -1.0411 8.5177
0 -11 -1 -17.5033 9.7155
0 -10 -10 2.5960 -1.4879
0 -10 -8 -4.4218 -1.5187
0 -10 -6 -1.1343 -9.2352
0 -10 -4 1.9732 -1.6158
0 -10 -2 16.2245 11.2018
0 -9 -11 -3.6186 -2.5456
0 -9 -9 -2.4065 -6.5118
0 -9 -7 9.9310 -2.3208
0 -9 -5 0.5435 5.3565
0 -9 -3 5.6523 7.0219
0 -9 -1 -8.2682 9.2729
0 -8 -10 3.3338 -1.8884
0 -8 -8 -4.6459 3.3313
0 -8 -6 6.6857 -1.5271
0 -8 -4 1.0321 9.6778
0 -8 -2 24.9372 26.1029
0 -7 -11 -5.4679 -0.6169
0 -7 -9 1.1822 -5.3350
0 -7 -7 2.4348 1.1136
0 -7 -5 5.9874 0.3523
0 -7 -3 9.3922 -13.7220
0 -7 -1 23.1238 -18.1924
0 -6 -12 0.5894 -1.2768
0 -6 -10 5.5282 0.9235
0 -6 -8 1.2434 9.2034
0 -6 -6 4.5806 10.2665
0 -6 -4 -21.3536 -1.5419
0 -6 -2 -5.3990 -9.4784
0 -5 -11 -2.2421 2.7715
0 -5 -9 6.5438 -2.2726
0 -5 -7 -3.5065 9.2347
0 -5 -5 1.1665 7.8844
0 -5 -3 -26.1105 -11.4237
0 -5 -1 14.0122 -44.7845
0 -4 -12 0.9858 -3.0554
0 -4 -10 5.9357 -3.1857
0 -4 -8 7.9839 0.3832
0 -4 -6 3.4989 11.6337
0 -4 -4 -22.4073 1.5385
0 -4 -2 -49.0322 -15.1038
0 -3 -11 -6.1792 1.3593
0 -3 -9 4.8626 1.3762
0 -3 -7 -6.6309 8.3311
0 -3 -5 -2.5889 1.9019
0 -3 -3 -52.2410 1.7361
0 -3 -1 -6.2718 35.9358
0 -2 -12 0.7386 1.4978
0 -2 -10 -6.0638 -0.6354
0 -2 -8 5.5928 -8.0816
0 -2 -6 -1.0810 7.5798
0 -2 -4 2.6651 5.0222
0 -2 -2 -3.8437 -20.8676
0 -1 -11 -2.2259 0.8028
0 -1 -9 -0.0600 -0.1708
0 -1 -7 -6.5226 2.7479
0 -1 -5 -3.1242 -5.0017
0 -1 -3 -12.7658 10.5640
0 0 -12 -1.3685 6.2622
0 0 -10 -13.5709 1.2271
0 0 -8 8.2656 -8.9283
0 0 -6 -18.3247 1.9282
0 0 -4 9.7668 -9.5637
0 0 -2 53.2566 -61.1680
0 0 2 53.2566 61.1680
0 0 4 9.7668 9.5637
0 0 6 -18.3247 -1.9282
0 0 8 8.2656 8.9283
0 0 10 -13.5709 -1.2271
0 0 12 -1.3685 -6.2622
0 1 3 -12.7658 -10.5640
0 1 5 -3.1242 5.0017
0 1 7 -6.5226 -2.7479
0 1 9 -0.0600 0.1708
0 1 11 -2.2259 -0.8028
0 2 0 47.3904 -0.0226
0 2 2 -3.8437 20.8676
0 2 4 2.6651 -5.0222
0 2 6 -1.0810 -7.5798
0 2 8 5.5928 8.0816
0 2 10 -6.0638 0.6354
0 2 12 0.7386 -1.4978
0 3 1 -6.2718 -35.9358
0 3 3 -52.2410 -1.7361
0 3 5 -2.5889 -1.9019
0 3 7 -6.6309 -8.3311
0 3 9 4.8626 -1.3762
0 3 11 -6.1792 -1.3593
0 4 2 -49.0322 15.1038
0 4 4 -22.4073 -1.5385
0 4 6 3.4989 -11.6337
0 4 8 7.9839 -0.3832
0 4 10 5.9357 3.1857
0 4 12 0.9858 3.0554
0 5 1 14.0122 44.7845
0 5 3 -26.1105 11.4237
0 5 5 1.1665 -7.8844
0 5 7 -3.5065 -9.2347
0 5 9 6.5438 2.2726
0 5 11 -2.2421 -2.7715
0 6 0 -39.1036 -0.0023
0 6 2 -5.3990 9.4784
0 6 4 -21.3536 1.5419
0 6 6 4.5806 -10.2665
0 6 8 1.2434 -9.2034
0 6 10 5.5282 -0.9235
0 6 12 0.5894 1.2768
0 7 1 23.1238 18.1924
0 7 3 9.3922 13.7220
0 7 5 5.9874 -0.3523
0 7 7 2.4348 -1.1136
0 7 9 1.1822 5.3350
0 7 11 -5.4679 0.6169
0 8 0 -13.8931 0.0050
0 8 2 24.9372 -26.1029
0 8 4 1.0321 -9.6778
0 8 6 6.6857 1.5271
0 8 8 -4.6459 -3.3313
0 8 10 3.3338 1.8884
0 9 1 -8.2682 -9.2729
0 9 3 5.6523 -7.0219
0 9 5 0.5435 -5.3565
0 9 7 9.9310 2.3208
0 9 9 -2.4065 6.5118
0 9 11 -3.6186 2.5456
0 10 0 -3.7081 0.0059
0 10 2 16.2245 -11.2018
0 10 4 1.9732 1.6158
0 10 6 -1.1343 9.2352
0 10 8 -4.4218 1.5187
0 10 10 2.5960 1.4879
0 11 1 -17.5033 -9.7155
0 11 3 -1.0411 -8.5177
0 11 5 -1.5091 -2.3335
0 11 7 8.3255 2.3851
0 11 9 -3.0409 2.4175
0 12 0 -6.0536 0.0035
0 12 2 -2.3921 3.8434
0 12 4 7.4803 10.8730
0 12 6 -5.5701 9.7758
0 12 8 -2.4161 -3.2177
0 12 10 0.7502 0.8847
0 13 1 -5.9154 3.3820
0 13 3 3.5086 -0.4175
0 13 5 4.0052 0.7875
0 13 7 0.7966 4.1091
0 13 9 -0.4807 -2.6677
0 14 0 -4.4529 0.0082
0 14 2 -7.2479 -3.5673
0 14 4 9.6404 0.1491
0 14 6 -2.3219 2.1630
0 14 8 1.7871 -0.7656
0 15 1 -2.5341 11.6357
0 15 3 1.3064 -1.5112
0 15 5 1.3365 -0.9157
0 15 7 0.5986 1.3892
0 16 0 3.1348 0.0020
0 16 2 1.6884 -2.6915
0 16 4 1.7136 -2.9019
0 16 6 0.0782 -1.9658
0 17 1 -0.4090 1.2686
0 17 3 -4.2312 -1.2746
0 17 5 -2.0638 -0.0967
0 18 0 3.6740 0.0026
0 18 2 -1.8088 -1.4774
0 18 4 -1.7226 1.2802
0 19 1 2.5635 -1.4463
0 19 3 -1.2983 0.9421
0 20 0 -1.3614 0.0088
1 1 1 6.7730 -92.5623
1 1 2 -7.6416 -41.7979
1 1 3 4.7512 -16.5351
1 1 4 -2.0843 -0.2539
1 1 5 0.7229 3.0239
1 1 6 9.0960 7.6158
1 1 7 3.5241 4.1377
1 1 8 -10.6641 -7.4025
1 1 9 -0.9053 5.1180
1 1 10 7.4268 -1.0662
1 1 11 -2.2910 3.1850
1 1 12 -0.0240 3.1406
1 2 0 -88.0232 -0.0170
1 2 1 -23.4514 76.0326
1 2 2 -15.3295 17.7120
1 2 3 14.5953 12.9998
1 2 4 5.0116 22.1354
1 2 5 -10.0319 -2.5154
1 2 6 1.7207 12.2895
1 2 7 1.1529 2.1683
1 2 8 -5.6749 6.2750
1 2 9 -3.8463 -3.5277
1 2 10 -3.8330 1.3592
1 2 11 5.2478 -1.6934
1 2 12 -1.0502 -0.5245
1 3 0 21.5590 0.0164
1 3 1 -6.0759 40.2755
1 3 2 36.6884 -9.0551
1 3 3 2.4825 2.3185
1 3 4 8.7216 8.2145
1 3 5 2.7285 -2.6421
1 3 6 -3.5680 12.1325
1 3 7 2.3097 -0.2401
1 3 8 -8.6883 -4.1830
1 3 9 1.7965 -0.6313
1 3 10 0.7507 -1.7778
1 3 11 0.9273 -2.0319
1 3 12 -1.3155 -1.2686
1 4 0 30.6095 0.0028
1 4 1 -12.3447 -6.4239
1 4 2 9.0043 28.5528
1 4 3 34.0051 1.2049
1 4 4 -0.8540 18.4725
1 4 5 -7.4860 6.7141
1 4 6 -5.0531 5.8766
1 4 7 2.2249 7.1236
1 4 8 -3.7559 0.7947
1 4 9 -7.8840 -4.5734
1 4 10 -4.4743 -0.2857
1 4 11 5.9166 0.3932
1 4 12 -2.2044 -1.4680
1 5 0 33.7794 0.0002
1 5 1 14.4777 32.9368
1 5 2 13.8775 -17.1631
1 5 3 10.2395 16.9823
1 5 4 20.8144 -3.4816
1 5 5 -0.5986 3.4036
1 5 6 -1.8842 9.2765
1 5 7 -5.0425 -2.4688
1 5 8 -1.8611 4.4609
1 5 9 -0.9629 -4.9467
1 5 10 -3.7840 -1.5668
1 5 11 1.6954 -2.2054
1 5 12 0.7175 -0.6367
1 6 0 25.6494 -0.0005
1 6 1 -19.5465 -28.8740
1 6 2 14.9081 -14.7583
1 6 3 10.0148 -13.5209
1 6 4 2.0415 -8.3417
1 6 5 -2.4597 2.6404
1 6 6 -0.4292 -5.4387
1 6 7 3.4735 4.8144
1 6 8 1.0585 -2.4424
1 6 9 -3.0958 -3.5940
1 6 10 -1.6924 -0.1957
1 6 11 3.5376 0.3890
1 6 12 0.5742 -0.6714
1 7 0 16.1242 -0.0027
1 7 1 -6.9813 0.5797
1 7 2 -22.1778 6.4539
1 7 3 -10.4396 0.5380
1 7 4 8.9501 -2.1209
1 7 5 -9.3990 0.2564
1 7 6 -5.8163 -0.2150
1 7 7 -5.0496 -2.1619
1 7 8 4.7614 4.7203
1 7 9 -0.8853 -3.6399
1 7 10 -1.9291 0.6914
1 7 11 0.7138 -0.5334
1 8 0 -10.0243 -0.0044
1 8 1 -1.6665 -7.4977
1 8 2 -7.9461 -10.6053
1 8 3 -3.4775 -5.7824
1 8 4 -1.6273 -12.3168
1 8 5 4.2928 1.3453
1 8 6 -0.4756 -6.6272
1 8 7 -2.5605 0.6895
1 8 8 2.7699 -1.7002
1 8 9 1.3301 -4.7053
1 8 10 3.5295 1.0692
1 8 11 4.4096 -1.2548
1 9 0 11.1593 0.0008
1 9 1 -8.6847 -4.5308
1 9 2 -18.9058 15.4959
1 9 3 -12.5904 -3.6652
1 9 4 -2.4950 2.0961
1 9 5 -3.3042 -1.5375
1 9 6 -3.5372 -7.4472
1 9 7 0.2590 -0.3389
1 9 8 4.6444 -0.6132
1 9 9 -0.7671 -0.0544
1 9 10 -2.9893 -1.6266
1 9 11 0.3131 -0.7529
1 10 0 -11.2286 0.0010
1 10 1 15.4642 3.9596
1 10 2 -7.6586 6.3057
1 10 3 -1.2721 5.7621
1 10 4 -6.5062 3.4050
1 10 5 2.2219 4.4785
1 10 6 1.0094 -2.3951
1 10 7 -9.0482 -0.0742
1 10 8 2.7974 -1.1604
1 10 9 3.1660 -2.5936
1 10 10 1.5571 1.6632
1 10 11 2.3462 0.0289
1 11 0 8.3549 -0.0000
1 11 1 3.0193 -5.0952
1 11 2 -3.4625 5.1987
1 11 3 7.0832 -1.9735
1 11 4 -2.5418 -4.0902
1 11 5 5.7306 3.3101
1 11 6 3.1696 -7.4326
1 11 7 2.4883 2.5474
1 11 8 2.8583 1.7475
1 11 9 0.5473 1.4823
1 11 10 -1.0060 -2.3883
1 12 0 -3.0506 0.0052
1 12 1 10.3032 2.9012
1 12 2 -2.3818 3.0092
1 12 3 -2.1563 4.3403
1 12 4 2.9267 0.8731
1 12 5 -2.0938 1.7110
1 12 6 2.1803 0.8773
1 12 7 -5.5434 -3.7412
1 12 8 0.3265 1.1781
1 12 9 0.5727 0.1115
1 12 10 -0.2832 -0.4127
1 13 0 8.3820 -0.0007
1 13 1 3.2566 3.0709
1 13 2 8.5987 3.2060
1 13 3 6.7118 -0.9959
1 13 4 -9.3313 -1.1834
1 13 5 5.6855 -2.1649
1 13 6 4.2523 -3.2787
1 13 7 2.9856 1.8831
1 13 8 -0.8659 3.6644
1 13 9 0.1027 -0.4661
1 14 0 7.7495 0.0084
1 14 1 3.8085 -6.1772
1 14 2 6.2876 -0.8822
1 14 3 -2.8791 2.0653
1 14 4 0.8373 -1.6811
1 14 5 -4.4583 0.7432
1 14 6 1.6607 -0.6822
1 14 7 -0.8404 -4.5400
1 14 8 -2.6576 1.2714
1 14 9 0.9368 1.9231
1 15 0 -0.2270 -0.0011
1 15 1 -0.5916 -1.5317
1 15 2 2.5364 3.1246
1 15 3 -1.1179 -1.8908
1 15 4 -4.8618 1.9520
1 15 5 -1.1004 -2.5096
1 15 6 0.5212 1.0605
1 15 7 -0.2336 -0.6233
1 15 8 -1.8679 0.3405
1 16 0 3.8403 0.0049
1 16 1 0.9528 -4.0480
1 16 2 1.3952 -1.0998
1 16 3 1.0965 2.2496
1 16 4 -2.1445 -0.1015
1 16 5 0.3743 -0.2794
1 16 6 -1.5681 1.8259
1 16 7 0.2168 -1.0162
1 17 0 -3.3424 -0.0048
1 17 1 -2.5899 -1.0432
1 17 2 -1.1990 1.7380
1 17 3 -2.7555 1.8021
1 17 4 -0.6729 -0.2473
1 17 5 -1.6201 1.9251
1 17 6 -0.0398 -1.4660
1 18 0 -1.1672 -0.0049
1 18 1 -0.8832 -0.0923
1 18 2 -1.7587 1.6267
1 18 3 3.1427 0.4759
1 18 4 1.2031 1.6864
1 18 5 0.2915 -1.0654
1 19 0 -2.2670 -0.0016
1 19 1 0.6713 1.3208
1 19 2 1.8632 -0.7052
1 19 3 0.1734 2.1473
1 19 4 -1.1534 -1.4645
1 20 0 -1.9420 -0.0018
1 20 1 -2.3106 0.6252
2 0 1 -28.4232 130.8267
2 0 2 -35.2736 46.4984
2 0 3 -2.7022 11.1914
2 0 4 -1.0643 2.4054
2 0 5 6.7311 -9.5184
2 0 6 -3.5791 -9.5404
2 0 7 1.3320 -2.4352
2 0 8 16.5128 7.5550
2 0 9 2.9851 -1.9501
2 0 10 -1.7947 4.0015
2 0 11 0.8649 -1.5993
2 0 12 1.7234 -1.0313
2 1 1 8.4815 -7.0820
2 1 2 18.3846 0.7647
2 1 3 10.1834 -12.0540
2 1 4 -3.0551 -4.3874
2 1 5 21.1423 -1.9829
2 1 6 -6.4062 -2.3554
2 1 7 6.6512 1.0808
2 1 8 2.0577 -3.4069
2 1 9 5.2515 4.8427
2 1 10 1.2619 -2.2586
2 1 11 -3.0041 2.4454
2 1 12 0.0873 -1.0432
2 2 0 68.1862 0.0268
2 2 1 20.8316 -4.4742
2 2 2 -41.5393 21.4068
2 2 3 4.4679 -0.2409
2 2 4 -10.1495 -7.6583
2 2 5 2.2355 -0.5555
2 2 6 -2.5197 -13.7497
2 2 7 -2.5309 1.2892
2 2 8 13.6937 3.8656
2 2 9 -2.0833 0.5833
2 2 10 -2.5847 2.1079
2 2 11 0.0497 -0.6652
2 2 12 0.9970 0.0397
2 3 0 19.3900 -0.0104
2 3 1 41.8912 -15.3471
2 3 2 17.3535 -25.8187
2 3 3 5.4683 -11.4402
2 3 4 2.6920 -17.3430
2 3 5 29.7057 -2.5876
2 3 6 2.2570 -4.1403
2 3 7 6.0577 0.3264
2 3 8 0.3637 -1.2731
2 3 9 9.1305 11.4223
2 3 10 1.0823 -1.5308
2 3 11 -6.8584 4.4384
2 3 12 0.8261 -0.3752
2 4 0 18.4166 -0.0007
2 4 1 -15.9815 -41.8911
2 4 2 -0.9639 4.8066
2 4 3 -17.0995 -9.5776
2 4 4 -10.0651 -8.0490
2 4 5 -2.3385 0.3893
2 4 6 3.1468 -13.1909
2 4 7 1.8464 1.6485
2 4 8 4.3465 -0.3358
2 4 9 -2.0855 1.0864
2 4 10 -2.3605 0.4235
2 4 11 -2.4759 1.7642
2 4 12 -0.9978 -0.6842
2 5 0 -37.2468 -0.0076
2 5 1 21.6006 -7.4390
2 5 2 -13.1472 -7.6347
2 5 3 -20.4768 -0.4888
2 5 4 -0.5318 -0.8065
2 5 5 7.3959 -3.3448
2 5 6 2.2863 2.8673
2 5 7 -3.9784 -4.4150
2 5 8 -0.8183 2.8839
2 5 9 5.6501 6.5128
2 5 10 2.4197 1.0664
2 5 11 -6.4772 1.8127
2 5 12 -0.0694 1.2645
2 6 0 -7.5143 0.0041
2 6 1 -12.7797 0.2037
2 6 2 23.0159 3.2031
2 6 3 -8.9762 -5.2881
2 6 4 -9.9665 7.2326
2 6 5 -0.0966 -2.0202
2 6 6 1.1394 2.0909
2 6 7 4.1826 1.0585
2 6 8 -7.3183 -1.9184
2 6 9 0.8900 2.6497
2 6 10 -0.2979 0.5133
2 6 11 1.6573 -0.7609
2 6 12 -1.8164 -1.2618
2 7 0 -11.3468 -0.0066
2 7 1 -2.9989 16.7327
2 7 2 -8.2313 21.6723
2 7 3 -19.3548 8.8985
2 7 4 -1.5674 14.3222
2 7 5 -12.3483 -1.1095
2 7 6 0.9344 3.2702
2 7 7 -6.1560 -4.1705
2 7 8 -1.6668 0.2037
2 7 9 -1.0266 2.5649
2 7 10 -1.5733 -2.6268
2 7 11 -2.8490 -0.3079
2 8 0 -16.7790 -0.0018
2 8 1 14.6117 8.1384
2 8 2 20.3679 2.9025
2 8 3 15.8181 7.0127
2 8 4 -4.9667 11.5581
2 8 5 5.5016 1.6160
2 8 6 4.2451 10.0282
2 8 7 0.5012 1.0416
2 8 8 -6.9190 0.0670
2 8 9 -0.0400 1.4039
2 8 10 1.5115 -0.3635
2 8 11 -1.2535 -0.6902
2 9 0 5.9824 -0.0023
2 9 1 -9.5677 13.5587
2 9 2 5.0341 -5.7053
2 9 3 -0.0568 7.3219
2 9 4 7.4332 -0.6762
2 9 5 -9.2858 -0.1497
2 9 6 0.5537 2.2877
2 9 7 2.4300 -2.4179
2 9 8 -0.7709 -0.0340
2 9 9 -2.7295 0.9156
2 9 10 -1.8622 -0.2361
2 9 11 -2.9536 -0.8214
2 10 0 -16.1931 -0.0052
2 10 1 4.6433 2.9671
2 10 2 6.1012 -7.6374
2 10 3 5.0484 0.0284
2 10 4 2.0596 2.1578
2 10 5 0.6113 -2.5856
2 10 6 2.1540 5.9042
2 10 7 -1.6132 -0.9865
2 10 8 -1.7868 -1.0403
2 10 9 0.4727 -1.0508
2 10 10 1.3420 2.8966
2 10 11 -0.3703 0.7340
2 11 0 6.6863 -0.0025
2 11 1 -9.5739 3.0546
2 11 2 4.9268 -11.1850
2 11 3 7.4511 -2.8379
2 11 4 1.1278 -6.6810
2 11 5 1.7491 -4.3443
2 11 6 -0.9973 0.7800
2 11 7 8.3317 0.5516
2 11 8 -0.4819 0.7778
2 11 9 -0.1455 -0.8415
2 11 10 -0.0410 -1.3550
2 12 0 -10.7776 -0.0077
2 12 1 -5.0333 -4.8441
2 12 2 -5.3026 -13.1557
2 12 3 -8.0643 -1.2684
2 12 4 6.3073 -6.9052
2 12 5 -5.4492 -1.7718
2 12 6 -2.6152 0.0361
2 12 7 -1.2419 -2.8280
2 12 8 -0.1695 -4.9406
2 12 9 -0.8757 -0.2665
2 12 10 1.1671 -0.1073
2 13 0 -2.2376 -0.0078
2 13 1 -6.6037 -0.9842
2 13 2 -1.8383 2.7834
2 13 3 1.5944 -5.7412
2 13 4 -2.3174 4.0855
2 13 5 3.6918 -4.9720
2 13 6 -3.9378 2.2418
2 13 7 3.9125 5.4465
2 13 8 -0.3196 -2.0992
2 13 9 -0.7930 0.2787
2 14 0 -3.1986 -0.0046
2 14 1 -0.3235 -4.9238
2 14 2 -6.8507 -4.9385
2 14 3 -0.1137 2.2995
2 14 4 5.1659 -3.1982
2 14 5 -0.2143 4.2910
2 14 6 -2.8520 -1.2788
2 14 7 -2.3648 0.5723
2 14 8 2.5569 -3.3690
2 14 9 -0.0416 -0.0119
2 15 0 -7.2219 -0.0018
2 15 1 -2.9336 -1.2036
2 15 2 -4.8132 1.9352
2 15 3 0.0583 -4.1181
2 15 4 2.0288 3.0644
2 15 5 2.3889 0.8264
2 15 6 -0.7464 0.9957
2 15 7 0.5215 3.6613
2 15 8 0.1707 1.0879
2 16 0 0.6325 -0.0005
2 16 1 3.3684 4.6831
2 16 2 -1.5029 -0.9960
2 16 3 3.4072 1.0319
2 16 4 2.0197 1.6374
2 16 5 1.1553 1.7940
2 16 6 -1.1505 2.3436
2 16 7 1.4363 0.3060
2 17 0 0.2395 0.0003
2 17 1 0.5815 2.4795
2 17 2 2.3772 -0.2621
2 17 3 -2.3400 -0.5758
2 17 4 1.9846 -1.2628
2 17 5 0.8537 2.3421
2 17 6 0.4353 -1.7459
2 18 0 2.5753 0.0005
2 18 1 0.4226 0.1490
2 18 2 1.2267 1.7307
2 18 3 0.5019 -2.2058
2 18 4 4.5101 1.8934
2 18 5 -0.8218 -1.4055
2 19 0 2.8200 -0.0008
2 19 1 2.1252 0.9825
2 19 2 0.7677 -0.8206
2 19 3 -0.3924 -0.7312
2 19 4 -1.8702 0.3567
2 20 0 2.4320 -0.0046
2 20 1 0.4264 -1.5582
3 1 1 0.6688 -5.3299
3 1 2 46.2512 -45.4484
3 1 3 -0.9199 15.6302
3 1 4 -0.8694 -8.7838
3 1 5 -9.6146 8.9964
3 1 6 2.0208 5.7810
3 1 7 -2.8611 -4.8800
3 1 8 -12.7454 -8.7922
3 1 9 -0.1076 -5.9797
3 1 10 4.6969 -3.0679
3 1 11 2.1499 -1.5624
3 1 12 -1.7845 0.8178
3 2 0 -50.6382 0.0067
3 2 1 -28.0717 -42.1297
3 2 2 -21.5259 -8.5288
3 2 3 -9.5369 6.9447
3 2 4 -1.5945 -12.7990
3 2 5 -29.1802 6.7171
3 2 6 4.6008 -11.9878
3 2 7 -6.2064 1.2050
3 2 8 6.4483 -3.8918
3 2 9 -10.3145 -7.4158
3 2 10 2.6201 1.9353
3 2 11 3.6342 -1.9044
3 2 12 1.4161 3.0853
3 3 1 1.5089 15.9896
3 3 2 10.7016 -13.4464
3 3 3 -0.0087 6.6860
3 3 4 14.0784 10.7468
3 3 5 -4.7023 0.4989
3 3 6 2.0191 15.3790
3 3 7 -3.0214 -4.3827
3 3 8 -9.1292 0.4660
3 3 9 3.5021 -0.9646
3 3 10 2.0800 0.5934
3 3 11 1.0460 -0.1133
3 3 12 0.8488 0.7929
3 4 0 2.7557 0.0150
3 4 1 -43.0616 13.4316
3 4 2 -7.7517 5.8211
3 4 3 1.9867 -1.8547
3 4 4 -4.9093 -5.5724
3 4 5 -18.0330 1.1880
3 4 6 -1.2611 -7.7994
3 4 7 2.3465 3.7777
3 4 8 4.6118 -4.8182
3 4 9 -6.7648 -7.0327
3 4 10 2.8818 1.0654
3 4 11 6.3849 -3.0136
3 4 12 0.4638 -0.1291
3 5 0 -3.3147 -0.0014
3 5 1 14.7453 -12.5716
3 5 2 -16.8579 19.5675
3 5 3 18.1793 -4.8257
3 5 4 11.0774 13.2410
3 5 5 4.8379 -0.9484
3 5 6 -3.3372 8.8121
3 5 7 -0.6507 2.3094
3 5 8 0.3256 2.7199
3 5 9 0.6390 3.2247
3 5 10 0.1871 0.3176
3 5 11 -1.1179 4.5118
3 5 12 0.7619 0.2931
3 6 0 15.6709 0.0104
3 6 1 2.8680 8.7571
3 6 2 4.1701 -2.3985
3 6 3 33.6952 1.7587
3 6 4 -0.6075 -4.2515
3 6 5 9.8320 2.6648
3 6 6 -1.0794 1.1035
3 6 7 5.4488 5.5925
3 6 8 3.2895 0.9637
3 6 9 -1.6229 -3.6364
3 6 10 1.1098 1.4823
3 6 11 4.5568 0.1333
3 6 12 0.2342 0.5755
3 7 0 31.8459 0.0005
3 7 1 1.5795 -16.3403
3 7 2 -11.3841 -5.7087
3 7 3 6.0986 -8.1740
3 7 4 9.1217 -8.2512
3 7 5 4.3567 0.2652
3 7 6 -1.1773 -6.6139
3 7 7 1.6303 1.2029
3 7 8 8.7116 1.4729
3 7 9 1.2242 0.9248
3 7 10 -3.3171 -0.8455
3 7 11 -1.4838 2.0960
3 8 0 11.6835 0.0065
3 8 1 8.1193 -14.4001
3 8 2 7.1062 1.5381
3 8 3 13.9500 -9.6192
3 8 4 -2.5730 3.3504
3 8 5 10.2164 -0.0702
3 8 6 -0.7848 4.8217
3 8 7 -0.5793 1.9310
3 8 8 -1.5807 3.8008
3 8 9 2.0576 -2.8482
3 8 10 -0.0558 1.5778
3 8 11 2.5121 0.6838
3 9 0 19.8176 -0.0029
3 9 1 -6.8918 -1.3862
3 9 2 -13.0097 -6.7263
3 9 3 -6.3996 -0.5538
3 9 4 3.4475 -15.1140
3 9 5 0.9614 1.7893
3 9 6 -3.9536 -8.1302
3 9 7 1.9923 -0.4699
3 9 8 3.9276 1.3093
3 9 9 0.1432 -0.4044
3 9 10 -1.1304 -2.2937
3 9 11 0.3463 -0.0372
3 10 0 4.5669 0.0037
3 10 1 3.3201 -7.0667
3 10 2 2.5126 10.8775
3 10 3 -16.8004 -2.3914
3 10 4 -2.6481 6.2634
3 10 5 -0.1519 -1.4353
3 10 6 -1.2240 0.5749
3 10 7 -6.4923 -2.0707
3 10 8 -2.7785 -0.7345
3 10 9 0.3732 -0.9734
3 10 10 -1.5920 0.3667
3 10 11 0.1243 0.0703
3 11 0 9.1192 0.0029
3 11 1 -1.3170 8.7092
3 11 2 -2.8122 12.8366
3 11 3 -3.7587 4.1415
3 11 4 -10.3471 3.8052
3 11 5 -2.4007 1.5861
3 11 6 -1.4176 -3.0030
3 11 7 -1.2200 1.6534
3 11 8 0.6958 2.7747
3 11 9 -0.3954 -0.3916
3 11 10 -0.9654 0.6299
3 12 0 -1.3584 -0.0020
3 12 1 7.0182 -3.1739
3 12 2 0.1009 3.1029
3 12 3 -5.3257 5.4419
3 12 4 -0.4340 0.0145
3 12 5 -2.3808 8.1873
3 12 6 1.9151 -4.4741
3 12 7 -5.6440 -2.5592
3 12 8 0.8219 0.0586
3 12 9 0.6835 1.3868
3 12 10 1.1284 -1.0241
3 13 0 -0.7695 0.0037
3 13 1 -0.1876 8.1102
3 13 2 2.3921 11.3469
3 13 3 -1.7449 -0.0124
3 13 4 -5.6748 5.9202
3 13 5 -2.1100 -0.9792
3 13 6 2.6169 0.3628
3 13 7 -1.0751 -0.9412
3 13 8 -0.7315 5.0234
3 13 9 -1.3038 0.8292
3 14 0 1.3789 -0.0038
3 14 1 7.2148 4.7222
3 14 2 0.1390 -3.4899
3 14 3 3.3611 6.4108
3 14 4 -2.7312 -4.8248
3 14 5 0.1380 3.4865
3 14 6 3.0781 -2.8537
3 14 7 -0.2143 -2.0158
3 14 8 3.1959 -0.0353
3 14 9 0.2771 -0.3545
3 15 0 2.4996 0.0047
3 15 1 -2.3312 0.1633
3 15 2 6.6167 1.4912
3 15 3 -1.8185 -1.6618
3 15 4 -0.0378 -0.7492
3 15 5 -0.5112 -2.6321
3 15 6 5.3451 -1.8563
3 15 7 1.2721 -0.6500
3 15 8 -1.9503 2.1546
3 16 0 0.3152 0.0012
3 16 1 2.4475 -1.2755
3 16 2 -0.8785 -1.2036
3 16 3 3.0139 0.0079
3 16 4 -1.6215 -1.7602
3 16 5 -1.0989 -4.2690
3 16 6 0.5808 -0.3002
3 16 7 -0.1485 -2.0289
3 17 0 1.0368 0.0071
3 17 1 -2.1863 -2.4214
3 17 2 1.5168 -2.8439
3 17 3 -1.2585 -0.8029
3 17 4 -4.0701 -3.4035
3 17 5 2.2096 -2.2166
3 17 6 -0.9467 -1.3383
3 18 0 -0.5624 0.0007
3 18 1 -3.6598 -3.9052
3 18 2 -2.1542 1.3886
3 18 3 1.1668 -0.3182
3 18 4 -0.7517 0.0658
3 18 5 -2.1227 -0.3965
3 19 0 -2.4969 0.0018
3 19 1 0.7325 0.0091
3 19 2 -1.4852 0.3634
3 19 3 0.3739 1.2445
3 19 4 -2.7096 1.1168
3 20 0 0.1318 0.0008
3 20 1 -0.6467 -0.6012
4 0 0 50.2108 0.0219
4 0 1 3.2927 -42.2123
4 0 2 -11.7993 52.9428
4 0 3 -17.7800 -20.5583
4 0 4 17.4993 18.3192
4 0 5 -2.2066 -6.8151
4 0 6 -0.1223 0.8798
4 0 7 -1.9657 5.2978
4 0 8 4.3955 13.1762
4 0 9 -2.9389 5.3904
4 0 10 -14.6180 2.9559
4 0 11 -2.6281 1.5901
4 0 12 0.1400 -2.1438
4 1 0 -48.2318 -0.0231
4 1 1 -0.2669 43.3443
4 1 2 2.8793 11.7172
4 1 3 -8.1179 -0.4754
4 1 4 4.0470 12.4036
4 1 5 4.7043 -7.1415
4 1 6 0.2451 8.4104
4 1 7 -1.1472 -5.2509
4 1 8 -4.0075 4.2186
4 1 9 6.0898 1.2743
4 1 10 -0.4365 0.0316
4 1 11 -0.7534 -0.0318
4 1 12 -0.6228 -0.6065
4 2 0 105.5057 0.0267
4 2 1 -18.4376 -1.6002
4 2 2 -11.0707 37.8893
4 2 3 -7.8060 -16.4672
4 2 4 -0.6422 7.2777
4 2 5 8.7285 -6.9796
4 2 6 -6.2376 -5.3305
4 2 7 3.2953 5.4251
4 2 8 7.0482 5.1477
4 2 9 -1.2638 2.4454
4 2 10 -5.0518 -1.1994
4 2 11 -0.8718 0.7251
4 2 12 0.1560 -1.8612
4 3 0 -2.3213 0.0083
4 3 1 38.0323 17.7800
4 3 2 -10.9642 7.8896
4 3 3 -11.3306 5.4324
4 3 4 -1.2047 14.4758
4 3 5 8.8170 -5.2662
4 3 6 -0.9442 12.0526
4 3 7 -8.2710 -6.7538
4 3 8 -4.6104 6.1362
4 3 9 6.7805 2.4723
4 3 10 -1.3766 -0.1015
4 3 11 -2.8980 -1.0126
4 3 12 0.0784 -1.1026
4 4 0 15.6182 -0.0031
4 4 1 0.0620 28.5427
4 4 2 -4.9522 -10.7573
4 4 3 3.6173 2.3397
4 4 4 -18.5830 -18.5327
4 4 5 5.3002 -2.1223
4 4 6 1.5384 -13.5524
4 4 7 4.8039 0.7837
4 4 8 7.3098 -2.9426
4 4 9 -0.1209 0.1359
4 4 10 3.0643 -1.5277
4 4 11 1.2760 -3.0881
4 4 12 0.6973 0.2840
4 5 0 4.2152 0.0011
4 5 1 17.7411 -8.1281
4 5 2 8.3376 -5.1957
4 5 3 -24.1449 5.2074
4 5 4 3.0275 2.3928
4 5 5 -0.4365 -1.6552
4 5 6 3.6402 0.2072
4 5 7 -5.2164 -8.8570
4 5 8 -3.2415 0.3250
4 5 9 3.1898 0.8437
4 5 10 -2.1738 -3.0312
4 5 11 -5.8146 -0.1685
4 5 12 0.0813 0.1135
4 6 0 -47.2983 0.0034
4 6 1 0.7650 7.9310
4 6 2 -3.1929 -22.5291
4 6 3 -4.1393 7.7893
4 6 4 -18.1454 -14.8050
4 6 5 -0.2222 1.0804
4 6 6 3.0861 -5.6884
4 6 7 0.5819 -1.5865
4 6 8 -1.0001 -4.6414
4 6 9 -0.3970 -1.4358
4 6 10 7.0180 1.1774
4 6 11 -0.4444 -3.4500
4 6 12 0.1895 1.3137
4 7 0 -6.7858 0.0028
4 7 1 -9.3596 2.2721
4 7 2 2.6544 -13.6508
4 7 3 -25.5603 3.7148
4 7 4 6.1489 -9.2374
4 7 5 -6.2347 -0.6053
4 7 6 1.2779 -3.6678
4 7 7 4.0083 -3.1662
4 7 8 -2.2958 -2.8849
4 7 9 1.8515 3.7243
4 7 10 -0.6336 -1.9152
4 7 11 -2.2792 -0.4904
4 8 0 -31.9235 -0.0001
4 8 1 -4.2729 -1.2578
4 8 2 8.7354 8.5041
4 8 3 -7.8206 -1.2964
4 8 4 -7.5271 10.3279
4 8 5 -6.2358 -4.2800
4 8 6 4.0432 2.7454
4 8 7 -1.1877 -2.2608
4 8 8 -6.5586 -3.5687
4 8 9 -2.1364 0.7211
4 8 10 2.9645 1.2797
4 8 11 0.6373 -0.0424
4 9 0 -9.8444 0.0030
4 9 1 0.8656 -0.3129
4 9 2 -6.3294 -2.0478
4 9 3 13.2983 3.7772
4 9 4 -0.3086 -2.2582
4 9 5 1.4715 2.5843
4 9 6 -2.5764 0.2672
4 9 7 8.2342 3.9769
4 9 8 -0.1166 -0.3009
4 9 9 -1.1874 5.6662
4 9 10 1.0627 -0.7641
4 9 11 -1.7416 0.7344
4 10 0 -7.4146 0.0049
4 10 1 1.1421 -4.9530
4 10 2 13.1388 -0.7579
4 10 3 2.3052 0.0603
4 10 4 9.0542 9.1330
4 10 5 -1.5334 0.8641
4 10 6 2.5694 7.0002
4 10 7 0.1601 0.5751
4 10 8 -3.7864 -1.1105
4 10 9 0.6893 0.9250
4 10 10 0.4595 2.3246
4 11 0 -4.6784 0.0068
4 11 1 -2.5102 1.1187
4 11 2 -3.6601 0.0847
4 11 3 16.2297 -5.3259
4 11 4 2.2940 2.2475
4 11 5 3.1198 -2.8032
4 11 6 0.0924 2.1795
4 11 7 6.0921 5.0969
4 11 8 0.8566 1.0542
4 11 9 -1.0494 1.3306
4 11 10 0.0193 1.8656
4 12 0 5.1407 0.0062
4 12 1 5.1327 -4.0929
4 12 2 4.9559 -11.8259
4 12 3 7.1488 2.1639
4 12 4 10.8266 -1.5145
4 12 5 3.7038 1.9347
4 12 6 -0.5565 5.2432
4 12 7 1.2956 -0.2852
4 12 8 -0.4119 -2.0588
4 12 9 3.8941 -1.3053
4 12 10 0.9770 -1.7051
4 13 0 1.1005 0.0041
4 13 1 -9.1619 1.0085
4 13 2 1.0162 -3.5717
4 13 3 -3.2827 -5.7207
4 13 4 4.9876 -0.1384
4 13 5 -2.4873 -6.6293
4 13 6 -1.5226 2.6210
4 13 7 0.7555 -0.4288
4 13 8 -1.8587 -0.4142
4 13 9 -1.6277 -2.6562
4 14 0 2.5222 -0.0032
4 14 1 1.5830 -1.6135
4 14 2 -3.8796 -4.1912
4 14 3 1.5305 0.2265
4 14 4 1.3582 -0.0823
4 14 5 0.2158 -0.3378
4 14 6 -6.1525 3.1762
4 14 7 -0.3395 0.8819
4 14 8 1.7182 -3.7792
4 14 9 0.3514 -1.3921
4 15 0 1.4245 0.0013
4 15 1 -7.5496 -0.8653
4 15 2 1.6942 0.9800
4 15 3 -5.1004 -0.5921
4 15 4 2.3140 1.2800
4 15 5 -0.6651 1.3426
4 15 6 -0.3566 0.2619
4 15 7 -2.7097 0.7735
4 15 8 -1.1197 -0.0957
4 16 0 -4.6999 -0.0059
4 16 1 1.7146 -2.7390
4 16 2 -5.9525 2.4806
4 16 3 0.0761 -0.2559
4 16 4 -0.2068 3.1713
4 16 5 -1.9798 0.4899
4 16 6 -2.2917 0.3591
4 16 7 -1.3483 -0.8063
4 17 0 -1.5970 -0.0021
4 17 1 2.6888 4.9205
4 17 2 0.0597 -1.2269
4 17 3 -1.7825 2.3411
4 17 4 -1.9662 0.6709
4 17 5 1.9243 3.9726
4 17 6 -1.2979 0.5553
4 18 0 0.4887 -0.0023
4 18 1 0.8869 0.4878
4 18 2 -0.8364 0.1039
4 18 3 0.7540 0.3379
4 18 4 3.1707 -0.6244
4 18 5 -1.2290 3.5817
4 19 0 -1.8289 -0.0013
4 19 1 2.2510 2.2708
4 19 2 0.4730 0.0055
4 19 3 -0.9654 -0.1939
4 20 0 2.3906 -0.0021
5 1 0 -114.3550 -0.0365
5 1 1 19.5992 0.7927
5 1 2 -7.1417 -36.3324
5 1 3 27.8557 5.0962
5 1 4 -15.4856 -6.2884
5 1 5 4.9385 1.4654
5 1 6 3.0069 5.2005
5 1 7 4.2178 -1.6285
5 1 8 -5.2632 -7.3148
5 1 9 3.9424 4.0350
5 1 10 11.8543 -0.7865
5 1 11 0.0465 2.1742
5 1 12 0.2203 1.4692
5 2 0 65.9743 -0.0084
5 2 1 -19.4652 7.1762
5 2 2 31.2067 0.9578
5 2 3 19.0465 6.0639
5 2 4 -4.3199 0.4427
5 2 5 -0.4141 8.5704
5 2 6 -5.4020 0.9371
5 2 7 9.0534 6.5947
5 2 8 -0.3693 -2.1631
5 2 9 -4.9263 -3.1534
5 2 10 -1.4797 -1.1432
5 2 11 2.6728 0.0931
5 2 12 -2.1599 -1.3228
5 3 0 -27.9041 -0.0054
5 3 1 10.5810 -38.8571
5 3 2 13.0427 -11.0136
5 3 3 8.9475 9.0062
5 3 4 9.6972 2.6397
5 3 5 -7.7886 10.2829
5 3 6 2.6292 6.1822
5 3 7 -4.2627 -2.3623
5 3 8 -6.5322 -3.6453
5 3 9 -2.2397 -3.6853
5 3 10 0.0345 0.7378
5 3 11 -0.9607 0.7307
5 3 12 -0.3382 1.0582
5 4 0 4.8703 -0.0177
5 4 1 -24.7365 0.7530
5 4 2 10.9415 1.7409
5 4 3 18.5181 0.1102
5 4 4 5.3117 0.9605
5 4 5 -3.7703 3.5423
5 4 6 -4.0148 2.8870
5 4 7 6.4449 6.5039
5 4 8 -0.9750 0.8648
5 4 9 -4.5050 -2.5894
5 4 10 -3.8450 0.9799
5 4 11 4.3290 -1.6875
5 4 12 -0.9915 -0.3687
5 5 0 29.9079 -0.0009
5 5 1 -12.4947 -2.8871
5 5 2 14.0835 9.0733
5 5 3 -20.0509 1.7687
5 5 4 22.1816 13.3264
5 5 5 -12.6793 2.9431
5 5 6 -2.4674 7.3265
5 5 7 -5.5449 -3.1512
5 5 8 -4.8568 2.1878
5 5 9 -0.9747 -4.6005
5 5 10 -6.9821 0.8765
5 5 11 -0.6253 -0.2787
5 5 12 -2.1267 -1.1111
5 6 0 -5.9362 -0.0119
5 6 1 -9.4716 -7.3307
5 6 2 -13.6974 21.2028
5 6 3 18.9132 -10.4721
5 6 4 -3.9408 8.9607
5 6 5 0.6715 -2.1895
5 6 6 -6.4180 -0.3227
5 6 7 -0.6919 8.0441
5 6 8 0.9185 -0.4060
5 6 9 -4.4920 -0.5359
5 6 10 1.6209 4.8636
5 6 11 4.0629 2.5981
5 6 12 0.3553 -0.6563
5 7 0 35.0895 0.0029
5 7 1 1.3917 21.0671
5 7 2 -7.6473 10.3262
5 7 3 -2.4064 8.1666
5 7 4 12.8164 0.9417
5 7 5 -1.1469 3.2174
5 7 6 -5.2944 1.2158
5 7 7 -4.0800 1.2625
5 7 8 5.5102 4.6968
5 7 9 1.4857 -3.5441
5 7 10 -3.5986 -0.0981
5 7 11 2.5242 0.0114
5 8 0 1.7478 -0.0102
5 8 1 2.7100 -3.6208
5 8 2 -0.2867 5.3518
5 8 3 2.3425 -7.5936
5 8 4 -5.4348 3.1780
5 8 5 0.9729 -2.5674
5 8 6 4.0258 -8.0597
5 8 7 -6.6405 0.9312
5 8 8 5.6604 -2.9273
5 8 9 -0.6816 -4.2839
5 8 10 0.5795 1.2330
5 8 11 1.9078 -0.8177
5 9 0 13.4563 0.0016
5 9 1 5.9869 3.6534
5 9 2 -14.9303 -0.5125
5 9 3 10.4623 -1.2412
5 9 4 -4.6712 -5.4802
5 9 5 4.2623 1.6275
5 9 6 -3.7032 -3.8478
5 9 7 -1.4212 2.3541
5 9 8 6.4188 2.4923
5 9 9 1.7138 -0.1339
5 9 10 -0.5932 -2.7276
5 9 11 0.7740 0.2005
5 10 0 2.2245 -0.0122
5 10 1 3.2652 2.2258
5 10 2 0.4543 -9.9217
5 10 3 -12.6091 3.0348
5 10 4 1.1073 -9.9488
5 10 5 0.2859 2.0064
5 10 6 4.7574 -5.0374
5 10 7 -7.4524 -4.5669
5 10 8 4.1918 -1.4815
5 10 9 2.7817 -3.2297
5 10 10 2.1794 -2.2181
5 11 0 0.5732 0.0002
5 11 1 -4.3945 -3.5602
5 11 2 -9.0481 4.4396
5 11 3 -4.4255 -8.5036
5 11 4 -7.9037 -5.8641
5 11 5 2.7776 -5.9475
5 11 6 -0.0463 -6.0885
5 11 7 1.2418 -0.3834
5 11 8 2.3891 -0.4436
5 11 9 -3.7860 1.4058
5 11 10 -1.4832 -1.1181
5 12 0 2.9360 -0.0035
5 12 1 6.6524 1.4471
5 12 2 0.8729 1.9236
5 12 3 -6.0950 6.1792
5 12 4 -7.5748 -0.7190
5 12 5 0.1055 3.5630
5 12 6 0.5385 0.8456
5 12 7 -3.1452 -1.4847
5 12 8 0.6452 0.6702
5 12 9 3.0802 -0.5009
5 12 10 -0.4090 0.7198
5 13 0 -1.7167 -0.0027
5 13 1 -4.8102 -4.2329
5 13 2 3.8139 7.7596
5 13 3 -3.0543 -3.2618
5 13 4 -5.2223 0.5551
5 13 5 1.0990 -0.1870
5 13 6 4.3886 -5.2857
5 13 7 2.9070 0.1698
5 13 8 -2.2249 2.1166
5 13 9 -1.8720 2.1530
5 14 0 -1.7059 0.0007
5 14 1 8.1502 -2.0538
5 14 2 -0.7633 6.2894
5 14 3 2.4409 1.2420
5 14 4 -3.7483 3.1714
5 14 5 0.1356 0.9667
5 14 6 -1.5976 1.2504
5 14 7 0.9357 -1.9098
5 14 8 -1.2339 1.2467
5 15 0 0.4967 -0.0033
5 15 1 -0.4912 4.1900
5 15 2 4.7518 0.6273
5 15 3 0.9729 2.6323
5 15 4 -1.9475 -1.1127
5 15 5 3.5159 3.1264
5 15 6 3.0786 -0.1239
5 15 7 1.1088 1.8825
5 15 8 -0.6558 1.1329
5 16 0 1.7095 0.0002
5 16 1 1.4457 -2.2691
5 16 2 1.3415 1.2314
5 16 3 3.3233 -1.1302
5 16 4 4.0602 -0.0386
5 16 5 -1.9769 -2.5447
5 16 6 3.0928 -0.6451
5 16 7 1.2894 -1.4460
5 17 0 -0.7235 0.0012
5 17 1 -0.5806 4.1207
5 17 2 1.9056 -2.0067
5 17 3 -0.9281 0.6994
5 17 4 -0.7669 -1.7307
5 17 5 0.2695 -2.6435
5 17 6 0.4786 0.6366
5 18 0 3.4090 0.0029
5 18 1 -4.0362 -2.1781
5 18 2 1.3637 -0.4049
5 18 3 0.5975 -1.1430
5 18 4 0.9146 -1.5587
5 18 5 -1.1605 -1.9164
5 19 0 -1.5926 -0.0020
5 19 1 -1.2398 -0.0510
5 19 2 0.2220 0.6061
5 19 3 -0.9401 0.2983
6 0 0 134.4626 0.0273
6 0 1 -16.2664 14.3389
6 0 2 -5.3868 18.6544
6 0 3 -24.3342 5.4965
6 0 4 5.6136 -8.4586
6 0 5 4.1889 5.8510
6 0 6 -3.0432 -11.8851
6 0 7 -2.4766 2.3882
6 0 8 13.0044 2.3448
6 0 9 -4.4027 -8.5788
6 0 10 -5.9557 1.1259
6 0 11 -0.6013 -5.1510
6 0 12 2.2155 -1.0925
6 1 0 -30.9909 -0.0018
6 1 1 23.4567 -40.2688
6 1 2 -14.4508 -7.4054
6 1 3 -1.7897 -9.4713
6 1 4 5.5652 -7.1346
6 1 5 4.0193 -2.4683
6 1 6 6.9098 -5.5977
6 1 7 -1.0674 -0.8091
6 1 8 -0.9602 -0.7166
6 1 9 1.1146 4.5010
6 1 10 -1.9713 1.1495
6 1 11 -3.4238 1.5121
6 1 12 1.4454 1.0961
6 2 0 18.9046 0.0015
6 2 1 -16.5533 37.7341
6 2 2 -9.0348 10.5735
6 2 3 -19.8643 -2.9933
6 2 4 4.2604 -5.0998
6 2 5 2.2571 -6.6033
6 2 6 -0.3649 -8.8399
6 2 7 1.1952 1.2307
6 2 8 8.5576 5.1051
6 2 9 -0.5561 -0.3951
6 2 10 -4.4530 1.3373
6 2 11 -0.1704 -1.8185
6 2 12 -0.4022 0.8786
6 3 0 -18.5066 0.0104
6 3 1 22.1184 -34.9755
6 3 2 -12.6691 -5.1221
6 3 3 -10.5102 -18.7399
6 3 4 4.3168 -6.4964
6 3 5 17.4814 -4.6673
6 3 6 7.1301 -8.7870
6 3 7 -0.2165 -0.4994
6 3 8 0.2973 -2.3174
6 3 9 6.2267 8.1987
6 3 10 2.2689 -1.0718
6 3 11 -5.6707 5.4860
6 3 12 1.5544 0.5839
6 4 0 -11.1956 -0.0001
6 4 1 -0.9344 13.8657
6 4 2 -20.1869 7.1894
6 4 3 0.6475 -10.0590
6 4 4 -12.5636 -1.4605
6 4 5 6.5729 -11.1597
6 4 6 -0.3558 -3.0090
6 4 7 1.7558 4.4824
6 4 8 3.4827 4.9051
6 4 9 1.1410 7.3865
6 4 10 1.0157 1.0875
6 4 11 2.3170 0.9574
6 4 12 0.6469 -0.7733
6 5 1 21.2000 9.2805
6 5 2 6.2029 -8.3492
6 5 3 -8.2420 0.9534
6 5 4 -3.2733 -2.3355
6 5 5 6.4640 0.6783
6 5 6 4.9810 -0.2075
6 5 7 -0.3900 -5.3735
6 5 8 1.1854 0.5350
6 5 9 7.0657 4.9691
6 5 10 1.9145 -3.5552
6 5 11 -3.0498 0.3015
6 5 12 -0.2821 0.2761
6 6 0 -7.8477 -0.0035
6 6 1 7.9352 -18.0654
6 6 2 11.2861 4.5029
6 6 3 18.3444 -10.7452
6 6 4 -13.8146 7.1751
6 6 5 8.2614 -3.3762
6 6 6 3.5431 1.4199
6 6 7 4.3695 1.3914
6 6 8 -6.1212 -2.2365
6 6 9 -1.6553 4.6240
6 6 10 0.3581 -2.9079
6 6 11 -0.1718 1.3292
6 6 12 1.6068 -1.4526
6 7 0 -4.3871 0.0075
6 7 1 9.3734 15.9163
6 7 2 0.6950 -16.3330
6 7 3 -6.2749 17.6012
6 7 4 0.9618 -7.4965
6 7 5 -4.5679 5.9780
6 7 6 1.4758 9.3653
6 7 7 -2.3753 -5.0492
6 7 8 -1.7299 4.4237
6 7 9 2.3591 1.1439
6 7 10 -0.7820 -3.5757
6 7 11 -3.7948 -2.1045
6 8 0 -10.1045 -0.0048
6 8 1 -5.6785 -9.9480
6 8 2 24.0467 -10.2469
6 8 3 -6.9405 -1.5160
6 8 4 2.6352 2.1105
6 8 5 -1.5460 -1.6250
6 8 6 6.0646 4.2754
6 8 7 4.3050 -2.5222
6 8 8 -6.5189 -3.4318
6 8 9 -1.1500 0.3892
6 8 10 1.0137 0.6308
6 8 11 -2.7260 -0.4096
6 9 0 -1.9680 0.0032
6 9 1 -8.7611 5.2864
6 9 2 -0.8453 4.5487
6 9 3 -3.3059 2.8555
6 9 4 1.3849 5.8342
6 9 5 -9.0554 -2.4605
6 9 6 -4.9804 7.9023
6 9 7 1.1571 -4.9868
6 9 8 -5.2610 3.0589
6 9 9 -3.3380 -0.6878
6 9 10 -2.6015 0.0566
6 9 11 -0.1960 0.9658
6 10 0 -10.9344 -0.0069
6 10 1 -0.9580 2.2115
6 10 2 7.8529 -5.5011
6 10 3 -2.6079 7.7256
6 10 4 1.2089 1.8531
6 10 5 -3.3860 4.2683
6 10 6 -0.2184 6.0631
6 10 7 0.1870 -2.7116
6 10 8 -4.1241 -0.2759
6 10 9 0.2608 -1.8147
6 10 10 0.9739 1.8157
6 11 0 -2.0312 0.0026
6 11 1 -11.0147 -1.6769
6 11 2 0.6742 4.6343
6 11 3 4.2641 -3.4390
6 11 4 5.0768 5.0743
6 11 5 -2.7745 -4.1912
6 11 6 -2.1643 0.9791
6 11 7 7.4944 1.8780
6 11 8 -4.3719 -0.8170
6 11 9 -4.9222 1.1646
6 11 10 -2.0649 1.0035
6 12 0 -8.9789 -0.0009
6 12 1 6.1583 3.9763
6 12 2 -5.4850 -3.4251
6 12 3 4.8034 5.3071
6 12 4 2.3638 1.8163
6 12 5 -3.1205 2.3400
6 12 6 -2.2789 0.7893
6 12 7 -3.7768 0.8730
6 12 8 1.8271 -1.8583
6 12 9 1.2580 -0.7568
6 12 10 1.7691 2.8387
6 13 0 -0.2601 0.0026
6 13 1 -3.8667 -0.7538
6 13 2 -1.1224 -5.2453
6 13 3 6.5658 -1.6406
6 13 4 6.9759 -1.1733
6 13 5 3.5186 -0.0585
6 13 6 0.9403 -1.6739
6 13 7 2.2378 2.8524
6 13 8 0.1502 -1.0424
6 13 9 0.6336 -0.6778
6 14 0 -2.3603 0.0060
6 14 1 4.1689 0.0401
6 14 2 -6.7187 -7.0385
6 14 3 0.6370 -1.2583
6 14 4 5.8697 -3.2629
6 14 5 -3.0263 -2.7053
6 14 6 -2.6917 -0.7244
6 14 7 -2.5959 -2.0030
6 14 8 1.6656 -1.3544
6 15 0 0.4527 -0.0005
6 15 1 -2.6204 2.9741
6 15 2 -0.6343 -5.1738
6 15 3 -1.3463 -2.1583
6 15 4 -3.1157 -1.3052
6 15 5 2.3375 0.6795
6 15 6 -3.8676 1.0008
6 15 7 0.4435 3.5081
6 15 8 1.4540 -0.9021
6 16 0 5.6831 0.0072
6 16 1 -1.2896 -4.2856
6 16 2 -0.1565 1.4039
6 16 3 -0.6698 -1.1805
6 16 4 3.7564 2.5048
6 16 5 -2.2352 0.7901
6 16 6 -0.8845 -0.0590
6 16 7 -1.0393 -0.1758
6 17 0 -2.5998 -0.0011
6 17 1 1.9463 -0.9388
6 17 2 -1.4983 2.0214
6 17 3 -1.8966 -1.0970
6 17 4 -3.8202 3.0290
6 17 5 2.6834 -0.6609
6 17 6 -1.5430 0.5876
6 18 0 2.8811 0.0043
6 18 1 1.4042 -2.1113
6 18 2 -0.4711 1.1459
6 18 3 1.9028 0.1524
6 18 4 -0.4271 0.8798
6 18 5 1.1653 2.7583
6 19 0 -1.3802 0.0005
6 19 1 2.7586 1.1349
6 19 2 -0.2694 -0.0901
6 19 3 -0.5086 0.1645
7 1 0 -60.1612 0.0148
7 1 1 8.2328 -16.7591
7 1 2 11.6695 -13.6891
7 1 3 9.5878 6.1933
7 1 4 2.8551 4.0729
7 1 5 -16.3754 0.0860
7 1 6 3.3266 5.8058
7 1 7 -5.5016 -7.3971
7 1 8 -13.6555 -4.5404
7 1 9 1.1347 -0.8649
7 1 10 1.7378 -0.4531
7 1 11 2.3805 1.4391
7 1 12 -1.7765 0.2194
7 2 0 -15.2019 0.0038
7 2 1 -25.6115 47.8739
7 2 2 -13.3897 -2.7566
7 2 3 -5.6712 12.2606
7 2 4 -9.6749 -1.1340
7 2 5 -21.2673 -3.4779
7 2 6 -7.4630 1.5934
7 2 7 -5.7238 -1.4577
7 2 8 5.7060 0.6349
7 2 9 -4.1052 -4.5774
7 2 10 4.6225 1.7934
7 2 11 5.0444 -4.2611
7 2 12 -0.5129 1.1258
7 3 0 17.0460 0.0177
7 3 1 7.4046 -9.1942
7 3 2 25.8706 -0.3829
7 3 3 10.1277 6.5664
7 3 4 -3.1497 8.3593
7 3 5 -2.5587 11.1963
7 3 6 -2.3298 7.5964
7 3 7 0.8229 -3.0163
7 3 8 -4.9837 -5.7651
7 3 9 2.7049 -3.5592
7 3 10 4.2461 -1.6537
7 3 11 0.0471 1.7598
7 3 12 0.2414 -0.9487
7 4 0 4.4016 0.0067
7 4 1 -23.8093 6.4982
7 4 2 -14.1520 3.4708
7 4 3 12.1975 9.7391
7 4 4 -3.9459 -8.1755
7 4 5 -17.0333 1.8594
7 4 6 -3.2780 -3.2434
7 4 7 -3.5247 2.4253
7 4 8 4.8567 -3.4343
7 4 9 -10.4052 -8.6733
7 4 10 2.4653 2.2216
7 4 11 4.9828 -2.7277
7 4 12 1.2279 0.8059
7 5 0 6.4774 0.0056
7 5 1 6.4269 -9.6936
7 5 2 0.5833 -11.5784
7 5 3 2.5297 8.2917
7 5 4 10.2596 -6.3557
7 5 5 1.5081 6.6676
7 5 6 -0.9874 2.8093
7 5 7 0.7954 -1.4213
7 5 8 5.1473 0.6046
7 5 9 2.6420 -1.8070
7 5 10 0.1205 -0.4171
7 5 11 -3.8492 0.0076
7 5 12 -0.1269 1.4908
7 6 0 9.1127 0.0056
7 6 1 -18.5382 -18.6612
7 6 2 2.2960 3.6103
7 6 3 4.0964 -10.8403
7 6 4 3.9525 2.4475
7 6 5 1.5509 -2.6503
7 6 6 -0.8370 -4.4664
7 6 7 5.3308 3.7466
7 6 8 0.1327 -3.1561
7 6 9 -4.5656 -3.8405
7 6 10 -1.0830 3.6351
7 6 11 0.8883 1.4059
7 7 0 0.8327 0.0026
7 7 1 -1.6965 -2.4149
7 7 2 -29.0136 2.9285
7 7 3 -0.4540 -2.8357
7 7 4 3.7350 -7.5197
7 7 5 2.8528 -0.2171
7 7 6 -6.2193 -3.8840
7 7 7 -1.8762 3.1631
7 7 8 7.0460 4.2293
7 7 9 0.8637 1.7691
7 7 10 0.3806 2.9721
7 7 11 0.4141 1.7804
7 8 0 13.8795 0.0061
7 8 1 -0.6245 -6.6810
7 8 2 8.4206 11.5885
7 8 3 2.2878 -7.6258
7 8 4 2.4454 5.4298
7 8 5 12.4441 -1.1135
7 8 6 -0.1278 -3.2742
7 8 7 5.7367 5.8726
7 8 8 -0.5131 -0.4273
7 8 9 1.6454 0.1456
7 8 10 0.7844 2.8446
7 8 11 1.9321 0.6879
7 9 0 10.4399 0.0010
7 9 1 2.1439 0.8114
7 9 2 -13.8498 13.0175
7 9 3 1.4072 -5.2392
7 9 4 -2.2521 1.0157
7 9 5 2.6339 -3.8313
7 9 6 -2.1571 -8.3820
7 9 7 -1.4503 3.2817
7 9 8 3.1274 0.9903
7 9 9 -0.3609 0.8401
7 9 10 -2.7057 -0.1622
7 9 11 1.4976 1.0669
7 10 0 6.5112 0.0052
7 10 1 14.2267 0.7119
7 10 2 4.1358 3.4442
7 10 3 4.1271 1.0201
7 10 4 -6.3164 3.0558
7 10 5 7.0375 4.5606
7 10 6 -0.8438 -0.1588
7 10 7 -4.2523 3.8945
7 10 8 1.5952 0.9432
7 10 9 5.1939 1.5366
7 10 10 2.0462 -0.2098
7 11 0 12.7683 -0.0045
7 11 1 -3.0695 3.7993
7 11 2 2.3205 1.7991
7 11 3 -2.2744 -0.9595
7 11 4 2.0316 -3.1418
7 11 5 1.8140 0.2933
7 11 6 2.3281 -4.1571
7 11 7 0.2531 0.7389
7 11 8 0.7127 2.4274
7 11 9 0.0050 0.3717
7 11 10 -0.5542 -2.5781
7 12 0 0.0049 0.0026
7 12 1 7.2531 1.2962
7 12 2 0.6455 -1.4019
7 12 3 -7.2454 -0.1087
7 12 4 -5.2727 -3.4719
7 12 5 -1.1392 0.4015
7 12 6 -0.7009 -1.4360
7 12 7 -7.8063 -3.1035
7 12 8 3.2810 0.5687
7 12 9 1.3239 0.8507
7 13 0 8.3419 -0.0045
7 13 1 -6.9926 4.8086
7 13 2 6.7918 3.3727
7 13 3 -5.4987 0.7445
7 13 4 -6.7124 1.3082
7 13 5 -0.3024 1.3456
7 13 6 1.6470 3.9674
7 13 7 1.3573 0.7101
7 13 8 -1.1213 3.2180
7 13 9 1.8624 -1.4116
7 14 0 -0.5716 -0.0013
7 14 1 0.3164 -1.9691
7 14 2 1.1835 3.3730
7 14 3 -3.5475 2.8307
7 14 4 -0.8802 -1.5587
7 14 5 -3.9580 0.1078
7 14 6 4.6424 -3.1929
7 14 7 0.0990 -2.2716
7 14 8 0.3828 -0.8549
7 15 0 -2.6580 -0.0060
7 15 1 -1.6898 -0.0802
7 15 2 2.9298 3.7926
7 15 3 -1.0612 -0.6233
7 15 4 -5.6868 1.3109
7 15 5 1.6572 -1.2825
7 15 6 0.9398 2.2153
7 15 7 1.9573 0.1457
7 15 8 -1.5763 0.5603
7 16 0 -0.0075 -0.0032
7 16 1 -0.0943 -1.4500
7 16 2 -0.7365 0.4854
7 16 3 3.1351 3.8443
7 16 4 2.2514 -2.4540
7 16 5 -0.3650 2.9308
7 16 6 1.8274 -0.9322
7 16 7 0.5798 -0.1504
7 17 0 -6.4157 -0.0056
7 17 1 0.2931 0.4054
7 17 2 -0.1206 -1.6830
7 17 3 0.6913 -0.9961
7 17 4 0.3242 -2.4347
7 17 5 1.3249 -2.9332
7 17 6 2.6442 -1.4362
7 18 0 -0.2378 -0.0001
7 18 1 -1.9103 0.3934
7 18 2 -0.6927 -1.4388
7 18 3 1.4420 0.9554
7 18 4 0.5588 -1.8623
7 18 5 -1.3510 0.3456
7 19 0 -1.9656 -0.0030
7 19 1 -0.6444 0.7953
7 19 2 1.3164 -0.0173
7 19 3 -1.5654 0.3544
8 0 0 80.3877 -0.0175
8 0 1 -12.4839 15.3426
8 0 2 7.4331 29.9747
8 0 3 -11.2998 -18.7520
8 0 4 0.7632 15.5786
8 0 5 17.7991 -4.4305
8 0 6 -10.4216 8.6585
8 0 7 4.6201 11.0092
8 0 8 9.0237 10.0860
8 0 9 1.7840 6.5153
8 0 10 -4.3536 -1.9638
8 0 11 -1.3800 1.1406
8 0 12 -0.1844 -1.5545
8 1 0 32.1853 -0.0066
8 1 1 11.1034 -18.5111
8 1 2 10.9195 8.7030
8 1 3 -0.7749 0.4683
8 1 4 -0.4166 7.1321
8 1 5 11.9775 6.4455
8 1 6 1.7719 4.9008
8 1 7 0.7526 0.1685
8 1 8 -2.8723 0.4184
8 1 9 2.3048 -1.8353
8 1 10 -1.6979 -2.0422
8 1 11 -0.9282 0.3471
8 1 12 1.0554 -2.7236
8 2 0 28.5784 -0.0201
8 2 1 -2.5447 -4.2301
8 2 2 -16.9318 8.2375
8 2 3 -5.1242 -9.2774
8 2 4 3.0866 -2.6343
8 2 5 10.1863 -6.4344
8 2 6 -1.0526 -0.8526
8 2 7 1.6033 7.3722
8 2 8 5.6792 6.9261
8 2 9 -3.6240 4.3940
8 2 10 -5.3349 0.2149
8 2 11 -1.9204 -1.2640
8 2 12 0.6800 -0.5311
8 3 0 2.3292 -0.0027
8 3 1 22.9629 -4.1121
8 3 2 24.6386 3.0539
8 3 3 -12.0033 3.2643
8 3 4 4.6495 12.6342
8 3 5 12.2879 3.6076
8 3 6 4.7245 8.8001
8 3 7 2.5918 -5.0196
8 3 8 -6.9832 5.3894
8 3 9 7.9976 0.9214
8 3 10 -5.2950 -2.2645
8 3 11 -4.6492 0.8275
8 3 12 -1.0658 -1.2712
8 4 0 -22.4849 -0.0088
8 4 1 -7.2436 2.5437
8 4 2 -18.0791 -1.9166
8 4 3 -9.1950 -5.1404
8 4 4 -2.8606 -9.8848
8 4 5 1.5574 -7.0533
8 4 6 5.6380 -12.6637
8 4 7 -0.4487 0.8050
8 4 8 1.1352 -1.8279
8 4 9 -4.8090 -1.1169
8 4 10 0.1948 0.0813
8 4 11 0.8895 -1.6649
8 4 12 0.6497 0.7113
8 5 0 -19.6829 0.0006
8 5 1 17.8081 11.8310
8 5 2 4.1760 -4.1689
8 5 3 -18.5612 6.8127
8 5 4 0.9480 5.5606
8 5 5 -0.6089 -2.7875
8 5 6 0.5561 5.9011
8 5 7 -4.7977 -6.0444
8 5 8 -4.0158 6.5439
8 5 9 8.0107 4.5030
8 5 10 -0.8666 -0.7940
8 5 11 -1.7215 -1.5663
8 5 12 -1.1423 -0.2088
8 6 0 -22.9493 -0.0047
8 6 1 -8.2344 18.5323
8 6 2 9.0809 -0.2795
8 6 3 -5.6117 1.0094
8 6 4 -9.9801 0.7802
8 6 5 -4.9737 -1.5645
8 6 6 4.0809 -5.9360
8 6 7 2.3301 -3.1060
8 6 8 -3.5941 -6.0998
8 6 9 -0.2056 -2.8839
8 6 10 3.9303 -0.8898
8 6 11 3.4554 -3.0047
8 7 0 -11.6459 -0.0032
8 7 1 12.0017 4.2796
8 7 2 -8.6832 -2.0200
8 7 3 3.1569 2.7618
8 7 4 -4.6211 -4.9251
8 7 5 -5.2172 -0.6324
8 7 6 0.5820 -1.6281
8 7 7 -4.6319 -4.4001
8 7 8 -2.0035 -1.3929
8 7 9 0.8771 3.3774
8 7 10 -0.6376 -4.5808
8 7 11 0.4162 -1.0607
8 8 0 -13.8071 0.0035
8 8 1 4.1163 6.5148
8 8 2 14.5685 -11.9000
8 8 3 4.3311 9.7916
8 8 4 -5.1277 -1.6946
8 8 5 -5.5717 5.0913
8 8 6 3.7523 5.7247
8 8 7 1.2614 -1.6173
8 8 8 -2.9427 -3.2226
8 8 9 0.6429 0.5186
8 8 10 3.1620 -0.3257
8 8 11 -1.7862 -1.4495
8 9 0 -8.6257 -0.0069
8 9 1 -2.6109 -7.6197
8 9 2 -4.6869 -13.4697
8 9 3 3.8315 0.6015
8 9 4 7.0911 -9.5648
8 9 5 -4.8250 -0.1912
8 9 6 3.9617 -2.8169
8 9 7 2.0671 0.2292
8 9 8 2.3788 -3.3220
8 9 9 -1.1266 0.4903
8 9 10 0.2844 -0.6451
8 9 11 -1.1469 0.7964
8 10 0 -7.4480 0.0075
8 10 1 2.1406 -6.4727
8 10 2 8.1583 -6.0958
8 10 3 0.9936 -1.3607
8 10 4 2.2478 3.5885
8 10 5 -3.8714 0.4589
8 10 6 -0.3443 8.7638
8 10 7 -1.3115 -3.2643
8 10 8 -1.6044 -0.0756
8 10 9 1.7804 -0.4622
8 10 10 0.9326 0.1129
8 11 0 -2.6963 -0.0079
8 11 1 -10.7137 -4.5018
8 11 2 -3.0632 -4.8740
8 11 3 3.9480 -1.7141
8 11 4 5.2617 -2.1022
8 11 5 -0.0299 0.6667
8 11 6 1.8624 2.6138
8 11 7 8.8369 0.7829
8 11 8 -1.6633 -0.1749
8 11 9 -2.4600 -0.8519
8 11 10 -1.6106 -1.5006
8 12 0 -3.2856 0.0075
8 12 1 2.6430 -8.6971
8 12 2 1.5635 1.7502
8 12 3 1.3280 -1.4698
8 12 4 5.0954 4.1200
8 12 5 -0.0183 -3.4316
8 12 6 -1.6208 1.9443
8 12 7 1.5143 -0.3671
8 12 8 -1.5728 -4.5191
8 12 9 -1.9033 1.3697
8 13 0 0.3461 -0.0055
8 13 1 -4.9771 0.0008
8 13 2 -2.4180 3.6133
8 13 3 5.0663 -1.8156
8 13 4 0.7003 5.9830
8 13 5 -0.6391 0.3457
8 13 6 -2.5068 4.7315
8 13 7 0.9799 1.9914
8 13 8 -1.1173 0.8690
8 13 9 -2.0042 -1.6256
8 14 0 -2.2643 0.0041
8 14 1 4.5720 -3.6209
8 14 2 -6.3257 -1.5991
8 14 3 6.1669 2.3108
8 14 4 8.2163 -0.3042
8 14 5 2.4684 1.4504
8 14 6 0.5509 -2.8675
8 14 7 -0.8796 -0.3501
8 14 8 0.8594 -2.2030
8 15 0 -2.8262 0.0017
8 15 1 0.8090 4.3781
8 15 2 -0.2051 -2.0956
8 15 3 -2.7940 -3.2482
8 15 4 0.8220 0.5894
8 15 5 -0.0108 -4.2533
8 15 6 -0.7523 0.7294
8 15 7 -2.4003 -2.0122
8 15 8 -1.9137 1.5269
8 16 0 2.6324 -0.0024
8 16 1 1.4735 3.5328
8 16 2 -2.5762 -1.8304
8 16 3 -1.3030 1.2699
8 16 4 -1.6802 0.1473
8 16 5 -2.3287 2.6758
8 16 6 -5.6026 -1.3882
8 16 7 -0.4759 -0.0284
8 17 0 2.5485 0.0014
8 17 1 1.4266 2.3212
8 17 2 2.8004 0.3537
8 17 3 -3.4461 -1.0569
8 17 4 1.4285 1.9360
8 17 5 0.2022 0.7959
8 17 6 0.4969 -0.5002
8 18 0 3.7261 -0.0010
8 18 1 0.3284 -1.6664
8 18 2 -2.0217 0.8358
8 18 3 1.1962 -1.1919
8 18 4 -0.9839 1.0122
8 18 5 -0.4213 0.8711
8 19 0 -1.4104 0.0036
8 19 1 0.6770 -0.0398
8 19 2 -0.0021 0.0473
8 19 3 -1.2802 0.4159
9 1 0 -69.4887 -0.0060
9 1 1 13.0458 -23.6821
9 1 2 -3.8310 -19.2376
9 1 3 21.9460 10.8137
9 1 4 -10.5449 -11.2273
9 1 5 -2.6754 8.1679
9 1 6 9.2226 -7.7553
9 1 7 5.1816 -6.1711
9 1 8 -1.7661 -10.8647
9 1 9 1.0519 -3.4221
9 1 10 8.8240 0.5079
9 1 11 -0.3020 1.8036
9 1 12 1.7212 0.9015
9 2 0 -5.9287 -0.0041
9 2 1 -14.4736 -0.3530
9 2 2 -10.3289 -1.9451
9 2 3 17.4117 -4.1467
9 2 4 10.5494 -7.1648
9 2 5 -5.3216 -5.6115
9 2 6 -2.6851 -5.7100
9 2 7 2.3429 2.5062
9 2 8 -0.5346 -2.7854
9 2 9 -5.6682 0.8354
9 2 10 -1.1660 2.2251
9 2 11 1.6052 0.1677
9 2 12 -0.9913 1.6043
9 3 0 -12.4529 -0.0003
9 3 1 4.0666 6.7674
9 3 2 11.8181 -6.9421
9 3 3 1.2667 7.2081
9 3 4 0.9046 8.0399
9 3 5 -8.9472 3.4298
9 3 6 -4.3793 7.2468
9 3 7 -1.7149 -4.3881
9 3 8 -4.6540 0.0283
9 3 9 4.5730 -0.5854
9 3 10 0.9411 1.3710
9 3 11 -0.3441 0.0049
9 3 12 -1.1898 0.2978
9 4 0 26.6077 -0.0061
9 4 1 -21.1425 1.2079
9 4 2 -0.5937 11.3703
9 4 3 17.9936 -11.5689
9 4 4 -0.3063 2.1279
9 4 5 2.2069 1.0446
9 4 6 -5.9243 -3.4384
9 4 7 6.8114 8.9985
9 4 8 1.6216 -6.1743
9 4 9 -6.6716 -0.4002
9 4 10 0.2247 1.1350
9 4 11 3.6817 1.3743
9 4 12 -0.2943 -0.2535
9 5 0 39.8456 -0.0035
9 5 1 6.6071 2.8123
9 5 2 9.0672 9.2184
9 5 3 3.5008 5.8499
9 5 4 10.5421 8.0632
9 5 5 -6.7330 2.8298
9 5 6 -7.5244 11.4487
9 5 7 -8.6771 -0.1821
9 5 8 -2.1797 4.9855
9 5 9 0.1614 -0.8244
9 5 10 -4.9109 2.0562
9 5 11 -0.1774 1.5679
9 6 0 17.8846 -0.0006
9 6 1 -11.3980 -5.3009
9 6 2 3.3371 1.3079
9 6 3 9.1139 -4.3950
9 6 4 -0.1390 0.6251
9 6 5 4.5573 3.4983
9 6 6 -2.9055 0.1385
9 6 7 4.5403 8.1299
9 6 8 3.8270 -2.3485
9 6 9 -3.6157 -2.6721
9 6 10 0.1230 1.3555
9 6 11 0.3224 2.2186
9 7 0 30.1470 0.0005
9 7 1 -0.4647 -4.8264
9 7 2 -3.3483 5.3376
9 7 3 -7.4127 -1.8779
9 7 4 10.8031 3.0868
9 7 5 0.6415 -0.3582
9 7 6 -2.0212 1.2399
9 7 7 -5.5501 0.0627
9 7 8 3.3265 3.6533
9 7 9 -1.0161 -2.5146
9 7 10 -5.6432 -0.8762
9 7 11 -0.5339 0.7890
9 8 0 -0.4877 0.0014
9 8 1 -9.2374 3.1687
9 8 2 -2.5901 0.4843
9 8 3 -7.9880 -2.9608
9 8 4 -4.7866 2.4955
9 8 5 -0.2951 -0.6379
9 8 6 -2.2987 -0.0359
9 8 7 -2.6806 0.6141
9 8 8 4.3403 2.0543
9 8 9 -2.3159 -1.7902
9 8 10 1.1484 2.0418
9 8 11 -0.1969 -0.8217
9 9 0 9.6227 -0.0001
9 9 1 -5.7241 0.8175
9 9 2 -12.2725 6.9588
9 9 3 -7.4924 -2.9452
9 9 4 3.3997 -1.1623
9 9 5 6.8529 -3.1561
9 9 6 0.1177 -7.1940
9 9 7 1.3033 0.9018
9 9 8 3.2517 0.8580
9 9 9 -1.1187 -0.9773
9 9 10 -1.2804 -0.6793
9 10 0 -2.8973 0.0054
9 10 1 3.5875 8.4115
9 10 2 -2.5637 9.6835
9 10 3 -11.1440 -0.7303
9 10 4 -7.8086 3.2725
9 10 5 -0.8500 -5.6071
9 10 6 -1.2872 -2.6915
9 10 7 -8.5381 -4.0940
9 10 8 0.3391 -0.5696
9 10 9 0.2345 -1.2639
9 10 10 0.9886 1.0551
9 11 0 -1.2620 -0.0021
9 11 1 0.3152 4.8802
9 11 2 -10.8797 3.2309
9 11 3 5.1455 -0.9315
9 11 4 -8.4022 -3.4927
9 11 5 5.4514 1.8948
9 11 6 -0.2042 -5.2679
9 11 7 3.3624 4.3061
9 11 8 2.1081 1.7992
9 11 9 -1.1295 0.6838
9 11 10 0.4212 -0.0425
9 12 0 -0.8622 0.0045
9 12 1 9.8359 4.1498
9 12 2 3.5837 0.1436
9 12 3 -3.1390 4.9519
9 12 4 -0.4175 -3.0099
9 12 5 2.1855 -0.6223
9 12 6 2.6503 -5.4225
9 12 7 -3.4641 -2.3299
9 12 8 0.9782 -0.2178
9 12 9 2.2367 1.3341
9 13 0 -0.3565 0.0014
9 13 1 -0.9648 3.1461
9 13 2 2.6513 -1.7695
9 13 3 -2.2044 -4.5090
9 13 4 -7.2280 -2.7436
9 13 5 0.1252 -0.6371
9 13 6 -1.9749 -0.4506
9 13 7 -1.0166 -0.8600
9 13 8 0.6207 3.9760
9 13 9 -0.5997 1.2672
9 14 0 4.3162 0.0041
9 14 1 3.4531 -0.8946
9 14 2 2.5990 -0.6897
9 14 3 0.8098 3.0944
9 14 4 -2.1240 -0.8749
9 14 5 3.1975 2.8004
9 14 6 -1.2954 0.1987
9 14 7 2.4248 1.1936
9 14 8 0.6362 0.2305
9 15 0 1.3618 0.0061
9 15 1 -3.5478 1.0813
9 15 2 7.3756 1.1141
9 15 3 -1.7282 -0.6232
9 15 4 -1.1005 -0.5306
9 15 5 -1.4452 -1.2248
9 15 6 5.1600 0.7970
9 15 7 -0.2861 0.9541
9 16 0 3.8467 0.0008
9 16 1 -2.3859 -4.5392
9 16 2 -0.6911 1.6646
9 16 3 2.6118 -0.1908
9 16 4 -0.5991 1.2151
9 16 5 -1.9762 -1.1108
9 16 6 -1.6141 2.6824
9 16 7 2.6306 -0.1549
9 17 0 -1.1639 0.0053
9 17 1 -1.4858 -0.0548
9 17 2 2.7825 0.7557
9 17 3 -0.3990 2.2602
9 17 4 1.8919 -0.6672
9 17 5 0.9376 0.6429
9 17 6 2.2872 1.6187
9 18 0 -0.6956 -0.0017
9 18 1 -1.8006 -2.2464
9 18 2 -1.6184 -0.4635
9 18 3 2.8200 -1.2850
9 18 4 0.3472 -0.8063
9 19 0 -3.5680 0.0001
9 19 1 -0.9404 1.8549
9 19 2 0.4656 -0.9179
10 0 0 47.3887 0.0215
10 0 1 -13.5544 48.2944
10 0 2 -4.6794 5.8027
10 0 3 -27.2858 -0.2417
10 0 4 16.5087 -1.8850
10 0 5 -7.3965 -9.4673
10 0 6 -7.3589 -2.6939
10 0 7 -10.2286 -0.9665
10 0 8 1.7739 8.9101
10 0 9 -2.9390 -1.6580
10 0 10 -8.5247 2.1729
10 0 11 -0.7374 -5.2596
10 0 12 -2.1345 2.6630
10 1 0 -0.6397 0.0101
10 1 1 8.0205 -2.7260
10 1 2 6.0361 -4.4360
10 1 3 -7.7341 -6.8535
10 1 4 -7.7625 2.1406
10 1 5 2.4564 0.3926
10 1 6 -0.5898 0.1323
10 1 7 -0.2867 0.8990
10 1 8 1.1656 0.8240
10 1 9 4.4200 3.0904
10 1 10 1.9675 -1.5744
10 1 11 -0.5304 0.7143
10 1 12 -0.4617 0.4717
10 2 0 35.8296 0.0148
10 2 1 -9.2774 19.4459
10 2 2 -8.8381 9.0491
10 2 3 -15.6873 -6.6966
10 2 4 5.0529 -2.3162
10 2 5 6.8651 -4.3760
10 2 6 -2.1771 -2.7060
10 2 7 -4.8621 4.7596
10 2 8 4.4111 3.3635
10 2 9 -2.5475 0.2500
10 2 10 -3.9401 -0.2296
10 2 11 1.9404 -1.5944
10 2 12 -0.2446 -0.3709
10 3 0 -12.3513 0.0020
10 3 1 20.8179 -15.2010
10 3 2 -1.7803 -13.9991
10 3 3 -9.1859 -1.2777
10 3 4 -9.2632 -9.6587
10 3 5 4.7966 0.2330
10 3 6 5.1296 -1.9752
10 3 7 -3.9021 -1.1708
10 3 8 1.6398 2.7471
10 3 9 7.0287 6.4603
10 3 10 2.8602 -1.5086
10 3 11 -2.9244 1.9460
10 3 12 1.7118 -0.8573
10 4 0 -2.0212 0.0081
10 4 1 -7.1779 -9.7020
10 4 2 -3.1271 3.7830
10 4 3 0.2282 -9.9744
10 4 4 -7.9114 -3.4136
10 4 5 10.8819 -0.5796
10 4 6 5.7806 -4.8635
10 4 7 9.7821 4.7661
10 4 8 4.2013 -1.3621
10 4 9 -0.3826 3.7563
10 4 10 1.1022 -3.1013
10 4 11 0.9475 1.2022
10 4 12 1.3781 -0.3041
10 5 0 -19.9538 -0.0049
10 5 1 23.6401 -13.3379
10 5 2 -3.9336 -8.5702
10 5 3 -6.7302 6.6453
10 5 4 -0.9657 -6.7420
10 5 5 -0.3935 0.5182
10 5 6 9.5661 -2.5763
10 5 7 -6.3222 -8.7070
10 5 8 -0.4299 2.0156
10 5 9 3.6305 1.5798
10 5 10 1.2303 -2.1693
10 5 11 -3.3380 -0.4757
10 6 0 -34.0970 0.0030
10 6 1 -2.3766 -14.3810
10 6 2 2.2347 -7.5652
10 6 3 5.3894 -5.7230
10 6 4 -7.6613 2.0518
10 6 5 6.0255 -2.6214
10 6 6 4.0057 1.7932
10 6 7 10.1218 2.8631
10 6 8 -3.4293 0.5150
10 6 9 1.1490 5.1599
10 6 10 3.2247 -0.7366
10 6 11 -0.1466 0.8717
10 7 0 -9.1496 -0.0063
10 7 1 4.6638 9.4731
10 7 2 3.2345 5.1826
10 7 3 -6.4392 8.5170
10 7 4 5.8821 3.0716
10 7 5 -3.2253 -0.9696
10 7 6 4.6016 2.1367
10 7 7 -1.3223 -7.3418
10 7 8 -4.0456 1.5690
10 7 9 3.5228 -0.5331
10 7 10 -0.1482 -1.6002
10 7 11 -0.0058 -1.4340
10 8 0 -14.3302 0.0006
10 8 1 3.1748 -2.7974
10 8 2 11.4773 2.0511
10 8 3 12.1561 -3.5744
10 8 4 -8.0811 4.1723
10 8 5 -2.4127 -1.6875
10 8 6 -2.6307 4.0766
10 8 7 1.3727 -2.4648
10 8 8 -7.7533 -1.1687
10 8 9 -1.3247 2.4850
10 8 10 1.5673 0.0230
10 8 11 -0.3896 -0.4846
10 9 0 5.5364 -0.0035
10 9 1 2.3215 3.2248
10 9 2 3.3276 -0.6046
10 9 3 11.3178 9.8230
10 9 4 2.9409 2.2781
10 9 5 -3.1759 7.1742
10 9 6 -1.7760 7.1877
10 9 7 4.6356 0.4834
10 9 8 -4.9158 2.8284
10 9 9 0.0477 0.8021
10 9 10 -2.1424 0.6995
10 10 0 -3.6844 -0.0053
10 10 1 3.0698 1.8370
10 10 2 12.0489 -6.3819
10 10 3 1.7265 6.7858
10 10 4 4.4574 -0.6301
10 10 5 -6.9046 0.6026
10 10 6 0.7826 3.8951
10 10 7 -4.3593 -2.0061
10 10 8 -2.4866 -2.4546
10 10 9 1.4108 -1.7434
10 10 10 1.2812 2.6910
10 11 0 5.6806 0.0010
10 11 1 -5.8173 -3.9769
10 11 2 1.4811 -5.5139
10 11 3 7.3965 -2.3886
10 11 4 3.4982 1.1510
10 11 5 -3.2801 2.6062
10 11 6 -3.2116 4.1254
10 11 7 5.9472 2.9395
10 11 8 -1.2575 2.4789
10 11 9 -0.6892 -0.4128
10 11 10 -1.4525 -0.8079
10 12 0 -2.0157 -0.0093
10 12 1 -0.1091 0.9691
10 12 2 1.4821 -6.0344
10 12 3 -4.7390 6.5257
10 12 4 6.9532 -0.6930
10 12 5 -3.6056 1.5390
10 12 6 2.4339 -0.9524
10 12 7 -1.7592 -2.6367
10 12 8 0.4367 -3.5116
10 12 9 2.1357 -1.8777
10 13 0 0.5905 0.0000
10 13 1 -7.1720 -4.0470
10 13 2 0.0284 -1.0141
10 13 3 -0.9300 -5.7812
10 13 4 1.7537 -0.6784
10 13 5 -2.6845 -2.5210
10 13 6 -1.8817 0.7251
10 13 7 0.4417 1.0988
10 13 8 -1.4893 -1.7166
10 13 9 -2.4853 -0.5993
10 14 0 -0.4617 -0.0093
10 14 1 0.7176 -4.2690
10 14 2 -7.2973 0.3575
10 14 3 2.3224 1.0790
10 14 4 2.4666 1.6300
10 14 5 -0.3249 2.8457
10 14 6 -2.9518 0.2638
10 14 7 0.8355 1.3682
10 14 8 1.8984 -1.5411
10 15 0 -6.5119 0.0030
10 15 1 -1.0667 -1.1105
10 15 2 -2.8666 -1.2493
10 15 3 1.3221 -1.4834
10 15 4 2.0408 -1.6811
10 15 5 2.5392 1.1411
10 15 6 3.6854 -2.7464
10 15 7 -2.0707 1.3451
10 16 0 -0.8369 -0.0035
10 16 1 2.2032 -2.3842
10 16 2 -5.2530 -0.4479
10 16 3 0.6113 -3.0939
10 16 4 0.4627 1.1838
10 16 5 0.7084 -3.3725
10 16 6 -1.7799 -0.2745
10 17 0 -3.5516 -0.0015
10 17 1 2.9190 4.4659
10 17 2 0.6352 0.8855
10 17 3 -2.7051 1.7387
10 17 4 -4.3674 0.4085
10 17 5 3.4238 2.4625
10 18 0 5.3458 -0.0029
10 18 1 2.4489 -1.1388
10 18 2 0.4753 1.3857
10 18 3 2.4103 -1.9004
10 18 4 0.7579 0.8606
10 19 0 0.8810 -0.0027
10 19 1 1.3755 0.5678
10 19 2 -0.0667 -0.7417
11 1 0 -16.1249 -0.0075
11 1 1 4.3777 -26.8845
11 1 2 21.0046 -4.0081
11 1 3 10.8361 3.9031
11 1 4 -11.9584 9.8920
11 1 5 -8.8386 6.3245
11 1 6 1.7956 8.6721
11 1 7 4.7573 -1.4476
11 1 8 -6.1023 -3.1814
11 1 9 3.4970 0.6992
11 1 10 4.1152 -1.3593
11 1 11 2.1053 3.3246
11 1 12 -0.2462 -2.4732
11 2 0 -4.3981 0.0025
11 2 1 -20.8130 13.0297
11 2 2 -10.8434 12.7634
11 2 3 -0.9436 10.1550
11 2 4 2.9943 2.4311
11 2 5 -9.9816 3.2488
11 2 6 0.4415 0.6211
11 2 7 -0.4725 -2.1587
11 2 8 5.7153 -4.2025
11 2 9 -7.1772 -8.7450
11 2 10 0.8048 0.9692
11 2 11 2.4409 -2.8487
11 2 12 0.6814 0.4405
11 3 0 -14.3050 0.0014
11 3 1 11.3279 -13.2712
11 3 2 5.4928 -3.2327
11 3 3 14.3142 10.2495
11 3 4 4.2037 0.5333
11 3 5 -8.6986 1.7769
11 3 6 -0.0106 2.1758
11 3 7 -3.6328 -6.4885
11 3 8 -4.6220 -2.4268
11 3 9 0.3662 -3.5933
11 3 10 1.8679 0.5609
11 3 11 -2.1694 0.4442
11 3 12 0.5537 -0.5188
11 4 0 -6.5661 0.0074
11 4 1 -29.4012 20.7648
11 4 2 -10.6301 1.8119
11 4 3 -4.8111 3.4136
11 4 4 4.9572 5.2218
11 4 5 -9.9674 -2.4729
11 4 6 -5.4797 0.7774
11 4 7 2.3530 2.1765
11 4 8 2.7491 -1.3802
11 4 9 -7.7187 -7.0130
11 4 10 -0.3339 2.4242
11 4 11 1.7016 -3.3417
11 5 0 5.1958 -0.0064
11 5 1 6.4087 11.5844
11 5 2 -6.7728 3.5972
11 5 3 1.4855 4.5743
11 5 4 5.3250 -1.7038
11 5 5 -0.7102 -0.0671
11 5 6 -2.9934 -4.4205
11 5 7 -6.3902 -4.7383
11 5 8 3.9849 -2.2064
11 5 9 -0.0893 -3.1946
11 5 10 0.5479 2.1566
11 5 11 -2.5456 -0.7036
11 6 0 16.6845 0.0034
11 6 1 -12.2905 2.5735
11 6 2 -1.2343 0.8698
11 6 3 11.2703 -10.8171
11 6 4 -1.2242 -0.0945
11 6 5 2.6097 -4.5864
11 6 6 -10.8377 0.8277
11 6 7 3.3495 7.5204
11 6 8 -0.5190 -0.2063
11 6 9 -3.3162 -0.5206
11 6 10 -0.6203 4.1056
11 6 11 2.4833 1.6173
11 7 0 14.0314 -0.0045
11 7 1 4.5267 7.5307
11 7 2 -15.8417 -0.7768
11 7 3 -4.6071 3.8356
11 7 4 2.9570 -9.7844
11 7 5 4.8766 4.2641
11 7 6 -0.3838 -6.8260
11 7 7 -1.6246 4.3988
11 7 8 7.6197 -0.3955
11 7 9 2.3032 -1.0323
11 7 10 0.0653 0.9360
11 7 11 0.4546 0.5567
11 8 0 12.8128 0.0022
11 8 1 1.6197 -9.3232
11 8 2 8.5285 -1.1581
11 8 3 2.4914 -13.0384
11 8 4 -1.3343 -1.8211
11 8 5 9.1662 -3.3310
11 8 6 -1.1535 -4.4324
11 8 7 2.9065 5.9365
11 8 8 2.3244 -3.0726
11 8 9 0.0794 0.9656
11 8 10 0.3464 -0.0698
11 8 11 0.2498 0.4462
11 9 0 9.8702 -0.0025
11 9 1 -2.6712 -3.2782
11 9 2 -11.1617 -1.9999
11 9 3 -6.3774 -3.3982
11 9 4 -0.0619 -3.7052
11 9 5 3.4965 2.9269
11 9 6 0.3510 -3.7726
11 9 7 2.3479 4.4517
11 9 8 6.9782 3.7532
11 9 9 0.0077 0.9495
11 9 10 -2.3578 -1.4150
11 10 0 -1.3177 0.0017
11 10 1 1.7055 -4.5475
11 10 2 3.3023 2.6519
11 10 3 -10.6961 -4.5399
11 10 4 0.9796 0.5135
11 10 5 8.0327 -3.2120
11 10 6 3.9698 -4.0735
11 10 7 -3.5649 -0.7537
11 10 8 1.9651 -3.6302
11 10 9 2.7477 0.6777
11 10 10 1.8604 -0.1216
11 11 0 8.0410 0.0069
11 11 1 -5.4913 -1.0253
11 11 2 -3.3495 8.9645
11 11 3 -2.9507 -9.1475
11 11 4 -4.1346 2.1702
11 11 5 2.8280 -2.3435
11 11 6 -2.7697 1.1743
11 11 7 -0.1154 1.6251
11 11 8 -1.6862 3.5395
11 11 9 -1.2098 0.6612
11 11 10 -1.8289 -1.0733
11 12 0 -5.3578 -0.0054
11 12 1 4.9114 3.1490
11 12 2 -4.2457 5.1238
11 12 3 -3.2049 3.8206
11 12 4 -4.0948 1.2330
11 12 5 1.2541 2.4311
11 12 6 3.8673 -1.8173
11 12 7 -3.3077 0.2409
11 12 8 2.0346 -0.9030
11 12 9 1.6371 0.5982
11 13 0 2.2944 0.0063
11 13 1 -1.6215 4.6939
11 13 2 5.3425 5.7289
11 13 3 -0.5780 -1.2735
11 13 4 -1.4389 1.2826
11 13 5 -1.5765 -3.9526
11 13 6 2.9526 2.2290
11 13 7 -0.3989 -1.0297
11 13 8 -2.5284 1.6649
11 14 0 0.3406 -0.0083
11 14 1 4.2844 3.4341
11 14 2 -1.2844 1.6128
11 14 3 -2.9232 2.2318
11 14 4 -2.7032 1.9553
11 14 5 -2.1469 -0.3762
11 14 6 -2.2238 1.1430
11 14 7 0.4077 -2.2851
11 14 8 1.8046 1.3056
11 15 0 -2.3110 0.0019
11 15 1 0.4372 4.5391
11 15 2 5.2527 -0.1357
11 15 3 -0.5767 2.3295
11 15 4 -3.5287 -1.4191
11 15 5 2.6861 0.8963
11 15 6 1.4989 -0.1693
11 15 7 -0.4871 0.5456
11 16 0 3.5861 -0.0011
11 16 1 -1.0850 0.5788
11 16 2 0.9962 -1.6933
11 16 3 1.3591 1.2511
11 16 4 2.7901 -2.3850
11 16 5 -3.9094 -1.4754
11 16 6 1.5898 0.4254
11 17 0 -3.3221 0.0012
11 17 1 -2.8787 1.5001
11 17 2 0.6691 -1.5014
11 17 3 -2.1872 1.6542
11 17 4 -1.5596 -1.2959
11 17 5 -0.1199 -0.2116
11 18 0 3.0251 0.0038
11 18 1 -1.1137 -2.8663
11 18 2 0.6286 0.6801
11 18 3 2.3760 0.2388
11 18 4 2.1638 -0.9412
11 19 0 -3.2143 0.0016
11 19 1 -0.2677 -0.3440
11 19 2 -0.8419 -2.4458
12 0 0 17.2837 -0.0236
12 0 1 0.0959 4.1991
12 0 2 -22.4709 20.0782
12 0 3 -2.6106 -8.1708
12 0 4 15.8149 -1.6647
12 0 5 21.7075 -4.2700
12 0 6 0.5944 -3.2093
12 0 7 -1.1520 5.2846
12 0 8 6.6340 3.1193
12 0 9 -3.6477 2.1131
12 0 10 -6.0076 -0.5775
12 0 11 -4.4990 -0.4907
12 0 12 1.9570 0.7179
12 1 0 4.1351 -0.0158
12 1 1 13.1539 -1.1625
12 1 2 11.2372 -2.5479
12 1 3 4.8413 0.4418
12 1 4 2.4934 1.6803
12 1 5 3.4871 -2.6356
12 1 6 -0.3576 1.0186
12 1 7 -0.9806 -3.0334
12 1 8 -6.5480 5.1050
12 1 9 2.3097 2.2062
12 1 10 -2.3883 0.4154
12 1 11 -2.1769 0.8479
12 1 12 -0.9516 0.6053
12 2 0 8.8219 -0.0108
12 2 1 -4.9842 11.0028
12 2 2 -14.1294 2.9479
12 2 3 -9.8747 -11.8667
12 2 4 5.4542 -0.7366
12 2 5 12.7558 -4.0155
12 2 6 -1.5631 -1.8849
12 2 7 2.5070 4.3600
12 2 8 4.4190 4.1975
12 2 9 -1.2566 2.1488
12 2 10 -3.4994 -0.5474
12 2 11 -1.8481 -1.8589
12 2 12 -1.1755 2.1529
12 3 0 11.6538 -0.0009
12 3 1 30.3084 -0.2443
12 3 2 20.5238 1.6395
12 3 3 3.0940 -0.9155
12 3 4 -1.2824 5.7337
12 3 5 11.4046 -2.3296
12 3 6 -0.0162 4.8809
12 3 7 -3.4364 -3.9264
12 3 8 -10.7601 6.0269
12 3 9 8.2816 4.3031
12 3 10 -3.7518 -0.7077
12 3 11 -1.2540 2.6849
12 4 0 -0.1036 0.0015
12 4 1 -11.9551 10.3130
12 4 2 -0.5520 -10.0883
12 4 3 -10.5108 -4.7692
12 4 4 -6.3472 -6.6269
12 4 5 -1.5074 -1.7152
12 4 6 -1.4382 -0.9219
12 4 7 1.9046 4.8838
12 4 8 -0.6263 2.5220
12 4 9 -0.3442 2.8309
12 4 10 0.1816 0.7206
12 4 11 3.0645 -1.3689
12 5 0 5.6438 0.0082
12 5 1 16.8529 -3.4546
12 5 2 12.8634 6.5423
12 5 3 -6.6754 5.4726
12 5 4 -3.5651 1.6801
12 5 5 1.1766 6.6746
12 5 6 5.1430 1.8131
12 5 7 -2.1874 -5.7757
12 5 8 -2.4392 0.0794
12 5 9 8.3572 3.1364
12 5 10 -0.5122 -3.5218
12 5 11 -0.1312 -0.2974
12 6 0 -6.5188 0.0078
12 6 1 -3.1823 -3.5579
12 6 2 9.9648 -8.1566
12 6 3 -1.0787 0.9123
12 6 4 -6.1487 -2.0375
12 6 5 -9.7868 0.8491
12 6 6 3.3800 1.9124
12 6 7 -0.6161 -2.5987
12 6 8 -5.5302 -1.4635
12 6 9 -3.0022 -2.2503
12 6 10 0.7179 -1.7264
12 6 11 1.5557 -1.9094
12 7 0 -21.6051 0.0077
12 7 1 4.1034 -5.0753
12 7 2 -11.1601 -7.1739
12 7 3 -10.4875 13.0179
12 7 4 -1.2033 -3.4171
12 7 5 -8.4615 6.1058
12 7 6 7.8140 -0.1047
12 7 7 -2.0861 -3.6057
12 7 8 1.0649 0.1000
12 7 9 1.7914 1.2653
12 7 10 0.2461 -2.6096
12 7 11 -1.1444 -0.5852
12 8 0 -15.0946 0.0022
12 8 1 -4.4903 3.5594
12 8 2 14.0551 2.1825
12 8 3 -1.3616 4.3055
12 8 4 3.3583 6.4445
12 8 5 -7.5025 -4.4594
12 8 6 4.1873 2.8368
12 8 7 -1.9200 -6.6960
12 8 8 -4.6086 -4.7752
12 8 9 0.2489 -2.3207
12 8 10 2.5099 -0.2956
12 8 11 -0.8718 -0.0384
12 9 0 -11.5450 0.0048
12 9 1 -1.3738 -3.4004
12 9 2 -11.5930 -2.2488
12 9 3 6.8661 0.7142
12 9 4 -1.8793 -2.9244
12 9 5 -8.7703 1.0167
12 9 6 -1.4243 -0.6262
12 9 7 -1.9858 -2.7256
12 9 8 -0.4026 1.9057
12 9 9 -3.1665 -0.0179
12 9 10 -1.1213 -2.4733
12 10 0 -12.0830 0.0005
12 10 1 4.1033 -0.8906
12 10 2 4.0015 -0.0371
12 10 3 7.1485 6.6059
12 10 4 1.4502 4.4674
12 10 5 -2.0150 1.2677
12 10 6 2.2078 4.8782
12 10 7 1.8683 -3.5126
12 10 8 -2.8428 -2.7041
12 10 9 0.2425 1.8507
12 10 10 1.5409 0.8513
12 11 0 1.7389 0.0046
12 11 1 -2.7027 0.5784
12 11 2 -1.3464 -2.1495
12 11 3 11.2460 -0.3128
12 11 4 2.3286 -2.7316
12 11 5 -1.3524 -3.2570
12 11 6 -3.4285 1.5734
12 11 7 3.5901 0.6722
12 11 8 -0.8273 0.5793
12 11 9 -3.2110 -0.6345
12 12 0 -2.2652 0.0040
12 12 1 7.0962 -6.2472
12 12 2 -1.4190 -5.2576
12 12 3 6.6786 2.8092
12 12 4 0.6018 1.4180
12 12 5 1.2290 3.0514
12 12 6 -1.6293 -0.7325
12 12 7 1.9774 1.4246
12 12 8 2.6538 -0.7993
12 12 9 0.7016 1.2714
12 13 0 3.6082 0.0031
12 13 1 -2.9493 0.4796
12 13 2 2.7528 -3.9033
12 13 3 4.6662 0.5198
12 13 4 4.3701 -0.3627
12 13 5 2.0235 -0.8182
12 13 6 1.0673 2.0438
12 13 7 0.5118 -0.9761
12 13 8 -1.9136 0.8151
12 14 0 3.8089 -0.0001
12 14 1 1.9938 -3.8679
12 14 2 -2.7062 -3.3185
12 14 3 -0.6825 -1.0388
12 14 4 2.0802 -1.5474
12 14 5 0.5595 0.1676
12 14 6 -4.3956 -1.3029
12 14 7 0.9803 -0.3485
12 14 8 -0.1514 -0.2282
12 15 0 0.7786 0.0011
12 15 1 -1.9865 -0.8704
12 15 2 3.3168 1.0928
12 15 3 -0.7288 -0.7597
12 15 4 -1.0683 2.3062
12 15 5 1.4870 2.8687
12 15 6 -1.5101 -0.5911
12 15 7 0.0526 1.3831
12 16 0 4.0541 0.0020
12 16 1 0.3736 -3.0504
12 16 2 -2.2456 0.6837
12 16 3 1.5077 -1.2911
12 16 4 3.9736 0.5777
12 16 5 -1.7933 2.1272
12 16 6 -0.5206 -1.1348
12 17 0 -3.9602 -0.0017
12 17 1 0.0167 0.1609
12 17 2 -1.5187 -0.6571
12 17 3 -3.3098 -2.0824
12 17 4 -0.9657 2.0393
12 17 5 1.8564 -1.2636
12 18 0 1.3004 0.0015
12 18 1 0.4272 0.9157
12 18 2 -0.1733 3.0178
12 18 3 0.5240 0.2482
12 18 4 -1.8401 0.4972
12 19 0 -0.8955 -0.0023
12 19 1 0.9012 1.2343
13 1 0 -29.3179 0.0129
13 1 1 7.4646 -2.7463
13 1 2 8.7564 -20.9568
13 1 3 14.3624 9.6451
13 1 4 -14.8028 -10.0863
13 1 5 -13.7964 0.7091
13 1 6 1.3330 -5.8298
13 1 7 0.8525 -5.4049
13 1 8 -3.7593 -5.5753
13 1 9 1.8072 -0.9924
13 1 10 8.0282 2.5885
13 1 11 2.8503 1.8751
13 2 0 7.8896 -0.0002
13 2 1 -22.9517 -6.2458
13 2 2 -8.3770 -7.3264
13 2 3 -2.9958 -7.3965
13 2 4 -0.9027 -4.1699
13 2 5 -3.3683 3.4336
13 2 6 -3.1051 -1.2805
13 2 7 8.4729 8.9463
13 2 8 6.2022 -4.9065
13 2 9 -2.6264 1.4079
13 2 10 2.8386 -0.0221
13 2 11 2.8565 -0.2692
13 3 0 3.3665 -0.0028
13 3 1 5.6122 -8.2204
13 3 2 10.1779 11.2407
13 3 3 6.9288 7.8245
13 3 4 -1.0423 7.0487
13 3 5 -5.5631 5.2280
13 3 6 1.2385 2.4303
13 3 7 -1.0047 -2.6445
13 3 8 -0.9357 -4.5454
13 3 9 1.1923 -2.2698
13 3 10 -0.0505 -0.9529
13 3 11 1.3867 0.8936
13 4 0 4.7520 -0.0062
13 4 1 -17.3319 -13.3303
13 4 2 -10.6525 -5.1566
13 4 3 12.1807 -7.8753
13 4 4 5.1147 -5.0333
13 4 5 -0.0387 -0.3145
13 4 6 -2.5309 -3.0464
13 4 7 5.3896 11.5072
13 4 8 4.8500 -4.1133
13 4 9 -8.9595 0.3696
13 4 10 0.7860 0.5439
13 4 11 0.4149 0.3319
13 5 0 8.0778 -0.0031
13 5 1 1.4751 -4.7045
13 5 2 1.0736 13.2692
13 5 3 -6.4451 4.5700
13 5 4 11.2065 14.5284
13 5 5 1.6313 1.6342
13 5 6 0.9309 5.3390
13 5 7 -1.5906 -0.7896
13 5 8 0.8119 2.5630
13 5 9 1.5600 -1.1005
13 5 10 -3.6305 0.3043
13 5 11 -2.5480 1.9564
13 6 0 4.9801 -0.0087
13 6 1 -11.9289 5.9078
13 6 2 1.1623 4.7762
13 6 3 10.3152 -10.3732
13 6 4 5.0106 5.8825
13 6 5 6.0680 -7.4617
13 6 6 -4.8167 -0.6281
13 6 7 1.8152 3.1184
13 6 8 2.8847 -0.4406
13 6 9 -7.2608 -2.1967
13 6 10 0.0919 1.6186
13 6 11 -0.9231 0.9809
13 7 0 18.8597 0.0016
13 7 1 0.9174 -0.8696
13 7 2 -9.6475 7.2144
13 7 3 -0.0345 -3.4494
13 7 4 3.2184 4.3528
13 7 5 6.4493 -1.6631
13 7 6 -7.8420 2.6810
13 7 7 -1.8709 2.4150
13 7 8 2.2493 6.0892
13 7 9 0.0741 1.3208
13 7 10 -4.3470 1.3407
13 7 11 0.5597 0.8510
13 8 0 5.6156 -0.0088
13 8 1 -3.0431 16.1342
13 8 2 5.1211 5.9723
13 8 3 -2.7521 -0.8720
13 8 4 0.6707 4.6799
13 8 5 5.9632 -3.8990
13 8 6 -1.6941 0.1692
13 8 7 0.1801 1.1355
13 8 8 0.2416 -0.4002
13 8 9 -0.2255 -1.0938
13 8 10 1.5814 3.6941
13 9 0 16.4866 0.0004
13 9 1 3.3803 3.1490
13 9 2 -6.0870 -0.6703
13 9 3 -0.1392 -7.4247
13 9 4 -2.5725 -5.8650
13 9 5 5.8442 -2.1982
13 9 6 -5.2584 -5.3428
13 9 7 -0.7293 3.5940
13 9 8 3.1846 2.8749
13 9 9 -1.3692 -0.6741
13 9 10 -0.9110 -0.3313
13 10 0 0.7395 -0.0098
13 10 1 3.1943 6.3166
13 10 2 2.7179 -0.8910
13 10 3 -11.9689 3.5300
13 10 4 -4.3875 0.2477
13 10 5 0.2970 2.7365
13 10 6 1.2512 0.6683
13 10 7 -1.1465 -0.0630
13 10 8 1.3986 1.4446
13 10 9 1.5103 -0.1681
13 10 10 1.0556 1.0637
13 11 0 0.5606 -0.0005
13 11 1 -4.1905 4.8321
13 11 2 -2.0412 -3.3941
13 11 3 -5.5974 -3.2040
13 11 4 -0.6575 -6.9423
13 11 5 4.7005 -1.6665
13 11 6 0.5508 -5.5381
13 11 7 0.1739 0.6487
13 11 8 1.7236 -0.5301
13 11 9 0.3906 -2.2011
13 12 0 -0.5311 0.0021
13 12 1 1.6148 -1.1948
13 12 2 1.8119 -0.1600
13 12 3 -10.2171 -1.9529
13 12 4 -4.6689 -1.9910
13 12 5 -0.3860 3.4637
13 12 6 -0.7003 -2.8627
13 12 7 -2.8087 -0.0754
13 12 8 0.0710 0.3314
13 12 9 3.0684 0.6718
13 13 0 -4.7313 -0.0029
13 13 1 -6.3042 2.5940
13 13 2 0.1218 2.2123
13 13 3 -2.1746 -0.1987
13 13 4 -1.4075 -1.3421
13 13 5 -0.8750 0.5963
13 13 6 5.2576 -0.1041
13 13 7 -0.5178 0.8856
13 13 8 -0.8626 0.0862
13 14 0 0.0227 0.0063
13 14 1 1.7365 -2.1870
13 14 2 -1.0571 2.4248
13 14 3 -0.2562 -1.0060
13 14 4 1.4369 -1.1666
13 14 5 -1.8807 -3.4059
13 14 6 1.0537 -0.5477
13 14 7 1.2752 0.0599
13 14 8 -0.1221 -1.3031
13 15 0 -3.3948 -0.0038
13 15 1 -1.2663 1.1761
13 15 2 1.7836 2.3215
13 15 3 -1.3915 -0.7958
13 15 4 -2.3108 3.8859
13 15 5 -1.2370 -1.0405
13 15 6 2.1854 2.2406
13 15 7 0.7487 0.8932
13 16 0 1.2691 0.0025
13 16 1 2.7174 -1.2583
13 16 2 -1.1204 0.9729
13 16 3 3.7121 0.5629
13 16 4 0.9743 -1.2155
13 16 5 0.5045 -1.5289
13 16 6 -0.5255 1.2804
13 17 0 -2.8775 -0.0034
13 17 1 -0.4077 1.9919
13 17 2 1.3328 -2.7931
13 17 3 -0.5664 0.5570
13 17 4 0.3270 -0.9254
13 17 5 -0.2450 -1.5676
13 18 0 1.6243 0.0007
13 18 1 -2.1101 0.6704
13 18 2 0.4025 1.5221
13 18 3 0.2822 1.0208
13 19 0 0.4372 -0.0041
14 0 0 39.4116 0.0101
14 0 1 -14.9909 15.6073
14 0 2 -5.4548 13.4533
14 0 3 -31.6417 -2.6556
14 0 4 13.7417 10.4872
14 0 5 1.7695 3.9280
14 0 6 -3.7917 7.2720
14 0 7 -5.5504 5.3899
14 0 8 3.1118 4.1242
14 0 9 -1.1247 -3.2485
14 0 10 -7.8232 -2.9955
14 0 11 -1.4828 -5.6526
14 1 0 -10.7242 -0.0026
14 1 1 10.6978 -3.9515
14 1 2 -1.1702 8.4464
14 1 3 1.9211 2.2543
14 1 4 0.5695 1.4897
14 1 5 4.2372 -0.9133
14 1 6 5.0349 -3.1600
14 1 7 -6.2285 -1.0519
14 1 8 0.5765 -0.8128
14 1 9 -0.3574 0.3365
14 1 10 -0.8463 -0.4403
14 1 11 -1.6930 0.7883
14 2 0 15.3438 0.0037
14 2 1 -9.0554 6.6077
14 2 2 -8.6005 2.2819
14 2 3 -13.5675 -5.5665
14 2 4 9.6080 -1.7214
14 2 5 5.1029 -1.6038
14 2 6 0.2731 0.5740
14 2 7 -3.0993 2.2377
14 2 8 3.5938 5.8433
14 2 9 -1.9176 0.8261
14 2 10 -3.4645 -0.8312
14 2 11 -2.0292 -1.3253
14 3 0 -23.7262 -0.0022
14 3 1 17.7138 -2.2433
14 3 2 -4.1515 4.3620
14 3 3 -7.8376 4.8122
14 3 4 -4.3612 -1.0673
14 3 5 1.1861 -1.0156
14 3 6 8.3215 -4.5069
14 3 7 -6.4628 -11.3028
14 3 8 0.6069 1.4081
14 3 9 5.5440 -0.9417
14 3 10 1.4438 -1.9862
14 3 11 -3.3932 -0.2174
14 4 0 -10.6417 -0.0035
14 4 1 4.7445 2.7231
14 4 2 -6.7537 -9.0123
14 4 3 10.8577 -8.9159
14 4 4 -4.9763 -7.9161
14 4 5 8.4490 -6.7362
14 4 6 0.0176 -4.0957
14 4 7 3.0432 1.2263
14 4 8 0.0552 1.7272
14 4 9 -2.0589 3.1708
14 4 10 1.8777 -0.4692
14 4 11 -0.3401 0.5884
14 5 0 -14.6490 -0.0110
14 5 1 13.5203 1.3991
14 5 2 -0.2288 -5.7653
14 5 3 -10.3900 8.9631
14 5 4 -5.5051 -5.7729
14 5 5 -4.1022 1.3514
14 5 6 4.5564 -0.5578
14 5 7 -4.1625 -9.6884
14 5 8 -1.8447 2.9778
14 5 9 8.7642 1.1645
14 5 10 1.3420 1.4875
14 5 11 -0.1775 -0.0627
14 6 0 -15.2668 -0.0052
14 6 1 0.9749 -1.4587
14 6 2 6.1455 -3.8964
14 6 3 14.2968 -8.0288
14 6 4 -6.5163 -6.4704
14 6 5 5.0270 -1.6370
14 6 6 0.9225 -1.8212
14 6 7 6.5849 1.3206
14 6 8 -2.2037 -4.6528
14 6 9 1.2644 4.2041
14 6 10 4.4428 -1.4803
14 6 11 1.1187 -0.3475
14 7 0 7.7455 0.0014
14 7 1 10.8334 -8.2331
14 7 2 1.5360 -5.0716
14 7 3 -0.1665 4.3344
14 7 4 -5.7118 -6.9239
14 7 5 -5.4837 6.1667
14 7 6 0.4139 1.9798
14 7 7 -2.1226 -3.1177
14 7 8 -4.1128 2.3334
14 7 9 3.3623 -0.1459
14 7 10 -0.9112 -1.3820
14 7 11 0.7539 -1.8087
14 8 0 -16.4068 -0.0012
14 8 1 -1.6649 -6.0043
14 8 2 6.5904 -4.6955
14 8 3 2.4611 6.8545
14 8 4 -3.2130 -0.0911
14 8 5 -4.2205 6.7771
14 8 6 5.5225 3.2001
14 8 7 4.1927 0.7155
14 8 8 -4.7465 -2.9123
14 8 9 1.4425 1.1120
14 8 10 2.0835 1.0615
14 9 0 9.2472 0.0017
14 9 1 -0.5484 -6.0905
14 9 2 4.9833 0.2063
14 9 3 6.6371 2.8899
14 9 4 7.0230 1.3780
14 9 5 -3.2466 1.3547
14 9 6 -0.2727 2.2286
14 9 7 -0.2017 -0.4120
14 9 8 -2.2372 -0.6864
14 9 9 2.2011 -1.6622
14 9 10 -1.6431 -1.6060
14 10 0 -5.2108 -0.0021
14 10 1 -1.6725 -5.7111
14 10 2 5.8865 0.0483
14 10 3 -1.8014 4.4495
14 10 4 1.0372 5.3528
14 10 5 -9.7616 3.2990
14 10 6 2.0262 5.6379
14 10 7 -2.7787 -1.2358
14 10 8 -3.7974 0.3088
14 10 9 0.2764 0.3625
14 10 10 -0.7147 -2.1014
14 11 0 0.0388 -0.0012
14 11 1 -5.1258 -2.2490
14 11 2 -0.9548 2.9865
14 11 3 7.9222 0.3309
14 11 4 7.0809 5.3338
14 11 5 -0.6702 -2.8500
14 11 6 1.1788 1.5027
14 11 7 5.3345 -0.2063
14 11 8 -0.1248 -2.0169
14 11 9 -1.3979 0.7244
14 12 0 3.3462 -0.0012
14 12 1 3.0623 0.5745
14 12 2 1.5644 3.3558
14 12 3 -0.3997 1.8881
14 12 4 1.0074 2.7675
14 12 5 -4.6464 -2.2970
14 12 6 -4.5813 -0.2811
14 12 7 -4.1830 -2.6377
14 12 8 0.3611 -2.1307
14 12 9 -0.9826 -0.2589
14 13 0 -2.6580 -0.0041
14 13 1 -1.1881 -2.0893
14 13 2 -3.5231 -0.1169
14 13 3 6.0842 0.5057
14 13 4 -0.0317 2.8119
14 13 5 -0.1990 1.3183
14 13 6 -0.8852 1.6605
14 13 7 -0.4511 1.7294
14 13 8 0.4454 0.7026
14 14 0 1.7084 0.0010
14 14 1 3.9812 0.7888
14 14 2 -4.3341 -3.1533
14 14 3 3.9615 1.5309
14 14 4 3.1603 -2.7383
14 14 5 3.0299 -0.9995
14 14 6 -1.6165 -0.6975
14 14 7 -0.7365 -1.4700
14 15 0 -3.2997 -0.0056
14 15 1 -2.0822 2.9325
14 15 2 -0.7847 -4.4033
14 15 3 -2.9978 -1.1030
14 15 4 -4.3948 -1.5072
14 15 5 0.9409 1.1081
14 15 6 -0.7858 -1.5886
14 15 7 -0.6371 0.4889
14 16 0 4.0046 0.0049
14 16 1 1.1597 -1.0281
14 16 2 0.0191 1.7669
14 16 3 1.4504 1.0187
14 16 4 -1.1739 -0.8297
14 16 5 1.7948 1.6905
14 16 6 -2.0772 -1.3728
14 17 0 0.3936 -0.0010
14 17 1 0.9013 -0.1770
14 17 2 1.0488 -0.9675
14 17 3 -0.6547 -0.3249
14 17 4 0.8692 0.0529
14 17 5 0.7359 3.8325
14 18 0 1.5738 0.0044
14 18 1 -0.0299 -2.8790
14 18 2 -0.8827 0.6180
14 18 3 0.1115 -1.5465
15 1 0 -22.0261 -0.0029
15 1 1 10.4402 -16.0672
15 1 2 12.6045 5.0615
15 1 3 24.4425 1.5214
15 1 4 -7.2161 5.4383
15 1 5 -2.1602 -2.5640
15 1 6 2.2863 1.4084
15 1 7 4.2151 -4.5675
15 1 8 -4.4325 -3.2096
15 1 9 1.1235 1.5575
15 1 10 2.4303 1.4757
15 1 11 1.5900 3.5595
15 2 0 7.4432 0.0072
15 2 1 -11.9119 19.5812
15 2 2 -2.6538 -8.2980
15 2 3 2.0326 2.7988
15 2 4 2.0192 -2.3330
15 2 5 -8.9213 -3.4025
15 2 6 -7.3435 5.1025
15 2 7 0.9861 -0.5349
15 2 8 -0.7923 1.7767
15 2 9 -4.0058 -3.7975
15 2 10 0.2811 3.8666
15 2 11 1.8852 -0.9122
15 3 0 -1.6939 0.0077
15 3 1 -0.9648 -1.7806
15 3 2 7.4587 -1.5288
15 3 3 -3.2470 8.1024
15 3 4 -4.8241 3.6182
15 3 5 -7.6284 3.6246
15 3 6 -2.3364 1.7760
15 3 7 1.8522 -2.9747
15 3 8 -3.0756 -3.4814
15 3 9 2.3684 -3.2994
15 3 10 2.6709 1.7065
15 3 11 1.0915 -0.1394
15 4 0 18.3740 0.0120
15 4 1 -18.4344 17.6072
15 4 2 1.2612 4.4417
15 4 3 5.6154 -2.0235
15 4 4 2.8597 5.6823
15 4 5 -3.4759 -0.9966
15 4 6 -10.6382 3.9121
15 4 7 1.8692 7.7148
15 4 8 0.5296 -2.1112
15 4 9 -9.0792 -3.4154
15 4 10 -3.0095 -0.0615
15 4 11 3.4297 -2.7050
15 5 0 14.6911 0.0071
15 5 1 1.6409 -0.8615
15 5 2 -4.9532 -3.4368
15 5 3 -11.6908 9.6501
15 5 4 0.3655 -5.4306
15 5 5 -6.5845 5.7727
15 5 6 -0.8472 -2.8740
15 5 7 -6.3266 1.0044
15 5 8 2.6516 -0.6193
15 5 9 1.0476 -3.6266
15 5 10 -1.4838 1.8509
15 5 11 -0.9742 -0.4455
15 6 0 0.4510 0.0077
15 6 1 -12.6967 1.0150
15 6 2 0.0746 3.2658
15 6 3 -0.8194 -5.9568
15 6 4 5.9460 7.2309
15 6 5 4.2044 -1.5865
15 6 6 -1.5622 -0.3678
15 6 7 5.4604 9.2929
15 6 8 0.5552 -2.8258
15 6 9 -3.9050 0.4271
15 6 10 0.0585 -0.8557
15 6 11 -0.0576 1.4061
15 7 0 10.3484 0.0016
15 7 1 0.3486 4.3464
15 7 2 -8.8709 -0.4948
15 7 3 -8.4611 -0.1744
15 7 4 3.3479 -3.5340
15 7 5 0.5290 -1.1987
15 7 6 -0.0514 -6.7990
15 7 7 -3.7449 -0.3285
15 7 8 8.5708 0.8895
15 7 9 -1.9792 -3.0318
15 7 10 -0.9562 -1.3830
15 8 0 -8.4369 0.0073
15 8 1 -5.9495 -6.7243
15 8 2 -2.1571 1.2249
15 8 3 -1.8750 -7.5095
15 8 4 0.3013 2.1339
15 8 5 7.4919 -3.8139
15 8 6 0.5595 -2.3293
15 8 7 4.0813 4.0801
15 8 8 3.2121 -1.6624
15 8 9 -1.9955 2.8306
15 8 10 -0.8691 0.3707
15 9 0 4.8865 -0.0015
15 9 1 0.1867 6.7205
15 9 2 -8.4259 4.0572
15 9 3 -2.0474 -5.2363
15 9 4 3.9657 0.0481
15 9 5 7.1682 -6.1820
15 9 6 0.3654 -5.0979
15 9 7 -0.3113 -0.1868
15 9 8 5.8228 0.0754
15 9 9 -0.3309 0.2739
15 9 10 -0.6791 0.6594
15 10 0 -1.2188 0.0044
15 10 1 5.1160 -1.0119
15 10 2 -0.1502 0.9672
15 10 3 -2.9085 -7.5437
15 10 4 -6.6814 -1.9741
15 10 5 5.6191 -2.3600
15 10 6 -1.7887 -0.7627
15 10 7 -3.7020 0.7717
15 10 8 -0.9282 0.6827
15 10 9 -1.3396 1.0420
15 11 0 2.8553 -0.0037
15 11 1 0.8982 1.1283
15 11 2 -4.2003 2.6802
15 11 3 3.4063 -3.0314
15 11 4 -1.1965 -0.1917
15 11 5 6.9959 0.5097
15 11 6 0.4089 1.9988
15 11 7 5.0251 3.4094
15 11 8 0.4482 3.9513
15 11 9 -0.8113 1.1246
15 12 0 -0.8224 0.0026
15 12 1 4.8958 5.8122
15 12 2 2.3584 -1.9627
15 12 3 -4.9748 0.0236
15 12 4 -3.1591 -3.5837
15 12 5 1.0376 0.5231
15 12 6 0.5103 -2.0690
15 12 7 -3.2319 -2.0463
15 12 8 0.9843 -0.5760
15 13 0 1.6458 -0.0001
15 13 1 -3.1787 -0.8674
15 13 2 5.2501 -0.1499
15 13 3 -3.4492 -2.7063
15 13 4 -3.8160 1.7084
15 13 5 -0.4794 3.6745
15 13 6 1.1512 4.2614
15 13 7 1.6606 1.5293
15 13 8 -2.1953 2.9551
15 14 0 1.9843 -0.0009
15 14 1 0.0417 3.1511
15 14 2 1.5186 2.6847
15 14 3 -2.3779 3.7902
15 14 4 2.2209 -0.7496
15 14 5 -0.2074 0.4802
15 14 6 2.4845 0.3879
15 14 7 0.4692 -1.1355
15 15 0 -1.4497 0.0004
15 15 1 -3.8284 0.3893
15 15 2 3.6868 -0.2244
15 15 3 -2.6424 -1.1709
15 15 4 -0.0329 -0.1365
15 15 5 -3.5455 -1.8503
15 15 6 2.1608 0.0346
15 16 0 2.6143 0.0012
15 16 1 0.0259 -1.8874
15 16 2 -1.2988 3.1906
15 16 3 0.1911 1.6646
15 16 4 2.2189 1.5759
15 16 5 -2.1230 -1.7047
15 17 0 -4.2355 -0.0037
15 17 1 1.3123 1.1001
15 17 2 -0.7767 -1.7089
15 17 3 -0.8869 0.1495
15 17 4 1.0364 -0.8155
15 18 0 -0.8383 -0.0016
15 18 1 0.3082 -0.9310
15 18 2 -0.4016 -1.4346
16 0 0 16.1401 -0.0039
16 0 1 -1.5471 9.8826
16 0 2 -16.7254 -10.8263
16 0 3 -15.0315 -4.8404
16 0 4 3.4908 -10.1009
16 0 5 8.0895 1.5047
16 0 6 -4.7034 -1.1689
16 0 7 0.8859 3.5412
16 0 8 2.8956 4.9369
16 0 9 0.8873 1.1208
16 0 10 -1.9615 -1.8822
16 0 11 -2.9248 -1.7998
16 1 0 6.8693 0.0004
16 1 1 4.7497 -7.3722
16 1 2 10.1017 2.5266
16 1 3 -3.3352 0.4132
16 1 4 -2.1432 6.7752
16 1 5 5.3511 4.2003
16 1 6 -0.4542 1.9252
16 1 7 2.3828 2.0447
16 1 8 -4.3158 -0.1953
16 1 9 3.9511 1.8210
16 1 10 -0.9619 -1.9570
16 1 11 -0.5945 -0.3951
16 2 0 11.1018 -0.0043
16 2 1 -0.7922 7.0792
16 2 2 -9.6460 -1.6264
16 2 3 -3.8383 -7.5747
16 2 4 6.4539 -4.3098
16 2 5 10.5174 -1.0364
16 2 6 -0.7105 -2.0058
16 2 7 -2.2528 7.7828
16 2 8 2.5896 2.4722
16 2 9 -1.3246 2.2753
16 2 10 -3.4613 -1.1812
16 2 11 -1.0651 -0.1717
16 3 0 7.9470 0.0019
16 3 1 14.4004 -21.3051
16 3 2 13.5064 4.0561
16 3 3 -4.4164 -0.2770
16 3 4 -1.8659 1.5510
16 3 5 8.6633 5.2868
16 3 6 6.5499 0.8082
16 3 7 0.6946 -0.8370
16 3 8 -4.6884 2.5948
16 3 9 9.0844 5.6088
16 3 10 -0.5347 -1.5064
16 3 11 -1.5144 3.5608
16 4 0 -8.4898 0.0019
16 4 1 -5.3707 0.5213
16 4 2 -1.1857 5.2767
16 4 3 -0.5710 -5.5419
16 4 4 4.6723 3.3040
16 4 5 0.9948 0.0848
16 4 6 3.7161 0.8446
16 4 7 -0.3400 0.8586
16 4 8 1.1839 0.8975
16 4 9 -2.0479 1.6325
16 4 10 -0.6452 -3.2939
16 4 11 0.6603 -1.5911
16 5 0 -1.9072 0.0021
16 5 1 18.5140 -10.3118
16 5 2 3.8656 -0.6523
16 5 3 0.0316 5.0339
16 5 4 -2.5876 -2.6570
16 5 5 -0.4893 2.9360
16 5 6 8.7003 -0.2239
16 5 7 -3.1230 -8.1635
16 5 8 -1.4702 4.0655
16 5 9 5.7456 0.8186
16 5 10 -0.0202 0.0503
16 5 11 -1.8588 1.3824
16 6 0 -15.7863 -0.0042
16 6 1 -6.2725 1.3839
16 6 2 6.8941 1.2992
16 6 3 1.0875 1.5155
16 6 4 2.9289 6.9444
16 6 5 -5.8221 -3.5627
16 6 6 2.6218 6.2688
16 6 7 1.7407 -4.5061
16 6 8 -5.9862 0.5008
16 6 9 -0.8403 1.1315
16 6 10 0.0159 0.9194
16 7 0 -4.9442 -0.0012
16 7 1 8.3322 6.4619
16 7 2 -4.4821 0.4461
16 7 3 2.0406 4.8934
16 7 4 -2.6024 -4.5926
16 7 5 -6.1314 -0.5529
16 7 6 0.7785 -1.1817
16 7 7 -6.7377 -7.5264
16 7 8 2.1838 -0.6812
16 7 9 1.2939 -0.4639
16 7 10 1.6017 -0.6805
16 8 0 -4.4864 0.0025
16 8 1 0.0011 -2.1043
16 8 2 9.4676 -0.3450
16 8 3 4.2468 2.1329
16 8 4 -6.7947 2.2316
16 8 5 -6.5033 2.0543
16 8 6 -2.0594 5.9707
16 8 7 -1.7932 -3.0943
16 8 8 -7.6896 0.3416
16 8 9 -0.2212 -0.7596
16 8 10 0.6145 1.1090
16 9 0 -4.7935 -0.0036
16 9 1 -0.1566 4.5853
16 9 2 -8.9482 -3.0670
16 9 3 4.2168 8.1448
16 9 4 -0.6026 -4.8840
16 9 5 -7.2019 6.0564
16 9 6 0.8788 -1.7581
16 9 7 -0.5394 -2.9938
16 9 8 0.9856 0.8416
16 9 9 0.5717 -1.5967
16 9 10 0.7373 0.6901
16 10 0 -0.7959 0.0038
16 10 1 2.0108 -3.3060
16 10 2 6.8763 -4.2094
16 10 3 3.9381 5.4051
16 10 4 -0.5457 -1.3801
16 10 5 -3.7713 1.9136
16 10 6 -1.1114 2.0248
16 10 7 -1.3883 -2.3217
16 10 8 -3.7917 -2.2449
16 10 9 1.7680 -0.8852
16 11 0 0.5474 -0.0007
16 11 1 -4.9830 -5.2575
16 11 2 -2.5302 -3.7867
16 11 3 4.9634 3.1803
16 11 4 3.1174 -1.0823
16 11 5 -2.2210 1.9373
16 11 6 0.9166 0.8349
16 11 7 4.7051 2.9995
16 11 8 0.0392 1.9985
16 11 9 0.3098 0.3142
16 12 0 -3.5391 0.0052
16 12 1 1.7717 -2.4740
16 12 2 -2.5921 -3.1262
16 12 3 1.6607 2.0014
16 12 4 3.8185 -1.3047
16 12 5 -0.3934 -2.6086
16 12 6 2.4263 -5.9171
16 12 7 1.4653 -1.9669
16 12 8 3.3359 -4.3453
16 13 0 5.2757 0.0015
16 13 1 -1.5845 -5.0823
16 13 2 2.3727 1.2802
16 13 3 1.7454 -2.1325
16 13 4 0.5743 2.3372
16 13 5 -0.4623 -2.7315
16 13 6 -3.9011 1.2206
16 13 7 0.0880 -0.0954
16 13 8 -1.2509 0.3250
16 14 0 -1.4588 -0.0001
16 14 1 4.7304 -3.7610
16 14 2 -5.0971 2.2862
16 14 3 3.5648 2.2246
16 14 4 1.9447 1.2544
16 14 5 3.1819 1.3103
16 14 6 -3.1848 -2.2434
16 14 7 -0.2045 0.4734
16 15 0 -1.4893 0.0019
16 15 1 0.0749 -0.7259
16 15 2 1.3516 -2.6820
16 15 3 2.9503 -3.5240
16 15 4 0.9294 0.2680
16 15 5 2.2392 -0.2328
16 15 6 -1.9226 -0.6669
16 16 0 1.2896 -0.0032
16 16 1 0.1581 0.5892
16 16 2 -2.3660 0.2971
16 16 3 -0.2055 0.1085
16 16 4 -2.8284 0.3352
16 16 5 1.1624 0.5364
16 17 0 -1.3904 0.0020
16 17 1 -1.0899 3.8513
16 17 2 1.2689 -0.1368
16 17 3 -0.9420 0.7815
16 17 4 -1.8387 -0.2109
16 18 0 4.7001 -0.0011
16 18 1 -0.0121 -0.0379
16 18 2 1.2301 1.4230
17 1 0 -17.0252 -0.0064
17 1 1 -3.2363 -5.5245
17 1 2 9.5221 -0.0292
17 1 3 4.1184 8.9903
17 1 4 -8.1225 0.1542
17 1 5 -11.2289 2.3768
17 1 6 4.7868 -4.5688
17 1 7 1.1045 -4.5761
17 1 8 0.7925 -7.0330
17 1 9 -0.6188 -1.3313
17 1 10 5.8922 0.5651
17 1 11 3.0928 0.6083
17 2 0 -10.4667 -0.0115
17 2 1 -8.7430 0.1136
17 2 2 -13.5500 0.4312
17 2 3 9.6485 -6.6678
17 2 4 6.9716 -5.0006
17 2 5 -2.7435 -3.8471
17 2 6 0.3279 -4.9663
17 2 7 0.6417 3.0439
17 2 8 8.3425 -4.1725
17 2 9 -6.9645 -0.0654
17 2 10 0.0619 -0.9862
17 2 11 0.9372 -1.7737
17 3 0 -2.9844 -0.0116
17 3 1 5.9872 -3.7079
17 3 2 3.1353 -1.3330
17 3 3 4.1002 4.1087
17 3 4 -3.8580 -0.4290
17 3 5 -5.4989 -3.2549
17 3 6 0.9939 1.0960
17 3 7 0.9829 -4.9036
17 3 8 -1.4073 -0.7906
17 3 9 1.3105 -0.7252
17 3 10 2.0058 3.4520
17 3 11 -1.2705 1.5215
17 4 0 -10.7346 -0.0088
17 4 1 -16.8756 6.3514
17 4 2 -11.2035 -4.1981
17 4 3 3.6984 -6.8991
17 4 4 3.1589 0.5103
17 4 5 0.2044 -5.6961
17 4 6 -5.6973 -3.3288
17 4 7 4.6184 5.3418
17 4 8 4.5615 -5.0571
17 4 9 -7.6311 -1.5867
17 4 10 3.1978 0.7384
17 4 11 1.1203 -1.7143
17 5 0 18.7131 -0.0039
17 5 1 5.3390 2.6179
17 5 2 1.9890 6.0898
17 5 3 5.2484 -1.8872
17 5 4 -2.3775 3.9291
17 5 5 5.3579 -2.5600
17 5 6 -7.0653 2.2248
17 5 7 -0.3112 -0.7550
17 5 8 0.7434 2.4091
17 5 9 0.9155 -1.8236
17 5 10 -2.5031 0.9162
17 6 0 7.1330 -0.0049
17 6 1 -11.3535 1.9189
17 6 2 -0.5692 -2.7300
17 6 3 1.2414 -4.3048
17 6 4 0.7914 1.9694
17 6 5 5.0847 -2.5584
17 6 6 -7.2554 2.8803
17 6 7 3.5379 7.3625
17 6 8 -2.1614 -0.4406
17 6 9 -2.8164 -0.0965
17 6 10 -1.0632 1.0286
17 7 0 13.8150 0.0014
17 7 1 4.8513 1.3401
17 7 2 -4.5073 2.9172
17 7 3 -2.0258 -2.4443
17 7 4 2.8181 1.7248
17 7 5 8.9560 1.5132
17 7 6 -2.4376 -2.0471
17 7 7 2.0277 6.1247
17 7 8 2.7842 1.8099
17 7 9 2.0888 1.2108
17 7 10 -0.1562 -0.9711
17 8 0 9.2567 -0.0025
17 8 1 -3.7146 2.6830
17 8 2 11.9513 -0.0561
17 8 3 -4.7907 -2.6041
17 8 4 1.4891 4.4860
17 8 5 3.6948 -1.9225
17 8 6 -1.1510 2.0546
17 8 7 3.5150 3.2640
17 8 8 -1.8718 1.6353
17 8 9 -1.1092 -0.9043
17 8 10 -0.2935 0.5936
17 9 0 0.4764 0.0039
17 9 1 -1.6250 -1.1918
17 9 2 -8.1552 -0.5597
17 9 3 -5.7811 -3.0676
17 9 4 3.6627 -3.4822
17 9 5 4.1288 -0.5385
17 9 6 0.7937 -5.0367
17 9 7 2.0239 3.6880
17 9 8 5.9880 0.3367
17 9 9 -0.1415 1.3474
17 10 0 -1.2144 -0.0027
17 10 1 0.5390 7.2758
17 10 2 6.4294 2.7402
17 10 3 -11.2857 -0.8878
17 10 4 0.4475 4.7467
17 10 5 -0.3439 -4.7146
17 10 6 1.8628 1.0816
17 10 7 -2.8980 -1.9572
17 10 8 -1.1476 -2.4889
17 10 9 0.2749 -0.3904
17 11 0 -0.1605 -0.0006
17 11 1 -3.9260 3.8037
17 11 2 -2.0833 1.5988
17 11 3 -4.9818 -4.3012
17 11 4 -3.0451 -1.0177
17 11 5 1.7564 -1.0152
17 11 6 -2.4111 0.0781
17 11 7 -2.1664 2.2195
17 11 8 -0.6576 1.3072
17 11 9 -1.1506 -0.9204
17 12 0 -5.2524 -0.0029
17 12 1 2.5744 3.9500
17 12 2 -2.8341 2.5851
17 12 3 -3.5471 -0.1823
17 12 4 -1.4961 -1.6914
17 12 5 0.3221 1.1997
17 12 6 2.3815 -2.3636
17 12 7 -1.2798 0.0085
17 12 8 0.7867 -0.8210
17 13 0 -1.1200 0.0001
17 13 1 -2.9531 5.3748
17 13 2 3.0550 -1.1915
17 13 3 -1.8611 -1.6062
17 13 4 -2.3497 -0.9259
17 13 5 -3.5892 -1.4957
17 13 6 0.8234 2.2722
17 13 7 -1.9203 -0.7227
17 14 0 -4.4356 -0.0013
17 14 1 2.5200 -0.7016
17 14 2 -2.7321 -0.5527
17 14 3 -1.8387 0.1220
17 14 4 -2.4194 -0.4041
17 14 5 -0.3091 3.4845
17 14 6 1.4633 0.6020
17 14 7 0.5094 1.0372
17 15 0 -0.4293 0.0013
17 15 1 -3.0573 3.9988
17 15 2 3.9766 -1.6896
17 15 3 -0.0635 -1.0385
17 15 4 2.0199 -0.4965
17 15 5 -1.0564 0.2777
17 15 6 2.5960 1.8677
17 16 0 3.3654 0.0001
17 16 1 -0.2574 -3.3484
17 16 2 -0.0524 1.3124
17 16 3 0.3491 0.0041
17 16 4 -0.4114 -1.2800
17 16 5 -0.3501 -1.2702
17 17 0 -1.0340 0.0035
17 17 1 -0.4969 -0.9006
17 17 2 -0.2343 0.2645
17 17 3 0.1829 1.0558
17 17 4 1.4137 -0.0397
17 18 0 2.4375 -0.0064
17 18 1 2.2098 -1.1876
18 0 0 21.5096 -0.0042
18 0 1 2.6669 7.4105
18 0 2 -6.7091 7.1579
18 0 3 -8.3820 -7.6956
18 0 4 13.8234 4.7836
18 0 5 2.6023 -4.2223
18 0 6 -2.4678 6.7028
18 0 7 -9.6279 1.6209
18 0 8 -1.1592 9.6013
18 0 9 -3.1527 -3.3156
18 0 10 -8.3097 0.1175
18 0 11 -3.2182 -2.7553
18 1 0 -5.7674 0.0019
18 1 1 6.5523 0.8821
18 1 2 -0.9090 -3.6494
18 1 3 -5.9585 3.2439
18 1 4 -7.0174 -1.3465
18 1 5 -1.4505 0.3969
18 1 6 1.1896 2.2322
18 1 7 -1.6046 -5.2142
18 1 8 -1.9808 4.0513
18 1 9 2.7995 0.1008
18 1 10 0.3983 1.1158
18 1 11 -1.6739 0.7861
18 2 0 9.8949 0.0129
18 2 1 -3.3765 9.4474
18 2 2 -3.0755 1.1819
18 2 3 -8.5369 -3.0789
18 2 4 5.6604 4.1825
18 2 5 5.0168 -0.0309
18 2 6 -4.8114 3.5634
18 2 7 -2.3148 1.3204
18 2 8 -0.7562 4.9134
18 2 9 0.4699 -1.7278
18 2 10 -3.5234 -1.8980
18 2 11 -1.1800 -2.7165
18 3 0 0.7087 0.0056
18 3 1 13.7033 2.7853
18 3 2 3.9617 -1.4748
18 3 3 -4.0551 6.5319
18 3 4 -10.0416 -3.0121
18 3 5 -0.8334 0.6654
18 3 6 2.1043 0.0069
18 3 7 -5.4955 -6.0858
18 3 8 -4.6607 4.4611
18 3 9 5.9300 -1.6271
18 3 10 -0.5746 1.5887
18 3 11 -2.0942 1.3797
18 4 0 -7.5460 0.0035
18 4 1 -3.8448 -3.1444
18 4 2 -4.4549 -7.9354
18 4 3 -0.8973 -0.7710
18 4 4 -2.3248 -6.9334
18 4 5 4.5458 4.8092
18 4 6 -0.1441 -2.9783
18 4 7 1.9365 4.8809
18 4 8 0.3068 -2.4177
18 4 9 0.4274 3.1997
18 4 10 1.3953 -2.0463
18 5 0 -2.3502 -0.0010
18 5 1 12.2929 -2.0878
18 5 2 4.1318 3.8292
18 5 3 -5.3881 7.0263
18 5 4 -3.1582 -3.6186
18 5 5 -4.5037 7.1265
18 5 6 6.9424 -1.3302
18 5 7 -5.7859 -5.9852
18 5 8 0.8823 1.5473
18 5 9 5.8270 -0.1720
18 5 10 -0.7572 -1.0932
18 6 0 -15.4693 -0.0010
18 6 1 -0.7558 -9.7152
18 6 2 0.4905 -8.3057
18 6 3 6.5087 -1.0791
18 6 4 -2.5691 -8.0169
18 6 5 -1.2436 3.5083
18 6 6 6.7201 -2.9396
18 6 7 4.1024 1.0707
18 6 8 -2.0036 -2.7080
18 6 9 -0.8448 1.7578
18 6 10 1.7584 -1.0535
18 7 0 -4.3470 -0.0017
18 7 1 5.9411 -6.2038
18 7 2 -4.4031 2.5124
18 7 3 -0.2118 4.3624
18 7 4 2.2825 -3.2338
18 7 5 -4.2278 3.0936
18 7 6 4.5655 -2.3100
18 7 7 -1.3386 -4.3978
18 7 8 0.1751 -0.6589
18 7 9 2.4824 0.7787
18 7 10 -0.8642 -0.4267
18 8 0 -7.5813 -0.0032
18 8 1 -0.8019 -0.6974
18 8 2 6.8188 -0.7232
18 8 3 5.0145 1.5693
18 8 4 -1.6737 1.2703
18 8 5 -5.6833 -2.5069
18 8 6 1.0820 3.2492
18 8 7 -1.9637 -3.2916
18 8 8 -2.5004 -2.8486
18 8 9 -1.2242 -0.1052
18 8 10 0.8437 0.4559
18 9 0 4.2088 0.0026
18 9 1 1.4367 -8.1645
18 9 2 -3.2829 1.9326
18 9 3 8.5247 -2.3690
18 9 4 -1.1831 0.5843
18 9 5 -0.1710 2.7315
18 9 6 -2.3947 1.1893
18 9 7 -1.2618 0.5135
18 9 8 1.2861 0.6610
18 9 9 0.7723 0.6503
18 10 0 0.1437 -0.0069
18 10 1 1.2334 1.5855
18 10 2 4.0188 3.0531
18 10 3 2.9585 3.5018
18 10 4 0.1809 5.2910
18 10 5 -5.4213 2.8592
18 10 6 1.5364 3.8217
18 10 7 -1.0219 -4.0589
18 10 8 -1.8115 0.0387
18 10 9 -0.6072 -0.8839
18 11 0 8.1761 0.0031
18 11 1 -0.4885 -4.8151
18 11 2 1.9544 0.7034
18 11 3 9.7225 0.8619
18 11 4 0.8905 2.0105
18 11 5 1.8877 0.7987
18 11 6 -5.1751 2.3891
18 11 7 0.5764 -0.3859
18 11 8 -0.3944 0.9776
18 12 0 2.7608 -0.0032
18 12 1 2.2834 -3.4294
18 12 2 -0.1572 0.3121
18 12 3 2.8801 3.3067
18 12 4 2.3354 0.6830
18 12 5 0.4900 4.2685
18 12 6 0.7606 0.3253
18 12 7 0.0010 0.8669
18 12 8 -0.1030 1.2709
18 13 0 4.1191 0.0015
18 13 1 -4.1702 1.9944
18 13 2 -0.1773 -3.1685
18 13 3 2.2995 0.8818
18 13 4 3.0862 -0.4173
18 13 5 -1.2278 -3.6275
18 13 6 1.6821 0.1102
18 13 7 1.2643 -0.9819
18 14 0 5.0640 -0.0015
18 14 1 3.1626 -3.9916
18 14 2 -1.6546 1.8817
18 14 3 -2.1691 1.5303
18 14 4 -1.8447 0.2379
18 14 5 1.2423 -1.5037
18 14 6 -2.7139 -1.1051
18 15 0 -1.8840 0.0010
18 15 1 -1.2502 2.5079
18 15 2 -0.4495 0.0125
18 15 3 0.1333 0.1639
18 15 4 0.9699 1.2319
18 15 5 0.3058 0.5193
18 15 6 -1.7265 -0.9129
18 16 0 0.8279 0.0035
18 16 1 2.6919 -3.9456
18 16 2 -1.4989 0.8133
18 16 3 1.1894 -0.7945
18 16 4 -0.7671 -0.8581
18 17 0 -5.7941 0.0016
18 17 1 -0.8443 1.5237
18 17 2 -1.8328 -2.1638
18 17 3 -0.5995 0.3729
19 1 0 -11.8570 0.0069
19 1 1 1.8333 -11.1559
19 1 2 5.5866 -1.9595
19 1 3 12.9800 2.1634
19 1 4 -11.1067 -0.4577
19 1 5 1.0695 1.3569
19 1 6 0.6063 0.5171
19 1 7 10.1023 -0.2207
19 1 8 -2.0577 -4.5042
19 1 9 3.7712 4.3005
19 1 10 3.9174 2.2339
19 1 11 1.8808 4.4323
19 2 0 9.5160 0.0019
19 2 1 -14.6038 10.2972
19 2 2 3.5102 2.1479
19 2 3 -3.1934 4.6522
19 2 4 8.4580 5.6048
19 2 5 -2.2139 3.2376
19 2 6 -4.6490 1.8722
19 2 7 3.7801 3.3223
19 2 8 0.6137 -4.0344
19 2 9 -3.5988 -2.3513
19 2 10 -0.0272 -1.8210
19 2 11 4.2646 -0.9362
19 3 0 2.5662 0.0057
19 3 1 2.2393 -4.9640
19 3 2 6.1217 6.8357
19 3 3 5.1495 2.1223
19 3 4 2.3332 1.7452
19 3 5 -4.9422 0.6927
19 3 6 2.5944 -1.0882
19 3 7 0.0479 -1.0564
19 3 8 0.7538 -2.3587
19 3 9 -1.9465 0.6656
19 3 10 -1.3970 0.2498
19 4 0 4.6248 0.0034
19 4 1 -12.1051 5.6851
19 4 2 -2.5236 -1.5632
19 4 3 0.9538 -3.3154
19 4 4 9.1148 3.8479
19 4 5 -0.5071 -2.9090
19 4 6 -3.9034 3.4182
19 4 7 3.4392 5.9275
19 4 8 0.1781 -2.5643
19 4 9 -5.6728 0.8592
19 4 10 -0.7016 0.4646
19 5 0 4.5026 0.0051
19 5 1 -0.1518 9.2959
19 5 2 -0.4432 4.6793
19 5 3 -11.9958 3.2850
19 5 4 4.6042 3.2663
19 5 5 -6.9352 -3.9351
19 5 6 1.2507 -3.2227
19 5 7 -5.8283 -4.2629
19 5 8 3.3056 0.5625
19 5 9 -0.4285 -3.6008
19 5 10 1.1165 2.8879
19 6 0 1.8640 0.0011
19 6 1 -9.7172 3.5861
19 6 2 0.2511 -1.8993
19 6 3 4.8135 -9.3071
19 6 4 0.4376 5.2961
19 6 5 3.4065 -7.5123
19 6 6 -7.1367 2.8916
19 6 7 3.2946 3.3717
19 6 8 -0.1438 -0.6106
19 6 9 -4.8357 -0.0981
19 6 10 0.7777 -0.6683
19 7 0 5.6674 0.0002
19 7 1 -1.6662 6.8673
19 7 2 -10.0855 0.5978
19 7 3 -9.7541 1.3670
19 7 4 -0.0475 -1.1176
19 7 5 2.2383 -0.5693
19 7 6 -2.8248 -1.9489
19 7 7 -3.7760 0.5338
19 7 8 3.8146 1.0613
19 7 9 0.1126 -1.6658
19 7 10 -1.0979 0.2097
19 8 0 -3.9312 0.0006
19 8 1 -1.7486 3.7472
19 8 2 2.3141 -2.0836
19 8 3 -1.1716 -3.1432
19 8 4 -0.7846 2.3603
19 8 5 5.3547 -3.4750
19 8 6 0.8302 -0.7308
19 8 7 2.9713 3.6746
19 8 8 -0.7512 -0.2444
19 8 9 -1.7132 0.7891
19 9 0 6.8998 -0.0002
19 9 1 0.9332 -2.0899
19 9 2 -4.8156 -1.2931
19 9 3 -0.1938 -4.2193
19 9 4 -0.7554 -3.9005
19 9 5 7.7327 -0.6708
19 9 6 -1.4817 -3.7080
19 9 7 2.7655 2.8491
19 9 8 2.0439 3.2979
19 9 9 0.7785 0.4699
19 10 0 -10.3820 0.0023
19 10 1 1.8840 -0.4326
19 10 2 -2.8308 -3.6610
19 10 3 -5.8549 -0.3431
19 10 4 0.3521 -5.6649
19 10 5 2.5178 -0.0790
19 10 6 4.2908 -2.7319
19 10 7 2.1609 1.4607
19 10 8 -0.2866 -0.3276
19 10 9 -0.0170 0.6985
19 11 0 -1.0882 0.0027
19 11 1 -0.6812 0.5790
19 11 2 0.1793 -1.1776
19 11 3 -1.6444 -2.8218
19 11 4 -0.1190 -0.1293
19 11 5 2.5603 -4.7805
19 11 6 0.4966 -0.6775
19 11 7 2.3255 0.5848
19 11 8 -0.0299 -0.2655
19 12 0 -4.8313 0.0001
19 12 1 1.5755 0.6498
19 12 2 1.2509 0.7044
19 12 3 -6.3023 -1.8701
19 12 4 -2.7145 -0.6146
19 12 5 0.8753 2.2267
19 12 6 0.9547 -0.0864
19 12 7 -1.3641 0.7836
19 12 8 -1.5422 -0.3282
19 13 0 -2.1484 -0.0001
19 13 1 -3.1167 1.2379
19 13 2 0.7866 1.3384
19 13 3 0.8249 -2.5309
19 13 4 1.0974 -0.0078
19 13 5 0.0026 -1.9212
19 13 6 1.8671 0.8915
19 13 7 1.7374 0.4936
19 14 0 0.8874 -0.0019
19 14 1 3.0112 -1.3888
19 14 2 1.9618 3.0060
19 14 3 -1.4161 2.3658
19 14 4 -2.6185 0.3304
19 14 5 -1.2975 -0.8989
19 14 6 -1.0230 0.0537
19 15 0 -6.3522 -0.0053
19 15 1 -1.5654 3.1180
19 15 2 0.0697 -2.3870
19 15 3 -0.1903 -0.9747
19 15 4 1.2385 1.6082
19 15 5 -2.4770 2.4277
19 16 0 4.8924 -0.0017
19 16 1 0.9715 0.9204
19 16 2 2.0156 0.9965
19 16 3 -0.2530 0.4994
19 16 4 0.6317 0.0289
19 17 0 -1.5165 -0.0072
19 17 1 -1.6149 0.8842
19 17 2 0.3543 -0.6480
20 0 0 11.1380 -0.0126
20 0 1 -1.2959 8.7701
20 0 2 -4.1398 -0.4716
20 0 3 -7.9372 -0.2063
20 0 4 11.7250 -3.9169
20 0 5 5.4952 1.6850
20 0 6 -0.2516 -8.4822
20 0 7 -7.5474 4.1879
20 0 8 2.2311 -1.5837
20 0 9 -2.8204 -3.2647
20 0 10 -0.8652 -3.5143
20 1 0 2.9759 -0.0109
20 1 1 9.3299 -12.7351
20 1 2 2.6113 2.6447
20 1 3 6.5934 -7.5140
20 1 4 -0.4831 -1.1838
20 1 5 3.2384 -2.1851
20 1 6 4.1252 -0.3854
20 1 7 -3.3799 1.8904
20 1 8 -2.7240 2.4614
20 1 9 -0.0313 2.2480
20 1 10 -1.3740 0.9495
20 2 0 -1.4136 -0.0139
20 2 1 1.0349 5.7381
20 2 2 -9.5494 -5.2332
20 2 3 -8.8797 -3.8227
20 2 4 3.7776 -3.9778
20 2 5 3.7133 -1.0936
20 2 6 2.0194 -0.6818
20 2 7 -4.0053 0.9749
20 2 8 3.0311 2.7370
20 2 9 -0.4774 -0.5126
20 2 10 -0.0966 -1.7708
20 3 0 2.4961 0.0015
20 3 1 14.4108 -15.2137
20 3 2 9.5383 6.2806
20 3 3 3.5540 -5.7090
20 3 4 -5.8463 1.0103
20 3 5 5.4592 -1.3610
20 3 6 4.9817 -1.1408
20 3 7 -1.2916 -2.8396
20 3 8 -2.3488 4.2390
20 3 9 5.3045 2.8693
20 3 10 0.0705 -0.1394
20 4 0 -4.3779 -0.0028
20 4 1 -1.1466 -1.6971
20 4 2 -3.2714 -4.3882
20 4 3 5.9027 -5.1116
20 4 4 -3.8684 0.5965
20 4 5 2.2680 -2.1156
20 4 6 -2.3795 4.3879
20 4 7 0.8132 0.6538
20 4 8 -3.1128 3.4939
20 4 9 0.2369 -0.8953
20 4 10 0.1628 -1.1203
20 5 0 0.0926 0.0055
20 5 1 10.4422 -4.8465
20 5 2 2.0246 1.8696
20 5 3 -3.0631 8.0718
20 5 4 -6.1389 -3.1973
20 5 5 -0.3568 4.9044
20 5 6 4.0485 -1.5600
20 5 7 -2.0911 -3.8189
20 5 8 -0.3527 2.7243
20 5 9 4.8815 0.4261
20 5 10 -0.1341 1.3435
20 6 0 -0.2239 -0.0017
20 6 1 -0.8966 -2.8652
20 6 2 10.4467 3.2832
20 6 3 7.8339 -0.3108
20 6 4 -2.2559 6.4293
20 6 5 -1.7205 1.0109
20 6 6 -1.0440 7.6760
20 6 7 1.5797 -0.0109
20 6 8 -3.0748 0.7743
20 6 9 0.2379 1.5792
20 6 10 -0.6509 -1.3125
20 7 0 -1.2000 0.0048
20 7 1 5.6045 -2.5575
20 7 2 -5.0855 0.8810
20 7 3 -0.2690 7.1740
20 7 4 -4.2804 -6.7693
20 7 5 -4.3186 8.4365
20 7 6 4.8612 -3.1625
20 7 7 -3.4264 -3.4136
20 7 8 1.2579 0.9032
20 7 9 2.5983 -2.0283
20 8 0 -5.9371 0.0021
20 8 1 -0.3050 -0.0270
20 8 2 7.0396 2.3336
20 8 3 2.7958 6.7245
20 8 4 3.3708 1.7848
20 8 5 -7.9586 1.8177
20 8 6 1.8575 1.8307
20 8 7 0.6040 -3.7718
20 8 8 -4.3955 -1.6276
20 8 9 0.0138 -0.3438
20 9 0 3.1641 -0.0023
20 9 1 -1.2566 3.0730
20 9 2 -3.2260 0.0155
20 9 3 1.5864 3.8922
20 9 4 0.3596 -2.3074
20 9 5 -7.1868 -0.4347
20 9 6 -2.6446 -0.3964
20 9 7 -4.2116 -3.5222
20 9 8 1.6645 -0.3194
20 9 9 0.3526 -0.5276
20 10 0 -4.4315 0.0024
20 10 1 0.2171 -1.0625
20 10 2 2.0831 -1.4194
20 10 3 0.5729 2.3828
20 10 4 -0.1215 0.5631
20 10 5 -3.9295 1.7987
20 10 6 0.1724 1.0876
20 10 7 -1.2394 0.0944
20 10 8 -0.2165 -2.8406
20 11 0 5.1533 -0.0044
20 11 1 -2.4563 1.4435
20 11 2 -1.4680 1.5837
20 11 3 4.1220 -0.6454
20 11 4 0.7621 2.5266
20 11 5 -3.9191 -1.9542
20 11 6 -1.7315 -1.4589
20 11 7 0.1983 -2.1810
20 11 8 2.6621 -0.6411
20 12 0 -0.4397 0.0056
20 12 1 4.2772 -2.9884
20 12 2 -1.3870 -0.7310
20 12 3 1.9260 1.7604
20 12 4 -2.9295 -0.5855
20 12 5 0.4658 3.1179
20 12 6 -4.0215 -1.0496
20 12 7 -2.9712 -0.7707
20 13 0 1.0198 -0.0001
20 13 1 -1.4248 -1.6144
20 13 2 -1.2487 -1.3044
20 13 3 5.2433 -1.3477
20 13 4 4.0102 -0.2038
20 13 5 2.9506 2.3540
20 13 6 -0.4593 0.8730
20 13 7 0.8249 1.7675
20 14 0 3.0871 0.0025
20 14 1 1.2739 -0.1604
20 14 2 -1.6738 -0.8953
20 14 3 0.4470 2.7617
20 14 4 -0.4182 -2.3261
20 14 5 0.8991 -1.2408
20 14 6 0.2960 -1.7362
20 15 0 -0.0662 -0.0006
20 15 1 -2.1404 -0.7030
20 15 2 0.7380 -1.7161
20 15 3 -0.1809 -2.5025
20 15 4 0.5747 0.9596
20 15 5 0.0567 -0.0806
20 16 0 5.7710 0.0050
20 16 1 1.0217 -0.0828
20 16 2 0.3423 2.6845
20 16 3 0.8209 0.2333
20 16 4 -1.4983 1.0072
20 17 0 -2.2927 -0.0003
20 17 1 0.1948 -1.8104
21 1 0 -7.7426 0.0071
21 1 1 -1.3255 -5.3940
21 1 2 4.5228 -0.0702
21 1 3 4.9803 0.9611
21 1 4 -7.7530 -1.1771
21 1 5 -11.0228 -2.7208
21 1 6 0.8468 1.8175
21 1 7 0.7755 -4.4098
21 1 8 0.1326 -1.1502
21 1 9 -0.8908 0.9145
21 1 10 1.3790 2.5002
21 2 0 -14.4516 -0.0044
21 2 1 -10.1825 8.0818
21 2 2 -16.8445 -10.2211
21 2 3 -2.8927 2.8497
21 2 4 -1.1542 -4.5485
21 2 5 -3.9144 -0.6107
21 2 6 -4.1100 -0.8717
21 2 7 3.6541 1.2915
21 2 8 6.1243 -3.3468
21 2 9 -1.3484 -2.0547
21 2 10 2.5354 0.6178
21 3 0 5.0899 -0.0033
21 3 1 -1.6842 2.1735
21 3 2 6.5948 4.6391
21 3 3 -0.8936 8.2880
21 3 4 -2.7477 3.5782
21 3 5 -2.2080 1.9307
21 3 6 -2.1614 -1.5200
21 3 7 4.2478 -2.1697
21 3 8 -1.6064 -2.4782
21 3 9 0.2815 -0.8110
21 3 10 0.4667 1.0936
21 4 0 -6.3119 -0.0061
21 4 1 -11.4696 2.9455
21 4 2 -9.8776 -5.4975
21 4 3 5.0863 -3.4768
21 4 4 5.4151 -0.9837
21 4 5 0.5260 -0.2803
21 4 6 -5.2660 -0.4340
21 4 7 3.1499 3.9909
21 4 8 3.7421 -5.0894
21 4 9 -5.0599 -0.1272
21 4 10 -0.6100 -2.4196
21 5 0 5.8264 -0.0017
21 5 1 3.9226 0.0614
21 5 2 -2.7579 1.8731
21 5 3 -2.2876 2.7901
21 5 4 3.9091 -2.2293
21 5 5 6.5660 2.0043
21 5 6 0.8009 -2.6380
21 5 7 2.4391 1.5806
21 5 8 1.0220 -1.2531
21 5 9 1.4950 1.0876
21 5 10 -1.5785 1.3653
21 6 0 1.2195 -0.0023
21 6 1 -6.5247 4.0593
21 6 2 4.7230 -2.0045
21 6 3 0.0416 -6.8116
21 6 4 9.8472 5.0845
21 6 5 2.4705 -7.5938
21 6 6 -3.5500 0.9897
21 6 7 2.9778 2.8732
21 6 8 -0.7337 -2.1737
21 6 9 -1.9039 0.8934
21 7 0 5.4077 0.0004
21 7 1 2.3208 -2.6707
21 7 2 -5.9680 -2.7067
21 7 3 -0.3286 -8.7473
21 7 4 0.1455 -2.3475
21 7 5 8.1686 -1.6195
21 7 6 -2.4591 -2.2927
21 7 7 0.4199 2.1399
21 7 8 2.4925 0.7712
21 7 9 0.2867 0.1551
21 8 0 0.6801 0.0014
21 8 1 -3.1305 4.5003
21 8 2 7.4353 -0.0953
21 8 3 -5.1247 -1.7179
21 8 4 4.1146 6.7742
21 8 5 3.3968 -3.4906
21 8 6 -1.6599 4.9222
21 8 7 2.0430 1.9701
21 8 8 -2.8223 -0.8903
21 8 9 -1.0486 0.2975
21 9 0 5.5422 -0.0006
21 9 1 -0.3171 1.8522
21 9 2 -2.5376 0.0043
21 9 3 -2.1251 -6.9648
21 9 4 -1.5702 0.9275
21 9 5 4.8867 -2.6962
21 9 6 0.0893 -0.6705
21 9 7 -1.1134 2.1695
21 9 8 1.0844 1.9588
21 9 9 -1.3685 0.4578
21 10 0 0.6433 0.0012
21 10 1 1.0451 0.0537
21 10 2 3.5652 0.5823
21 10 3 -4.3976 -0.2833
21 10 4 -2.5612 2.1039
21 10 5 4.7073 1.4111
21 10 6 0.5896 3.8777
21 10 7 1.8616 3.1352
21 10 8 -3.7018 1.8796
21 11 0 -0.1300 -0.0036
21 11 1 -3.0914 3.9484
21 11 2 -2.7040 0.6780
21 11 3 -3.0534 0.7708
21 11 4 1.8789 -2.7305
21 11 5 0.5648 -0.6624
21 11 6 1.7525 -1.8353
21 11 7 0.8843 0.8984
21 11 8 1.9151 1.3977
21 12 0 -4.4670 0.0031
21 12 1 2.2681 1.2200
21 12 2 0.7968 -1.1699
21 12 3 -4.4414 2.6188
21 12 4 -2.9486 -0.4575
21 12 5 -2.1643 -0.7186
21 12 6 2.3548 -0.1604
21 12 7 -1.3332 -0.8298
21 13 0 -2.3795 -0.0007
21 13 1 -3.7710 3.2589
21 13 2 2.2098 -0.6274
21 13 3 -2.8603 -2.4069
21 13 4 2.3383 1.9932
21 13 5 -0.6307 1.0550
21 13 6 2.3402 2.4762
21 14 0 -1.7250 0.0032
21 14 1 1.2576 -0.1659
21 14 2 -1.8673 1.1557
21 14 3 -0.7469 0.8144
21 14 4 -1.8342 -2.0532
21 14 5 -0.6547 -1.9670
21 15 0 -2.0719 0.0015
21 15 1 -1.5240 -1.4416
21 15 2 1.8565 -0.4751
21 15 3 -0.0865 -0.7975
21 15 4 0.6369 0.0417
21 16 0 -0.8680 0.0008
21 16 1 1.8828 -0.4603
21 16 2 -1.9510 0.3989
21 16 3 0.4744 0.2309
22 0 0 8.2570 -0.0018
22 0 1 -0.9829 10.5116
22 0 2 -3.0007 4.5072
22 0 3 -11.2081 3.2030
22 0 4 6.0169 11.3923
22 0 5 7.5929 3.2723
22 0 6 -4.4138 6.3828
22 0 7 0.4576 0.5919
22 0 8 -0.7550 6.0466
22 0 9 2.4971 -2.7786
22 0 10 -4.0008 -1.1881
22 1 0 6.1641 0.0072
22 1 1 2.3812 2.4006
22 1 2 9.4336 5.9195
22 1 3 0.9008 3.7671
22 1 4 1.0030 2.2963
22 1 5 2.3479 2.0079
22 1 6 0.3730 -2.1147
22 1 7 -2.6269 -2.6293
22 1 8 -3.9847 0.3115
22 1 9 1.6981 -0.5230
22 1 10 -0.6461 0.3449
22 2 0 4.8145 0.0066
22 2 1 0.3423 1.1943
22 2 2 -4.0754 -0.3137
22 2 3 -2.0995 -4.0587
22 2 4 6.2185 1.7551
22 2 5 5.7821 1.4993
22 2 6 -0.7319 2.0118
22 2 7 -4.3724 4.0681
22 2 8 -1.7589 2.9675
22 2 9 0.4340 -1.1732
22 2 10 -1.8915 -0.4065
22 3 0 5.5862 0.0002
22 3 1 9.7602 5.2907
22 3 2 9.2368 6.5383
22 3 3 -5.6986 6.5600
22 3 4 -3.8165 -0.1335
22 3 5 -0.5373 2.5465
22 3 6 6.3501 -0.1583
22 3 7 -4.9002 -4.8576
22 3 8 -3.0448 3.1325
22 3 9 2.1723 -0.7867
22 3 10 -0.6611 1.2417
22 4 0 -6.1145 0.0008
22 4 1 0.8460 -4.8704
22 4 2 0.6028 -4.9090
22 4 3 3.2039 -7.5151
22 4 4 1.1225 -4.6065
22 4 5 -0.0643 -0.4329
22 4 6 2.8363 -2.4850
22 4 7 -4.0784 1.7753
22 4 8 1.4731 -1.6202
22 4 9 -0.5494 1.4389
22 4 10 1.0225 -1.9743
22 5 0 -2.4426 -0.0047
22 5 1 7.5689 -1.5924
22 5 2 -0.5775 1.6628
22 5 3 -2.6521 3.5035
22 5 4 -8.6789 -5.1323
22 5 5 -4.6626 2.7647
22 5 6 5.2866 -2.3920
22 5 7 -4.1624 -4.4954
22 5 8 -2.4658 4.0540
22 5 9 1.5854 -2.0282
22 6 0 -8.7035 0.0002
22 6 1 -3.1550 0.4247
22 6 2 0.7518 -4.1181
22 6 3 0.6823 3.4649
22 6 4 -2.6927 -3.9898
22 6 5 -6.6379 -1.2995
22 6 6 0.1571 -2.5670
22 6 7 1.4139 -0.3632
22 6 8 -1.0942 -1.3663
22 6 9 -1.7027 1.1556
22 7 0 4.5116 -0.0078
22 7 1 4.3610 -7.9931
22 7 2 -2.9173 3.4231
22 7 3 3.3372 -0.9792
22 7 4 -9.5255 -3.1879
22 7 5 -1.2228 3.5385
22 7 6 0.7719 -1.7619
22 7 7 -2.8053 -0.2798
22 7 8 2.3880 1.4145
22 7 9 1.3292 0.8420
22 8 0 -7.7026 0.0030
22 8 1 -0.9311 -2.2401
22 8 2 0.8747 0.4346
22 8 3 2.4721 7.6198
22 8 4 -3.7372 0.0228
22 8 5 -5.5707 4.5147
22 8 6 2.0208 0.3486
22 8 7 1.3543 -0.9646
22 8 8 -0.4836 -1.2892
22 8 9 0.9894 -1.0049
22 9 0 2.6049 -0.0027
22 9 1 1.7357 -6.0109
22 9 2 -3.7891 2.9670
22 9 3 7.5210 0.5192
22 9 4 2.1660 -3.1034
22 9 5 -1.7402 3.0377
22 9 6 0.6580 -4.2600
22 9 7 -0.3729 -1.9721
22 9 8 3.2902 -0.0762
22 10 0 -0.0254 -0.0017
22 10 1 1.0193 -1.7440
22 10 2 3.6881 0.6672
22 10 3 2.0113 4.5146
22 10 4 1.5848 2.3063
22 10 5 -2.6816 0.3771
22 10 6 -1.0698 3.7861
22 10 7 0.1058 -1.8630
22 10 8 -2.1833 -0.0294
22 11 0 3.8698 -0.0019
22 11 1 -1.6218 -1.5332
22 11 2 0.8297 1.0271
22 11 3 5.8426 -0.5582
22 11 4 4.6549 0.5026
22 11 5 1.1739 -0.4096
22 11 6 -1.4479 -1.7934
22 11 7 1.0683 -0.0840
22 12 0 5.3938 -0.0036
22 12 1 2.5455 -2.4675
22 12 2 2.0876 1.4374
22 12 3 2.3045 -1.0274
22 12 4 -1.3900 1.4401
22 12 5 -2.3399 -1.9531
22 12 6 -0.7343 -0.7125
22 12 7 -0.5126 -1.9826
22 13 0 3.5313 -0.0008
22 13 1 -1.5936 0.7604
22 13 2 0.7426 -0.3593
22 13 3 0.1968 -1.4920
22 13 4 0.5959 2.1231
22 13 5 0.9516 1.1638
22 13 6 -3.1781 1.8181
22 14 0 1.2898 -0.0062
22 14 1 3.5979 -1.4596
22 14 2 -2.4023 1.7368
22 14 3 1.7352 0.5810
22 14 4 -0.7105 -0.9251
22 14 5 1.7134 0.2236
22 15 0 -1.0280 -0.0012
22 15 1 -2.9408 3.2205
22 15 2 0.3294 -1.6621
22 15 3 -1.0515 0.5822
22 15 4 0.5859 -0.8379
22 16 0 0.5677 0.0003
22 16 1 0.0262 0.4131
22 16 2 -1.1266 0.8277
23 1 0 -2.2184 0.0013
23 1 1 2.9485 -8.0523
23 1 2 7.0389 0.5839
23 1 3 13.7027 -0.6513
23 1 4 -3.5907 -5.7249
23 1 5 1.1553 -0.7831
23 1 6 2.2144 -4.4760
23 1 7 7.0181 -0.1385
23 1 8 -0.6458 -5.9871
23 1 9 -0.3274 4.5678
23 1 10 2.1843 -0.6709
23 2 0 3.2980 0.0025
23 2 1 -6.0566 -3.6275
23 2 2 -0.2372 -5.3257
23 2 3 0.5744 -6.9216
23 2 4 6.3563 0.1252
23 2 5 -3.4518 -3.4362
23 2 6 -3.8894 2.9948
23 2 7 1.3604 3.9606
23 2 8 1.3878 -2.2205
23 2 9 -2.5977 1.4395
23 2 10 -0.6713 -1.4056
23 3 0 -2.1730 0.0043
23 3 1 -1.4274 1.3583
23 3 2 -1.3212 2.3709
23 3 3 -1.7721 3.7809
23 3 4 -4.2667 0.1996
23 3 5 -5.3140 -2.8929
23 3 6 0.0524 0.8629
23 3 7 3.1002 -2.1038
23 3 8 1.5791 0.6175
23 3 9 -0.2708 -0.4399
23 3 10 1.0604 1.7978
23 4 0 7.1438 0.0057
23 4 1 -9.2871 1.8742
23 4 2 1.2299 -2.6701
23 4 3 -0.2692 -2.7438
23 4 4 7.6406 6.3618
23 4 5 -0.8441 -3.2545
23 4 6 -7.0462 3.6701
23 4 7 3.6638 3.5387
23 4 8 -0.9220 -1.4365
23 4 9 -0.9906 0.4606
23 5 0 4.4435 -0.0025
23 5 1 -2.1154 3.8323
23 5 2 -2.9262 4.5538
23 5 3 -7.1169 2.3532
23 5 4 -0.6408 5.9908
23 5 5 -2.8926 1.1088
23 5 6 -1.0874 3.7875
23 5 7 -2.5081 -2.4255
23 5 8 1.3110 2.2077
23 5 9 0.0361 -1.6812
23 6 0 -3.2164 0.0042
23 6 1 -5.7816 5.6327
23 6 2 -1.3372 -1.4057
23 6 3 -0.0459 1.9671
23 6 4 8.1774 4.9008
23 6 5 4.3820 -1.0423
23 6 6 -2.9325 3.7100
23 6 7 4.7613 3.5976
23 6 8 0.3335 -2.7402
23 6 9 -1.2778 0.7362
23 7 0 7.3583 -0.0038
23 7 1 1.2045 3.9446
23 7 2 -0.4942 2.1925
23 7 3 -4.6115 -3.0963
23 7 4 5.5841 1.3487
23 7 5 3.9112 -1.5107
23 7 6 1.2726 -1.2497
23 7 7 -4.0462 1.1354
23 7 8 2.2715 0.7842
23 7 9 0.2158 -0.6394
23 8 0 -9.8659 0.0032
23 8 1 -1.4144 3.2046
23 8 2 -1.0883 -5.9598
23 8 3 -2.3385 -0.8321
23 8 4 2.6578 0.5960
23 8 5 1.8722 -3.1671
23 8 6 -0.3549 1.2369
23 8 7 1.5802 0.1850
23 8 8 -0.9460 -1.0155
23 9 0 2.3822 -0.0019
23 9 1 0.8336 2.9791
23 9 2 -1.3457 -0.6056
23 9 3 -1.5000 -4.7097
23 9 4 2.4154 -2.0307
23 9 5 5.4348 -2.0465
23 9 6 0.0944 -2.1758
23 9 7 -1.1421 0.3924
23 9 8 1.0196 -0.3798
23 10 0 -7.1052 0.0023
23 10 1 0.3581 1.5886
23 10 2 0.5718 -5.1848
23 10 3 -5.5635 -4.5112
23 10 4 -3.7163 -0.7520
23 10 5 0.9301 -2.9696
23 10 6 2.5722 2.0298
23 10 7 -0.5605 0.2921
23 10 8 -4.8599 0.5235
23 11 0 -1.3383 0.0033
23 11 1 -1.4440 -0.2525
23 11 2 -3.3593 -0.2872
23 11 3 -0.7710 -3.3349
23 11 4 -2.1712 -0.9520
23 11 5 4.4750 0.6696
23 11 6 -0.3337 -0.9343
23 11 7 1.9921 2.6862
23 12 0 -2.1028 -0.0029
23 12 1 1.9466 -1.2160
23 12 2 -0.5634 0.8994
23 12 3 -2.3973 0.9644
23 12 4 -1.9253 -3.2153
23 12 5 -0.9637 -0.4195
23 12 6 1.8795 -1.0790
23 13 0 -3.8673 0.0050
23 13 1 -1.8082 -1.0992
23 13 2 -0.4411 -1.7020
23 13 3 -0.8660 0.8170
23 13 4 -0.4836 0.7941
23 13 5 -0.0723 0.0066
23 13 6 -0.2455 0.7923
23 14 0 -0.4613 -0.0027
23 14 1 3.0328 -1.4508
23 14 2 0.6182 1.9366
23 14 3 0.2829 1.6186
23 14 4 0.2925 1.5635
23 14 5 -0.4120 0.8192
23 15 0 -1.2128 0.0027
23 15 1 -1.9461 2.1572
23 15 2 1.4110 -1.7891
23 15 3 0.0016 -0.7424
23 16 0 3.5238 -0.0019
23 16 1 0.7113 -2.4286
24 0 0 -2.7604 -0.0056
24 0 1 -0.2985 1.8188
24 0 2 -11.0141 -8.4701
24 0 3 -14.3777 -3.3069
24 0 4 1.1636 -3.2268
24 0 5 -4.6479 -0.4198
24 0 6 2.9949 -0.2587
24 0 7 -9.5286 2.3782
24 0 8 3.1390 4.2192
24 0 9 -2.4788 -4.0617
24 1 0 -3.7702 -0.0111
24 1 1 3.7308 -1.9426
24 1 2 -1.8859 4.0181
24 1 3 -0.0425 0.4651
24 1 4 -5.3650 2.7028
24 1 5 2.5565 0.6064
24 1 6 2.1837 1.6218
24 1 7 2.0270 -1.7881
24 1 8 1.4076 3.1558
24 1 9 1.0383 0.7900
24 2 0 0.5131 -0.0044
24 2 1 -0.3657 2.1567
24 2 2 -3.0865 -3.2792
24 2 3 -5.7537 -2.5016
24 2 4 3.2141 0.5399
24 2 5 2.4740 1.0368
24 2 6 -1.4811 -2.0745
24 2 7 -5.9024 0.2593
24 2 8 0.5940 1.2987
24 2 9 1.1615 -1.6223
24 3 0 -4.3497 0.0008
24 3 1 7.3244 -9.1689
24 3 2 -2.3490 7.7117
24 3 3 4.0899 -0.4726
24 3 4 -9.7507 0.3384
24 3 5 5.9977 3.1553
24 3 6 3.9919 -2.1279
24 3 7 -0.5950 -0.3914
24 3 8 -0.4754 3.3042
24 3 9 1.6362 0.3820
24 4 0 1.1182 0.0035
24 4 1 2.9403 1.5243
24 4 2 2.5180 -0.3301
24 4 3 6.0772 0.8931
24 4 4 2.0441 0.9420
24 4 5 5.9906 2.6267
24 4 6 -0.4659 1.7156
24 4 7 1.4249 1.1819
24 4 8 -1.4088 -0.6448
24 4 9 0.6475 -0.4549
24 5 0 0.4709 0.0036
24 5 1 9.1745 -7.4187
24 5 2 4.0696 3.1575
24 5 3 3.2815 -1.6733
24 5 4 -6.5811 -3.5352
24 5 5 1.5511 2.1922
24 5 6 6.8796 -3.0613
24 5 7 -4.5902 -2.4199
24 5 8 1.4782 0.5424
24 5 9 1.8508 0.5858
24 6 0 -4.5025 0.0051
24 6 1 0.3476 -2.1760
24 6 2 2.6156 -0.2956
24 6 3 8.3464 0.2976
24 6 4 -1.8490 -0.2702
24 6 5 -0.2227 -0.7944
24 6 6 0.1353 2.2982
24 6 7 4.2668 -1.7977
24 6 8 -3.5298 0.4732
24 6 9 -0.6290 -0.8206
24 7 0 7.7002 0.0038
24 7 1 2.7624 1.7143
24 7 2 1.8292 2.5050
24 7 3 -1.4275 2.6227
24 7 4 -3.3383 -6.0571
24 7 5 -4.1270 0.8714
24 7 6 1.7393 -4.2258
24 7 7 -2.7000 -2.9519
24 7 8 -0.7632 2.1890
24 8 0 -1.3921 0.0018
24 8 1 -1.2015 -4.2696
24 8 2 3.6705 -0.5844
24 8 3 1.7023 2.0104
24 8 4 -4.5800 1.8862
24 8 5 -6.3510 -1.1649
24 8 6 -2.7568 2.6965
24 8 7 1.6355 -1.9322
24 8 8 -1.4007 0.5315
24 9 0 6.0492 0.0042
24 9 1 -1.0687 2.3104
24 9 2 -2.4818 4.8378
24 9 3 1.3879 4.3623
24 9 4 -3.1564 -0.0243
24 9 5 -3.7708 3.9625
24 9 6 -1.8480 -2.3503
24 9 7 -1.3508 -0.2279
24 9 8 3.0788 0.1777
24 10 0 -1.7313 -0.0002
24 10 1 0.7585 -2.5065
24 10 2 1.2723 -0.5916
24 10 3 0.2464 3.3708
24 10 4 0.6183 -0.5534
24 10 5 -5.7148 2.0846
24 10 6 0.2594 0.4259
24 10 7 -0.5199 -1.3838
24 11 0 2.1460 0.0034
24 11 1 -1.7352 0.7014
24 11 2 -3.2958 2.6744
24 11 3 2.1641 2.7476
24 11 4 1.2903 2.6245
24 11 5 -0.7063 1.1973
24 11 6 -3.4642 0.2310
24 11 7 -0.1270 -0.0559
24 12 0 -0.6979 0.0004
24 12 1 2.0737 2.2417
24 12 2 0.4738 0.0981
24 12 3 2.3271 3.4317
24 12 4 1.9113 -2.0327
24 12 5 -0.8683 0.7279
24 12 6 0.3611 -0.8579
24 13 0 1.3122 0.0064
24 13 1 -3.0336 0.8127
24 13 2 0.7732 -2.1429
24 13 3 1.2681 -2.4998
24 13 4 1.3983 0.4219
24 13 5 0.5562 -0.9744
24 14 0 2.8588 -0.0015
24 14 1 1.2045 -0.2940
24 14 2 0.1510 1.0878
24 14 3 -0.1505 0.4474
24 14 4 -0.3128 0.1661
24 15 0 -2.2126 -0.0006
24 15 1 0.0409 0.0173
24 15 2 -0.5925 -2.1222
24 15 3 1.6560 -3.6183
25 1 0 -3.3269 -0.0031
25 1 1 -3.4343 3.3361
25 1 2 2.3879 6.4243
25 1 3 4.2876 6.5334
25 1 4 -3.4778 3.7195
25 1 5 -3.9129 -0.6583
25 1 6 -1.7422 3.8767
25 1 7 5.5432 -3.7665
25 1 8 -1.0797 -0.7433
25 1 9 0.2367 0.2434
25 2 0 -2.0876 0.0001
25 2 1 -3.2093 9.2606
25 2 2 -2.2233 -8.6934
25 2 3 1.1141 4.3691
25 2 4 7.4849 -4.3735
25 2 5 -1.4111 0.0626
25 2 6 -2.2709 -3.3538
25 2 7 1.9646 0.1558
25 2 8 0.6046 -5.1276
25 2 9 -0.6276 -0.6101
25 3 0 0.4275 -0.0062
25 3 1 -1.2992 -3.2146
25 3 2 3.1035 0.2423
25 3 3 0.8614 -0.0725
25 3 4 -1.3116 -2.2744
25 3 5 -2.5147 -1.7993
25 3 6 0.8861 -0.8861
25 3 7 2.5249 -0.3826
25 3 8 -0.1244 -1.8903
25 3 9 -1.6560 1.8563
25 4 0 -6.4462 -0.0008
25 4 1 -6.9563 7.9864
25 4 2 -6.9490 -8.8281
25 4 3 -1.1169 2.0322
25 4 4 7.6219 -5.2866
25 4 5 -2.7098 -3.0206
25 4 6 -4.0823 -0.6164
25 4 7 2.3752 0.9309
25 4 8 1.9858 -2.3537
25 4 9 -1.5635 -1.5153
25 5 0 5.9804 -0.0032
25 5 1 0.7433 -2.7869
25 5 2 1.0217 -2.6958
25 5 3 -5.6294 -2.1916
25 5 4 1.2668 -3.0803
25 5 5 -0.4092 -2.1138
25 5 6 -0.5723 -3.8114
25 5 7 -1.6388 1.1784
25 5 8 -0.2816 0.7395
25 5 9 1.5288 2.0156
25 6 0 -4.8694 -0.0062
25 6 1 -6.5851 0.2596
25 6 2 -3.4444 -3.9399
25 6 3 -2.4459 -3.3626
25 6 4 3.7546 5.7431
25 6 5 0.1575 -1.9084
25 6 6 -6.0101 4.8046
25 6 7 3.8286 1.2601
25 6 8 -0.2677 -0.9474
25 7 0 3.5908 0.0012
25 7 1 1.4038 2.4034
25 7 2 -3.2645 1.4326
25 7 3 -3.0019 -1.4585
25 7 4 1.8905 -0.7190
25 7 5 7.1638 3.2745
25 7 6 0.4000 -2.1014
25 7 7 -0.3818 3.7258
25 7 8 0.5576 -1.3276
25 8 0 -0.2676 -0.0046
25 8 1 -0.5454 -3.7309
25 8 2 5.1145 -1.1925
25 8 3 -0.7547 -2.9173
25 8 4 5.6919 5.6426
25 8 5 2.0409 -1.8688
25 8 6 -0.0615 4.0097
25 8 7 1.5413 2.0435
25 8 8 -1.3302 -0.6956
25 9 0 -0.6589 0.0007
25 9 1 -0.0426 2.9070
25 9 2 -5.5029 1.2527
25 9 3 -0.1489 -2.1437
25 9 4 0.9546 0.6740
25 9 5 5.3362 0.0715
25 9 6 0.1322 -0.5023
25 9 7 -0.6081 2.0878
25 10 0 -0.5927 -0.0075
25 10 1 1.7886 1.5019
25 10 2 6.4896 -2.3066
25 10 3 -1.3294 0.1319
25 10 4 2.8066 -0.8614
25 10 5 3.0236 -0.8927
25 10 6 2.6148 2.6708
25 10 7 0.3520 0.7285
25 11 0 0.0866 0.0002
25 11 1 -2.7524 1.8966
25 11 2 0.1537 -0.9825
25 11 3 -2.5869 -3.8343
25 11 4 -0.4450 2.3654
25 11 5 1.7452 -1.4622
25 11 6 1.5031 0.1189
25 12 0 -0.9367 -0.0035
25 12 1 2.2430 1.4202
25 12 2 0.7967 -0.4404
25 12 3 -0.7174 0.5903
25 12 4 -1.7869 -1.3165
25 12 5 0.0287 0.8128
25 12 6 3.0354 -0.0134
25 13 0 1.4333 -0.0020
25 13 1 -1.9299 -0.5024
25 13 2 1.4397 -0.3014
25 13 3 -2.5664 -2.6412
25 13 4 0.6481 -0.2881
25 13 5 0.2936 -1.5164
25 14 0 -0.7258 -0.0007
25 14 1 1.0145 -2.1140
25 14 2 -2.0200 1.4705
25 14 3 -1.1979 3.1821
25 15 0 -2.4418 0.0021
25 15 1 0.5795 -0.1497
26 0 0 12.7097 0.0150
26 0 1 4.6644 -0.9920
26 0 2 4.9572 -1.1357
26 0 3 0.2148 -4.2652
26 0 4 6.6323 0.5462
26 0 5 8.6895 2.3218
26 0 6 -0.2325 -2.6280
26 0 7 -5.5137 3.9722
26 0 8 -3.8164 1.0164
26 0 9 1.9555 -0.4807
26 1 0 2.1761 0.0005
26 1 1 0.7198 -3.3347
26 1 2 2.8643 1.4394
26 1 3 -3.0832 -1.5834
26 1 4 -3.4701 -0.8062
26 1 5 -2.3555 -0.0874
26 1 6 3.4572 1.8665
26 1 7 -2.9542 -0.0993
26 1 8 -2.1694 2.7940
26 1 9 -0.5884 -0.7239
26 2 0 4.7209 0.0025
26 2 1 2.8235 2.5249
26 2 2 -0.1352 -1.1287
26 2 3 -2.8812 -3.1521
26 2 4 3.0498 1.4742
26 2 5 3.0034 0.9087
26 2 6 0.4954 0.8730
26 2 7 -2.3812 2.0000
26 2 8 0.9082 1.9604
26 2 9 0.7855 -0.2351
26 3 0 7.8694 -0.0034
26 3 1 2.7821 -3.7325
26 3 2 8.3216 7.1298
26 3 3 -5.3644 -2.8450
26 3 4 -6.7929 3.4430
26 3 5 -2.4612 0.2238
26 3 6 2.4265 0.2831
26 3 7 -5.6943 -2.7568
26 3 8 -1.9056 2.9553
26 3 9 0.7722 0.1578
26 4 0 -8.4163 -0.0016
26 4 1 -1.7391 -0.2520
26 4 2 -7.2249 0.8709
26 4 3 -0.7443 -0.5768
26 4 4 -1.7385 1.1052
26 4 5 -1.5923 2.9013
26 4 6 -0.9666 -0.2391
26 4 7 -1.1825 0.8154
26 4 8 1.2836 0.3755
26 5 0 6.3176 -0.0041
26 5 1 5.3948 1.5895
26 5 2 5.6277 7.2358
26 5 3 -0.7392 3.9097
26 5 4 -5.9043 1.0875
26 5 5 -1.3003 3.9111
26 5 6 3.4616 -1.9504
26 5 7 -2.9030 -1.2902
26 5 8 -1.2679 1.2441
26 6 0 -8.0296 -0.0044
26 6 1 -1.7473 -3.3207
26 6 2 -0.6301 -1.4031
26 6 3 4.4905 0.1340
26 6 4 -2.3495 0.4181
26 6 5 -4.3253 0.0555
26 6 6 1.3754 0.6314
26 6 7 -0.3413 -0.8334
26 6 8 2.5376 -1.8616
26 7 0 -0.9729 -0.0015
26 7 1 3.1865 0.4528
26 7 2 -4.2558 3.5331
26 7 3 4.3353 1.2786
26 7 4 -5.4703 -5.1002
26 7 5 0.8851 2.3691
26 7 6 4.6902 -3.8118
26 7 7 -2.0895 -0.5634
26 7 8 -0.1860 0.3491
26 8 0 -0.8004 -0.0036
26 8 1 -0.4485 -1.2750
26 8 2 5.0706 -2.5583
26 8 3 1.1449 3.9197
26 8 4 1.0780 -2.6143
26 8 5 -6.0402 -1.8541
26 8 6 1.0187 0.1614
26 8 7 1.1877 -2.3027
26 9 0 0.2186 0.0036
26 9 1 0.2257 -4.0675
26 9 2 -4.8678 1.4746
26 9 3 2.6530 -2.0594
26 9 4 -3.4744 -1.0455
26 9 5 -0.2951 -1.4966
26 9 6 -1.2542 -3.3468
26 9 7 -0.0083 -0.8345
26 10 0 2.4776 0.0004
26 10 1 1.5268 -0.1680
26 10 2 4.5930 0.1305
26 10 3 2.0898 3.3509
26 10 4 -0.6500 -1.2010
26 10 5 -2.2984 0.0281
26 10 6 -0.6255 0.0385
26 11 0 2.8265 0.0004
26 11 1 -1.4048 -5.4788
26 11 2 -0.7661 0.9052
26 11 3 -0.2192 -3.0454
26 11 4 0.9798 1.1387
26 11 5 -1.7984 -0.2213
26 11 6 -2.2024 -1.4674
26 12 0 0.0481 0.0001
26 12 1 2.2782 -1.9844
26 12 2 -2.4737 2.2894
26 12 3 2.2699 1.7731
26 12 4 -2.0472 0.6736
26 12 5 -0.7829 0.5848
26 13 0 0.2419 -0.0022
26 13 1 -1.3188 2.7857
26 13 2 0.4926 -0.5747
26 13 3 -0.0585 -0.3865
26 13 4 2.4472 0.2801
26 14 0 0.6040 -0.0005
26 14 1 -0.3649 0.2252
26 14 2 -0.4573 1.2138
26 14 3 1.2078 1.5399
27 1 0 -8.5487 -0.0040
27 1 1 -2.5358 -8.6942
27 1 2 -1.7395 -1.1798
27 1 3 3.6444 -1.1036
27 1 4 -5.3745 -4.0698
27 1 5 -3.6851 -1.9034
27 1 6 -0.1189 -0.6379
27 1 7 4.9526 -0.7127
27 1 8 2.0275 -2.3189
27 1 9 -1.6699 1.7408
27 2 0 -3.2067 0.0025
27 2 1 -3.4209 1.8997
27 2 2 -5.7754 0.1620
27 2 3 1.5128 1.1850
27 2 4 5.5391 4.3184
27 2 5 0.7580 -0.1702
27 2 6 -4.6576 3.1880
27 2 7 4.3328 2.5295
27 2 8 1.3324 -1.0356
27 3 0 3.0219 0.0075
27 3 1 0.4042 1.6064
27 3 2 3.9795 1.5954
27 3 3 3.4433 3.5547
27 3 4 -0.5556 1.8314
27 3 5 0.0264 -1.8429
27 3 6 1.2645 1.2793
27 3 7 2.6264 -2.0422
27 3 8 -1.5246 -0.6927
27 4 0 -2.7496 0.0038
27 4 1 -3.6993 -1.8583
27 4 2 -3.3263 -4.3193
27 4 3 3.7619 -1.9965
27 4 4 7.7429 1.8884
27 4 5 2.9852 -1.3859
27 4 6 -2.4568 3.6485
27 4 7 4.8138 2.7307
27 4 8 0.1711 -1.9999
27 5 0 5.6547 0.0082
27 5 1 1.1028 7.3447
27 5 2 2.7328 2.2740
27 5 3 -2.3675 3.5267
27 5 4 3.0085 0.3857
27 5 5 1.4709 -2.0867
27 5 6 1.1853 1.5790
27 5 7 -1.8384 -1.1118
27 5 8 -1.0266 1.6223
27 6 0 -0.8658 0.0042
27 6 1 -3.0446 -1.7545
27 6 2 1.0170 -6.8192
27 6 3 -1.2231 -1.6349
27 6 4 6.5265 0.2927
27 6 5 0.6493 -4.4786
27 6 6 -3.3550 2.6771
27 6 7 1.2205 1.7387
27 6 8 1.1326 0.5368
27 7 0 1.9541 0.0028
27 7 1 -0.1014 4.8758
27 7 2 -3.2705 1.7019
27 7 3 -6.1521 -2.4514
27 7 4 -0.3396 2.2691
27 7 5 3.4795 -0.3585
27 7 6 -0.7710 0.7709
27 7 7 -2.1487 -0.0983
27 8 0 -1.6951 0.0021
27 8 1 -0.7915 4.3276
27 8 2 3.0219 -3.4149
27 8 3 -2.7158 1.6499
27 8 4 2.0115 0.5771
27 8 5 0.3870 0.5190
27 8 6 -1.4174 2.4149
27 8 7 0.7546 -0.9406
27 9 0 0.4917 -0.0004
27 9 1 -0.1357 -3.1038
27 9 2 -4.3334 1.1698
27 9 3 -2.2007 -5.7974
27 9 4 -0.6721 1.7801
27 9 5 3.0445 0.5351
27 9 6 0.0393 -0.9360
27 9 7 -0.6369 0.2629
27 10 0 -6.9639 0.0017
27 10 1 -0.1453 5.6535
27 10 2 -3.0841 -2.1873
27 10 3 -0.9592 2.2564
27 10 4 -0.9998 -1.1374
27 10 5 0.7850 0.7836
27 10 6 0.3101 1.5189
27 11 0 -0.1839 -0.0032
27 11 1 -1.6065 -0.0818
27 11 2 0.5399 -0.4984
27 11 3 -1.4793 -1.1986
27 11 4 1.8186 -0.5448
27 11 5 1.7865 0.7180
27 12 0 -2.8016 0.0066
27 12 1 0.8856 -0.6042
27 12 2 -0.5213 0.5339
27 12 3 1.4617 0.6253
27 12 4 -2.2125 0.7004
27 13 0 -1.5022 0.0015
27 13 1 0.0833 1.3311
27 13 2 0.3837 -2.4674
27 13 3 0.1592 -0.4821
27 14 0 1.9575 -0.0015
27 14 1 1.3494 -1.6026
28 0 0 0.3034 0.0033
28 0 1 2.4041 10.7302
28 0 2 -5.3136 1.1271
28 0 3 -5.2086 2.3040
28 0 4 4.3702 4.0094
28 0 5 1.1243 1.9408
28 0 6 0.4412 -1.1585
28 0 7 -5.8983 -0.8741
28 0 8 2.1966 1.1640
28 1 0 1.3424 0.0015
28 1 1 3.3461 -2.3186
28 1 2 2.3366 0.9128
28 1 3 3.9722 -0.7661
28 1 4 -2.6664 -2.3654
28 1 5 4.4830 0.3453
28 1 6 2.0240 -2.6140
28 1 7 -2.7095 -0.8241
28 1 8 -1.1378 0.3101
28 2 0 -0.5237 -0.0049
28 2 1 0.9296 3.3578
28 2 2 -3.6736 -2.0854
28 2 3 -4.2978 0.1050
28 2 4 1.7622 -1.7587
28 2 5 1.5160 2.9147
28 2 6 1.1307 -2.2755
28 2 7 -3.9647 1.6217
28 2 8 -0.5985 1.2914
28 3 0 2.6903 0.0009
28 3 1 5.9589 -1.8817
28 3 2 4.0220 2.6933
28 3 3 3.6229 -0.6935
28 3 4 -7.6157 -3.6412
28 3 5 2.6801 -0.3398
28 3 6 4.8271 -3.4382
28 3 7 -2.1966 -1.6357
28 3 8 0.8621 1.0716
28 4 0 0.5586 -0.0013
28 4 1 0.3617 -6.4818
28 4 2 0.2168 -3.4130
28 4 3 1.1996 -5.4019
28 4 4 -0.8724 -2.4362
28 4 5 1.4705 0.4712
28 4 6 -2.2920 -1.1681
28 4 7 0.2778 0.9961
28 4 8 -0.1356 -0.6449
28 5 0 -0.3438 0.0023
28 5 1 3.1300 -0.0110
28 5 2 -2.0459 5.5764
28 5 3 -2.5016 -0.0420
28 5 4 -7.9950 -1.0497
28 5 5 -1.1465 2.1109
28 5 6 1.8772 -3.7352
28 5 7 -1.5025 -2.3242
28 5 8 -0.3153 0.7898
28 6 0 3.2128 -0.0026
28 6 1 0.2643 -4.9744
28 6 2 4.1225 0.5951
28 6 3 5.6032 0.3667
28 6 4 -1.6584 0.4130
28 6 5 -0.3337 1.7601
28 6 6 -2.6826 0.0407
28 6 7 4.5871 -0.2630
28 7 0 1.8594 0.0020
28 7 1 0.6958 -1.4467
28 7 2 -1.1006 4.2233
28 7 3 0.2200 -0.1980
28 7 4 -4.0194 -0.2103
28 7 5 -2.0376 2.4838
28 7 6 1.7833 -3.1483
28 7 7 -1.3246 -0.7267
28 8 0 -2.3307 0.0001
28 8 1 -0.7011 0.7400
28 8 2 2.2794 -0.3472
28 8 3 5.4128 4.7141
28 8 4 0.6212 -0.3700
28 8 5 -3.4772 1.4204
28 8 6 -0.2591 1.2100
28 8 7 0.8642 -0.7827
28 9 0 7.5002 -0.0039
28 9 1 -0.9123 -1.6482
28 9 2 2.2221 3.3958
28 9 3 -0.7030 0.2127
28 9 4 1.3538 0.1951
28 9 5 -1.5634 0.4370
28 9 6 0.5829 -0.9401
28 10 0 -2.8201 0.0038
28 10 1 1.2198 1.0082
28 10 2 -0.8102 -0.3294
28 10 3 2.4178 3.3086
28 10 4 -0.6793 -0.3336
28 10 5 -1.7059 -1.3238
28 11 0 5.8511 -0.0036
28 11 1 -0.0209 1.2068
28 11 2 2.6569 0.7403
28 11 3 0.4551 1.0635
28 11 4 1.8670 -0.9912
28 11 5 -1.0640 -0.4635
28 12 0 -0.0010 0.0033
28 12 1 0.9894 -1.7277
28 12 2 0.4938 0.5581
28 12 3 -0.7083 -0.2456
28 12 4 -0.8645 -0.2025
28 13 0 -1.2388 0.0009
28 13 1 -0.8846 0.1410
28 13 2 -1.3223 -1.7461
29 1 0 2.3677 -0.0004
29 1 1 -2.5888 -1.5374
29 1 2 7.1974 0.0965
29 1 3 3.8940 1.1435
29 1 4 -1.5963 0.0994
29 1 5 -2.6082 -3.7763
29 1 6 -1.3166 3.3026
29 1 7 3.6669 -2.1170
29 1 8 -1.9703 -0.4894
29 2 0 -5.2198 -0.0061
29 2 1 -4.9640 1.5022
29 2 2 -4.6820 -7.1480
29 2 3 -6.0988 0.7167
29 2 4 4.2649 -2.7105
29 2 5 -5.8459 0.6323
29 2 6 -3.9769 -0.6507
29 2 7 2.2411 0.6124
29 2 8 0.9613 -1.2318
29 3 0 -2.1722 -0.0039
29 3 1 -2.0910 1.1117
29 3 2 -0.4244 3.0261
29 3 3 -1.3777 2.8095
29 3 4 -0.0343 2.2547
29 3 5 -3.3270 -1.2750
29 3 6 -0.0312 1.9138
29 3 7 0.3393 -0.7199
29 3 8 1.2676 0.3025
29 4 0 -3.5947 -0.0048
29 4 1 -4.0375 2.8481
29 4 2 -2.3711 -6.6926
29 4 3 -0.4231 2.7206
29 4 4 6.5680 -0.5102
29 4 5 -1.5513 0.0788
29 4 6 -2.4617 2.1610
29 4 7 1.6745 1.0270
29 5 0 -4.1096 -0.0054
29 5 1 0.4048 1.2112
29 5 2 -3.1806 -0.0629
29 5 3 -3.2510 0.6468
29 5 4 1.1256 0.1940
29 5 5 -0.8110 0.3318
29 5 6 3.0582 -1.6753
29 5 7 -1.0924 0.3248
29 6 0 -1.5809 -0.0019
29 6 1 -1.6556 1.4919
29 6 2 1.3985 -3.0131
29 6 3 3.1501 1.5067
29 6 4 6.3153 1.3155
29 6 5 1.8817 -1.0536
29 6 6 -1.8217 2.9142
29 6 7 1.0131 1.7597
29 7 0 -0.0551 0.0009
29 7 1 1.4152 -1.2151
29 7 2 -1.9819 -1.7239
29 7 3 -4.1736 -2.5896
29 7 4 1.8564 -2.2855
29 7 5 2.1364 -2.0805
29 7 6 1.8091 -2.1391
29 7 7 -2.2858 2.9631
29 8 0 -3.4984 0.0017
29 8 1 0.6537 -0.6768
29 8 2 0.7013 -2.0840
29 8 3 1.0353 -0.8933
29 8 4 2.1216 2.0134
29 8 5 1.1018 -2.3390
29 8 6 -1.0722 3.2780
29 9 0 3.3798 0.0010
29 9 1 0.0573 0.6038
29 9 2 0.8819 0.1264
29 9 3 -2.8921 -3.7456
29 9 4 -0.4557 -1.0626
29 9 5 3.4127 -0.1339
29 9 6 0.5377 0.3711
29 10 0 -4.7297 0.0006
29 10 1 1.5678 -2.7581
29 10 2 -1.7918 -2.0331
29 10 3 -0.4296 -1.9852
29 10 4 -2.0012 0.7163
29 10 5 1.0786 -0.1962
29 11 0 0.6752 -0.0046
29 11 1 -1.8213 3.5784
29 11 2 -0.7140 -1.2422
29 11 3 -1.4894 -0.0403
29 11 4 1.1785 0.7491
29 12 0 -0.1410 -0.0028
29 12 1 0.2865 -0.8205
29 12 2 1.5646 0.9181
29 12 3 -1.3218 -0.2801
29 13 0 -0.0395 0.0041
29 13 1 -1.3430 -1.0592
30 0 0 3.8416 0.0023
30 0 1 2.4301 -2.0422
30 0 2 -3.2690 1.0948
30 0 3 -4.9618 -3.1419
30 0 4 1.1694 1.3852
30 0 5 2.4810 4.4251
30 0 6 0.9018 -2.0094
30 0 7 -0.2427 3.4307
30 1 0 2.2002 0.0062
30 1 1 1.5674 1.1802
30 1 2 2.7097 5.5226
30 1 3 0.8658 -0.6036
30 1 4 -1.1077 4.6514
30 1 5 0.9971 -0.8794
30 1 6 1.2292 2.0836
30 1 7 -1.6995 -0.9890
30 2 0 2.6822 0.0038
30 2 1 2.2271 -0.2930
30 2 2 -2.1955 0.9060
30 2 3 -0.2925 -3.4254
30 2 4 -0.0105 -0.1732
30 2 5 5.1091 2.6937
30 2 6 -0.8919 -2.1966
30 2 7 -1.6785 1.9853
30 3 0 5.6188 0.0008
30 3 1 2.4207 0.6371
30 3 2 4.6442 9.0830
30 3 3 -1.5490 0.5637
30 3 4 -4.4254 4.0718
30 3 5 0.5398 1.1686
30 3 6 3.6332 -0.2572
30 3 7 -3.2854 -1.2765
30 4 0 0.6036 0.0026
30 4 1 0.4099 1.5521
30 4 2 2.0709 -0.8191
30 4 3 3.9708 -0.2663
30 4 4 -0.1810 -0.4782
30 4 5 1.1018 -0.1045
30 4 6 -0.6092 0.8401
30 4 7 -0.1683 -0.1265
30 5 0 3.8137 0.0006
30 5 1 1.5063 -1.1480
30 5 2 2.5333 3.0081
30 5 3 -2.2022 -3.3952
30 5 4 -4.4269 -1.1105
30 5 5 -1.9945 -1.0162
30 5 6 2.2285 -1.7047
30 5 7 -2.1044 -1.6034
30 6 0 -1.1905 -0.0006
30 6 1 -2.3506 1.3925
30 6 2 -1.2780 0.9677
30 6 3 1.0507 -0.1138
30 6 4 -1.8210 1.3981
30 6 5 -1.7483 -0.0044
30 6 6 -1.9488 2.6952
30 7 0 2.9660 -0.0047
30 7 1 1.6065 -0.7542
30 7 2 -1.5366 1.8158
30 7 3 -1.9782 -1.3851
30 7 4 -4.9240 -2.8613
30 7 5 0.6545 0.8287
30 7 6 1.4849 -2.8223
30 8 0 -3.2433 0.0023
30 8 1 -0.2746 -0.8892
30 8 2 -0.3489 -0.7506
30 8 3 2.1866 3.0698
30 8 4 -1.4707 1.8508
30 8 5 -3.6268 0.8751
30 8 6 -1.0986 -0.3866
30 9 0 -0.0459 0.0028
30 9 1 -1.7782 2.3341
30 9 2 -0.6083 0.5635
30 9 3 0.3892 0.9586
30 9 4 0.3444 -0.3065
30 9 5 -0.0474 1.4418
30 10 0 1.0631 -0.0024
30 10 1 0.0899 -2.4537
30 10 2 2.0080 1.8296
30 10 3 0.0147 0.5668
30 10 4 -0.1915 0.8537
30 11 0 1.6227 0.0002
30 11 1 -1.0674 0.4495
30 11 2 -1.5868 1.0460
30 11 3 1.9704 0.9246
30 12 0 1.6499 -0.0025
30 12 1 1.9204 -0.4285
30 12 2 0.7273 1.4751
31 1 0 -6.9421 -0.0010
31 1 1 -0.6063 -2.1660
31 1 2 0.6226 -0.7562
31 1 3 4.5588 3.0592
31 1 4 -0.7573 -1.0009
31 1 5 -2.6691 -2.6808
31 1 6 1.6626 1.1825
31 1 7 0.5521 -1.8582
31 2 0 -0.8264 0.0025
31 2 1 -0.9428 -1.3795
31 2 2 -1.6662 -5.8055
31 2 3 5.0318 -1.2129
31 2 4 3.2706 -2.5875
31 2 5 1.2542 -1.6097
31 2 6 -2.3490 0.8768
31 2 7 3.6316 1.3949
31 3 0 0.2789 0.0049
31 3 1 -0.3777 -1.5369
31 3 2 0.6595 -1.3937
31 3 3 -1.8384 1.3230
31 3 4 0.6425 -0.2305
31 3 5 -3.2096 -0.6390
31 3 6 0.4840 -0.2437
31 3 7 1.2614 -1.0239
31 4 0 -2.7486 0.0036
31 4 1 -1.2741 -2.3933
31 4 2 -3.2454 -3.4307
31 4 3 2.2839 -0.5351
31 4 4 5.1212 1.4125
31 4 5 2.7236 -0.6500
31 4 6 -3.6265 3.2818
31 4 7 1.5495 2.4090
31 5 0 2.8259 0.0018
31 5 1 1.2871 0.4292
31 5 2 0.5516 -0.1767
31 5 3 -2.4112 0.9446
31 5 4 0.0165 -0.4014
31 5 5 1.9623 -0.5169
31 5 6 1.3820 -0.3630
31 6 0 -4.2565 -0.0003
31 6 1 -1.4617 0.4214
31 6 2 -1.5766 -1.9339
31 6 3 0.7379 2.4399
31 6 4 2.1931 2.6843
31 6 5 0.6648 0.5009
31 6 6 -1.7236 1.4851
31 7 0 2.4820 -0.0024
31 7 1 0.6620 3.2858
31 7 2 1.0828 1.5234
31 7 3 -1.3176 0.4068
31 7 4 1.5206 -0.2762
31 7 5 2.9788 0.5641
31 7 6 1.3285 -0.9977
31 8 0 0.3457 -0.0053
31 8 1 0.3319 -0.3055
31 8 2 1.2580 -1.1224
31 8 3 0.8737 1.9446
31 8 4 1.8904 0.7067
31 8 5 -1.3117 -0.7488
31 9 0 0.2937 -0.0008
31 9 1 -0.4462 -0.0039
31 9 2 -1.1083 0.0276
31 9 3 0.6944 -2.1631
31 9 4 1.4527 -0.8378
31 10 0 -1.6434 0.0011
31 10 1 0.7733 -0.1230
31 10 2 0.7812 -0.4096
31 10 3 -0.7405 -1.5859
31 10 4 -1.3190 -2.3026
31 11 0 -2.0904 0.0020
31 11 1 -0.1996 -0.5183
31 11 2 -2.2804 -1.5431
32 0 0 4.7673 0.0052
32 0 1 -0.8172 5.9971
32 0 2 -2.9888 -2.3779
32 0 3 -4.4406 -1.0538
32 0 4 1.1877 -1.7114
32 0 5 1.7056 1.8736
32 0 6 -1.4449 -1.5740
32 1 0 1.0784 -0.0054
32 1 1 0.6363 -0.8722
32 1 2 0.8646 0.9854
32 1 3 -3.6981 0.8396
32 1 4 -1.8190 0.1138
32 1 5 -0.3046 0.9831
32 1 6 2.0237 -1.2848
32 2 0 1.4988 -0.0048
32 2 1 0.0068 2.5450
32 2 2 -1.5056 0.2365
32 2 3 -1.1853 -3.3240
32 2 4 0.3023 0.5663
32 2 5 2.6966 -0.1223
32 2 6 -1.2676 -0.4020
32 3 0 -0.2330 -0.0028
32 3 1 1.9040 -0.0139
32 3 2 -0.7336 3.1553
32 3 3 -2.2896 -0.1072
32 3 4 -6.5882 -2.6616
32 3 5 0.6840 0.8383
32 3 6 2.2363 -4.0156
32 4 0 -1.6495 -0.0015
32 4 1 -0.0613 -1.0114
32 4 2 -0.7022 1.7149
32 4 3 0.7003 -0.3060
32 4 4 -0.8046 0.4949
32 4 5 0.9501 1.5125
32 4 6 -1.1589 -0.9038
32 5 0 1.9547 0.0036
32 5 1 1.6430 1.8530
32 5 2 2.1328 2.1247
32 5 3 1.4847 0.6484
32 5 4 -3.7158 -2.8621
32 5 5 -1.0058 0.8141
32 5 6 2.4605 -2.8582
32 6 0 0.0242 0.0037
32 6 1 -1.5422 -3.0907
32 6 2 2.0675 -0.7405
32 6 3 3.4027 -1.1223
32 6 4 0.2706 -0.8978
32 6 5 -2.9780 -0.1151
32 7 0 2.1842 0.0039
32 7 1 -0.9627 0.7197
32 7 2 0.3511 2.3318
32 7 3 -1.3046 -2.8517
32 7 4 0.0813 -1.2100
32 7 5 -0.3287 0.4724
32 8 0 0.9130 -0.0002
32 8 1 1.2130 -2.1557
32 8 2 0.2172 -0.0571
32 8 3 0.5580 0.1813
32 8 4 -1.8181 -0.4590
32 9 0 0.9954 0.0069
32 9 1 0.1279 -0.1602
32 9 2 -0.6859 -0.3505
32 9 3 -0.4531 0.6410
32 9 4 -0.1287 0.8424
32 10 0 -1.8982 0.0058
32 10 1 0.4877 2.0436
32 10 2 0.8994 -0.6761
32 10 3 -1.3628 1.1874
32 11 0 1.9618 -0.0077
33 1 0 -1.1707 -0.0012
33 1 1 -0.0049 -2.7897
33 1 2 3.4736 1.8977
33 1 3 0.0415 2.8867
33 1 4 -1.1560 0.9793
33 1 5 -2.5391 -0.2114
33 1 6 0.4543 1.1165
33 2 0 -3.4957 0.0004
33 2 1 -1.5744 2.1702
33 2 2 -0.6669 -1.9021
33 2 3 1.2374 1.3194
33 2 4 3.5454 0.5534
33 2 5 -2.1648 0.0597
33 2 6 -1.2356 1.9560
33 3 0 0.0608 -0.0031
33 3 1 -0.6056 1.0075
33 3 2 1.0232 -1.3903
33 3 3 1.6560 3.0340
33 3 4 -0.4039 -1.4684
33 3 5 -3.2572 -0.6024
33 3 6 1.7544 0.8401
33 4 0 -0.6823 -0.0009
33 4 1 -1.7711 0.7685
33 4 2 1.0430 -3.7759
33 4 3 -1.4525 1.3286
33 4 4 6.1885 1.9932
33 4 5 -3.2013 0.4116
33 5 0 -0.4982 -0.0031
33 5 1 1.5504 -0.5155
33 5 2 -1.9502 -0.9338
33 5 3 -1.7474 -1.0208
33 5 4 1.8015 0.8412
33 5 5 0.5217 -0.4757
33 6 0 -1.3575 -0.0009
33 6 1 0.4828 -2.3378
33 6 2 -0.8097 -3.0726
33 6 3 -0.3966 0.7640
33 6 4 1.1997 1.0404
33 6 5 1.4335 -1.4138
33 7 0 -3.5875 0.0003
33 7 1 0.4796 1.0433
33 7 2 -2.0574 -0.9397
33 7 3 -3.1063 -0.0789
33 7 4 -0.0924 0.4940
33 8 0 -0.8701 -0.0006
33 8 1 0.9685 -0.2108
33 8 2 0.1666 0.5170
33 8 3 0.8665 0.9287
33 8 4 -0.2749 1.0732
33 9 0 2.3047 -0.0070
33 9 1 -0.6867 -0.0806
33 9 2 -0.0648 -0.0008
33 9 3 0.2916 0.2839
33 10 0 -1.2679 -0.0001
33 10 1 0.5411 -1.0768
34 0 0 0.9985 0.0100
34 0 1 0.4299 1.2737
34 0 2 -1.8583 -0.4251
34 0 3 1.9415 -4.4507
34 0 4 1.2598 0.5715
34 0 5 2.6563 0.4875
34 1 0 3.3084 0.0061
34 1 1 -0.6386 0.5348
34 1 2 0.8821 1.3238
34 1 3 -0.5472 -0.0388
34 1 4 -0.8482 0.1269
34 1 5 1.0099 0.3107
34 2 0 3.8611 0.0003
34 2 1 0.3479 -0.6353
34 2 2 0.0959 0.7136
34 2 3 -1.7102 -2.8356
34 2 4 1.7831 1.6902
34 2 5 2.7243 0.6643
34 3 0 3.9092 -0.0017
34 3 1 0.9067 -2.2201
34 3 2 1.2581 3.2979
34 3 3 0.4021 -3.0227
34 3 4 -2.8722 1.6094
34 3 5 2.6356 -1.5716
34 4 0 -1.9461 0.0013
34 4 1 -1.1453 0.8632
34 4 2 -0.2281 0.9765
34 4 3 -1.0070 -1.3409
34 4 4 -0.9178 0.5751
34 4 5 1.9758 -0.6553
34 5 0 1.0734 -0.0034
34 5 1 0.2957 0.4621
34 5 2 -0.9857 4.2516
34 5 3 -0.5687 -2.2622
34 5 4 -3.0230 -0.0227
34 6 0 1.1903 0.0028
34 6 1 -1.2696 2.0851
34 6 2 0.4568 0.8249
34 6 3 2.3830 1.8673
34 6 4 -1.7125 -0.3057
34 7 0 -0.5382 -0.0052
34 7 1 -1.3936 1.3644
34 7 2 0.4829 -0.1641
34 7 3 0.1951 -0.7052
34 8 0 -0.0615 0.0007
34 8 1 -1.1552 0.5410
34 8 2 0.9218 1.5022
34 9 0 0.1458 -0.0036
35 1 0 -4.3661 -0.0016
35 1 1 0.3687 -2.3797
35 1 2 -1.5788 -0.6415
35 1 3 1.7979 2.6642
35 1 4 -1.5298 -1.5723
35 1 5 -1.5687 -0.8973
35 2 0 -4.0150 0.0011
35 2 1 1.3126 -0.4716
35 2 2 -2.1407 -1.7425
35 2 3 0.6975 0.3382
35 2 4 1.4094 -1.3593
35 3 0 -1.0898 0.0021
35 3 1 0.8864 0.0591
35 3 2 -0.8185 -0.3517
35 3 3 1.7065 1.3895
35 3 4 -1.1877 -1.1496
35 4 0 -1.6998 0.0017
35 4 1 -0.6949 1.1109
35 4 2 -0.7329 -2.8546
35 4 3 1.8522 3.1792
35 4 4 0.4370 -1.8570
35 5 0 3.1259 -0.0015
35 5 1 1.4140 -0.7504
35 5 2 1.9486 0.0817
35 5 3 -0.0241 0.0046
35 5 4 1.2772 -0.3480
35 6 0 0.0041 0.0036
35 6 1 0.7756 -0.7420
35 6 2 -0.5515 -1.1120
35 6 3 0.5191 1.4895
35 7 0 0.9998 -0.0043
35 7 1 1.3300 -1.1322
35 7 2 0.3701 -1.6223
35 8 0 0.5029 0.0048
36 0 0 2.6419 -0.0040
36 0 1 0.0033 5.0444
36 0 2 1.1980 -1.6874
36 0 3 -3.0315 -0.9819
36 0 4 1.2881 0.8894
36 1 0 0.3128 0.0019
36 1 1 -0.8252 1.2079
36 1 2 1.2624 -0.0319
36 1 3 -0.4537 -0.4383
36 1 4 -1.2961 0.5213
36 2 0 2.4108 0.0009
36 2 1 -1.4354 3.0431
36 2 2 0.9444 0.1793
36 2 3 -1.7274 -0.6341
36 2 4 1.0063 -0.6043
36 3 0 3.2678 -0.0006
36 3 1 0.1872 -0.7351
36 3 2 1.6864 1.0052
36 3 3 -2.1208 -0.2805
36 4 0 -1.6217 0.0020
36 4 1 -0.9053 -1.5547
36 4 2 -0.2979 -1.1730
36 4 3 -0.4157 -0.4011
36 5 0 -0.4797 0.0009
36 5 1 -0.2040 0.2876
36 5 2 1.3591 1.2581
36 6 0 -1.7207 0.0049
36 6 1 -0.9356 -0.6194
36 6 2 -1.2626 1.5749
37 1 0 0.2951 0.0024
37 1 1 -0.1511 -4.1727
37 1 2 0.9348 1.6741
37 1 3 0.9713 0.3461
37 2 0 -1.8672 -0.0003
37 2 1 -0.0968 -0.8464
37 2 2 -1.5396 0.1862
37 3 0 -1.5999 -0.0033
37 3 1 1.3077 0.0014
37 3 2 -0.5050 0.3966
37 4 0 -1.0420 -0.0017
37 4 1 -0.4263 0.8537
37 5 0 1.6552 -0.0053
38 0 0 -1.1326 -0.0063
38 0 1 0.5377 2.1058
38 1 0 1.5061 -0.0060
38 1 1 0.3592 0.7493
0 0 0 0.0 0.0

_shelx_fab_checksum              75048
;
_atom_sites_solution_hydrogens   geom
_atom_sites_solution_primary     dual
_atom_sites_solution_secondary   ?
loop_
_atom_site_label
_atom_site_type_symbol
_atom_site_fract_x
_atom_site_fract_y
_atom_site_fract_z
_atom_site_U_iso_or_equiv
_atom_site_adp_type
_atom_site_occupancy
_atom_site_site_symmetry_order
_atom_site_calc_flag
_atom_site_refinement_flags_posn
_atom_site_refinement_flags_adp
_atom_site_refinement_flags_occupancy
_atom_site_disorder_assembly
_atom_site_disorder_group
O1B O 0.65222(8) -0.02758(13) 0.3495(2) 0.0320(6) Uani 1 1 d . . . . .
N1B N 0.70614(8) 0.28237(16) 0.2347(2) 0.0216(6) Uani 1 1 d . . . . .
H H 0.714298 0.269741 0.324864 0.026 Uiso 1 1 calc R U . . .
C1B C 0.63021(10) 0.24702(18) 0.2912(3) 0.0196(7) Uani 1 1 d . . . . .
HA H 0.640518 0.252503 0.381176 0.024 Uiso 1 1 calc R U . . .
O2B O 0.63229(7) 0.03288(13) 0.5430(2) 0.0271(5) Uani 1 1 d . . . . .
C2B C 0.59988(10) 0.17292(19) 0.2807(3) 0.0220(7) Uani 1 1 d . . . . .
HB H 0.571869 0.187340 0.317634 0.026 Uiso 1 1 calc R U . . .
HC H 0.595438 0.160118 0.189311 0.026 Uiso 1 1 calc R U . . .
O3B O 0.64389(9) 0.03414(15) 0.1638(2) 0.0388(6) Uani 1 1 d . . . . .
C3B C 0.61651(10) 0.09931(19) 0.3474(3) 0.0239(7) Uani 1 1 d . . . . .
O4B O 0.60311(7) 0.15431(14) 0.5497(2) 0.0275(5) Uani 1 1 d . . . . .
C4B C 0.63701(11) 0.0376(2) 0.2789(3) 0.0279(8) Uani 1 1 d . . . . .
O5B O 0.59634(7) 0.33318(13) 0.1420(2) 0.0260(5) Uani 1 1 d . . . . .
C5B C 0.63440(11) -0.0404(2) 0.4728(3) 0.0297(8) Uani 1 1 d . . . . .
C6B C 0.61629(10) 0.09868(19) 0.4788(3) 0.0237(7) Uani 1 1 d . . . . .
C7B C 0.66505(13) -0.0936(2) 0.5437(4) 0.0362(9) Uani 1 1 d . . . . .
HD H 0.652607 -0.109125 0.625918 0.054 Uiso 1 1 calc R U . . .
HE H 0.691741 -0.064434 0.558288 0.054 Uiso 1 1 calc R U . . .
HF H 0.670791 -0.142072 0.493035 0.054 Uiso 1 1 calc R U . . .
C8B C 0.59048(12) -0.0772(2) 0.4612(4) 0.0421(10) Uani 1 1 d . . . . .
HG H 0.592440 -0.128497 0.415262 0.063 Uiso 1 1 calc R U . . .
HH H 0.571788 -0.040378 0.414266 0.063 Uiso 1 1 calc R U . . .
HI H 0.578772 -0.086643 0.546698 0.063 Uiso 1 1 calc R U . . .
C9B C 0.60430(10) 0.3205(2) 0.2550(3) 0.0216(7) Uani 1 1 d . . . . .
C10B C 0.58587(10) 0.37374(19) 0.3562(3) 0.0205(7) Uani 1 1 d . . . . .
C11B C 0.57887(9) 0.45663(19) 0.3360(3) 0.0200(7) Uani 1 1 d . . . . .
C12B C 0.55472(10) 0.49960(19) 0.4279(3) 0.0197(7) Uani 1 1 d . . . . .
C13B C 0.53949(10) 0.4612(2) 0.5390(3) 0.0229(7) Uani 1 1 d . . . . .
C14B C 0.54963(10) 0.3803(2) 0.5598(3) 0.0238(7) Uani 1 1 d . . . . .
HJ H 0.540612 0.354495 0.636104 0.029 Uiso 1 1 calc R U . . .
C15B C 0.57280(10) 0.3373(2) 0.4696(3) 0.0236(7) Uani 1 1 d . . . . .
HK H 0.579813 0.282559 0.485338 0.028 Uiso 1 1 calc R U . . .
C16B C 0.66764(10) 0.23280(19) 0.2034(3) 0.0211(7) Uani 1 1 d . . . . .
HL H 0.675512 0.175115 0.207176 0.025 Uiso 1 1 calc R U . . .
HM H 0.658773 0.244843 0.114698 0.025 Uiso 1 1 calc R U . . .
C17B C 0.69842(12) 0.3707(2) 0.2273(3) 0.0288(8) Uani 1 1 d . . . . .
HN H 0.688036 0.384510 0.141769 0.043 Uiso 1 1 calc R U . . .
HO H 0.725072 0.399531 0.244065 0.043 Uiso 1 1 calc R U . . .
HP H 0.677075 0.386116 0.291010 0.043 Uiso 1 1 calc R U . . .
C18B C 0.74286(11) 0.2598(3) 0.1520(4) 0.0355(9) Uani 1 1 d . . . . .
HQ H 0.736258 0.272967 0.062935 0.053 Uiso 1 1 calc R U . . .
HR H 0.748249 0.201830 0.159591 0.053 Uiso 1 1 calc R U . . .
HS H 0.768236 0.289650 0.178993 0.053 Uiso 1 1 calc R U . . .
C19B C 0.51380(10) 0.5056(2) 0.6270(3) 0.0239(7) Uani 1 1 d . . . . .
HT H 0.503608 0.479598 0.701824 0.029 Uiso 1 1 calc R U . . .
C20B C 0.50368(10) 0.5834(2) 0.6063(3) 0.0290(8) Uani 1 1 d . . . . .
HU H 0.486089 0.611003 0.665749 0.035 Uiso 1 1 calc R U . . .
C21B C 0.51915(10) 0.6247(2) 0.4960(3) 0.0263(8) Uani 1 1 d . . . . .
C22B C 0.54550(9) 0.58353(19) 0.4081(3) 0.0213(7) Uani 1 1 d . . . . .
C23B C 0.56207(10) 0.62411(19) 0.3001(3) 0.0242(7) Uani 1 1 d . . . . .
C24B C 0.58850(10) 0.58029(19) 0.2144(3) 0.0248(8) Uani 1 1 d . . . . .
HV H 0.601302 0.607671 0.144566 0.030 Uiso 1 1 calc R U . . .
C25B C 0.59591(10) 0.5000(2) 0.2299(3) 0.0235(7) Uani 1 1 d . . . . .
HW H 0.612796 0.472324 0.168761 0.028 Uiso 1 1 calc R U . . .
C26B C 0.50942(11) 0.7061(2) 0.4729(4) 0.0309(8) Uani 1 1 d . . . . .
HX H 0.491406 0.734474 0.530233 0.037 Uiso 1 1 calc R U . . .
C27B C 0.52575(11) 0.7448(2) 0.3680(4) 0.0335(9) Uani 1 1 d . . . . .
HY H 0.518889 0.799855 0.353967 0.040 Uiso 1 1 calc R U . . .
C28B C 0.55225(10) 0.7051(2) 0.2816(4) 0.0289(8) Uani 1 1 d . . . . .
HZ H 0.563568 0.733151 0.210246 0.035 Uiso 1 1 calc R U . . .
O1A O 0.75637(7) 0.03023(14) 0.5821(2) 0.0287(6) Uani 1 1 d . . . . .
N1A N 0.61533(8) 0.14782(16) 0.7978(3) 0.0239(6) Uani 1 1 d . . . . .
H1A H 0.610823 0.142532 0.703671 0.029 Uiso 1 1 calc R U . . .
C1A C 0.67829(10) 0.23878(19) 0.7447(3) 0.0203(7) Uani 1 1 d . . . . .
H1AA H 0.666448 0.237295 0.656041 0.024 Uiso 1 1 calc R U . . .
O2A O 0.74368(7) 0.12787(14) 0.4245(2) 0.0255(5) Uani 1 1 d . . . . .
C2A C 0.72781(10) 0.2278(2) 0.7382(3) 0.0238(7) Uani 1 1 d . . . . .
H2AA H 0.741227 0.279495 0.713789 0.029 Uiso 1 1 calc R U . . .
H2AB H 0.738660 0.212476 0.823582 0.029 Uiso 1 1 calc R U . . .
O3A O 0.74837(9) 0.05511(15) 0.7881(2) 0.0379(6) Uani 1 1 d . . . . .
C3A C 0.73978(10) 0.1646(2) 0.6437(3) 0.0219(7) Uani 1 1 d . . . . .
O4A O 0.72365(8) 0.25078(13) 0.4750(2) 0.0267(5) Uani 1 1 d . . . . .
C4A C 0.74837(11) 0.0846(2) 0.6799(3) 0.0272(8) Uani 1 1 d . . . . .
O5A O 0.66863(7) 0.32531(13) 0.9223(2) 0.0249(5) Uani 1 1 d . . . . .
C5A C 0.77076(11) 0.0620(2) 0.4621(3) 0.0268(8) Uani 1 1 d . . . . .
C6A C 0.73582(10) 0.1843(2) 0.5161(3) 0.0220(7) Uani 1 1 d . . . . .
C7A C 0.81612(11) 0.0908(2) 0.4729(4) 0.0356(9) Uani 1 1 d . . . . .
H7AA H 0.825238 0.113684 0.391091 0.053 Uiso 1 1 calc R U . . .
H7AB H 0.834619 0.045376 0.495187 0.053 Uiso 1 1 calc R U . . .
H7AC H 0.818029 0.132116 0.539541 0.053 Uiso 1 1 calc R U . . .
C8A C 0.76406(11) -0.0028(2) 0.3658(3) 0.0293(8) Uani 1 1 d . . . . .
H8AA H 0.733701 -0.016231 0.361474 0.044 Uiso 1 1 calc R U . . .
H8AB H 0.780313 -0.050684 0.390610 0.044 Uiso 1 1 calc R U . . .
H8AC H 0.773773 0.015976 0.281976 0.044 Uiso 1 1 calc R U . . .
C9A C 0.66737(10) 0.31814(19) 0.8047(3) 0.0214(7) Uani 1 1 d . . . . .
C10A C 0.65836(10) 0.39004(19) 0.7230(3) 0.0207(7) Uani 1 1 d . . . . .
C11A C 0.63148(10) 0.45266(19) 0.7637(3) 0.0203(7) Uani 1 1 d . . . . .
C12A C 0.63121(10) 0.52613(19) 0.6933(3) 0.0203(7) Uani 1 1 d . . . . .
C13A C 0.65731(10) 0.5343(2) 0.5830(3) 0.0223(7) Uani 1 1 d . . . . .
C14A C 0.68113(10) 0.4688(2) 0.5420(3) 0.0238(7) Uani 1 1 d . . . . .
H14A H 0.697603 0.473200 0.466242 0.029 Uiso 1 1 calc R U . . .
C15A C 0.68128(10) 0.3972(2) 0.6100(3) 0.0227(7) Uani 1 1 d . . . . .
H15A H 0.697165 0.352563 0.579001 0.027 Uiso 1 1 calc R U . . .
C16A C 0.66140(10) 0.16680(19) 0.8189(3) 0.0221(7) Uani 1 1 d . . . . .
H16A H 0.678453 0.118864 0.795519 0.027 Uiso 1 1 calc R U . . .
H16B H 0.665877 0.176857 0.911164 0.027 Uiso 1 1 calc R U . . .
C17A C 0.60554(12) 0.0681(2) 0.8568(4) 0.0331(8) Uani 1 1 d . . . . .
H17A H 0.623581 0.026600 0.817980 0.050 Uiso 1 1 calc R U . . .
H17B H 0.575509 0.054822 0.842250 0.050 Uiso 1 1 calc R U . . .
H17C H 0.611109 0.070524 0.948785 0.050 Uiso 1 1 calc R U . . .
C18A C 0.58612(11) 0.2109(2) 0.8444(4) 0.0329(8) Uani 1 1 d . . . . .
H18A H 0.592508 0.222872 0.934069 0.049 Uiso 1 1 calc R U . . .
H18B H 0.556642 0.192007 0.837099 0.049 Uiso 1 1 calc R U . . .
H18C H 0.589790 0.259780 0.793118 0.049 Uiso 1 1 calc R U . . .
C19A C 0.65796(11) 0.6104(2) 0.5166(3) 0.0273(8) Uani 1 1 d . . . . .
H19A H 0.675271 0.616466 0.442811 0.033 Uiso 1 1 calc R U . . .
C20A C 0.63454(11) 0.6727(2) 0.5574(3) 0.0290(8) Uani 1 1 d . . . . .
H20A H 0.635615 0.722058 0.511543 0.035 Uiso 1 1 calc R U . . .
C21A C 0.60785(10) 0.66722(19) 0.6684(3) 0.0263(8) Uani 1 1 d . . . . .
C22A C 0.60620(10) 0.5925(2) 0.7342(3) 0.0223(7) Uani 1 1 d . . . . .
C23A C 0.57920(10) 0.58514(19) 0.8421(3) 0.0233(7) Uani 1 1 d . . . . .
C24A C 0.57761(10) 0.5086(2) 0.9060(3) 0.0246(7) Uani 1 1 d . . . . .
H24A H 0.558292 0.501432 0.974870 0.029 Uiso 1 1 calc R U . . .
C25A C 0.60284(10) 0.4464(2) 0.8707(3) 0.0234(7) Uani 1 1 d . . . . .
H25A H 0.601644 0.397421 0.917640 0.028 Uiso 1 1 calc R U . . .
C26A C 0.58381(11) 0.7317(2) 0.7121(4) 0.0315(8) Uani 1 1 d . . . . .
H26A H 0.585323 0.782066 0.669219 0.038 Uiso 1 1 calc R U . . .
C27A C 0.55757(12) 0.7233(2) 0.8180(4) 0.0335(9) Uani 1 1 d . . . . .
H27A H 0.541074 0.767820 0.846537 0.040 Uiso 1 1 calc R U . . .
C28A C 0.55530(11) 0.6513(2) 0.8818(3) 0.0299(8) Uani 1 1 d . . . . .
H28A H 0.537190 0.646494 0.954112 0.036 Uiso 1 1 calc R U . . .

loop_
_atom_site_aniso_label
_atom_site_aniso_U_11
_atom_site_aniso_U_22
_atom_site_aniso_U_33
_atom_site_aniso_U_23
_atom_site_aniso_U_13
_atom_site_aniso_U_12
O1B 0.0414(14) 0.0236(12) 0.0311(13) 0.0019(11) -0.0001(12) 0.0031(11)
N1B 0.0199(13) 0.0298(15) 0.0150(13) 0.0013(12) 0.0033(11) 0.0019(12)
C1B 0.0226(17) 0.0225(17) 0.0137(15) 0.0028(14) -0.0021(13) 0.0006(13)
O2B 0.0334(13) 0.0236(13) 0.0244(12) 0.0074(11) -0.0026(11) 0.0008(10)
C2B 0.0238(17) 0.0245(17) 0.0178(16) -0.0002(14) -0.0032(14) -0.0038(13)
O3B 0.0565(17) 0.0332(15) 0.0266(15) -0.0029(12) 0.0007(13) 0.0028(12)
C3B 0.0278(18) 0.0261(18) 0.0178(17) 0.0050(15) -0.0022(15) -0.0024(14)
O4B 0.0340(13) 0.0283(13) 0.0201(12) 0.0030(11) -0.0001(10) 0.0017(11)
C4B 0.0321(19) 0.0232(19) 0.028(2) 0.0014(16) -0.0044(16) -0.0024(14)
O5B 0.0318(13) 0.0315(13) 0.0148(12) 0.0036(10) -0.0002(10) 0.0069(10)
C5B 0.034(2) 0.0247(19) 0.0301(19) 0.0048(17) -0.0055(16) -0.0026(15)
C6B 0.0234(17) 0.0228(18) 0.0249(18) 0.0086(16) -0.0023(15) -0.0023(14)
C7B 0.041(2) 0.029(2) 0.038(2) 0.0058(17) -0.0027(18) 0.0037(17)
C8B 0.038(2) 0.031(2) 0.057(3) 0.011(2) -0.009(2) -0.0043(17)
C9B 0.0207(16) 0.0250(18) 0.0192(18) 0.0030(14) 0.0024(14) -0.0043(13)
C10B 0.0181(16) 0.0262(18) 0.0171(16) 0.0002(14) -0.0004(14) 0.0044(13)
C11B 0.0168(16) 0.0259(18) 0.0172(16) -0.0021(14) -0.0025(13) 0.0026(13)
C12B 0.0150(15) 0.0271(17) 0.0172(16) -0.0005(14) -0.0035(13) 0.0003(13)
C13B 0.0174(16) 0.033(2) 0.0181(17) 0.0011(15) -0.0034(13) -0.0001(14)
C14B 0.0210(17) 0.034(2) 0.0166(16) 0.0001(15) -0.0008(13) 0.0015(15)
C15B 0.0203(17) 0.0294(18) 0.0212(17) 0.0003(15) 0.0003(14) 0.0035(14)
C16B 0.0221(17) 0.0231(17) 0.0183(17) 0.0008(14) 0.0006(13) -0.0011(13)
C17B 0.035(2) 0.0260(18) 0.0251(18) 0.0029(16) -0.0024(16) -0.0048(15)
C18B 0.0240(18) 0.056(3) 0.0263(19) 0.0024(18) 0.0101(16) -0.0004(17)
C19B 0.0175(16) 0.034(2) 0.0207(17) -0.0034(15) -0.0004(14) -0.0044(14)
C20B 0.0181(17) 0.042(2) 0.0266(18) -0.0097(17) -0.0028(15) 0.0000(16)
C21B 0.0207(17) 0.0312(19) 0.0270(19) -0.0074(16) -0.0033(15) -0.0001(15)
C22B 0.0138(15) 0.0260(18) 0.0240(17) -0.0019(14) -0.0042(14) 0.0010(13)
C23B 0.0192(16) 0.0237(18) 0.0295(18) -0.0009(15) -0.0054(15) -0.0034(14)
C24B 0.0249(18) 0.0244(19) 0.0252(18) 0.0043(15) 0.0012(14) -0.0007(14)
C25B 0.0216(16) 0.0328(19) 0.0162(16) -0.0020(15) 0.0025(14) -0.0003(14)
C26B 0.0239(18) 0.0297(19) 0.039(2) -0.0077(18) -0.0003(17) 0.0011(15)
C27B 0.0284(19) 0.0250(18) 0.047(2) 0.0018(18) -0.0042(17) 0.0001(15)
C28B 0.0220(17) 0.0272(18) 0.038(2) 0.0036(17) -0.0019(16) -0.0008(14)
O1A 0.0337(13) 0.0312(14) 0.0212(12) 0.0016(10) 0.0021(10) 0.0094(11)
N1A 0.0252(15) 0.0283(16) 0.0182(14) 0.0019(12) 0.0007(12) -0.0022(12)
C1A 0.0201(16) 0.0251(18) 0.0156(16) -0.0010(14) 0.0006(13) 0.0003(13)
O2A 0.0272(12) 0.0306(13) 0.0185(11) -0.0006(10) 0.0035(10) 0.0075(10)
C2A 0.0200(16) 0.0321(19) 0.0193(17) 0.0006(15) -0.0010(14) 0.0007(14)
O3A 0.0555(17) 0.0368(15) 0.0215(13) 0.0068(12) 0.0064(12) 0.0182(12)
C3A 0.0212(17) 0.0295(19) 0.0151(16) -0.0008(14) 0.0002(14) 0.0045(14)
O4A 0.0349(14) 0.0282(13) 0.0169(11) 0.0027(10) 0.0017(10) 0.0070(10)
C4A 0.0231(18) 0.036(2) 0.0226(18) 0.0022(16) 0.0018(14) 0.0073(15)
O5A 0.0295(13) 0.0270(13) 0.0183(12) -0.0001(10) 0.0027(10) 0.0028(10)
C5A 0.0247(18) 0.0324(19) 0.0235(18) -0.0037(16) 0.0030(15) 0.0089(15)
C6A 0.0193(17) 0.0250(19) 0.0219(17) -0.0034(15) 0.0029(13) 0.0020(14)
C7A 0.0250(19) 0.049(2) 0.033(2) -0.0111(19) 0.0028(16) 0.0043(17)
C8A 0.0313(19) 0.0295(19) 0.0269(18) -0.0057(16) 0.0014(16) 0.0050(15)
C9A 0.0199(16) 0.0277(18) 0.0166(18) 0.0029(14) -0.0002(13) -0.0012(13)
C10A 0.0221(16) 0.0243(18) 0.0155(16) 0.0010(14) -0.0002(14) -0.0024(13)
C11A 0.0192(16) 0.0249(18) 0.0168(16) 0.0009(14) -0.0027(13) -0.0029(13)
C12A 0.0197(16) 0.0251(18) 0.0161(16) 0.0025(14) -0.0057(13) -0.0031(13)
C13A 0.0232(17) 0.0256(19) 0.0180(17) 0.0000(14) -0.0051(14) -0.0040(14)
C14A 0.0278(18) 0.0294(19) 0.0142(16) 0.0018(15) 0.0010(14) -0.0004(15)
C15A 0.0275(17) 0.0226(18) 0.0180(17) -0.0039(14) 0.0012(14) -0.0009(14)
C16A 0.0242(17) 0.0249(17) 0.0173(17) 0.0017(14) 0.0015(13) 0.0017(14)
C17A 0.039(2) 0.034(2) 0.0270(19) 0.0092(16) 0.0002(17) -0.0098(16)
C18A 0.0239(18) 0.041(2) 0.034(2) -0.0100(18) 0.0037(16) 0.0020(16)
C19A 0.0303(19) 0.030(2) 0.0219(18) 0.0076(15) -0.0010(15) -0.0091(16)
C20A 0.0319(19) 0.0261(19) 0.029(2) 0.0101(16) -0.0042(16) -0.0029(16)
C21A 0.0261(18) 0.0245(18) 0.0284(19) 0.0023(15) -0.0068(15) -0.0036(15)
C22A 0.0218(17) 0.0245(18) 0.0206(17) 0.0025(14) -0.0054(14) -0.0018(14)
C23A 0.0224(17) 0.0253(18) 0.0223(17) -0.0024(15) -0.0038(15) -0.0002(14)
C24A 0.0219(17) 0.0322(19) 0.0196(16) 0.0005(15) 0.0019(14) -0.0010(14)
C25A 0.0256(17) 0.0245(18) 0.0199(17) 0.0005(14) 0.0003(14) -0.0019(14)
C26A 0.034(2) 0.028(2) 0.033(2) 0.0024(17) -0.0079(16) 0.0020(15)
C27A 0.035(2) 0.0257(19) 0.040(2) -0.0063(17) -0.0036(17) 0.0097(16)
C28A 0.0228(18) 0.038(2) 0.029(2) -0.0050(16) 0.0002(15) 0.0026(16)

_geom_special_details            
;
 All esds (except the esd in the dihedral angle between two l.s. planes)
 are estimated using the full covariance matrix.  The cell esds are taken
 into account individually in the estimation of esds in distances, angles
 and torsion angles; correlations between esds in cell parameters are only
 used when they are defined by crystal symmetry.  An approximate (isotropic)
 treatment of cell esds is used for estimating esds involving l.s. planes.
;
loop_
_geom_bond_atom_site_label_1
_geom_bond_atom_site_label_2
_geom_bond_distance
_geom_bond_site_symmetry_2
_geom_bond_publ_flag
O1B C4B 1.395(4) . ?
O1B C5B 1.423(4) . ?
N1B H 1.0000 . ?
N1B C16B 1.499(4) . ?
N1B C17B 1.488(4) . ?
N1B C18B 1.490(4) . ?
C1B HA 1.0000 . ?
C1B C2B 1.560(4) . ?
C1B C9B 1.515(4) . ?
C1B C16B 1.510(4) . ?
O2B C5B 1.423(4) . ?
O2B C6B 1.377(4) . ?
C2B HB 0.9900 . ?
C2B HC 0.9900 . ?
C2B C3B 1.501(5) . ?
O3B C4B 1.226(4) . ?
C3B C4B 1.406(5) . ?
C3B C6B 1.376(4) . ?
O4B C6B 1.255(4) . ?
O5B C9B 1.228(4) . ?
C5B C7B 1.503(5) . ?
C5B C8B 1.513(5) . ?
C7B HD 0.9800 . ?
C7B HE 0.9800 . ?
C7B HF 0.9800 . ?
C8B HG 0.9800 . ?
C8B HH 0.9800 . ?
C8B HI 0.9800 . ?
C9B C10B 1.496(5) . ?
C10B C11B 1.410(4) . ?
C10B C15B 1.394(5) . ?
C11B C12B 1.418(4) . ?
C11B C25B 1.428(5) . ?
C12B C13B 1.410(5) . ?
C12B C22B 1.438(4) . ?
C13B C14B 1.397(5) . ?
C13B C19B 1.429(5) . ?
C14B HJ 0.9500 . ?
C14B C15B 1.389(5) . ?
C15B HK 0.9500 . ?
C16B HL 0.9900 . ?
C16B HM 0.9900 . ?
C17B HN 0.9800 . ?
C17B HO 0.9800 . ?
C17B HP 0.9800 . ?
C18B HQ 0.9800 . ?
C18B HR 0.9800 . ?
C18B HS 0.9800 . ?
C19B HT 0.9500 . ?
C19B C20B 1.348(5) . ?
C20B HU 0.9500 . ?
C20B C21B 1.429(5) . ?
C21B C22B 1.414(5) . ?
C21B C26B 1.406(5) . ?
C22B C23B 1.415(5) . ?
C23B C24B 1.423(5) . ?
C23B C28B 1.392(5) . ?
C24B HV 0.9500 . ?
C24B C25B 1.362(5) . ?
C25B HW 0.9500 . ?
C26B HX 0.9500 . ?
C26B C27B 1.372(5) . ?
C27B HY 0.9500 . ?
C27B C28B 1.395(5) . ?
C28B HZ 0.9500 . ?
O1A C4A 1.388(4) . ?
O1A C5A 1.435(4) . ?
N1A H1A 1.0000 . ?
N1A C16A 1.497(4) . ?
N1A C17A 1.492(4) . ?
N1A C18A 1.475(4) . ?
C1A H1AA 1.0000 . ?
C1A C2A 1.567(4) . ?
C1A C9A 1.499(5) . ?
C1A C16A 1.521(4) . ?
O2A C5A 1.440(4) . ?
O2A C6A 1.364(4) . ?
C2A H2AA 0.9900 . ?
C2A H2AB 0.9900 . ?
C2A C3A 1.491(4) . ?
O3A C4A 1.234(4) . ?
C3A C4A 1.407(5) . ?
C3A C6A 1.382(5) . ?
O4A C6A 1.244(4) . ?
O5A C9A 1.238(4) . ?
C5A C7A 1.506(5) . ?
C5A C8A 1.489(5) . ?
C7A H7AA 0.9800 . ?
C7A H7AB 0.9800 . ?
C7A H7AC 0.9800 . ?
C8A H8AA 0.9800 . ?
C8A H8AB 0.9800 . ?
C8A H8AC 0.9800 . ?
C9A C10A 1.495(5) . ?
C10A C11A 1.405(4) . ?
C10A C15A 1.390(4) . ?
C11A C12A 1.425(4) . ?
C11A C25A 1.441(4) . ?
C12A C13A 1.422(5) . ?
C12A C22A 1.419(5) . ?
C13A C14A 1.387(5) . ?
C13A C19A 1.443(5) . ?
C14A H14A 0.9500 . ?
C14A C15A 1.386(5) . ?
C15A H15A 0.9500 . ?
C16A H16A 0.9900 . ?
C16A H16B 0.9900 . ?
C17A H17A 0.9800 . ?
C17A H17B 0.9800 . ?
C17A H17C 0.9800 . ?
C18A H18A 0.9800 . ?
C18A H18B 0.9800 . ?
C18A H18C 0.9800 . ?
C19A H19A 0.9500 . ?
C19A C20A 1.339(5) . ?
C20A H20A 0.9500 . ?
C20A C21A 1.435(5) . ?
C21A C22A 1.421(5) . ?
C21A C26A 1.388(5) . ?
C22A C23A 1.417(5) . ?
C23A C24A 1.437(5) . ?
C23A C28A 1.394(5) . ?
C24A H24A 0.9500 . ?
C24A C25A 1.353(5) . ?
C25A H25A 0.9500 . ?
C26A H26A 0.9500 . ?
C26A C27A 1.388(5) . ?
C27A H27A 0.9500 . ?
C27A C28A 1.371(5) . ?
C28A H28A 0.9500 . ?

loop_
_geom_angle_atom_site_label_1
_geom_angle_atom_site_label_2
_geom_angle_atom_site_label_3
_geom_angle
_geom_angle_site_symmetry_1
_geom_angle_site_symmetry_3
_geom_angle_publ_flag
C4B O1B C5B 117.5(3) . . ?
C16B N1B H 107.3 . . ?
C17B N1B H 107.3 . . ?
C17B N1B C16B 113.5(2) . . ?
C17B N1B C18B 110.1(3) . . ?
C18B N1B H 107.3 . . ?
C18B N1B C16B 111.0(3) . . ?
C2B C1B HA 109.6 . . ?
C9B C1B HA 109.6 . . ?
C9B C1B C2B 106.9(2) . . ?
C16B C1B HA 109.6 . . ?
C16B C1B C2B 108.0(3) . . ?
C16B C1B C9B 113.0(3) . . ?
C6B O2B C5B 116.3(3) . . ?
C1B C2B HB 108.9 . . ?
C1B C2B HC 108.9 . . ?
HB C2B HC 107.7 . . ?
C3B C2B C1B 113.4(3) . . ?
C3B C2B HB 108.9 . . ?
C3B C2B HC 108.9 . . ?
C4B C3B C2B 121.0(3) . . ?
C6B C3B C2B 118.0(3) . . ?
C6B C3B C4B 120.4(3) . . ?
O1B C4B C3B 116.9(3) . . ?
O3B C4B O1B 115.1(3) . . ?
O3B C4B C3B 128.1(3) . . ?
O1B C5B C7B 106.5(3) . . ?
O1B C5B C8B 110.2(3) . . ?
O2B C5B O1B 111.1(3) . . ?
O2B C5B C7B 106.1(3) . . ?
O2B C5B C8B 110.1(3) . . ?
C7B C5B C8B 112.6(3) . . ?
C3B C6B O2B 119.5(3) . . ?
O4B C6B O2B 114.5(3) . . ?
O4B C6B C3B 126.0(3) . . ?
C5B C7B HD 109.5 . . ?
C5B C7B HE 109.5 . . ?
C5B C7B HF 109.5 . . ?
HD C7B HE 109.5 . . ?
HD C7B HF 109.5 . . ?
HE C7B HF 109.5 . . ?
C5B C8B HG 109.5 . . ?
C5B C8B HH 109.5 . . ?
C5B C8B HI 109.5 . . ?
HG C8B HH 109.5 . . ?
HG C8B HI 109.5 . . ?
HH C8B HI 109.5 . . ?
O5B C9B C1B 119.2(3) . . ?
O5B C9B C10B 120.2(3) . . ?
C10B C9B C1B 120.4(3) . . ?
C11B C10B C9B 122.0(3) . . ?
C15B C10B C9B 117.4(3) . . ?
C15B C10B C11B 120.4(3) . . ?
C10B C11B C12B 118.2(3) . . ?
C10B C11B C25B 123.4(3) . . ?
C12B C11B C25B 118.3(3) . . ?
C11B C12B C22B 119.8(3) . . ?
C13B C12B C11B 120.9(3) . . ?
C13B C12B C22B 119.3(3) . . ?
C12B C13B C19B 119.3(3) . . ?
C14B C13B C12B 119.1(3) . . ?
C14B C13B C19B 121.6(3) . . ?
C13B C14B HJ 119.8 . . ?
C15B C14B C13B 120.5(3) . . ?
C15B C14B HJ 119.8 . . ?
C10B C15B HK 119.7 . . ?
C14B C15B C10B 120.7(3) . . ?
C14B C15B HK 119.7 . . ?
N1B C16B C1B 114.1(2) . . ?
N1B C16B HL 108.7 . . ?
N1B C16B HM 108.7 . . ?
C1B C16B HL 108.7 . . ?
C1B C16B HM 108.7 . . ?
HL C16B HM 107.6 . . ?
N1B C17B HN 109.5 . . ?
N1B C17B HO 109.5 . . ?
N1B C17B HP 109.5 . . ?
HN C17B HO 109.5 . . ?
HN C17B HP 109.5 . . ?
HO C17B HP 109.5 . . ?
N1B C18B HQ 109.5 . . ?
N1B C18B HR 109.5 . . ?
N1B C18B HS 109.5 . . ?
HQ C18B HR 109.5 . . ?
HQ C18B HS 109.5 . . ?
HR C18B HS 109.5 . . ?
C13B C19B HT 119.2 . . ?
C20B C19B C13B 121.6(3) . . ?
C20B C19B HT 119.2 . . ?
C19B C20B HU 119.7 . . ?
C19B C20B C21B 120.7(3) . . ?
C21B C20B HU 119.7 . . ?
C22B C21B C20B 119.5(3) . . ?
C26B C21B C20B 121.8(3) . . ?
C26B C21B C22B 118.7(3) . . ?
C21B C22B C12B 119.5(3) . . ?
C21B C22B C23B 120.3(3) . . ?
C23B C22B C12B 120.2(3) . . ?
C22B C23B C24B 118.4(3) . . ?
C28B C23B C22B 119.3(3) . . ?
C28B C23B C24B 122.3(3) . . ?
C23B C24B HV 119.2 . . ?
C25B C24B C23B 121.6(3) . . ?
C25B C24B HV 119.2 . . ?
C11B C25B HW 119.3 . . ?
C24B C25B C11B 121.5(3) . . ?
C24B C25B HW 119.3 . . ?
C21B C26B HX 119.8 . . ?
C27B C26B C21B 120.5(3) . . ?
C27B C26B HX 119.8 . . ?
C26B C27B HY 119.3 . . ?
C26B C27B C28B 121.3(3) . . ?
C28B C27B HY 119.3 . . ?
C23B C28B C27B 119.9(3) . . ?
C23B C28B HZ 120.0 . . ?
C27B C28B HZ 120.0 . . ?
C4A O1A C5A 117.6(3) . . ?
C16A N1A H1A 107.5 . . ?
C17A N1A H1A 107.5 . . ?
C17A N1A C16A 108.9(2) . . ?
C18A N1A H1A 107.5 . . ?
C18A N1A C16A 113.7(3) . . ?
C18A N1A C17A 111.4(3) . . ?
C2A C1A H1AA 109.0 . . ?
C9A C1A H1AA 109.0 . . ?
C9A C1A C2A 110.3(3) . . ?
C9A C1A C16A 113.4(3) . . ?
C16A C1A H1AA 109.0 . . ?
C16A C1A C2A 106.0(3) . . ?
C6A O2A C5A 115.9(3) . . ?
C1A C2A H2AA 109.4 . . ?
C1A C2A H2AB 109.4 . . ?
H2AA C2A H2AB 108.0 . . ?
C3A C2A C1A 111.2(3) . . ?
C3A C2A H2AA 109.4 . . ?
C3A C2A H2AB 109.4 . . ?
C4A C3A C2A 122.3(3) . . ?
C6A C3A C2A 116.9(3) . . ?
C6A C3A C4A 120.1(3) . . ?
O1A C4A C3A 116.7(3) . . ?
O3A C4A O1A 114.8(3) . . ?
O3A C4A C3A 128.4(3) . . ?
O1A C5A O2A 109.4(2) . . ?
O1A C5A C7A 110.4(3) . . ?
O1A C5A C8A 106.4(3) . . ?
O2A C5A C7A 109.7(3) . . ?
O2A C5A C8A 106.3(3) . . ?
C8A C5A C7A 114.4(3) . . ?
O2A C6A C3A 120.0(3) . . ?
O4A C6A O2A 115.0(3) . . ?
O4A C6A C3A 125.0(3) . . ?
C5A C7A H7AA 109.5 . . ?
C5A C7A H7AB 109.5 . . ?
C5A C7A H7AC 109.5 . . ?
H7AA C7A H7AB 109.5 . . ?
H7AA C7A H7AC 109.5 . . ?
H7AB C7A H7AC 109.5 . . ?
C5A C8A H8AA 109.5 . . ?
C5A C8A H8AB 109.5 . . ?
C5A C8A H8AC 109.5 . . ?
H8AA C8A H8AB 109.5 . . ?
H8AA C8A H8AC 109.5 . . ?
H8AB C8A H8AC 109.5 . . ?
O5A C9A C1A 119.6(3) . . ?
O5A C9A C10A 119.9(3) . . ?
C10A C9A C1A 120.4(3) . . ?
C11A C10A C9A 122.1(3) . . ?
C15A C10A C9A 117.2(3) . . ?
C15A C10A C11A 120.4(3) . . ?
C10A C11A C12A 118.7(3) . . ?
C10A C11A C25A 123.8(3) . . ?
C12A C11A C25A 117.5(3) . . ?
C13A C12A C11A 119.9(3) . . ?
C22A C12A C11A 120.7(3) . . ?
C22A C12A C13A 119.3(3) . . ?
C12A C13A C19A 118.9(3) . . ?
C14A C13A C12A 119.1(3) . . ?
C14A C13A C19A 122.0(3) . . ?
C13A C14A H14A 119.5 . . ?
C15A C14A C13A 121.0(3) . . ?
C15A C14A H14A 119.5 . . ?
C10A C15A H15A 119.7 . . ?
C14A C15A C10A 120.5(3) . . ?
C14A C15A H15A 119.7 . . ?
N1A C16A C1A 115.3(2) . . ?
N1A C16A H16A 108.5 . . ?
N1A C16A H16B 108.5 . . ?
C1A C16A H16A 108.5 . . ?
C1A C16A H16B 108.5 . . ?
H16A C16A H16B 107.5 . . ?
N1A C17A H17A 109.5 . . ?
N1A C17A H17B 109.5 . . ?
N1A C17A H17C 109.5 . . ?
H17A C17A H17B 109.5 . . ?
H17A C17A H17C 109.5 . . ?
H17B C17A H17C 109.5 . . ?
N1A C18A H18A 109.5 . . ?
N1A C18A H18B 109.5 . . ?
N1A C18A H18C 109.5 . . ?
H18A C18A H18B 109.5 . . ?
H18A C18A H18C 109.5 . . ?
H18B C18A H18C 109.5 . . ?
C13A C19A H19A 119.5 . . ?
C20A C19A C13A 121.0(3) . . ?
C20A C19A H19A 119.5 . . ?
C19A C20A H20A 119.0 . . ?
C19A C20A C21A 122.0(3) . . ?
C21A C20A H20A 119.0 . . ?
C22A C21A C20A 118.0(3) . . ?
C26A C21A C20A 122.4(3) . . ?
C26A C21A C22A 119.6(3) . . ?
C12A C22A C21A 120.7(3) . . ?
C23A C22A C12A 120.3(3) . . ?
C23A C22A C21A 118.9(3) . . ?
C22A C23A C24A 117.9(3) . . ?
C28A C23A C22A 119.5(3) . . ?
C28A C23A C24A 122.7(3) . . ?
C23A C24A H24A 119.0 . . ?
C25A C24A C23A 121.9(3) . . ?
C25A C24A H24A 119.0 . . ?
C11A C25A H25A 119.3 . . ?
C24A C25A C11A 121.4(3) . . ?
C24A C25A H25A 119.3 . . ?
C21A C26A H26A 119.7 . . ?
C21A C26A C27A 120.6(3) . . ?
C27A C26A H26A 119.7 . . ?
C26A C27A H27A 119.8 . . ?
C28A C27A C26A 120.5(3) . . ?
C28A C27A H27A 119.8 . . ?
C23A C28A H28A 119.5 . . ?
C27A C28A C23A 120.9(3) . . ?
C27A C28A H28A 119.5 . . ?

loop_
_geom_torsion_atom_site_label_1
_geom_torsion_atom_site_label_2
_geom_torsion_atom_site_label_3
_geom_torsion_atom_site_label_4
_geom_torsion
_geom_torsion_site_symmetry_1
_geom_torsion_site_symmetry_2
_geom_torsion_site_symmetry_3
_geom_torsion_site_symmetry_4
_geom_torsion_publ_flag
C1B C2B C3B C4B -99.3(4) . . . . ?
C1B C2B C3B C6B 72.2(4) . . . . ?
C1B C9B C10B C11B 151.0(3) . . . . ?
C1B C9B C10B C15B -33.6(4) . . . . ?
C2B C1B C9B O5B -76.2(4) . . . . ?
C2B C1B C9B C10B 99.3(3) . . . . ?
C2B C1B C16B N1B -159.8(3) . . . . ?
C2B C3B C4B O1B 178.6(3) . . . . ?
C2B C3B C4B O3B -0.2(5) . . . . ?
C2B C3B C6B O2B -178.4(3) . . . . ?
C2B C3B C6B O4B 0.4(5) . . . . ?
C4B O1B C5B O2B -46.3(4) . . . . ?
C4B O1B C5B C7B -161.4(3) . . . . ?
C4B O1B C5B C8B 76.1(4) . . . . ?
C4B C3B C6B O2B -6.9(5) . . . . ?
C4B C3B C6B O4B 172.0(3) . . . . ?
O5B C9B C10B C11B -33.6(5) . . . . ?
O5B C9B C10B C15B 141.9(3) . . . . ?
C5B O1B C4B O3B -160.8(3) . . . . ?
C5B O1B C4B C3B 20.2(4) . . . . ?
C5B O2B C6B C3B -21.1(4) . . . . ?
C5B O2B C6B O4B 159.9(3) . . . . ?
C6B O2B C5B O1B 46.4(4) . . . . ?
C6B O2B C5B C7B 161.8(3) . . . . ?
C6B O2B C5B C8B -76.0(4) . . . . ?
C6B C3B C4B O1B 7.4(5) . . . . ?
C6B C3B C4B O3B -171.5(4) . . . . ?
C9B C1B C2B C3B -163.9(3) . . . . ?
C9B C1B C16B N1B 82.2(3) . . . . ?
C9B C10B C11B C12B 169.3(3) . . . . ?
C9B C10B C11B C25B -12.7(5) . . . . ?
C9B C10B C15B C14B -170.2(3) . . . . ?
C10B C11B C12B C13B 2.4(4) . . . . ?
C10B C11B C12B C22B -177.6(3) . . . . ?
C10B C11B C25B C24B -179.7(3) . . . . ?
C11B C10B C15B C14B 5.3(5) . . . . ?
C11B C12B C13B C14B 2.0(4) . . . . ?
C11B C12B C13B C19B -177.5(3) . . . . ?
C11B C12B C22B C21B 176.0(3) . . . . ?
C11B C12B C22B C23B -2.9(4) . . . . ?
C12B C11B C25B C24B -1.7(4) . . . . ?
C12B C13B C14B C15B -2.8(5) . . . . ?
C12B C13B C19B C20B 0.1(5) . . . . ?
C12B C22B C23B C24B -1.2(4) . . . . ?
C12B C22B C23B C28B 179.0(3) . . . . ?
C13B C12B C22B C21B -3.9(4) . . . . ?
C13B C12B C22B C23B 177.2(3) . . . . ?
C13B C14B C15B C10B -0.8(5) . . . . ?
C13B C19B C20B C21B -1.2(5) . . . . ?
C14B C13B C19B C20B -179.4(3) . . . . ?
C15B C10B C11B C12B -6.0(4) . . . . ?
C15B C10B C11B C25B 172.0(3) . . . . ?
C16B C1B C2B C3B 74.3(3) . . . . ?
C16B C1B C9B O5B 42.4(4) . . . . ?
C16B C1B C9B C10B -142.1(3) . . . . ?
C17B N1B C16B C1B -60.6(4) . . . . ?
C18B N1B C16B C1B 174.8(3) . . . . ?
C19B C13B C14B C15B 176.7(3) . . . . ?
C19B C20B C21B C22B -0.3(5) . . . . ?
C19B C20B C21B C26B -179.4(3) . . . . ?
C20B C21B C22B C12B 2.8(4) . . . . ?
C20B C21B C22B C23B -178.3(3) . . . . ?
C20B C21B C26B C27B 178.1(3) . . . . ?
C21B C22B C23B C24B 179.9(3) . . . . ?
C21B C22B C23B C28B 0.2(5) . . . . ?
C21B C26B C27B C28B 0.1(5) . . . . ?
C22B C12B C13B C14B -178.1(3) . . . . ?
C22B C12B C13B C19B 2.5(4) . . . . ?
C22B C21B C26B C27B -1.0(5) . . . . ?
C22B C23B C24B C25B 4.0(5) . . . . ?
C22B C23B C28B C27B -1.0(5) . . . . ?
C23B C24B C25B C11B -2.6(5) . . . . ?
C24B C23B C28B C27B 179.3(3) . . . . ?
C25B C11B C12B C13B -175.8(3) . . . . ?
C25B C11B C12B C22B 4.3(4) . . . . ?
C26B C21B C22B C12B -178.0(3) . . . . ?
C26B C21B C22B C23B 0.8(5) . . . . ?
C26B C27B C28B C23B 0.9(5) . . . . ?
C28B C23B C24B C25B -176.3(3) . . . . ?
C1A C2A C3A C4A -97.0(4) . . . . ?
C1A C2A C3A C6A 73.4(4) . . . . ?
C1A C9A C10A C11A 152.1(3) . . . . ?
C1A C9A C10A C15A -34.7(4) . . . . ?
C2A C1A C9A O5A -79.5(4) . . . . ?
C2A C1A C9A C10A 95.7(3) . . . . ?
C2A C1A C16A N1A -158.7(3) . . . . ?
C2A C3A C4A O1A 175.8(3) . . . . ?
C2A C3A C4A O3A -1.5(6) . . . . ?
C2A C3A C6A O2A -176.0(3) . . . . ?
C2A C3A C6A O4A 1.0(5) . . . . ?
C4A O1A C5A O2A -48.5(4) . . . . ?
C4A O1A C5A C7A 72.3(4) . . . . ?
C4A O1A C5A C8A -163.0(3) . . . . ?
C4A C3A C6A O2A -5.4(5) . . . . ?
C4A C3A C6A O4A 171.6(3) . . . . ?
O5A C9A C10A C11A -32.8(5) . . . . ?
O5A C9A C10A C15A 140.5(3) . . . . ?
C5A O1A C4A O3A -159.8(3) . . . . ?
C5A O1A C4A C3A 22.6(4) . . . . ?
C5A O2A C6A C3A -23.1(4) . . . . ?
C5A O2A C6A O4A 159.7(3) . . . . ?
C6A O2A C5A O1A 48.3(4) . . . . ?
C6A O2A C5A C7A -73.0(3) . . . . ?
C6A O2A C5A C8A 162.8(3) . . . . ?
C6A C3A C4A O1A 5.8(5) . . . . ?
C6A C3A C4A O3A -171.5(4) . . . . ?
C9A C1A C2A C3A -161.4(3) . . . . ?
C9A C1A C16A N1A 80.1(3) . . . . ?
C9A C10A C11A C12A 167.3(3) . . . . ?
C9A C10A C11A C25A -14.8(5) . . . . ?
C9A C10A C15A C14A -167.2(3) . . . . ?
C10A C11A C12A C13A 1.1(4) . . . . ?
C10A C11A C12A C22A -176.9(3) . . . . ?
C10A C11A C25A C24A 180.0(3) . . . . ?
C11A C10A C15A C14A 6.1(5) . . . . ?
C11A C12A C13A C14A 3.2(4) . . . . ?
C11A C12A C13A C19A -177.2(3) . . . . ?
C11A C12A C22A C21A 176.3(3) . . . . ?
C11A C12A C22A C23A -3.5(5) . . . . ?
C12A C11A C25A C24A -2.1(4) . . . . ?
C12A C13A C14A C15A -2.9(5) . . . . ?
C12A C13A C19A C20A 0.1(5) . . . . ?
C12A C22A C23A C24A -1.1(4) . . . . ?
C12A C22A C23A C28A 179.2(3) . . . . ?
C13A C12A C22A C21A -1.6(5) . . . . ?
C13A C12A C22A C23A 178.5(3) . . . . ?
C13A C14A C15A C10A -1.8(5) . . . . ?
C13A C19A C20A C21A 0.1(5) . . . . ?
C14A C13A C19A C20A 179.6(3) . . . . ?
C15A C10A C11A C12A -5.7(5) . . . . ?
C15A C10A C11A C25A 172.2(3) . . . . ?
C16A C1A C2A C3A 75.4(3) . . . . ?
C16A C1A C9A O5A 39.3(4) . . . . ?
C16A C1A C9A C10A -145.5(3) . . . . ?
C17A N1A C16A C1A 169.6(3) . . . . ?
C18A N1A C16A C1A -65.5(4) . . . . ?
C19A C13A C14A C15A 177.6(3) . . . . ?
C19A C20A C21A C22A -1.0(5) . . . . ?
C19A C20A C21A C26A 179.3(3) . . . . ?
C20A C21A C22A C12A 1.8(5) . . . . ?
C20A C21A C22A C23A -178.4(3) . . . . ?
C20A C21A C26A C27A 178.4(3) . . . . ?
C21A C22A C23A C24A 179.1(3) . . . . ?
C21A C22A C23A C28A -0.6(4) . . . . ?
C21A C26A C27A C28A 0.6(5) . . . . ?
C22A C12A C13A C14A -178.9(3) . . . . ?
C22A C12A C13A C19A 0.7(4) . . . . ?
C22A C21A C26A C27A -1.3(5) . . . . ?
C22A C23A C24A C25A 4.2(5) . . . . ?
C22A C23A C28A C27A 0.0(5) . . . . ?
C23A C24A C25A C11A -2.6(5) . . . . ?
C24A C23A C28A C27A -179.7(3) . . . . ?
C25A C11A C12A C13A -177.0(3) . . . . ?
C25A C11A C12A C22A 5.1(4) . . . . ?
C26A C21A C22A C12A -178.5(3) . . . . ?
C26A C21A C22A C23A 1.3(5) . . . . ?
C26A C27A C28A C23A 0.1(5) . . . . ?
C28A C23A C24A C25A -176.1(3) . . . . ?


_shelx_res_file                  
;
TITL mo_mile1087_Pna21 in Pna21 #33
    mo_mile1087_pna21.res
    created by SHELXL-2018/3 at 09:45:20 on 21-Apr-2021
REM Best SHELXD solution FINAL CC 80.94
REM Fragments: 72 5 4 1 1 1
REM reset to Pna21 #33
CELL 0.71073 31.3895 16.6038 10.4709 90 90 90
ZERR 8 0.0058 0.0026 0.0022 0 0 0
LATT -1
SYMM -X,-Y,0.5+Z
SYMM 0.5-X,0.5+Y,0.5+Z
SYMM 0.5+X,0.5-Y,+Z
SFAC C H N O
UNIT 224 216 8 40

L.S. 10
PLAN  15
SIZE 0.02 0.04 0.08
TEMP -173.15
CONF
MORE -1
BOND $H
ABIN
fmap 2 53
acta
OMIT 0 1 -1
OMIT 0 1 1
OMIT 3 1 0
OMIT 3 3 0
OMIT 6 5 0
OMIT 0 4 0
OMIT 2 1 0
OMIT 3 2 0
OMIT 4 2 0
REM <olex2.extras>
REM <HklSrc "%.\\mo_mile1087_Pna21.hkl">
REM </olex2.extras>

WGHT    0.055000
FVAR       0.12675
O1B   4    0.652221   -0.027580    0.349459    11.00000    0.04140    0.02359 =
         0.03111    0.00188   -0.00011    0.00305
N1B   3    0.706142    0.282368    0.234742    11.00000    0.01993    0.02983 =
         0.01505    0.00129    0.00327    0.00191
AFIX  13
H     2    0.714298    0.269741    0.324864    11.00000   -1.20000
AFIX   0
C1B   1    0.630211    0.247016    0.291229    11.00000    0.02264    0.02248 =
         0.01374    0.00277   -0.00208    0.00057
AFIX  13
HA    2    0.640518    0.252503    0.381176    11.00000   -1.20000
AFIX   0
O2B   4    0.632287    0.032885    0.542994    11.00000    0.03338    0.02357 =
         0.02437    0.00740   -0.00262    0.00085
C2B   1    0.599881    0.172924    0.280687    11.00000    0.02381    0.02448 =
         0.01781   -0.00018   -0.00324   -0.00378
AFIX  23
HB    2    0.571869    0.187340    0.317634    11.00000   -1.20000
HC    2    0.595438    0.160118    0.189311    11.00000   -1.20000
AFIX   0
O3B   4    0.643894    0.034144    0.163824    11.00000    0.05651    0.03322 =
         0.02659   -0.00289    0.00070    0.00279
C3B   1    0.616514    0.099314    0.347406    11.00000    0.02779    0.02606 =
         0.01777    0.00504   -0.00221   -0.00245
O4B   4    0.603109    0.154310    0.549733    11.00000    0.03400    0.02829 =
         0.02015    0.00304   -0.00015    0.00174
C4B   1    0.637006    0.037629    0.278933    11.00000    0.03211    0.02319 =
         0.02840    0.00143   -0.00438   -0.00240
O5B   4    0.596339    0.333175    0.141991    11.00000    0.03180    0.03154 =
         0.01477    0.00356   -0.00019    0.00695
C5B   1    0.634402   -0.040380    0.472780    11.00000    0.03422    0.02466 =
         0.03013    0.00480   -0.00547   -0.00261
C6B   1    0.616291    0.098677    0.478823    11.00000    0.02344    0.02275 =
         0.02486    0.00859   -0.00229   -0.00234
C7B   1    0.665051   -0.093634    0.543671    11.00000    0.04146    0.02932 =
         0.03779    0.00579   -0.00268    0.00372
AFIX 137
HD    2    0.652607   -0.109125    0.625918    11.00000   -1.50000
HE    2    0.691741   -0.064434    0.558288    11.00000   -1.50000
HF    2    0.670791   -0.142072    0.493035    11.00000   -1.50000
AFIX   0
C8B   1    0.590482   -0.077219    0.461235    11.00000    0.03767    0.03131 =
         0.05746    0.01053   -0.00859   -0.00426
AFIX 137
HG    2    0.592440   -0.128497    0.415262    11.00000   -1.50000
HH    2    0.571788   -0.040378    0.414266    11.00000   -1.50000
HI    2    0.578772   -0.086643    0.546698    11.00000   -1.50000
AFIX   0
C9B   1    0.604299    0.320534    0.255012    11.00000    0.02069    0.02498 =
         0.01923    0.00303    0.00244   -0.00426
C10B  1    0.585872    0.373739    0.356213    11.00000    0.01813    0.02619 =
         0.01708    0.00018   -0.00036    0.00439
C11B  1    0.578872    0.456631    0.336023    11.00000    0.01684    0.02588 =
         0.01717   -0.00207   -0.00250    0.00264
C12B  1    0.554717    0.499596    0.427934    11.00000    0.01495    0.02709 =
         0.01719   -0.00046   -0.00354    0.00028
C13B  1    0.539488    0.461152    0.539029    11.00000    0.01737    0.03337 =
         0.01806    0.00105   -0.00338   -0.00015
C14B  1    0.549628    0.380294    0.559767    11.00000    0.02097    0.03380 =
         0.01658    0.00013   -0.00078    0.00151
AFIX  43
HJ    2    0.540612    0.354495    0.636104    11.00000   -1.20000
AFIX   0
C15B  1    0.572802    0.337325    0.469584    11.00000    0.02030    0.02937 =
         0.02117    0.00034    0.00031    0.00353
AFIX  43
HK    2    0.579813    0.282559    0.485338    11.00000   -1.20000
AFIX   0
C16B  1    0.667635    0.232802    0.203405    11.00000    0.02208    0.02307 =
         0.01826    0.00083    0.00055   -0.00115
AFIX  23
HL    2    0.675512    0.175115    0.207176    11.00000   -1.20000
HM    2    0.658773    0.244843    0.114698    11.00000   -1.20000
AFIX   0
C17B  1    0.698422    0.370668    0.227258    11.00000    0.03543    0.02601 =
         0.02508    0.00292   -0.00241   -0.00481
AFIX 137
HN    2    0.688036    0.384510    0.141769    11.00000   -1.50000
HO    2    0.725072    0.399531    0.244065    11.00000   -1.50000
HP    2    0.677075    0.386116    0.291010    11.00000   -1.50000
AFIX   0
C18B  1    0.742864    0.259770    0.151982    11.00000    0.02405    0.05615 =
         0.02626    0.00244    0.01011   -0.00040
AFIX 137
HQ    2    0.736258    0.272967    0.062935    11.00000   -1.50000
HR    2    0.748249    0.201830    0.159591    11.00000   -1.50000
HS    2    0.768236    0.289650    0.178993    11.00000   -1.50000
AFIX   0
C19B  1    0.513804    0.505555    0.626970    11.00000    0.01747    0.03360 =
         0.02069   -0.00338   -0.00045   -0.00441
AFIX  43
HT    2    0.503608    0.479598    0.701824    11.00000   -1.20000
AFIX   0
C20B  1    0.503685    0.583379    0.606332    11.00000    0.01809    0.04214 =
         0.02661   -0.00966   -0.00281   -0.00005
AFIX  43
HU    2    0.486089    0.611003    0.665749    11.00000   -1.20000
AFIX   0
C21B  1    0.519147    0.624749    0.496025    11.00000    0.02067    0.03123 =
         0.02702   -0.00737   -0.00328   -0.00013
C22B  1    0.545498    0.583527    0.408075    11.00000    0.01385    0.02603 =
         0.02399   -0.00195   -0.00419    0.00099
C23B  1    0.562071    0.624110    0.300134    11.00000    0.01921    0.02373 =
         0.02953   -0.00085   -0.00535   -0.00343
C24B  1    0.588502    0.580292    0.214382    11.00000    0.02494    0.02439 =
         0.02522    0.00434    0.00121   -0.00071
AFIX  43
HV    2    0.601302    0.607671    0.144566    11.00000   -1.20000
AFIX   0
C25B  1    0.595913    0.500042    0.229901    11.00000    0.02159    0.03276 =
         0.01621   -0.00198    0.00245   -0.00033
AFIX  43
HW    2    0.612796    0.472324    0.168761    11.00000   -1.20000
AFIX   0
C26B  1    0.509422    0.706116    0.472853    11.00000    0.02387    0.02971 =
         0.03901   -0.00770   -0.00033    0.00107
AFIX  43
HX    2    0.491406    0.734474    0.530233    11.00000   -1.20000
AFIX   0
C27B  1    0.525754    0.744840    0.368025    11.00000    0.02839    0.02499 =
         0.04701    0.00176   -0.00421    0.00009
AFIX  43
HY    2    0.518889    0.799855    0.353967    11.00000   -1.20000
AFIX   0
C28B  1    0.552246    0.705055    0.281621    11.00000    0.02201    0.02719 =
         0.03758    0.00356   -0.00187   -0.00082
AFIX  43
HZ    2    0.563568    0.733151    0.210246    11.00000   -1.20000
AFIX   0

O1A   4    0.756367    0.030232    0.582102    11.00000    0.03366    0.03123 =
         0.02123    0.00159    0.00214    0.00944
N1A   3    0.615327    0.147823    0.797842    11.00000    0.02515    0.02827 =
         0.01819    0.00190    0.00066   -0.00219
AFIX  13
H1A   2    0.610823    0.142532    0.703671    11.00000   -1.20000
AFIX   0
C1A   1    0.678286    0.238784    0.744675    11.00000    0.02011    0.02505 =
         0.01560   -0.00098    0.00060    0.00025
AFIX  13
H1AA  2    0.666448    0.237295    0.656041    11.00000   -1.20000
AFIX   0
O2A   4    0.743681    0.127868    0.424523    11.00000    0.02722    0.03061 =
         0.01855   -0.00064    0.00349    0.00748
C2A   1    0.727807    0.227777    0.738187    11.00000    0.01999    0.03215 =
         0.01928    0.00062   -0.00105    0.00066
AFIX  23
H2AA  2    0.741227    0.279495    0.713789    11.00000   -1.20000
H2AB  2    0.738660    0.212476    0.823582    11.00000   -1.20000
AFIX   0
O3A   4    0.748372    0.055111    0.788104    11.00000    0.05552    0.03684 =
         0.02147    0.00683    0.00639    0.01821
C3A   1    0.739776    0.164568    0.643687    11.00000    0.02118    0.02948 =
         0.01511   -0.00080    0.00020    0.00451
O4A   4    0.723648    0.250781    0.474960    11.00000    0.03495    0.02815 =
         0.01685    0.00270    0.00171    0.00703
C4A   1    0.748369    0.084594    0.679898    11.00000    0.02307    0.03580 =
         0.02264    0.00217    0.00181    0.00730
O5A   4    0.668629    0.325306    0.922273    11.00000    0.02947    0.02701 =
         0.01829   -0.00015    0.00272    0.00276
C5A   1    0.770761    0.061999    0.462128    11.00000    0.02465    0.03243 =
         0.02345   -0.00372    0.00300    0.00887
C6A   1    0.735821    0.184345    0.516072    11.00000    0.01925    0.02499 =
         0.02186   -0.00337    0.00287    0.00204
C7A   1    0.816125    0.090811    0.472931    11.00000    0.02501    0.04900 =
         0.03287   -0.01109    0.00277    0.00434
AFIX 137
H7AA  2    0.825238    0.113684    0.391091    11.00000   -1.50000
H7AB  2    0.834619    0.045376    0.495187    11.00000   -1.50000
H7AC  2    0.818029    0.132116    0.539541    11.00000   -1.50000
AFIX   0
C8A   1    0.764065   -0.002772    0.365813    11.00000    0.03133    0.02951 =
         0.02694   -0.00571    0.00138    0.00504
AFIX 137
H8AA  2    0.733701   -0.016231    0.361474    11.00000   -1.50000
H8AB  2    0.780313   -0.050684    0.390610    11.00000   -1.50000
H8AC  2    0.773773    0.015976    0.281976    11.00000   -1.50000
AFIX   0
C9A   1    0.667369    0.318142    0.804655    11.00000    0.01989    0.02775 =
         0.01664    0.00293   -0.00022   -0.00123
C10A  1    0.658358    0.390042    0.723041    11.00000    0.02212    0.02433 =
         0.01555    0.00097   -0.00018   -0.00239
C11A  1    0.631478    0.452664    0.763704    11.00000    0.01921    0.02489 =
         0.01679    0.00091   -0.00271   -0.00288
C12A  1    0.631208    0.526133    0.693289    11.00000    0.01971    0.02513 =
         0.01605    0.00251   -0.00565   -0.00312
C13A  1    0.657310    0.534298    0.583025    11.00000    0.02321    0.02555 =
         0.01800    0.00002   -0.00508   -0.00404
C14A  1    0.681131    0.468844    0.542042    11.00000    0.02780    0.02939 =
         0.01418    0.00181    0.00098   -0.00035
AFIX  43
H14A  2    0.697603    0.473200    0.466242    11.00000   -1.20000
AFIX   0
C15A  1    0.681276    0.397173    0.609967    11.00000    0.02751    0.02259 =
         0.01795   -0.00389    0.00123   -0.00088
AFIX  43
H15A  2    0.697165    0.352563    0.579001    11.00000   -1.20000
AFIX   0
C16A  1    0.661402    0.166799    0.818942    11.00000    0.02422    0.02490 =
         0.01729    0.00171    0.00151    0.00171
AFIX  23
H16A  2    0.678453    0.118864    0.795519    11.00000   -1.20000
H16B  2    0.665877    0.176857    0.911164    11.00000   -1.20000
AFIX   0
C17A  1    0.605542    0.068099    0.856773    11.00000    0.03871    0.03354 =
         0.02704    0.00922    0.00018   -0.00981
AFIX 137
H17A  2    0.623581    0.026600    0.817980    11.00000   -1.50000
H17B  2    0.575509    0.054822    0.842250    11.00000   -1.50000
H17C  2    0.611109    0.070524    0.948785    11.00000   -1.50000
AFIX   0
C18A  1    0.586115    0.210916    0.844443    11.00000    0.02390    0.04054 =
         0.03412   -0.01003    0.00368    0.00198
AFIX 137
H18A  2    0.592508    0.222872    0.934069    11.00000   -1.50000
H18B  2    0.556642    0.192007    0.837099    11.00000   -1.50000
H18C  2    0.589790    0.259780    0.793118    11.00000   -1.50000
AFIX   0
C19A  1    0.657959    0.610443    0.516615    11.00000    0.03029    0.02960 =
         0.02193    0.00756   -0.00097   -0.00907
AFIX  43
H19A  2    0.675271    0.616466    0.442811    11.00000   -1.20000
AFIX   0
C20A  1    0.634538    0.672735    0.557413    11.00000    0.03191    0.02608 =
         0.02896    0.01006   -0.00420   -0.00288
AFIX  43
H20A  2    0.635615    0.722058    0.511543    11.00000   -1.20000
AFIX   0
C21A  1    0.607855    0.667220    0.668368    11.00000    0.02610    0.02448 =
         0.02839    0.00225   -0.00677   -0.00357
C22A  1    0.606203    0.592465    0.734250    11.00000    0.02182    0.02448 =
         0.02064    0.00253   -0.00543   -0.00176
C23A  1    0.579203    0.585141    0.842129    11.00000    0.02236    0.02526 =
         0.02229   -0.00242   -0.00383   -0.00021
C24A  1    0.577615    0.508562    0.905962    11.00000    0.02191    0.03221 =
         0.01960    0.00052    0.00188   -0.00098
AFIX  43
H24A  2    0.558292    0.501432    0.974870    11.00000   -1.20000
AFIX   0
C25A  1    0.602840    0.446350    0.870749    11.00000    0.02563    0.02453 =
         0.01990    0.00046    0.00029   -0.00194
AFIX  43
H25A  2    0.601644    0.397421    0.917640    11.00000   -1.20000
AFIX   0
C26A  1    0.583812    0.731734    0.712125    11.00000    0.03376    0.02808 =
         0.03271    0.00235   -0.00793    0.00197
AFIX  43
H26A  2    0.585323    0.782066    0.669219    11.00000   -1.20000
AFIX   0
C27A  1    0.557574    0.723350    0.818044    11.00000    0.03505    0.02567 =
         0.03985   -0.00626   -0.00365    0.00965
AFIX  43
H27A  2    0.541074    0.767820    0.846537    11.00000   -1.20000
AFIX   0
C28A  1    0.555305    0.651337    0.881837    11.00000    0.02279    0.03839 =
         0.02858   -0.00496    0.00021    0.00264
AFIX  43
H28A  2    0.537190    0.646494    0.954112    11.00000   -1.20000
AFIX   0
HKLF 4


REM  mo_mile1087_Pna21 in Pna21 #33
REM wR2 = 0.106125, GooF = S = 1.03275, Restrained GooF = 1.03270 for all data
REM R1 = 0.042388 for 8145 Fo > 4sig(Fo) and 0.059885 for all 10276 data
REM 621 parameters refined using 1 restraints

END

WGHT      0.0550      0.0000

REM Highest difference peak  0.149,  deepest hole -0.185,  1-sigma level  0.041
Q1    1   0.8356  0.0462  0.5581  11.00000  0.05    0.15
Q2    1   0.5164  0.3953  0.8134  11.00000  0.05    0.15
Q3    1   0.5757  0.7710  0.1890  11.00000  0.05    0.15
Q4    1   0.7023  0.1411  0.8974  11.00000  0.05    0.14
Q5    1   0.7795  0.1823  0.7177  11.00000  0.05    0.14
Q6    1   0.7018  0.1054  0.7114  11.00000  0.05    0.14
Q7    1   0.6157  0.8241  0.5785  11.00000  0.05    0.14
Q8    1   0.6797  0.0119  0.6149  11.00000  0.05    0.14
Q9    1   0.7221  0.1572  0.8426  11.00000  0.05    0.14
Q10   1   0.5181  0.6199  0.2760  11.00000  0.05    0.13
Q11   1   0.7050  0.0804  0.2238  11.00000  0.05    0.13
Q12   1   0.6017  0.3665  0.5613  11.00000  0.05    0.13
Q13   1   0.6602  0.5178  0.1593  11.00000  0.05    0.13
Q14   1   0.5791  0.7599  0.5853  11.00000  0.05    0.13
Q15   1   0.6826  0.0395  0.3948  11.00000  0.05    0.13
;
_shelx_res_checksum              14268
_shelx_hkl_file                  
;
   0   0  -1   -0.37    0.17
   0   0   1    0.03    0.15
   0   0  -2   47.95    7.36
   0   0  -2   49.98    7.37
   0   0  -2   53.84    7.37
   0   0  -2   57.94    7.36
   0   0  -2   50.44    7.34
   0   0   2   53.56    7.63
   0   0   2   56.44    7.61
   0   0   2   51.74    7.62
   0   0  -3   -0.61    0.45
   0   0  -3   -0.53    0.46
   0   0  -3   -0.58    0.40
   0   0  -3    1.04    0.57
   0   0  -3    1.78    0.53
   0   0   3   -0.67    0.41
   0   0   3    0.04    0.57
   0   0   3   -0.46    0.32
   0   0  -4  115.75   15.86
   0   0  -4  112.19   15.86
   0   0  -4  107.93   15.84
   0   0  -4  107.08   15.82
   0   0  -4  118.70   15.86
   0   0   4  115.21   16.01
   0   0   4  113.49   16.03
   0   0   4  111.74   16.05
   0   0  -5   -0.63    0.72
   0   0  -5    0.79    0.56
   0   0  -5    0.62    0.87
   0   0  -5   -0.45    0.65
   0   0  -5   -1.54    0.79
   0   0   5   -0.98    0.60
   0   0   5    1.70    0.84
   0   0   5    0.44    0.51
   0   0  -6    1.73    0.90
   0   0  -6    2.86    1.10
   0   0  -6    1.25    1.10
   0   0  -6    4.14    1.14
   0   0  -6    2.64    1.00
   0   0  -6    3.03    1.06
   0   0   6    1.91    1.06
   0   0   6    0.72    0.75
   0   0   6    4.72    0.88
   0   0  -7   -1.29    1.06
   0   0  -7    0.78    0.97
   0   0  -7    0.45    1.22
   0   0  -7    0.92    1.17
   0   0  -7    0.08    1.03
   0   0   7    0.46    0.96
   0   0   7   -1.03    1.26
   0   0   7   -0.65    0.79
   0   0  -8    1.46    1.31
   0   0  -8    0.74    1.13
   0   0  -8    1.43    1.44
   0   0  -8    1.16    1.31
   0   0  -8    0.03    1.54
   0   0   8    2.11    1.01
   0   0   8    3.03    1.20
   0   0   8    2.51    1.60
   0   0  -9    0.24    1.60
   0   0  -9   -1.39    2.05
   0   0  -9   -1.25    1.82
   0   0  -9   -2.66    1.88
   0   0  -9   -2.75    1.58
   0   0   9   -1.87    1.30
   0   0   9    1.63    1.13
   0   0   9   -1.20    1.83
   0   0 -10   42.75    7.31
   0   0 -10   50.37    7.28
   0   0 -10   43.37    7.65
   0   0 -10   38.33    7.25
   0   0 -10   50.63    7.16
   0   0  10   42.43    6.83
   0   0  10   37.79    6.59
   0   0  10   38.79    6.40
   0   0  10   43.90    6.18
   0   0 -11   -0.61    2.54
   0   0 -11   -2.18    3.00
   0   0 -11   -0.12    2.64
   0   0 -11   -1.80    2.51
   0   0  11    0.43    2.94
   0   0  11    0.40    2.33
   0   0  11   -1.93    2.36
   0   0  11   -1.78    1.50
   0   0  11    2.96    2.65
   0   0 -12   24.10    4.56
   0   0 -12   16.66    4.41
   0   0 -12   19.37    4.38
   0   0 -12   17.13    4.28
   0   0  12   17.73    3.28
   0   0  12   19.30    3.83
   0   0  12   18.75    4.13
   0   0  12   19.76    4.34
   0   0  12   17.11    4.55
   0   1  12   -3.35    3.14
   0   1  12    3.95    1.78
   0   1  12   -1.80    2.62
   0   1  12   -1.64    3.60
   0   1  12   -1.13    2.55
   0  -1 -12   -0.08    3.10
   0  -1 -12   -1.61    3.16
   0  -1 -12    0.36    3.45
   0  -1 -12   -2.26    3.46
   0   1  11    1.65    2.63
   0   1  11    2.39    2.30
   0   1  11    1.26    2.42
   0   1  11    3.26    3.03
   0   1  11    5.47    1.58
   0  -1 -11   -0.69    2.75
   0  -1 -11    5.35    4.19
   0  -1 -11    1.71    2.54
   0  -1 -11    3.29    2.64
   0  -1 -11   10.26    2.81
   0   1  10    2.11    2.11
   0   1  10    1.16    1.61
   0   1  10    0.19    1.26
   0   1  10   -0.28    1.71
   0   1  10    6.14    2.45
   0  -1 -10    0.59    2.06
   0  -1 -10   -1.39    2.07
   0  -1 -10   -1.61    3.71
   0  -1 -10   -2.44    2.16
   0  -1 -10   -0.10    2.94
   0  -1 -10   -0.80    2.32
   0   1   9   12.94    2.53
   0   1   9   10.40    2.03
   0   1   9   11.53    2.33
   0   1   9    9.15    1.86
   0  -1  -9    7.99    2.53
   0  -1  -9   10.70    2.20
   0  -1  -9   12.47    2.79
   0  -1  -9    7.76    2.27
   0  -1  -9   11.44    2.22
   0  -1  -9    8.02    2.38
   0   1   8   -0.46    1.05
   0   1   8   -2.26    0.84
   0   1   8   -1.52    1.33
   0   1   8    1.64    1.52
   0  -1  -8   -1.92    1.48
   0  -1  -8    0.17    1.34
   0  -1  -8   -0.79    1.83
   0  -1  -8    1.77    1.49
   0  -1  -8   -1.09    1.24
   0  -1  -8    1.47    1.54
   0   1   7    7.21    1.77
   0   1   7    8.80    1.42
   0  -1  -7    9.50    1.83
   0  -1  -7    9.15    1.77
   0  -1  -7    7.76    1.58
   0  -1  -7    5.10    1.94
   0  -1  -7    8.43    1.55
   0  -1  -7    8.25    1.68
   0   1   6   -1.47    0.98
   0   1   6   -0.99    0.62
   0   1   6    1.11    0.70
   0  -1  -6    0.09    1.02
   0  -1  -6    0.82    0.73
   0  -1  -6   -2.04    0.82
   0  -1  -6    0.16    1.01
   0  -1  -6   -0.63    0.77
   0   1   5   14.66    2.32
   0   1   5   14.25    2.31
   0   1   5   15.03    2.25
   0  -1  -5   12.81    1.97
   0  -1  -5    8.41    1.88
   0  -1  -5   18.00    2.26
   0  -1  -5   13.39    2.03
   0   1   4   -0.55    0.68
   0   1   4    0.15    0.44
   0   1   4   -0.83    0.49
   0  -1  -4   -0.23    0.65
   0  -1  -4    0.02    0.47
   0  -1  -4    0.02    0.53
   0  -1  -4   -1.46    0.63
   0   1   3  290.90   40.66
   0   1   3  291.65   40.65
   0   1   3  274.81   40.66
   0   1   3  298.05   40.64
   0  -1  -3  289.73   40.06
   0  -1  -3  282.66   40.07
   0  -1  -3  279.45   40.07
   0  -1  -3  286.96   40.08
   0   1   2   -0.35    0.25
   0   1   2   -1.29    0.37
   0   1   2   -1.09    0.39
   0   1   2   -0.33    0.35
   0   1   2    0.56    0.28
   0  -1  -2    0.32    0.26
   0  -1  -2    0.17    0.33
   0  -1  -2    0.51    0.45
   0   1   1   41.99    5.92
   0   1   1   42.25    5.92
   0   1   1   42.07    5.92
   0   1   1   42.39    5.93
   0   1   1   41.30    5.93
   0  -1  -1   42.14    5.95
   0  -1  -1   39.05    5.95
   0  -1  -1   43.58    5.94
   0  -1  -1   41.69    5.95
   0  -1  -1   44.17    5.94
   0   1  -1   41.53    6.00
   0   1  -1   44.44    6.00
   0   1  -1   44.19    6.00
   0   1  -1   40.09    5.99
   0  -1   1   45.99    6.14
   0  -1   1   40.40    6.13
   0  -1   1   42.12    6.13
   0  -1   1   45.39    6.13
   0   1  -2    0.00    0.33
   0   1  -2    0.84    0.26
   0   1  -2   -0.81    0.31
   0   1  -2    0.01    0.42
   0   1  -2    0.10    0.22
   0  -1   2    0.55    0.38
   0  -1   2    0.80    0.43
   0  -1   2   -0.35    0.25
   0  -1   2   -0.18    0.35
   0   1  -3  266.44   40.15
   0   1  -3  295.85   40.16
   0   1  -3  284.37   40.16
   0   1  -3  287.30   40.13
   0   1  -3  292.55   40.14
   0  -1   3  283.02   39.02
   0  -1   3  282.76   39.00
   0  -1   3  249.34   39.04
   0  -1   3  293.05   39.02
   0   1  -4    0.19    0.46
   0   1  -4    0.84    0.70
   0   1  -4   -0.76    0.57
   0   1  -4   -0.30    0.55
   0   1  -4    0.74    0.65
   0  -1   4   -1.25    0.65
   0  -1   4   -0.55    0.39
   0  -1   4    0.62    0.58
   0   1  -5   14.45    2.18
   0   1  -5   13.29    2.05
   0   1  -5   11.68    2.08
   0   1  -5   15.39    2.27
   0   1  -5   11.83    2.13
   0  -1   5   11.99    2.22
   0  -1   5   17.35    2.30
   0  -1   5   13.87    2.21
   0   1  -6   -1.75    0.81
   0   1  -6   -0.73    1.05
   0   1  -6   -0.34    0.74
   0   1  -6   -0.63    1.00
   0   1  -6    1.03    1.02
   0  -1   6   -0.87    0.98
   0  -1   6   -0.63    0.84
   0  -1   6    0.46    0.57
   0   1  -7    5.31    1.46
   0   1  -7    8.39    1.32
   0   1  -7    9.86    1.68
   0   1  -7    4.46    1.57
   0   1  -7    4.51    1.42
   0  -1   7    7.50    1.36
   0  -1   7    6.71    1.68
   0  -1   7    7.34    1.52
   0   1  -8   -0.83    1.27
   0   1  -8   -0.28    1.54
   0   1  -8   -0.50    1.10
   0   1  -8    2.77    1.55
   0   1  -8    2.12    1.57
   0  -1   8    0.73    1.24
   0  -1   8    0.55    0.92
   0  -1   8   -0.37    1.48
   0   1  -9   11.75    2.27
   0   1  -9   11.55    2.33
   0   1  -9   14.21    2.56
   0   1  -9    7.87    2.35
   0  -1   9   16.17    2.93
   0  -1   9   10.65    2.57
   0  -1   9   16.77    2.43
   0   1 -10   -1.01    2.22
   0   1 -10   -2.34    3.47
   0   1 -10   -1.14    2.39
   0   1 -10   -2.93    2.08
   0   1 -10   -1.19    1.87
   0  -1  10    1.60    2.34
   0  -1  10   -0.26    1.70
   0  -1  10    0.05    1.89
   0  -1  10    0.01    1.40
   0   1 -11    7.50    2.79
   0   1 -11    4.77    2.74
   0   1 -11    6.54    2.84
   0   1 -11    0.38    3.00
   0  -1  11    1.70    1.70
   0  -1  11    3.67    3.00
   0  -1  11    5.16    2.39
   0  -1  11    1.60    2.22
   0   1 -12   -4.95    3.30
   0   1 -12   -1.55    3.19
   0   1 -12   -2.58    3.18
   0   1 -12   -3.56    3.50
   0  -1  12    3.23    3.37
   0  -1  12   -1.78    3.60
   0  -1  12   -3.11    2.57
   0  -1  12    0.18    1.96
   0  -1  12    0.10    2.91
   0   2  12   10.49    4.31
   0   2  12   16.59    3.32
   0   2  12   18.12    3.88
   0   2  12   13.16    2.78
   0   2  12   14.77    3.40
   0  -2 -12   11.46    3.97
   0  -2 -12   13.39    3.66
   0  -2 -12   16.51    4.25
   0  -2 -12    9.10    3.82
   0   2  11   -0.65    2.01
   0   2  11    0.15    2.95
   0   2  11    4.60    2.54
   0   2  11    0.55    1.42
   0   2  11   -0.07    2.09
   0  -2 -11   -1.44    2.41
   0  -2 -11   -1.30    2.66
   0  -2 -11   -0.15    4.28
   0  -2 -11   -0.79    2.84
   0  -2 -11    0.09    2.64
   0   2  10    7.47    1.95
   0   2  10    6.37    2.28
   0   2  10    6.84    2.02
   0   2  10    4.17    2.68
   0   2  10    7.18    1.57
   0  -2 -10    6.52    2.26
   0  -2 -10    1.25    2.26
   0  -2 -10    7.70    3.48
   0  -2 -10    2.85    2.35
   0  -2 -10    8.27    3.47
   0  -2 -10    2.63    2.25
   0   2   9   -0.02    1.67
   0   2   9   -0.77    1.84
   0   2   9   -0.32    1.06
   0   2   9    3.78    1.47
   0  -2  -9    1.33    1.81
   0  -2  -9    4.21    2.68
   0  -2  -9    0.35    1.79
   0  -2  -9    0.62    1.59
   0  -2  -9   -1.26    1.73
   0  -2  -9   -0.08    1.72
   0   2   8    1.23    0.84
   0   2   8    1.66    1.12
   0   2   8    2.72    1.39
   0  -2  -8    0.16    2.05
   0  -2  -8    2.30    1.38
   0  -2  -8   -0.38    1.28
   0  -2  -8   -1.26    1.48
   0  -2  -8   -2.63    1.44
   0  -2  -8   -0.58    1.44
   0   2   7   -0.67    0.67
   0   2   7    1.31    1.06
   0   2   7   -0.57    0.80
   0   2   7   -1.33    1.23
   0  -2  -7   -0.35    1.10
   0  -2  -7   -0.37    1.01
   0  -2  -7   -0.60    1.22
   0  -2  -7   -0.46    0.99
   0  -2  -7   -0.10    1.15
   0   2   6   36.92    5.24
   0   2   6   32.86    5.42
   0   2   6   33.23    5.31
   0   2   6   41.91    5.36
   0  -2  -6   38.10    5.79
   0  -2  -6   40.09    5.76
   0  -2  -6   40.87    5.66
   0  -2  -6   36.70    5.68
   0   2   5   -0.22    0.73
   0   2   5    0.31    0.51
   0   2   5    1.39    0.89
   0   2   5    0.71    0.61
   0   2   5   -1.22    0.92
   0  -2  -5   -0.65    0.91
   0  -2  -5    0.73    0.89
   0  -2  -5    1.46    0.70
   0  -2  -5    0.03    0.63
   0   2   4  118.41   16.86
   0   2   4  121.37   16.83
   0   2   4  123.79   16.87
   0   2   4  119.18   16.81
   0   2   4  113.82   16.82
   0  -2  -4  124.91   17.15
   0  -2  -4  124.66   17.13
   0  -2  -4  119.42   17.15
   0  -2  -4  116.60   17.11
   0   2   3   -0.18    0.42
   0   2   3   -0.84    0.44
   0   2   3   -1.40    0.60
   0   2   3    0.36    0.53
   0   2   3   -0.07    0.30
   0  -2  -3    0.59    0.38
   0  -2  -3    0.17    0.61
   0  -2  -3    0.60    0.61
   0  -2  -3    0.66    0.42
   0   2   2  260.57   35.47
   0   2   2  252.59   35.48
   0   2   2  261.12   35.46
   0   2   2  259.15   35.48
   0   2   2  226.84   35.49
   0  -2  -2  261.30   36.41
   0  -2  -2  260.85   36.41
   0  -2  -2  252.19   36.42
   0  -2  -2  268.14   36.40
   0  -2  -2  251.16   36.41
   0   2   1   -0.49    0.33
   0   2   1    0.45    0.30
   0   2   1   -0.06    0.13
   0  -2  -1   -0.33    0.27
   0  -2  -1    0.56    0.32
   0  -2  -1   -0.29    0.28
   0  -2  -1    0.06    0.12
   0   2   0  374.25   52.46
   0   2   0  378.65   52.46
   0   2   0  366.34   52.46
   0  -2   0  361.46   52.04
   0  -2   0  374.10   52.04
   0  -2   0  374.60   52.03
   0   2  -1    0.28    0.14
   0   2  -1   -0.05    0.20
   0   2  -1   -0.29    0.17
   0  -2   1   -0.21    0.16
   0  -2   1    1.34    0.24
   0   2  -2  254.29   35.65
   0   2  -2  252.36   35.67
   0   2  -2  254.15   35.67
   0   2  -2  253.13   35.67
   0  -2   2  240.57   34.93
   0  -2   2  260.14   34.95
   0  -2   2  249.19   34.94
   0  -2   2  243.66   34.95
   0   2  -3   -0.23    0.34
   0   2  -3   -0.22    0.46
   0   2  -3    0.18    0.35
   0   2  -3    0.09    0.46
   0   2  -3    0.17    0.52
   0  -2   3   -0.10    0.35
   0  -2   3    0.35    0.51
   0  -2   3   -1.30    0.47
   0   2  -4  118.78   16.67
   0   2  -4  114.56   16.66
   0   2  -4  123.69   16.70
   0   2  -4  116.27   16.70
   0   2  -4  118.32   16.71
   0  -2   4  122.56   16.69
   0  -2   4  111.94   16.68
   0  -2   4  120.77   16.65
   0  -2   4  116.99   16.68
   0   2  -5    0.49    0.55
   0   2  -5   -1.10    0.65
   0   2  -5    0.47    0.45
   0   2  -5    0.68    0.85
   0   2  -5   -1.37    0.85
   0  -2   5    1.53    0.81
   0  -2   5    0.16    0.69
   0  -2   5   -1.46    0.74
   0  -2   5   -0.07    0.51
   0   2  -6   34.05    5.11
   0   2  -6   30.72    4.96
   0   2  -6   34.40    5.08
   0   2  -6   30.78    5.10
   0   2  -6   41.78    5.07
   0  -2   6   32.09    5.05
   0  -2   6   37.24    5.20
   0  -2   6   36.47    5.15
   0   2  -7    1.01    1.25
   0   2  -7    0.86    1.08
   0   2  -7   -0.86    1.17
   0   2  -7   -1.30    1.20
   0   2  -7   -1.52    0.86
   0  -2   7    0.66    1.05
   0  -2   7   -1.07    0.73
   0  -2   7   -0.27    1.23
   0   2  -8   -0.88    1.58
   0   2  -8    0.11    1.56
   0   2  -8   -0.21    1.19
   0   2  -8    0.90    1.64
   0   2  -8    1.69    1.40
   0  -2   8    1.22    1.27
   0  -2   8    1.66    1.58
   0  -2   8    0.04    0.98
   0   2  -9    1.81    1.84
   0   2  -9    0.24    3.37
   0   2  -9   -1.78    1.58
   0   2  -9    0.67    1.80
   0   2  -9   -2.83    1.46
   0  -2   9    1.19    1.92
   0  -2   9    0.77    1.48
   0  -2   9    1.57    1.10
   0   2 -10    3.21    2.20
   0   2 -10    6.36    2.11
   0   2 -10    7.48    2.30
   0   2 -10    5.03    2.42
   0   2 -10   10.40    2.49
   0  -2  10    6.46    2.56
   0  -2  10    6.24    2.18
   0  -2  10    9.25    2.01
   0  -2  10    1.57    1.54
   0   2 -11    2.30    2.73
   0   2 -11   -1.54    2.40
   0   2 -11   -2.62    2.51
   0   2 -11   -1.77    2.64
   0  -2  11    0.18    2.20
   0  -2  11   -1.33    2.83
   0  -2  11   -0.71    1.66
   0  -2  11    2.29    2.35
   0   2 -12   10.61    3.58
   0   2 -12   15.48    3.76
   0   2 -12   17.64    3.84
   0   2 -12    5.85    3.72
   0  -2  12   14.14    4.39
   0  -2  12   17.58    3.26
   0  -2  12   18.91    3.67
   0  -2  12   14.40    4.15
   0   3  12    0.64    3.81
   0   3  12    3.00    2.54
   0   3  12   -2.25    3.08
   0   3  12    0.25    2.31
   0   3  12    1.29    1.66
   0  -3 -12   -0.92    3.46
   0  -3 -12    4.47    6.18
   0  -3 -12   -3.15    3.48
   0  -3 -12    0.84    3.42
   0  -3 -12    1.84    3.22
   0   3  11   11.94    2.95
   0   3  11   14.29    3.84
   0   3  11   13.93    3.08
   0   3  11   19.67    3.48
   0   3  11   16.44    2.62
   0  -3 -11   13.78    3.56
   0  -3 -11    9.15    3.36
   0  -3 -11   17.26    5.34
   0  -3 -11   16.87    3.49
   0  -3 -11   14.93    3.48
   0   3  10   -1.18    1.61
   0   3  10   -3.64    2.38
   0   3  10    1.97    2.05
   0   3  10    0.10    1.14
   0   3  10    1.99    1.72
   0  -3 -10    1.44    2.44
   0  -3 -10   -2.34    2.28
   0  -3 -10    0.31    3.77
   0  -3 -10    3.43    2.98
   0  -3 -10   -0.15    2.11
   0  -3 -10    1.45    2.03
   0   3   9   34.64    5.47
   0   3   9   32.06    5.13
   0   3   9   33.93    5.27
   0   3   9   34.86    5.63
   0  -3  -9   34.96    5.75
   0  -3  -9   37.10    5.56
   0  -3  -9   33.13    5.67
   0  -3  -9   37.36    5.46
   0  -3  -9   29.92    5.28
   0  -3  -9   34.45    5.64
   0   3   8   -0.91    1.33
   0   3   8    0.08    1.79
   0   3   8   -0.17    0.78
   0   3   8   -0.88    1.11
   0  -3  -8    2.29    1.40
   0  -3  -8   -1.45    2.19
   0  -3  -8   -0.52    1.43
   0  -3  -8   -0.20    1.50
   0  -3  -8    2.66    1.28
   0   3   7    2.03    0.96
   0   3   7    0.51    1.38
   0   3   7    0.65    0.68
   0   3   7    2.05    1.12
   0  -3  -7   -1.50    1.28
   0  -3  -7    0.18    1.24
   0  -3  -7    1.74    1.06
   0  -3  -7    0.27    0.95
   0   3   6   -0.27    0.55
   0   3   6    0.95    0.76
   0   3   6    0.46    1.13
   0   3   6   -0.17    0.92
   0   3   6   -0.02    1.22
   0  -3  -6   -0.70    0.82
   0  -3  -6   -1.64    0.73
   0  -3  -6    2.15    1.00
   0  -3  -6   -0.13    1.02
   0   3   5   16.12    2.45
   0   3   5   11.86    2.47
   0   3   5   17.28    2.55
   0   3   5   16.30    2.34
   0   3   5   16.64    2.65
   0  -3  -5   19.16    2.72
   0  -3  -5   14.63    2.59
   0  -3  -5   15.86    2.54
   0  -3  -5   16.84    2.69
   0   3   4   -0.08    0.79
   0   3   4    0.22    0.38
   0   3   4   -0.06    0.75
   0   3   4    1.72    0.61
   0   3   4    2.44    0.65
   0  -3  -4   -0.12    0.68
   0  -3  -4   -0.21    0.68
   0  -3  -4   -0.12    0.54
   0  -3  -4    0.42    0.53
   0   3   3   79.37   10.60
   0   3   3   72.68   10.61
   0   3   3   75.12   10.62
   0   3   3   72.65   10.64
   0  -3  -3   78.57   11.00
   0  -3  -3   73.98   10.99
   0  -3  -3   77.43   11.02
   0  -3  -3   78.71   11.01
   0  -3  -3   79.90   10.97
   0   3   2    0.50    0.52
   0   3   2    0.17    0.49
   0  -3  -2   -0.43    0.47
   0  -3  -2   -0.31    0.36
   0  -3  -2   -0.03    0.41
   0  -3  -2   -0.36    0.48
   0  -3  -2    0.33    0.28
   0   3   1  180.57   25.06
   0   3   1  176.53   25.08
   0   3   1  177.23   25.07
   0  -3  -1  189.93   25.67
   0  -3  -1  177.58   25.65
   0  -3  -1  179.86   25.66
   0   3   0    0.40    0.29
   0   3   0   -0.13    0.21
   0   3   0   -0.47    0.26
   0  -3   0    0.34    0.19
   0  -3   0   -0.37    0.26
   0   3  -1  182.07   25.21
   0   3  -1  178.19   25.22
   0   3  -1  177.42   25.22
   0  -3   1  180.03   25.40
   0  -3   1  181.03   25.39
   0  -3   1  180.45   25.39
   0   3  -2    0.00    0.44
   0   3  -2    0.33    0.25
   0   3  -2   -1.15    0.31
   0  -3   2   -0.30    0.38
   0  -3   2    0.50    0.27
   0  -3   2    0.53    0.40
   0  -3   2    0.16    0.45
   0   3  -3   72.03   10.68
   0   3  -3   77.12   10.64
   0   3  -3   80.30   10.66
   0   3  -3   76.22   10.68
   0   3  -3   71.27   10.67
   0  -3   3   73.88   10.66
   0  -3   3   73.84   10.69
   0  -3   3   77.90   10.63
   0   3  -4   -0.63    0.45
   0   3  -4    0.20    0.58
   0   3  -4   -0.30    0.64
   0   3  -4   -0.19    0.67
   0   3  -4    1.03    0.48
   0  -3   4    1.34    0.71
   0  -3   4    0.15    0.65
   0  -3   4    0.92    0.45
   0  -3   4   -0.04    0.73
   0   3  -5   14.53    2.41
   0   3  -5   14.88    2.27
   0   3  -5   12.85    2.28
   0   3  -5   15.57    2.44
   0   3  -5   17.04    2.49
   0  -3   5   15.30    2.44
   0  -3   5   14.16    2.38
   0  -3   5   17.34    2.45
   0  -3   5   15.05    2.40
   0   3  -6   -0.09    1.04
   0   3  -6   -0.92    0.86
   0   3  -6   -0.52    0.91
   0   3  -6    1.07    0.71
   0   3  -6   -0.44    0.55
   0  -3   6   -1.14    1.00
   0  -3   6   -0.78    0.98
   0  -3   6   -0.66    0.85
   0   3  -7    6.78    1.43
   0   3  -7   -0.66    1.15
   0   3  -7   -0.24    1.13
   0   3  -7    4.15    1.36
   0   3  -7    3.37    0.98
   0  -3   7    3.54    1.34
   0  -3   7    1.41    0.86
   0  -3   7    0.99    1.08
   0   3  -8   -3.25    1.49
   0   3  -8   -0.07    1.31
   0   3  -8    0.39    1.12
   0   3  -8   -0.79    1.52
   0   3  -8   -1.39    1.63
   0  -3   8    0.37    1.56
   0  -3   8   -0.32    1.31
   0  -3   8    2.47    0.99
   0   3  -9   40.18    5.93
   0   3  -9   35.13    5.95
   0   3  -9   37.21    6.07
   0   3  -9   34.97    5.86
   0   3  -9   35.80    5.70
   0  -3   9   32.66    5.50
   0  -3   9   33.36    5.29
   0  -3   9   31.25    5.20
   0  -3   9   38.09    5.21
   0   3 -10    1.52    2.02
   0   3 -10    0.76    2.30
   0   3 -10   -0.26    2.33
   0   3 -10   -0.78    2.00
   0   3 -10    0.47    2.03
   0  -3  10   -0.24    1.30
   0  -3  10   -2.26    1.95
   0  -3  10    3.28    2.40
   0  -3  10   -1.25    1.83
   0   3 -11   14.27    3.25
   0   3 -11    9.35    3.11
   0   3 -11    9.56    3.20
   0   3 -11   10.47    3.25
   0  -3  11    9.45    3.29
   0  -3  11   13.85    3.44
   0  -3  11   12.39    2.51
   0  -3  11   11.37    2.83
   0   3 -12   -1.04    3.16
   0   3 -12    0.39    3.27
   0   3 -12   -2.05    3.27
   0   3 -12    1.90    3.42
   0  -3  12   -2.04    2.01
   0  -3  12    2.51    3.50
   0  -3  12   -2.42    2.81
   0  -3  12    3.38    3.68
   0   4  12    1.84    2.31
   0   4  12    0.19    3.94
   0   4  12   -0.65    2.42
   0   4  12    4.63    3.08
   0  -4 -12    2.32    3.62
   0  -4 -12    1.78    4.01
   0  -4 -12   -0.71    3.48
   0  -4 -12    0.07    3.35
   0   4  11   -8.01    2.38
   0   4  11   -0.77    3.08
   0   4  11   -1.27    1.96
   0   4  11   -0.75    2.01
   0   4  11    0.12    1.37
   0  -4 -11   -1.16    2.76
   0  -4 -11   -0.19    2.56
   0  -4 -11   -2.15    5.18
   0  -4 -11   -1.79    2.67
   0  -4 -11   -1.79    3.09
   0   4  10    1.82    2.60
   0   4  10    4.76    2.25
   0   4  10    1.69    1.61
   0   4  10   -0.99    2.03
   0   4  10    1.48    1.64
   0  -4 -10    4.42    2.80
   0  -4 -10    5.90    2.23
   0  -4 -10    5.75    4.20
   0  -4 -10    5.32    2.49
   0  -4 -10    4.55    2.47
   0  -4 -10    2.15    2.27
   0   4   9    0.92    0.96
   0   4   9    1.69    1.70
   0   4   9   -0.48    1.94
   0   4   9    0.40    1.26
   0  -4  -9   -0.18    1.79
   0  -4  -9    0.25    2.01
   0  -4  -9    0.90    3.25
   0  -4  -9   -1.38    1.92
   0  -4  -9   -1.66    1.72
   0  -4  -9   -0.18    1.79
   0   4   8   12.35    1.90
   0   4   8    6.49    1.44
   0   4   8    7.84    2.08
   0   4   8    8.09    1.61
   0  -4  -8    7.99    1.79
   0  -4  -8    8.67    1.91
   0  -4  -8    5.94    1.73
   0  -4  -8    6.58    1.96
   0   4   7   -1.71    1.11
   0   4   7   -1.76    1.40
   0   4   7    1.53    0.67
   0   4   7   -0.03    1.33
   0   4   7   -0.99    0.84
   0  -4  -7   -0.04    1.28
   0  -4  -7   -0.69    1.11
   0  -4  -7   -1.42    1.25
   0  -4  -7   -0.92    0.93
   0   4   6    0.66    0.75
   0   4   6    1.05    0.58
   0   4   6    0.94    0.93
   0   4   6    1.36    1.24
   0   4   6    3.28    1.18
   0  -4  -6    1.80    0.83
   0  -4  -6    2.08    1.07
   0  -4  -6    0.04    1.11
   0  -4  -6    1.27    0.99
   0   4   5    0.13    0.90
   0   4   5   -0.69    0.70
   0   4   5   -1.94    0.93
   0   4   5   -0.42    0.60
   0  -4  -5   -0.61    0.85
   0  -4  -5    0.94    0.64
   0  -4  -5   -1.16    0.86
   0  -4  -5    0.20    0.73
   0   4   4    4.75    1.19
   0   4   4    7.72    1.23
   0   4   4    6.70    1.02
   0   4   4    5.21    0.89
   0   4   4    4.10    1.06
   0  -4  -4    5.89    1.22
   0  -4  -4    6.47    1.09
   0  -4  -4    7.03    1.13
   0  -4  -4    6.05    1.27
   0   4   3    0.31    0.27
   0   4   3   -0.67    0.62
   0   4   3    0.37    0.68
   0  -4  -3   -0.70    0.37
   0  -4  -3    1.98    0.71
   0  -4  -3   -0.06    0.55
   0  -4  -3    0.22    0.58
   0  -4  -3    0.35    0.46
   0   4   2  337.78   48.30
   0   4   2  347.02   48.26
   0   4   2  344.60   48.28
   0  -4  -2  338.11   49.97
   0  -4  -2  345.07   49.96
   0  -4  -2  364.77   49.96
   0  -4  -2  372.44   49.96
   0   4   1    0.40    0.46
   0   4   1   -0.22    0.28
   0  -4  -1   -0.25    0.44
   0  -4  -1    0.33    0.28
   0  -4  -1    0.18    0.24
   0   4   0    5.83    0.84
   0   4   0    4.57    0.83
   0  -4   0    7.43    1.07
   0  -4   0    7.24    1.14
   0  -4   0    6.18    1.14
   0   4  -1   -0.22    0.25
   0   4  -1   -0.05    0.21
   0   4  -1    0.59    0.36
   0  -4   1   -0.01    0.32
   0  -4   1    0.26    0.31
   0  -4   1    1.10    0.41
   0  -4   1    0.14    0.21
   0   4  -2  341.30   49.60
   0   4  -2  363.66   49.58
   0   4  -2  354.23   49.60
   0   4  -2  351.07   49.59
   0  -4   2  332.63   47.53
   0  -4   2  339.95   47.53
   0  -4   2  341.23   47.54
   0   4  -3    0.09    0.62
   0   4  -3   -1.49    0.43
   0   4  -3    0.37    0.35
   0  -4   3   -0.51    0.50
   0  -4   3    0.41    0.37
   0  -4   3   -0.77    0.49
   0   4  -4    4.33    1.04
   0   4  -4    5.47    0.86
   0   4  -4    5.68    1.05
   0   4  -4    4.22    0.97
   0   4  -4    5.09    0.98
   0  -4   4    2.88    0.96
   0  -4   4    4.65    0.95
   0  -4   4    4.91    0.87
   0  -4   4    5.31    0.97
   0   4  -5    0.22    0.88
   0   4  -5    0.17    0.72
   0   4  -5    0.06    0.57
   0   4  -5    0.86    0.65
   0   4  -5   -0.90    0.80
   0  -4   5   -0.12    0.77
   0  -4   5   -0.61    0.86
   0  -4   5    0.61    0.56
   0  -4   5    1.06    0.75
   0   4  -6    0.11    0.96
   0   4  -6    1.94    0.71
   0   4  -6    1.44    0.92
   0   4  -6    1.12    0.70
   0   4  -6   -1.70    1.03
   0  -4   6   -0.43    0.97
   0  -4   6    0.40    1.03
   0  -4   6    0.72    0.65
   0  -4   6    0.49    0.94
   0   4  -7   -1.43    1.10
   0   4  -7   -0.59    0.76
   0   4  -7   -2.37    1.12
   0   4  -7   -1.73    1.28
   0   4  -7   -0.24    0.89
   0  -4   7    1.69    0.84
   0  -4   7    0.86    1.34
   0  -4   7   -0.25    1.13
   0  -4   7   -2.64    1.26
   0   4  -8    7.78    1.87
   0   4  -8    7.76    1.80
   0   4  -8    9.77    1.87
   0   4  -8    7.99    2.04
   0  -4   8    5.56    1.77
   0  -4   8    9.37    1.57
   0  -4   8    6.54    1.98
   0   4  -9   -0.89    1.92
   0   4  -9    0.04    1.74
   0   4  -9    0.38    1.74
   0   4  -9   -0.15    1.63
   0   4  -9   -0.11    1.93
   0  -4   9   -1.64    1.88
   0  -4   9    0.80    1.30
   0  -4   9    0.84    1.62
   0  -4   9   -0.02    1.58
   0   4 -10    7.04    2.25
   0   4 -10    5.74    2.46
   0   4 -10    3.54    2.43
   0   4 -10    0.25    1.98
   0   4 -10    2.89    2.41
   0  -4  10    0.50    1.43
   0  -4  10    4.40    2.41
   0  -4  10    2.45    2.12
   0  -4  10    0.71    2.41
   0   4 -11    3.00    2.68
   0   4 -11    1.59    2.77
   0   4 -11    1.75    2.67
   0   4 -11    0.84    2.92
   0  -4  11   -0.13    3.02
   0  -4  11   -4.78    2.83
   0  -4  11   -0.13    1.79
   0  -4  11   -1.27    2.38
   0   4 -12    3.28    3.49
   0   4 -12    1.80    3.58
   0   4 -12    2.92    3.44
   0   4 -12    2.60    3.49
   0  -4  12    1.35    3.30
   0  -4  12    4.80    2.96
   0  -4  12   -1.08    3.60
   0  -4  12    0.73    2.23
   0   5  12   -1.86    2.19
   0   5  12   -0.73    2.44
   0   5  12    0.18    2.32
   0   5  12   -1.88    4.05
   0   5  12    2.41    3.17
   0  -5 -12   -0.88    3.51
   0  -5 -12    2.84    3.80
   0  -5 -12   -0.87    3.86
   0   5  11   18.87    3.68
   0   5  11   17.70    3.23
   0   5  11   20.29    3.30
   0   5  11   10.94    4.17
   0   5  11   17.69    3.23
   0  -5 -11   13.87    3.69
   0  -5 -11   15.83    3.66
   0  -5 -11   19.40    3.89
   0  -5 -11   13.24    3.78
   0   5  10    2.41    1.55
   0   5  10    0.90    1.64
   0   5  10    1.66    2.66
   0   5  10    0.09    2.05
   0   5  10    1.00    1.58
   0  -5 -10    0.72    2.51
   0  -5 -10   -3.05    2.11
   0  -5 -10   -1.19    2.24
   0  -5 -10    4.37    4.66
   0  -5 -10    2.90    2.31
   0  -5 -10    1.59    2.49
   0   5   9   71.04    9.72
   0   5   9   61.73    9.97
   0   5   9   65.48    9.82
   0  -5  -9   69.90    9.48
   0  -5  -9   65.04    9.47
   0  -5  -9   63.24    9.62
   0  -5  -9   51.91    9.44
   0  -5  -9   72.30   10.60
   0   5   8   -2.00    1.97
   0   5   8    2.15    1.41
   0   5   8    1.45    1.75
   0   5   8    0.80    1.13
   0  -5  -8    0.63    1.72
   0  -5  -8    4.01    1.64
   0  -5  -8    0.42    1.38
   0  -5  -8   -1.82    1.42
   0   5   7   40.63    7.22
   0   5   7   44.49    6.95
   0   5   7   54.09    7.15
   0   5   7   50.05    7.04
   0   5   7   51.22    6.86
   0   5   7   44.90    6.98
   0  -5  -7   45.82    7.47
   0  -5  -7   52.05    7.57
   0  -5  -7   48.55    7.52
   0  -5  -7   57.37    7.44
   0   5   6   -0.54    1.25
   0   5   6   -1.02    1.18
   0   5   6   -1.58    0.76
   0   5   6   -0.24    0.98
   0   5   6   -0.52    0.64
   0  -5  -6    0.49    0.94
   0  -5  -6   -0.34    1.15
   0  -5  -6   -0.16    1.05
   0  -5  -6   -0.69    0.79
   0   5   5   88.90   12.48
   0   5   5   91.58   12.58
   0   5   5   86.50   12.40
   0   5   5   87.03   12.52
   0   5   5   86.45   12.46
   0  -5  -5   87.24   12.32
   0  -5  -5   89.08   12.31
   0  -5  -5   83.81   12.33
   0  -5  -5   84.87   12.35
   0  -5  -5   88.02   12.28
   0   5   4   -1.51    0.78
   0   5   4   -0.92    0.83
   0  -5  -4   -0.20    0.70
   0  -5  -4    0.78    0.56
   0  -5  -4   -0.40    0.63
   0  -5  -4    0.33    0.78
   0  -5  -4   -0.23    0.83
   0   5   3   39.98    5.63
   0   5   3   37.64    5.57
   0  -5  -3   44.44    5.79
   0  -5  -3   38.70    5.77
   0  -5  -3   35.29    5.74
   0  -5  -3   41.66    5.74
   0  -5  -3   40.45    5.69
   0   5   2    0.74    0.66
   0   5   2   -0.08    0.29
   0   5   2    0.39    0.58
   0  -5  -2   -0.10    0.24
   0  -5  -2   -0.55    0.47
   0  -5  -2   -0.16    0.53
   0   5   1  107.66   16.55
   0   5   1  126.32   16.52
   0  -5  -1  116.95   16.38
   0  -5  -1  114.13   16.37
   0  -5  -1  117.88   16.40
   0   5   0   -0.27    0.32
   0   5   0   -0.02    0.51
   0  -5   0   -0.51    0.38
   0  -5   0    0.33    0.26
   0  -5   0    0.44    0.33
   0  -5   0   -0.43    0.27
   0   5  -1  114.53   16.18
   0   5  -1  116.45   16.18
   0   5  -1  113.67   16.16
   0  -5   1  112.99   16.17
   0  -5   1  109.98   16.13
   0  -5   1  120.13   16.14
   0  -5   1  115.30   16.14
   0   5  -2    0.00    0.33
   0   5  -2   -0.29    0.25
   0   5  -2   -0.75    0.40
   0  -5   2   -1.52    0.53
   0  -5   2   -0.71    0.30
   0  -5   2   -0.64    0.40
   0   5  -3   37.73    5.42
   0   5  -3   39.09    5.46
   0   5  -3   37.61    5.40
   0  -5   3   36.27    5.38
   0  -5   3   34.92    5.34
   0  -5   3   36.35    5.36
   0  -5   3   40.84    5.31
   0   5  -4    1.36    0.70
   0   5  -4    0.09    0.43
   0   5  -4    0.68    0.75
   0   5  -4    0.36    0.66
   0  -5   4   -0.85    0.45
   0  -5   4    0.06    0.72
   0  -5   4   -0.69    0.74
   0  -5   4    0.07    0.74
   0   5  -5   84.72   11.81
   0   5  -5   79.15   11.77
   0   5  -5   79.75   11.85
   0   5  -5   88.03   11.79
   0  -5   5   76.08   12.01
   0  -5   5   94.03   12.02
   0  -5   5   83.44   11.99
   0   5  -6    0.26    1.07
   0   5  -6   -0.04    0.85
   0   5  -6    1.21    0.84
   0   5  -6   -0.57    0.65
   0   5  -6   -0.89    0.87
   0  -5   6   -0.15    0.98
   0  -5   6    0.80    1.01
   0  -5   6   -0.04    0.70
   0  -5   6    1.92    1.13
   0   5  -7   49.44    7.10
   0   5  -7   43.14    7.08
   0   5  -7   49.91    6.97
   0   5  -7   48.70    6.97
   0   5  -7   49.44    7.17
   0  -5   7   47.10    7.28
   0  -5   7   47.24    7.25
   0  -5   7   53.65    7.27
   0  -5   7   48.41    7.09
   0   5  -8    4.29    1.43
   0   5  -8   -0.12    1.21
   0   5  -8    0.93    1.71
   0   5  -8    1.76    1.56
   0  -5   8   -0.74    1.79
   0  -5   8   -1.61    1.70
   0  -5   8   -0.08    1.04
   0  -5   8    0.38    1.57
   0  -5   8    0.39    1.52
   0   5  -9   65.50    9.78
   0   5  -9   59.53   10.19
   0   5  -9   67.78    9.97
   0   5  -9   67.43    9.96
   0   5  -9   71.48    9.88
   0  -5   9   69.63    9.59
   0  -5   9   60.71    9.27
   0  -5   9   66.18    9.66
   0  -5   9   61.34    9.51
   0   5 -10   -0.76    2.04
   0   5 -10    1.01    2.03
   0   5 -10    0.88    2.21
   0   5 -10   -0.99    2.40
   0   5 -10    4.94    2.45
   0  -5  10   -3.47    1.55
   0  -5  10   -1.75    3.80
   0  -5  10    1.40    2.18
   0  -5  10    2.58    2.36
   0   5 -11   17.11    4.11
   0   5 -11   22.46    4.36
   0   5 -11   19.92    4.15
   0   5 -11   30.25    4.51
   0  -5  11   21.71    3.95
   0  -5  11   17.97    4.39
   0  -5  11   21.29    3.41
   0  -5  11   14.28    4.09
   0   5 -12   -3.06    4.16
   0   5 -12   -2.07    3.43
   0   5 -12    2.98    3.46
   0  -5  12   -2.72    3.04
   0  -5  12    0.79    3.47
   0  -5  12   -8.50    4.36
   0  -5  12   -0.34    2.20
   0   6  12    0.18    2.21
   0   6  12   -0.59    4.26
   0   6  12    0.88    2.16
   0   6  12   -1.97    2.47
   0  -6 -12    0.58    3.69
   0  -6 -12   -2.96    6.77
   0  -6 -12    4.81    4.77
   0  -6 -12    2.36    3.84
   0   6  11   -0.09    1.76
   0   6  11   -4.23    2.16
   0   6  11    3.24    3.52
   0   6  11   -1.65    2.48
   0   6  11    1.96    1.80
   0  -6 -11   -0.14    3.04
   0  -6 -11    0.84    4.38
   0  -6 -11   -0.85    2.87
   0  -6 -11   -1.34    2.99
   0   6  10    1.01    1.46
   0   6  10   -0.60    3.31
   0   6  10    1.12    1.44
   0   6  10    3.05    2.09
   0   6  10    0.86    3.07
   0  -6 -10    5.80    2.39
   0  -6 -10   -2.12    2.45
   0  -6 -10    2.82    2.37
   0  -6 -10    3.17    2.48
   0   6   9    0.13    1.18
   0   6   9    1.05    2.15
   0   6   9    0.55    1.74
   0   6   9    3.36    1.58
   0  -6  -9   -0.37    3.34
   0  -6  -9    2.33    2.00
   0  -6  -9   -1.47    3.94
   0  -6  -9   -3.12    1.99
   0  -6  -9   -1.05    1.87
   0   6   8   83.57   12.41
   0   6   8   86.31   12.44
   0   6   8   85.31   12.67
   0   6   8   79.38   12.55
   0   6   8   92.78   12.29
   0   6   8   87.56   12.29
   0  -6  -8   87.21   13.02
   0  -6  -8   90.46   13.03
   0  -6  -8   94.80   13.09
   0  -6  -8   88.87   12.97
   0   6   7   -0.37    1.16
   0   6   7   -0.42    1.49
   0   6   7   -0.56    1.57
   0   6   7   -0.86    0.71
   0   6   7    0.39    0.95
   0  -6  -7    0.73    1.21
   0  -6  -7    0.27    1.30
   0  -6  -7   -0.05    1.26
   0  -6  -7   -0.36    1.46
   0   6   6    9.65    1.53
   0   6   6    8.46    1.99
   0   6   6    7.61    1.82
   0  -6  -6    9.12    1.65
   0  -6  -6    7.31    1.54
   0  -6  -6    7.71    1.50
   0  -6  -6    6.94    1.67
   0   6   5    0.52    1.17
   0   6   5   -0.01    1.03
   0  -6  -5    1.78    0.90
   0  -6  -5   -0.49    0.72
   0  -6  -5    1.47    0.92
   0  -6  -5   -0.80    0.85
   0  -6  -5    0.41    0.98
   0   6   4  116.84   17.16
   0   6   4  126.05   17.20
   0  -6  -4  125.06   18.05
   0  -6  -4  129.55   18.05
   0  -6  -4  128.04   18.05
   0  -6  -4  128.60   18.01
   0  -6  -4  127.17   18.07
   0   6   3    0.57    0.69
   0   6   3   -1.53    0.77
   0  -6  -3   -0.14    0.67
   0  -6  -3    0.33    0.60
   0  -6  -3   -1.24    0.65
   0   6   2   35.67    4.55
   0   6   2   28.08    4.41
   0   6   2   31.79    4.47
   0  -6  -2   32.02    4.62
   0  -6  -2   29.51    4.67
   0  -6  -2   37.31    4.73
   0   6   1   -0.14    0.41
   0   6   1    0.13    0.59
   0  -6  -1   -1.06    0.52
   0  -6  -1    0.22    0.31
   0  -6  -1    0.92    0.38
   0   6   0   31.45    4.87
   0   6   0   38.11    4.93
   0  -6   0   34.00    5.25
   0  -6   0   35.23    5.25
   0  -6   0   37.14    5.22
   0  -6   0   40.25    5.22
   0   6  -1   -0.22    0.32
   0   6  -1    0.80    0.45
   0  -6   1   -0.38    0.26
   0  -6   1    1.15    0.41
   0  -6   1   -0.15    0.34
   0  -6   1   -0.07    0.53
   0   6  -2   27.49    4.39
   0   6  -2   32.75    4.38
   0   6  -2   31.52    4.35
   0  -6   2   31.21    4.40
   0  -6   2   31.03    4.40
   0  -6   2   30.36    4.36
   0  -6   2   30.09    4.48
   0   6  -3    0.25    0.36
   0   6  -3   -0.45    0.51
   0   6  -3   -0.59    0.49
   0  -6   3    0.29    0.38
   0  -6   3   -1.55    0.55
   0  -6   3   -0.94    0.65
   0  -6   3    0.94    0.65
   0   6  -4  125.75   17.37
   0   6  -4  133.84   17.40
   0   6  -4  119.82   17.35
   0   6  -4  110.14   17.43
   0   6  -4  124.67   17.33
   0  -6   4  111.83   17.11
   0  -6   4  121.63   17.07
   0  -6   4  126.87   17.14
   0  -6   4  116.63   17.09
   0  -6   4  128.87   17.13
   0   6  -5   -0.20    0.79
   0   6  -5   -0.37    0.55
   0   6  -5    0.15    0.96
   0   6  -5    0.79    0.71
   0  -6   5    0.48    0.90
   0  -6   5   -0.62    0.89
   0  -6   5   -0.97    0.54
   0  -6   5    2.96    0.86
   0   6  -6   11.16    1.85
   0   6  -6   10.56    1.71
   0   6  -6    9.77    1.84
   0   6  -6   12.45    2.03
   0  -6   6   10.79    1.74
   0  -6   6    8.79    1.98
   0  -6   6   12.72    1.94
   0  -6   6   12.64    1.98
   0  -6   6    8.43    1.92
   0   6  -7   -0.02    1.41
   0   6  -7    0.69    1.06
   0   6  -7    0.38    0.88
   0   6  -7   -0.41    1.26
   0  -6   7   -0.98    1.32
   0  -6   7   -1.27    1.31
   0  -6   7    0.82    1.23
   0  -6   7   -0.74    1.32
   0  -6   7    1.89    0.91
   0   6  -8   84.16   12.18
   0   6  -8   86.01   12.00
   0   6  -8   82.96   11.99
   0   6  -8   82.33   12.10
   0  -6   8   81.31   12.23
   0  -6   8   73.95   12.66
   0  -6   8   92.70   12.40
   0  -6   8   90.71   12.38
   0  -6   8   87.24   12.46
   0   6  -9    2.16    2.09
   0   6  -9    0.40    2.07
   0   6  -9    2.75    1.75
   0   6  -9    1.56    1.50
   0  -6   9    3.45    2.30
   0  -6   9   -0.38    1.93
   0  -6   9    0.02    1.86
   0  -6   9    1.06    1.84
   0  -6   9   -1.80    1.20
   0   6 -10    4.20    2.51
   0   6 -10    0.36    2.57
   0   6 -10    1.67    2.18
   0  -6  10    0.95    2.36
   0  -6  10    3.28    1.60
   0  -6  10    4.44    2.44
   0  -6  10   -0.63    2.14
   0   6 -11    1.10    3.12
   0   6 -11   -2.65    2.85
   0  -6  11    0.51    2.67
   0  -6  11   -2.52    2.76
   0  -6  11    1.35    2.79
   0  -6  11   -1.04    1.79
   0   6 -12    1.65    3.34
   0   6 -12    2.49    3.62
   0  -6  12   -3.28    3.18
   0  -6  12    3.52    3.37
   0  -6  12   -5.03    4.29
   0  -6  12    3.34    2.35
   0   7  11    8.21    1.90
   0   7  11    4.94    1.89
   0  -7 -11    7.62    3.40
   0  -7 -11    5.30    3.40
   0  -7 -11    4.09    3.18
   0  -7 -11   11.16    3.46
   0   7  10   -1.96    1.33
   0   7  10   -0.22    1.28
   0   7  10   -1.99    3.23
   0  -7 -10   -1.13    2.52
   0  -7 -10    0.51    2.65
   0  -7 -10    0.84    2.56
   0  -7 -10   -3.23    2.38
   0   7   9   10.97    2.06
   0   7   9    6.58    3.27
   0   7   9   14.01    2.02
   0   7   9   10.10    2.92
   0  -7  -9    8.40    2.67
   0  -7  -9   12.00    2.48
   0  -7  -9   12.67    2.62
   0  -7  -9    9.34    2.57
   0   7   8    1.46    0.82
   0   7   8   -1.95    1.06
   0   7   8   -1.92    1.87
   0   7   8    2.02    2.10
   0  -7  -8   -0.33    1.54
   0  -7  -8   -1.48    1.59
   0  -7  -8    0.83    1.79
   0  -7  -8   -0.59    1.67
   0   7   7   59.72    8.76
   0   7   7   55.14    8.45
   0  -7  -7   63.54    8.13
   0  -7  -7   44.29    8.17
   0  -7  -7   56.53    8.19
   0  -7  -7   57.89    8.26
   0   7   6    0.67    1.54
   0   7   6    0.34    1.33
   0  -7  -6   -1.15    1.00
   0  -7  -6   -1.21    0.98
   0  -7  -6   -0.17    1.18
   0  -7  -6   -1.98    1.12
   0  -7  -6    0.58    1.15
   0   7   5   49.39    6.95
   0   7   5   44.20    6.81
   0  -7  -5   50.21    6.90
   0  -7  -5   43.26    6.88
   0  -7  -5   45.64    6.82
   0  -7  -5   47.15    6.92
   0  -7  -5   51.66    6.94
   0   7   4   -1.35    0.91
   0   7   4    0.80    1.00
   0  -7  -4    0.18    0.79
   0  -7  -4   -0.59    0.55
   0  -7  -4   -1.23    0.87
   0  -7  -4   -0.19    0.66
   0  -7  -4    2.58    0.90
   0   7   3  287.95   40.30
   0   7   3  283.90   40.26
   0  -7  -3  278.94   39.82
   0  -7  -3  283.78   39.79
   0  -7  -3  282.55   39.82
   0  -7  -3  285.16   39.80
   0   7   2   -1.05    0.83
   0   7   2    1.09    0.65
   0   7   2   -0.16    0.42
   0  -7  -2    0.08    0.44
   0  -7  -2   -1.24    0.64
   0  -7  -2   -0.62    0.36
   0   7   1   90.08   12.76
   0  -7  -1   93.05   13.80
   0  -7  -1  102.20   13.80
   0  -7  -1   98.50   13.83
   0   7   0    1.80    0.62
   0  -7   0    2.63    0.46
   0  -7   0    1.92    0.58
   0  -7   0    1.52    0.48
   0   7  -1   90.66   13.15
   0   7  -1   95.41   13.13
   0  -7   1   93.08   13.13
   0  -7   1   95.99   13.17
   0  -7   1   90.33   13.16
   0  -7   1   93.01   13.11
   0   7  -2   -0.53    0.38
   0   7  -2   -0.71    0.33
   0   7  -2    0.83    0.57
   0  -7   2    0.32    0.65
   0  -7   2   -0.05    0.51
   0  -7   2    0.28    0.35
   0   7  -3  284.21   40.20
   0   7  -3  287.37   40.18
   0   7  -3  285.20   40.20
   0  -7   3  281.46   39.50
   0  -7   3  281.03   39.56
   0  -7   3  266.93   39.53
   0  -7   3  293.78   39.55
   0   7  -4   -0.42    0.70
   0   7  -4   -0.49    0.58
   0   7  -4   -0.20    0.45
   0  -7   4   -0.18    0.78
   0  -7   4   -0.41    0.81
   0  -7   4   -0.64    0.51
   0  -7   4    1.15    0.68
   0  -7   4   -0.64    0.72
   0   7  -5   39.15    6.15
   0   7  -5   45.38    6.26
   0   7  -5   45.33    6.22
   0   7  -5   43.66    6.12
   0   7  -5   41.05    6.08
   0  -7   5   40.94    6.11
   0  -7   5   40.93    5.98
   0  -7   5   42.05    6.14
   0  -7   5   44.32    6.06
   0  -7   5   39.81    6.15
   0   7  -6   -0.76    0.98
   0   7  -6    1.97    1.19
   0   7  -6   -1.21    1.00
   0   7  -6    0.52    0.69
   0  -7   6    0.03    1.28
   0  -7   6    2.80    1.13
   0  -7   6    0.38    1.09
   0  -7   6   -0.62    0.79
   0  -7   6   -1.24    1.13
   0   7  -7   54.64    7.74
   0   7  -7   51.40    7.61
   0   7  -7   53.92    7.72
   0   7  -7   51.49    7.85
   0  -7   7   60.46    8.10
   0  -7   7   57.06    8.05
   0  -7   7   49.48    8.10
   0  -7   7   57.91    8.19
   0  -7   7   50.81    7.89
   0   7  -8   -2.59    1.73
   0   7  -8   -0.55    1.21
   0   7  -8   -0.16    1.28
   0   7  -8   -1.27    1.54
   0  -7   8    0.19    1.66
   0  -7   8   -0.68    1.05
   0  -7   8    0.52    1.65
   0  -7   8    0.05    1.54
   0  -7   8    1.65    1.66
   0   7  -9    9.44    2.58
   0   7  -9   10.79    2.95
   0   7  -9   14.57    2.47
   0   7  -9   15.95    2.46
   0  -7   9   11.01    2.61
   0  -7   9   12.12    2.18
   0  -7   9   15.11    2.95
   0  -7   9   10.97    2.80
   0  -7   9    6.85    2.55
   0   7 -10   -0.19    2.63
   0   7 -10   -1.38    2.20
   0   7 -10    2.36    2.62
   0  -7  10   -3.30    2.41
   0  -7  10   -4.51    2.69
   0  -7  10    0.94    2.35
   0  -7  10   -1.35    1.65
   0  -7  10    2.30    4.47
   0   7 -11    7.43    3.37
   0   7 -11    4.75    2.92
   0   7 -11    5.21    3.13
   0  -7  11    8.13    3.82
   0  -7  11    3.15    2.71
   0  -7  11    4.37    2.11
   0  -7  11    5.57    3.04
   0   8  11    0.16    3.72
   0  -8 -11    1.27    3.14
   0  -8 -11    0.18    3.50
   0  -8 -11    0.22    3.35
   0   8  10   11.53    3.60
   0  -8 -10   16.33    3.35
   0  -8 -10   14.81    3.51
   0  -8 -10   14.57    3.43
   0  -8 -10    8.26    3.32
   0   8   9   -1.84    2.38
   0   8   9    0.75    3.05
   0   8   9   -0.05    1.30
   0  -8  -9    0.45    2.06
   0  -8  -9   -0.80    2.16
   0  -8  -9   -3.36    2.37
   0  -8  -9    3.72    2.20
   0   8   8    9.19    1.90
   0   8   8    9.28    2.48
   0   8   8    9.70    2.65
   0  -8  -8    5.66    2.27
   0  -8  -8    9.73    2.18
   0  -8  -8    6.56    2.44
   0  -8  -8    8.48    2.17
   0   8   7    2.40    1.66
   0   8   7    0.44    1.87
   0  -8  -7    3.08    1.68
   0  -8  -7    1.33    1.49
   0  -8  -7   -0.58    1.42
   0  -8  -7   -0.67    1.34
   0   8   6   18.82    3.32
   0   8   6   19.80    3.19
   0  -8  -6   26.08    3.71
   0  -8  -6   23.58    3.91
   0  -8  -6   17.75    3.64
   0  -8  -6   24.15    3.65
   0  -8  -6   28.20    3.87
   0   8   5   -1.62    1.33
   0   8   5   -1.01    1.17
   0  -8  -5   -0.11    0.79
   0  -8  -5   -0.73    0.96
   0  -8  -5   -0.62    1.10
   0  -8  -5    0.83    1.13
   0  -8  -5   -1.34    1.00
   0   8   4   34.28    4.93
   0   8   4   31.69    5.06
   0  -8  -4   35.04    5.16
   0  -8  -4   31.76    5.18
   0  -8  -4   34.94    5.23
   0  -8  -4   35.70    5.09
   0  -8  -4   38.89    5.28
   0   8   3   -0.16    0.44
   0   8   3    0.56    0.87
   0   8   3   -0.08    0.97
   0  -8  -3   -1.03    0.91
   0  -8  -3   -0.23    0.78
   0  -8  -3   -0.02    0.38
   0  -8  -3    1.45    0.83
   0   8   2   20.87    3.28
   0  -8  -2   17.72    2.77
   0  -8  -2   18.45    2.75
   0  -8  -2   21.55    2.91
   0   8   1   -0.32    0.80
   0  -8  -1   -0.05    0.53
   0  -8  -1    1.23    0.63
   0  -8  -1   -0.46    0.39
   0   8   0   16.25    2.26
   0   8   0   12.98    2.41
   0  -8   0   12.99    1.96
   0  -8   0   11.54    2.05
   0  -8   0   13.85    1.95
   0  -8   0   13.70    2.09
   0   8  -1    0.43    0.64
   0   8  -1    0.49    0.44
   0  -8   1   -0.75    0.52
   0  -8   1    0.46    0.42
   0  -8   1    1.38    0.34
   0  -8   1    0.16    0.62
   0   8  -2   14.52    2.40
   0   8  -2   18.40    2.49
   0  -8   2   22.90    2.84
   0  -8   2   17.43    2.60
   0  -8   2   16.64    2.67
   0  -8   2   16.82    2.67
   0   8  -3    0.56    0.60
   0   8  -3    0.60    0.51
   0   8  -3    0.57    0.42
   0  -8   3    2.23    0.71
   0  -8   3   -0.24    0.81
   0   8  -4   32.54    4.97
   0   8  -4   34.21    4.97
   0   8  -4   35.86    4.91
   0  -8   4   36.22    4.95
   0  -8   4   38.80    5.17
   0  -8   4   34.05    5.05
   0  -8   4   27.48    5.13
   0   8  -5   -1.05    1.02
   0   8  -5   -1.90    1.04
   0   8  -5    0.55    0.58
   0   8  -5   -0.45    0.70
   0   8  -5    0.62    0.75
   0  -8   5   -0.52    1.05
   0  -8   5   -0.28    1.11
   0  -8   5    0.45    0.90
   0  -8   5    2.81    1.01
   0  -8   5    0.24    0.64
   0   8  -6   23.18    3.36
   0   8  -6   22.54    3.40
   0   8  -6   21.82    3.36
   0   8  -6   19.06    3.42
   0   8  -6   21.03    3.28
   0  -8   6   19.16    3.36
   0  -8   6   20.96    3.32
   0  -8   6   22.51    3.42
   0  -8   6   21.08    3.49
   0  -8   6   25.08    3.51
   0   8  -7   -1.23    0.90
   0   8  -7   -1.12    1.28
   0   8  -7   -1.40    1.06
   0   8  -7   -0.30    1.51
   0   8  -7   -0.64    1.30
   0  -8   7    1.31    1.52
   0  -8   7   -0.54    0.99
   0  -8   7   -1.24    1.36
   0  -8   7    0.89    1.60
   0  -8   7   -1.00    1.27
   0   8  -8    9.84    2.11
   0   8  -8   11.94    2.36
   0   8  -8    9.95    2.21
   0   8  -8    7.95    1.81
   0  -8   8    5.36    2.18
   0  -8   8    8.48    2.07
   0  -8   8    6.78    2.22
   0  -8   8   12.59    2.56
   0  -8   8    9.79    1.77
   0   8  -9   -0.64    2.16
   0   8  -9    0.31    1.66
   0   8  -9    0.93    1.78
   0   8  -9    2.53    1.53
   0  -8   9    0.13    2.38
   0  -8   9    3.01    1.48
   0  -8   9   -0.83    1.80
   0  -8   9    0.86    2.17
   0  -8   9    0.95    2.03
   0   8 -10   16.32    3.32
   0   8 -10   14.00    3.50
   0   8 -10   12.18    3.42
   0  -8  10    8.98    2.58
   0  -8  10   10.85    3.05
   0  -8  10    9.19    3.14
   0  -8  10   13.97    3.07
   0  -8  10    9.71    2.41
   0   8 -11    4.96    3.44
   0   8 -11   -0.08    3.12
   0   8 -11    1.90    2.69
   0  -8  11    5.09    3.84
   0  -8  11    5.06    2.29
   0  -8  11    3.95    3.13
   0  -8  11    3.07    2.56
   0   9  11   17.41    4.80
   0  -9 -11   12.07    4.04
   0  -9 -11   14.06    4.82
   0  -9 -11   16.45    4.27
   0   9  10    0.81    3.52
   0   9  10   -0.66    3.15
   0  -9 -10    1.53    2.86
   0  -9 -10   -1.70    2.81
   0  -9 -10   -4.55    2.67
   0   9   9   34.57    5.03
   0   9   9   27.71    5.16
   0   9   9   28.15    5.30
   0  -9  -9   27.42    5.44
   0  -9  -9   34.50    5.37
   0  -9  -9   35.16    5.46
   0  -9  -9   34.62    5.41
   0   9   8   -0.18    2.36
   0   9   8   -2.45    2.05
   0   9   8    2.03    1.44
   0  -9  -8   -1.16    1.82
   0  -9  -8   -1.90    1.88
   0  -9  -8   -0.70    3.48
   0  -9  -8    0.35    1.90
   0   9   7   33.07    5.42
   0   9   7   35.19    5.55
   0  -9  -7   34.17    5.81
   0  -9  -7   32.88    5.23
   0  -9  -7   37.18    5.11
   0  -9  -7   27.42    4.92
   0  -9  -7   32.88    5.33
   0   9   6    1.95    1.54
   0   9   6   -1.41    1.68
   0  -9  -6   -1.18    1.23
   0  -9  -6    2.23    1.23
   0  -9  -6   -0.89    1.42
   0  -9  -6   -0.09    1.10
   0  -9  -6    0.02    1.32
   0   9   5   60.75    8.60
   0   9   5   55.74    8.43
   0  -9  -5   56.83    8.29
   0  -9  -5   59.56    8.26
   0  -9  -5   58.72    8.27
   0  -9  -5   54.69    8.18
   0  -9  -5   55.69    8.32
   0   9   4   -0.59    1.32
   0   9   4   -0.59    1.05
   0  -9  -4   -1.51    0.94
   0  -9  -4   -0.73    1.09
   0  -9  -4    1.47    0.96
   0   9   3  103.18   15.08
   0   9   3  110.50   15.18
   0  -9  -3   99.52   15.22
   0  -9  -3  112.91   15.17
   0  -9  -3  105.22   15.13
   0  -9  -3  111.93   15.26
   0   9   2   -0.42    1.01
   0  -9  -2   -0.09    0.49
   0  -9  -2    0.20    0.83
   0  -9  -2   -0.83    0.47
   0   9   1  103.65   14.71
   0  -9  -1  104.71   14.92
   0  -9  -1  106.19   14.89
   0  -9  -1  105.58   14.90
   0   9   0    1.06    0.54
   0   9   0    0.89    0.78
   0  -9   0   -0.07    0.39
   0  -9   0    0.78    0.48
   0  -9   0    0.69    0.70
   0  -9   0    0.41    0.64
   0   9  -1  100.47   14.31
   0   9  -1  102.41   14.35
   0  -9   1  107.42   14.43
   0  -9   1  101.49   14.41
   0  -9   1   91.50   14.45
   0  -9   1  107.07   14.39
   0   9  -2    0.31    0.68
   0   9  -2    0.35    0.52
   0  -9   2   -1.17    0.55
   0  -9   2    0.54    0.61
   0  -9   2   -0.25    0.61
   0  -9   2   -0.01    0.76
   0   9  -3  100.54   14.71
   0   9  -3  107.20   14.68
   0   9  -3  104.63   14.73
   0  -9   3  105.58   14.86
   0  -9   3  106.13   14.91
   0  -9   3  104.04   14.96
   0   9  -4    0.17    0.64
   0   9  -4   -0.21    0.72
   0  -9   4    0.04    0.89
   0  -9   4   -0.77    0.51
   0  -9   4   -0.40    1.02
   0  -9   4    0.59    0.98
   0   9  -5   60.74    8.02
   0   9  -5   57.62    8.09
   0   9  -5   48.51    8.17
   0   9  -5   55.95    8.03
   0   9  -5   54.94    7.95
   0  -9   5   59.74    8.02
   0  -9   5   50.01    7.87
   0  -9   5   53.29    8.05
   0  -9   5   60.51    8.13
   0   9  -6    0.25    1.26
   0   9  -6   -1.07    1.31
   0   9  -6   -0.94    0.95
   0   9  -6   -0.66    0.72
   0   9  -6   -0.23    0.94
   0  -9   6   -0.83    1.43
   0  -9   6   -0.99    0.81
   0  -9   6   -0.32    1.17
   0  -9   6   -0.31    1.32
   0   9  -7   29.10    4.96
   0   9  -7   27.36    4.96
   0   9  -7   34.45    4.85
   0   9  -7   37.81    5.17
   0   9  -7   30.88    5.18
   0  -9   7   28.74    4.63
   0  -9   7   25.29    4.65
   0  -9   7   33.14    5.04
   0  -9   7   32.51    4.61
   0  -9   7   32.11    4.73
   0   9  -8   -1.26    1.62
   0   9  -8   -0.94    1.34
   0   9  -8    0.01    1.35
   0   9  -8   -0.80    1.96
   0   9  -8    0.21    1.21
   0  -9   8   -0.45    1.14
   0  -9   8    3.41    1.87
   0  -9   8   -0.90    1.55
   0  -9   8   -0.81    2.24
   0  -9   8    1.64    1.95
   0   9  -9   30.36    5.03
   0   9  -9   33.38    4.85
   0   9  -9   26.41    4.83
   0   9  -9   29.62    5.05
   0   9  -9   34.11    4.96
   0  -9   9   30.57    5.07
   0  -9   9   29.58    4.88
   0  -9   9   29.42    4.96
   0   9 -10   -0.57    2.66
   0   9 -10   -1.00    2.33
   0   9 -10   -1.87    2.02
   0   9 -10   -1.78    2.15
   0  -9  10   -0.18    1.85
   0  -9  10   -0.15    2.99
   0  -9  10   -0.26    2.03
   0  -9  10    0.35    2.73
   0  -9  10    0.57    3.04
   0   9 -11   15.49    3.25
   0   9 -11   10.69    3.39
   0   9 -11   11.18    3.87
   0   9 -11   14.87    4.11
   0  -9  11    7.43    2.79
   0  -9  11   12.04    2.67
   0  -9  11   18.67    4.40
   0  -9  11    5.54    3.71
   0  10  11    0.20    4.27
   0 -10 -11    3.16    3.89
   0  10  10   31.43    4.84
   0  10  10   29.40    5.73
   0 -10 -10   37.40    6.31
   0 -10 -10   33.79    6.15
   0 -10 -10   41.75    6.24
   0  10   9    1.45    1.79
   0  10   9   -1.74    2.81
   0  10   9   -0.59    3.52
   0 -10  -9    6.60    2.47
   0 -10  -9   -2.43    2.34
   0 -10  -9    0.31    2.62
   0 -10  -9   -4.02    2.38
   0  10   8   20.78    3.55
   0  10   8   16.70    3.11
   0  10   8   17.67    4.05
   0 -10  -8   22.20    3.45
   0 -10  -8   19.72    3.42
   0 -10  -8   13.14    3.52
   0 -10  -8   19.48    3.43
   0  10   7   -0.63    1.94
   0  10   7    1.90    2.26
   0 -10  -7   -3.10    1.52
   0 -10  -7   -1.34    1.67
   0 -10  -7    1.48    1.62
   0 -10  -7    1.59    1.77
   0 -10  -7    0.26    1.65
   0  10   6   12.06    2.49
   0  10   6   13.71    2.77
   0 -10  -6   13.15    2.66
   0 -10  -6   17.47    2.83
   0 -10  -6   15.32    2.65
   0 -10  -6   11.70    2.76
   0 -10  -6   17.65    2.58
   0  10   5    1.56    1.34
   0  10   5   -1.31    2.76
   0 -10  -5   -0.20    1.11
   0 -10  -5   -1.13    1.01
   0 -10  -5    1.51    1.43
   0 -10  -5    0.88    1.35
   0  10   4   16.45    2.81
   0  10   4   19.07    3.02
   0 -10  -4   14.12    2.61
   0 -10  -4   19.33    2.90
   0 -10  -4   15.82    2.70
   0  10   3    1.88    1.41
   0 -10  -3   -1.21    0.61
   0 -10  -3    0.03    0.50
   0 -10  -3   -0.20    1.06
   0  10   2    9.76    1.85
   0 -10  -2   13.19    2.00
   0 -10  -2   16.29    2.24
   0 -10  -2   11.13    1.90
   0  10   1   -0.70    1.00
   0 -10  -1    0.15    0.64
   0 -10  -1    0.31    0.51
   0 -10  -1   -0.41    0.49
   0 -10  -1    0.43    0.73
   0  10   0   48.72    6.32
   0  10   0   39.77    6.18
   0 -10   0   47.46    6.57
   0 -10   0   44.85    6.48
   0 -10   0   45.64    6.56
   0 -10   0   45.22    6.51
   0  10  -1    1.43    0.59
   0  10  -1   -1.55    0.81
   0 -10   1    0.26    0.41
   0 -10   1   -1.37    0.76
   0 -10   1    0.16    0.49
   0 -10   1   -0.91    0.61
   0  10  -2   13.73    2.09
   0  10  -2   12.65    2.05
   0 -10   2   12.87    2.19
   0 -10   2   12.80    2.10
   0 -10   2   15.21    2.06
   0 -10   2   13.00    2.18
   0  10  -3    0.30    0.80
   0  10  -3   -0.88    0.60
   0 -10   3    0.48    0.50
   0 -10   3    0.52    0.73
   0 -10   3   -0.41    1.03
   0  10  -4   15.14    2.49
   0  10  -4   17.52    2.54
   0  10  -4   15.70    2.48
   0 -10   4   17.22    2.51
   0 -10   4   13.88    2.39
   0 -10   4   14.09    2.32
   0  10  -5   -1.09    0.64
   0  10  -5    0.68    0.93
   0  10  -5   -0.20    1.28
   0  10  -5    1.56    1.09
   0 -10   5   -0.66    1.20
   0 -10   5   -0.52    1.23
   0 -10   5    2.59    1.35
   0 -10   5    0.21    0.78
   0  10  -6   18.52    2.54
   0  10  -6   10.83    2.06
   0  10  -6   13.58    2.52
   0  10  -6   12.92    2.19
   0  10  -6   15.95    2.47
   0 -10   6   12.64    1.99
   0 -10   6   13.40    2.38
   0 -10   6    6.01    2.20
   0 -10   6   13.42    1.93
   0 -10   6   10.95    2.33
   0  10  -7   -1.10    0.97
   0  10  -7   -0.72    1.21
   0  10  -7   -0.53    1.62
   0  10  -7    0.12    1.21
   0  10  -7    0.64    1.62
   0 -10   7    0.69    1.76
   0 -10   7    1.53    1.08
   0 -10   7   -1.07    1.74
   0 -10   7    0.12    1.26
   0 -10   7    3.70    1.80
   0  10  -8   16.27    2.94
   0  10  -8   17.00    3.26
   0  10  -8   25.16    3.27
   0  10  -8   16.76    2.81
   0  10  -8   16.52    3.00
   0 -10   8   15.56    2.93
   0 -10   8   15.53    2.37
   0 -10   8   16.49    2.91
   0 -10   8    9.57    2.43
   0 -10   8    9.79    2.90
   0  10  -9    1.26    2.09
   0  10  -9   -1.15    1.92
   0  10  -9    0.10    1.71
   0  10  -9   -0.34    1.56
   0  10  -9    2.74    2.29
   0 -10   9   -2.19    2.40
   0 -10   9    0.18    1.70
   0 -10   9   -0.58    2.74
   0 -10   9   -0.92    1.56
   0 -10   9   -1.76    2.57
   0  10 -10   32.97    5.31
   0  10 -10   27.28    5.20
   0  10 -10   43.61    5.69
   0  10 -10   31.87    5.15
   0 -10  10   38.69    5.51
   0 -10  10   25.76    5.52
   0 -10  10   31.25    4.84
   0 -10  10   27.45    5.57
   0  10 -11   -1.34    2.94
   0  10 -11    0.41    3.45
   0 -10  11   -3.75    4.52
   0 -10  11    0.90    2.20
   0 -10  11   -0.46    3.58
   0 -10  11   -0.43    2.25
   0  11  10   -0.55    2.21
   0  11  10   -0.32    3.65
   0  11  10   -2.65    4.19
   0 -11 -10    1.42    3.11
   0 -11 -10   -2.42    3.39
   0  11   9    5.00    2.25
   0  11   9    9.78    3.97
   0  11   9    6.49    3.21
   0 -11  -9    4.02    2.78
   0 -11  -9    3.24    2.92
   0 -11  -9    9.67    3.09
   0  11   8    0.72    2.48
   0  11   8    2.97    1.88
   0 -11  -8   -1.65    2.23
   0 -11  -8   -0.60    2.09
   0 -11  -8   -0.39    2.18
   0 -11  -8   -1.71    2.32
   0  11   7   20.93    3.86
   0  11   7   10.89    4.84
   0 -11  -7   21.52    3.55
   0 -11  -7   17.55    3.68
   0 -11  -7   24.30    3.49
   0 -11  -7   18.99    3.61
   0  11   6    0.16    2.10
   0  11   6   -1.53    1.75
   0 -11  -6   -1.79    1.49
   0 -11  -6   -0.29    1.61
   0 -11  -6   -1.43    1.74
   0 -11  -6   -0.79    1.36
   0  11   5   41.04    5.79
   0  11   5   32.99    6.11
   0 -11  -5   34.10    5.21
   0 -11  -5   38.37    5.43
   0 -11  -5   31.76    5.16
   0 -11  -5   30.77    5.02
   0  11   4   -0.70    1.24
   0  11   4    0.76    1.55
   0 -11  -4   -1.62    0.77
   0 -11  -4   -0.96    1.10
   0 -11  -4    0.24    1.24
   0 -11  -4    0.40    1.47
   0  11   3    4.06    1.62
   0 -11  -3    7.70    1.65
   0 -11  -3    8.25    1.40
   0  11   2    0.57    1.22
   0 -11  -2   -1.03    0.87
   0 -11  -2    1.29    0.65
   0 -11  -2    0.42    0.58
   0  11   1   10.44    1.98
   0 -11  -1   14.92    2.34
   0 -11  -1   16.18    2.46
   0 -11  -1   16.34    2.45
   0 -11  -1   13.98    2.33
   0  11   0    0.48    1.05
   0  11   0    0.14    0.63
   0 -11   0    0.12    0.48
   0 -11   0    0.31    0.80
   0 -11   0   -0.87    0.60
   0 -11   0    0.06    0.77
   0  11  -1   14.40    2.06
   0  11  -1   10.75    1.86
   0 -11   1   12.20    2.06
   0 -11   1   15.43    2.17
   0 -11   1   12.01    1.92
   0 -11   1   11.27    2.03
   0  11  -2    1.14    0.64
   0  11  -2    0.80    0.96
   0 -11   2    2.57    0.93
   0 -11   2    1.36    0.70
   0 -11   2    1.15    0.77
   0 -11   2    1.06    0.55
   0  11  -3    7.44    1.41
   0  11  -3    6.46    1.28
   0 -11   3    7.17    1.35
   0 -11   3    4.28    1.49
   0 -11   3    6.35    1.07
   0  11  -4   -1.77    1.35
   0  11  -4   -1.58    0.93
   0  11  -4    0.65    0.81
   0  11  -4   -0.97    0.74
   0 -11   4    0.61    0.96
   0 -11   4   -0.81    1.25
   0 -11   4    0.06    0.63
   0 -11   4   -1.71    1.25
   0  11  -5   31.54    5.03
   0  11  -5   36.75    5.40
   0  11  -5   29.55    4.97
   0  11  -5   37.13    4.87
   0 -11   5   41.86    6.14
   0 -11   5   37.44    5.75
   0 -11   5   41.02    5.97
   0  11  -6    2.54    1.71
   0  11  -6    0.45    0.83
   0  11  -6    0.31    1.00
   0  11  -6    0.46    1.18
   0 -11   6    0.21    1.51
   0 -11   6   -0.03    1.62
   0 -11   6   -2.00    1.00
   0 -11   6   -1.81    1.66
   0  11  -7   19.02    3.08
   0  11  -7   20.58    3.23
   0  11  -7   15.25    3.01
   0  11  -7   19.98    3.39
   0  11  -7   20.28    3.06
   0 -11   7   15.17    3.08
   0 -11   7   20.50    3.21
   0 -11   7   13.87    2.61
   0 -11   7   15.80    2.61
   0 -11   7   19.77    3.23
   0  11  -8   -2.61    1.59
   0  11  -8    1.29    2.12
   0  11  -8   -1.77    1.93
   0  11  -8   -3.44    1.33
   0  11  -8    0.98    2.13
   0 -11   8   -0.47    2.77
   0 -11   8   -1.05    1.36
   0 -11   8    0.34    1.38
   0 -11   8    1.33    2.17
   0 -11   8   -1.16    2.23
   0  11  -9    5.65    2.64
   0  11  -9    4.28    2.12
   0  11  -9    5.99    1.76
   0  11  -9    4.54    2.58
   0  11  -9    7.37    2.06
   0 -11   9    1.37    2.73
   0 -11   9    1.69    3.17
   0 -11   9   10.24    3.38
   0 -11   9    6.77    1.84
   0 -11   9    6.56    3.03
   0  11 -10   -1.98    2.18
   0  11 -10    1.37    2.66
   0  11 -10    0.87    2.34
   0  11 -10   -4.18    2.84
   0 -11  10   -0.51    3.38
   0 -11  10    0.18    3.21
   0 -11  10    1.88    3.75
   0 -11  10    1.07    1.76
   0 -11  10   -1.32    2.09
   0  12  10    4.83    4.02
   0  12  10    4.71    4.88
   0  12  10   -2.25    2.49
   0 -12 -10   -0.76    3.95
   0 -12 -10   -0.07    5.63
   0  12   9   -0.56    2.29
   0  12   9    1.87    4.03
   0  12   9   -1.49    3.24
   0 -12  -9   -1.84    3.48
   0 -12  -9   -0.50    3.04
   0 -12  -9   -2.97    2.70
   0  12   8    0.05    2.73
   0  12   8    1.20    3.52
   0  12   8    0.69    2.12
   0 -12  -8    0.95    2.29
   0 -12  -8   -5.23    3.41
   0 -12  -8    3.18    2.45
   0 -12  -8    2.42    2.57
   0  12   7    2.42    2.84
   0  12   7   -0.97    2.20
   0 -12  -7   -3.25    2.23
   0 -12  -7   -0.45    2.73
   0 -12  -7    1.98    2.09
   0 -12  -7    2.20    1.90
   0  12   6   -1.14    1.82
   0  12   6    0.98    2.44
   0 -12  -6    2.10    1.47
   0 -12  -6    2.17    1.75
   0 -12  -6    3.09    1.78
   0 -12  -6    2.76    2.07
   0  12   5    2.39    1.61
   0  12   5   -0.13    2.17
   0 -12  -5   -0.61    1.42
   0 -12  -5   -0.14    1.15
   0 -12  -5    0.77    1.77
   0 -12  -5   -1.02    1.40
   0 -12  -5   -1.03    1.00
   0  12   4   34.08    5.64
   0 -12  -4   40.49    5.88
   0 -12  -4   46.76    6.12
   0 -12  -4   35.76    6.29
   0 -12  -4   35.18    6.47
   0  12   3    1.56    1.69
   0 -12  -3    0.38    0.68
   0 -12  -3   -0.40    0.74
   0 -12  -3    1.23    1.18
   0  12   2    3.22    1.56
   0 -12  -2    0.68    0.67
   0 -12  -2    1.01    0.77
   0 -12  -2    1.40    1.04
   0  12   1   -0.53    1.27
   0 -12  -1    0.13    0.89
   0 -12  -1   -1.47    0.61
   0 -12  -1   -0.17    0.60
   0 -12  -1    0.87    0.80
   0  12   0   10.46    1.64
   0  12   0    8.46    1.94
   0 -12   0   12.71    2.25
   0 -12   0   11.56    2.23
   0 -12   0   18.70    2.35
   0 -12   0   14.09    2.17
   0  12  -1   -0.70    0.75
   0  12  -1   -0.75    1.17
   0 -12   1    1.12    0.52
   0 -12   1    0.82    0.68
   0 -12   1   -0.18    1.04
   0 -12   1   -0.02    0.87
   0  12  -2   -1.17    0.70
   0  12  -2    0.90    1.06
   0 -12   2    3.56    1.15
   0 -12   2    0.51    0.86
   0 -12   2    2.29    0.61
   0 -12   2    0.07    0.79
   0  12  -3    2.50    1.18
   0  12  -3    0.29    0.93
   0 -12   3   -0.71    0.90
   0 -12   3    1.96    1.16
   0 -12   3   -0.04    0.59
   0  12  -4   39.29    5.63
   0  12  -4   34.70    5.72
   0  12  -4   43.93    6.10
   0 -12   4   39.74    5.57
   0 -12   4   36.54    5.36
   0 -12   4   33.86    5.79
   0 -12   4   36.40    5.93
   0  12  -5    0.97    1.02
   0  12  -5   -0.66    1.58
   0  12  -5   -1.30    1.21
   0 -12   5    0.85    0.86
   0 -12   5    0.51    1.59
   0 -12   5    0.02    1.52
   0 -12   5    0.57    1.55
   0  12  -6    1.21    1.40
   0  12  -6    4.69    1.99
   0  12  -6    2.15    0.92
   0  12  -6    1.51    1.34
   0 -12   6    2.73    1.06
   0 -12   6    1.49    1.81
   0 -12   6    2.38    1.89
   0 -12   6    3.59    1.82
   0  12  -7    1.59    1.43
   0  12  -7    0.80    2.08
   0  12  -7    0.65    1.10
   0  12  -7    1.02    1.45
   0 -12   7    0.02    1.85
   0 -12   7    0.15    1.29
   0 -12   7    0.09    1.83
   0 -12   7   -3.27    2.05
   0  12  -8   -0.78    1.38
   0  12  -8   -0.80    2.33
   0  12  -8    1.68    1.68
   0  12  -8    2.15    1.76
   0 -12   8    1.49    2.27
   0 -12   8   -2.80    2.42
   0 -12   8    0.64    1.57
   0 -12   8   -0.14    2.49
   0  12  -9    0.23    2.83
   0  12  -9   -2.76    2.04
   0  12  -9   -2.30    1.99
   0  12  -9    0.50    1.49
   0  12  -9   -1.21    2.58
   0 -12   9   -0.02    1.42
   0 -12   9   10.11    3.11
   0 -12   9   -2.13    3.21
   0 -12   9   -0.10    1.82
   0 -12   9    1.39    3.04
   0  12 -10    4.97    2.55
   0  12 -10    0.38    2.71
   0  12 -10    0.74    3.54
   0  12 -10    2.53    3.03
   0 -12  10    5.42    3.67
   0 -12  10    1.85    2.24
   0 -12  10    1.08    3.35
   0 -12  10   -0.62    3.61
   0 -12  10    3.15    2.69
   0  13   9   33.32    5.45
   0  13   9   30.33    6.74
   0 -13  -9   36.95    5.84
   0 -13  -9   29.83    5.99
   0  13   8    2.01    2.41
   0  13   8    0.23    3.51
   0  13   8   -4.95    2.93
   0 -13  -8    1.82    2.59
   0 -13  -8   -2.70    2.76
   0 -13  -8    3.17    2.56
   0 -13  -8   -2.91    2.53
   0  13   7    4.55    2.26
   0  13   7    3.36    3.21
   0  13   7    8.12    2.81
   0 -13  -7   -0.04    4.53
   0 -13  -7    4.72    2.29
   0 -13  -7    7.80    2.54
   0 -13  -7    5.08    2.55
   0  13   6   -0.35    2.12
   0  13   6   -0.54    2.59
   0 -13  -6   -1.13    1.84
   0 -13  -6    0.37    1.24
   0 -13  -6    0.34    2.15
   0 -13  -6    0.34    1.93
   0 -13  -6    3.43    1.77
   0  13   5   27.90    5.04
   0  13   5   34.29    5.13
   0 -13  -5   37.42    5.49
   0 -13  -5   29.67    5.27
   0 -13  -5   34.78    5.05
   0 -13  -5   32.39    5.42
   0  13   4   -1.22    2.01
   0 -13  -4    2.24    1.48
   0 -13  -4    1.33    0.97
   0 -13  -4    0.72    1.58
   0 -13  -4   -0.77    1.88
   0  13   3   12.90    2.73
   0 -13  -3   15.97    2.64
   0 -13  -3   19.43    2.73
   0 -13  -3   14.48    2.41
   0  13   2    0.71    2.60
   0 -13  -2   -0.26    0.83
   0 -13  -2   -0.28    0.70
   0 -13  -2   -0.66    0.72
   0 -13  -2    0.50    1.14
   0  13   1   27.45    4.62
   0 -13  -1   25.25    3.62
   0 -13  -1   23.99    3.64
   0 -13  -1   23.71    3.78
   0 -13  -1   24.11    3.83
   0  13   0   -0.16    1.37
   0  13   0    0.14    0.88
   0 -13   0   -0.31    0.60
   0 -13   0    1.03    1.05
   0 -13   0   -0.24    0.82
   0 -13   0    0.42    1.05
   0  13  -1   19.71    3.80
   0  13  -1   28.78    3.73
   0 -13   1   28.65    4.16
   0 -13   1   27.55    3.84
   0 -13   1   26.08    3.94
   0 -13   1   22.37    4.02
   0  13  -2    1.64    1.26
   0  13  -2   -1.36    0.74
   0 -13   2    0.40    0.63
   0 -13   2    1.35    1.30
   0 -13   2    0.17    0.95
   0 -13   2   -0.67    0.94
   0  13  -3   13.95    2.49
   0  13  -3   15.45    2.51
   0 -13   3   18.34    2.57
   0 -13   3   11.92    2.33
   0 -13   3   13.84    2.30
   0  13  -4    0.28    0.97
   0  13  -4   -0.90    1.24
   0  13  -4    0.27    2.02
   0 -13   4    0.76    1.35
   0 -13   4    1.51    1.57
   0 -13   4   -0.93    1.77
   0 -13   4   -1.98    0.77
   0 -13   4    2.19    2.13
   0  13  -5   34.69    5.45
   0  13  -5   27.56    5.19
   0  13  -5   36.64    5.02
   0 -13   5   29.64    5.09
   0 -13   5   33.31    4.75
   0 -13   5   29.77    4.98
   0 -13   5   33.32    5.36
   0  13  -6   -0.23    1.56
   0  13  -6   -1.48    1.26
   0  13  -6    3.28    2.17
   0 -13   6   -0.32    2.01
   0 -13   6   -0.14    1.16
   0 -13   6   -1.09    1.89
   0 -13   6   -0.43    1.98
   0  13  -7    6.48    1.84
   0  13  -7    6.41    2.68
   0  13  -7    6.66    1.90
   0  13  -7   11.81    2.14
   0 -13   7    7.48    1.70
   0 -13   7    3.75    2.62
   0 -13   7   11.71    2.63
   0 -13   7    4.96    2.51
   0  13  -8    0.74    2.72
   0  13  -8   -0.02    2.03
   0  13  -8   -0.06    1.30
   0  13  -8    1.23    1.82
   0 -13   8   -0.77    2.76
   0 -13   8    0.54    1.60
   0 -13   8   -1.97    2.46
   0 -13   8    3.03    2.97
   0  13  -9   32.98    6.03
   0  13  -9   38.12    5.54
   0  13  -9   32.56    5.58
   0 -13   9   28.32    4.80
   0 -13   9   34.36    5.70
   0 -13   9   22.71    5.46
   0 -13   9   36.65    5.62
   0  14   9    1.46    3.88
   0  14   9    1.85    3.06
   0  14   9   -1.29    5.20
   0 -14  -9   -0.22    3.19
   0 -14  -9   -1.48    4.32
   0  14   8    6.52    2.93
   0  14   8    6.00    3.33
   0  14   8    0.78    4.00
   0 -14  -8    4.14    3.25
   0 -14  -8    2.68    3.43
   0 -14  -8    9.05    3.03
   0 -14  -8    7.55    3.28
   0  14   7   -0.06    2.73
   0  14   7   -0.30    2.45
   0  14   7   -0.13    3.46
   0 -14  -7    2.53    2.76
   0 -14  -7    2.29    2.37
   0 -14  -7   -0.99    2.43
   0 -14  -7    1.67    1.61
   0 -14  -7   -1.18    2.88
   0  14   6    1.61    2.43
   0  14   6    5.96    3.10
   0 -14  -6   -0.33    2.53
   0 -14  -6    7.59    2.31
   0 -14  -6    2.20    2.15
   0 -14  -6    3.97    1.56
   0  14   5   -1.25    1.95
   0  14   5    1.41    2.58
   0 -14  -5    0.96    1.24
   0 -14  -5    1.15    2.31
   0 -14  -5   -1.31    1.78
   0 -14  -5    3.44    1.75
   0  14   4   19.23    3.70
   0 -14  -4   23.78    3.78
   0 -14  -4   22.10    4.26
   0 -14  -4   23.56    3.73
   0  14   3   -1.23    2.07
   0 -14  -3    0.83    1.44
   0 -14  -3    0.92    0.98
   0 -14  -3    2.39    0.95
   0  14   2   32.89    5.57
   0 -14  -2   35.51    4.91
   0 -14  -2   32.51    5.15
   0 -14  -2   32.17    4.97
   0 -14  -2   32.58    4.89
   0  14   1    1.72    1.81
   0 -14  -1   -0.54    1.05
   0 -14  -1    0.49    0.69
   0 -14  -1    1.12    1.06
   0  14   0   84.53   12.26
   0 -14   0   98.24   13.93
   0 -14   0  102.55   14.16
   0 -14   0  100.24   14.03
   0 -14   0   93.78   14.03
   0  14  -1    0.63    1.55
   0  14  -1    1.38    1.06
   0 -14   1   -0.38    0.64
   0 -14   1    0.18    1.28
   0 -14   1    0.80    1.04
   0  14  -2   28.11    4.65
   0 -14   2   30.59    4.40
   0 -14   2   29.62    4.90
   0 -14   2   32.08    4.61
   0 -14   2   26.94    4.57
   0  14  -3   -0.18    0.97
   0  14  -3   -0.39    1.41
   0 -14   3   -0.91    1.56
   0 -14   3    0.73    1.12
   0 -14   3    0.54    0.78
   0  14  -4   17.06    3.35
   0  14  -4   17.99    2.98
   0 -14   4   25.01    3.65
   0 -14   4   19.81    3.67
   0 -14   4   18.78    3.74
   0 -14   4   23.11    3.46
   0 -14   4   24.02    4.18
   0  14  -5    0.16    1.54
   0  14  -5    1.99    1.36
   0  14  -5    1.23    2.28
   0 -14   5    0.25    0.99
   0 -14   5   -1.90    1.54
   0 -14   5   -1.13    2.02
   0 -14   5    0.27    2.08
   0  14  -6    6.47    1.89
   0  14  -6    0.37    2.43
   0  14  -6    2.30    1.52
   0 -14   6    3.18    1.21
   0 -14   6    2.36    1.99
   0 -14   6    0.43    2.25
   0 -14   6    0.37    3.02
   0  14  -7   -2.47    2.01
   0  14  -7   -0.70    2.61
   0  14  -7   -0.21    1.65
   0 -14   7   -0.22    2.54
   0 -14   7   -1.89    2.53
   0 -14   7   -2.23    2.29
   0 -14   7    0.29    1.39
   0  14  -8    3.58    2.37
   0  14  -8    4.37    2.08
   0  14  -8    3.55    3.09
   0 -14   8    4.79    3.17
   0 -14   8    5.67    1.80
   0 -14   8    4.02    2.85
   0 -14   8    5.49    2.86
   0  14  -9   -2.63    2.63
   0  14  -9    0.12    3.48
   0 -14   9    3.17    3.64
   0 -14   9   -1.99    3.56
   0 -14   9   -1.78    1.92
   0  15   8    0.78    4.61
   0  15   8   -3.05    3.05
   0  15   8   -0.13    3.51
   0 -15  -8   -3.21    3.62
   0 -15  -8   -1.40    3.95
   0 -15  -8   -0.19    2.41
   0 -15  -8    6.51    4.31
   0  15   7    3.15    3.12
   0  15   7    1.48    2.85
   0  15   7    1.20    3.94
   0 -15  -7    3.27    2.87
   0 -15  -7    3.51    2.00
   0 -15  -7    2.56    2.87
   0 -15  -7    4.32    2.59
   0 -15  -7   11.35    3.45
   0  15   6   -0.93    3.20
   0  15   6   -0.35    2.55
   0  15   6    3.00    2.49
   0 -15  -6   -0.53    2.19
   0 -15  -6   -0.76    2.68
   0 -15  -6   -1.00    2.83
   0 -15  -6   -0.86    1.55
   0 -15  -6    2.18    2.21
   0  15   5    0.32    2.94
   0 -15  -5    0.60    1.94
   0 -15  -5    0.73    2.02
   0 -15  -5   -1.61    1.28
   0 -15  -5    0.77    2.56
   0  15   4   -1.52    2.58
   0 -15  -4   -0.04    1.70
   0 -15  -4   -1.91    2.46
   0 -15  -4   -0.05    1.18
   0 -15  -4    1.62    1.86
   0  15   3   -1.44    2.33
   0 -15  -3    0.44    1.01
   0 -15  -3    0.62    1.50
   0 -15  -3   -1.90    0.94
   0 -15  -3    2.57    1.05
   0  15   2   -1.89    2.24
   0 -15  -2   -0.66    0.84
   0 -15  -2   -0.89    1.43
   0 -15  -2   -0.37    1.08
   0 -15  -2   -0.14    0.93
   0  15   1    1.83    2.01
   0 -15  -1    2.39    0.86
   0 -15  -1    1.51    1.26
   0 -15  -1    4.01    1.14
   0 -15  -1    0.58    1.39
   0  15   0   -0.91    1.85
   0 -15   0   -1.36    0.69
   0 -15   0    2.74    1.31
   0 -15   0   -0.58    1.17
   0 -15   0   -1.11    0.95
   0  15  -1    5.67    2.28
   0  15  -1    3.59    1.28
   0 -15   1    1.96    1.50
   0 -15   1    1.06    0.80
   0 -15   1    4.58    1.21
   0 -15   1    1.87    1.25
   0  15  -2    1.23    1.07
   0  15  -2    1.18    1.84
   0 -15   2   -1.54    0.79
   0 -15   2    1.80    1.32
   0 -15   2   -3.30    1.50
   0 -15   2    0.56    1.26
   0  15  -3   -0.98    0.99
   0  15  -3    1.06    2.13
   0  15  -3   -0.62    1.74
   0 -15   3    0.18    0.80
   0 -15   3    1.27    1.33
   0 -15   3    1.35    1.91
   0  15  -4    1.29    1.23
   0  15  -4   -0.05    1.77
   0  15  -4   -0.48    2.21
   0 -15   4   -1.07    0.93
   0 -15   4    8.75    3.21
   0 -15   4    0.38    1.97
   0 -15   4   -2.73    2.07
   0 -15   4   -0.18    1.52
   0  15  -5    1.97    1.33
   0  15  -5    1.44    2.56
   0  15  -5   -1.13    1.79
   0 -15   5   -0.12    2.18
   0 -15   5    0.92    1.91
   0 -15   5    0.24    1.10
   0 -15   5   -0.31    2.29
   0  15  -6    0.05    1.59
   0  15  -6    0.89    2.76
   0  15  -6   -1.41    1.93
   0 -15   6   -0.67    2.08
   0 -15   6   -1.18    2.63
   0 -15   6   -0.82    1.40
   0 -15   6   -2.77    2.44
   0  15  -7    2.62    3.21
   0  15  -7    5.23    1.98
   0  15  -7    5.23    2.26
   0 -15   7    6.18    3.06
   0 -15   7    2.81    3.00
   0 -15   7    3.87    1.73
   0 -15   7    6.93    3.63
   0  15  -8   -1.18    2.20
   0  15  -8   -0.34    3.36
   0  15  -8   -2.83    4.72
   0 -15   8   -1.78    3.40
   0 -15   8    2.06    3.85
   0 -15   8   -3.49    3.87
   0 -15   8    0.38    1.97
   0  16   7    3.38    3.24
   0  16   7   -1.07    3.36
   0  16   7   -0.72    4.41
   0 -16  -7    2.44    3.62
   0 -16  -7   -1.79    3.26
   0 -16  -7   -0.33    6.23
   0 -16  -7   -0.40    1.98
   0 -16  -7    1.36    3.00
   0  16   6   12.58    3.36
   0  16   6    6.80    4.40
   0 -16  -6   12.64    3.71
   0 -16  -6    6.63    2.75
   0 -16  -6    8.71    2.92
   0 -16  -6    1.92    3.52
   0 -16  -6    7.09    2.03
   0  16   5    4.18    3.57
   0 -16  -5    0.14    2.18
   0 -16  -5   -1.06    1.45
   0 -16  -5    3.24    3.02
   0 -16  -5   -0.72    2.27
   0  16   4    5.78    3.16
   0 -16  -4    6.64    3.04
   0 -16  -4    1.36    2.40
   0 -16  -4    7.18    2.26
   0 -16  -4    8.22    1.70
   0 -16  -4    7.25    1.59
   0  16   3    1.08    2.83
   0 -16  -3    0.30    1.23
   0 -16  -3   -2.37    1.06
   0 -16  -3   -0.27    1.18
   0 -16  -3    1.15    1.91
   0  16   2   32.28    5.41
   0 -16  -2   29.23    5.58
   0 -16  -2   33.91    5.28
   0 -16  -2   40.65    5.23
   0 -16  -2   34.34    5.44
   0  16   1   -0.56    2.38
   0 -16  -1   -1.95    1.34
   0 -16  -1    1.48    0.88
   0 -16  -1   -0.24    1.02
   0 -16  -1   -1.15    1.37
   0  16   0   12.96    3.04
   0 -16   0   14.53    2.37
   0 -16   0   13.39    2.25
   0 -16   0   10.66    2.04
   0 -16   0   16.02    2.48
   0  16  -1    0.80    2.22
   0  16  -1    0.60    1.26
   0 -16   1   -0.92    0.79
   0 -16   1   -0.57    1.10
   0 -16   1    1.45    1.67
   0 -16   1   -1.02    1.89
   0  16  -2   30.86    4.77
   0  16  -2   27.34    4.84
   0 -16   2   36.48    5.37
   0 -16   2   32.14    5.08
   0 -16   2   35.46    5.38
   0 -16   2   35.40    5.74
   0  16  -3   -1.60    2.41
   0  16  -3    2.24    2.18
   0 -16   3   -1.32    1.39
   0 -16   3    0.14    0.92
   0 -16   3    5.35    2.12
   0 -16   3    4.26    3.76
   0  16  -4    4.98    1.64
   0  16  -4    7.65    2.78
   0  16  -4    9.31    2.33
   0 -16   4    2.66    2.60
   0 -16   4    6.97    1.42
   0 -16   4    4.51    3.83
   0 -16   4    7.00    2.53
   0 -16   4    4.77    2.17
   0  16  -5    1.31    2.90
   0  16  -5   -1.77    1.51
   0  16  -5    1.26    2.12
   0 -16   5    1.27    2.53
   0 -16   5    1.84    1.96
   0 -16   5    0.15    2.63
   0 -16   5   -1.22    1.24
   0  16  -6    6.46    2.06
   0  16  -6    4.77    2.45
   0  16  -6    8.21    3.39
   0 -16   6    7.53    3.07
   0 -16   6   11.48    3.19
   0 -16   6    8.30    2.12
   0 -16   6   12.51    3.39
   0  16  -7   -3.11    2.48
   0  16  -7   -4.08    3.53
   0  16  -7    1.50    2.19
   0 -16   7   -1.17    1.66
   0 -16   7    3.61    3.14
   0 -16   7   -2.57    3.35
   0 -16   7    2.32    3.60
   0  17   6    2.01    4.62
   0  17   6    1.22    3.27
   0 -17  -6    2.77    3.84
   0 -17  -6    0.32    2.71
   0 -17  -6    1.35    2.97
   0 -17  -6    2.16    1.85
   0 -17  -6   -0.99    2.95
   0  17   5    7.61    3.97
   0  17   5    1.30    3.02
   0 -17  -5    4.64    2.83
   0 -17  -5    5.83    1.66
   0 -17  -5    5.04    3.53
   0 -17  -5    2.37    2.56
   0 -17  -5    3.33    1.76
   0  17   4    0.25    2.73
   0  17   4   -1.49    3.38
   0 -17  -4   -0.40    3.18
   0 -17  -4   -1.12    1.37
   0 -17  -4    0.22    1.84
   0 -17  -4    0.17    1.33
   0 -17  -4   -1.18    1.95
   0  17   3   -1.24    3.01
   0 -17  -3    2.61    1.50
   0 -17  -3   -1.67    2.80
   0 -17  -3    3.62    1.47
   0 -17  -3    3.43    1.98
   0 -17  -3    2.91    1.40
   0  17   2    6.81    3.14
   0 -17  -2   -0.97    1.48
   0 -17  -2    0.54    1.19
   0 -17  -2    4.59    1.65
   0 -17  -2    0.27    0.99
   0  17   1   -1.00    2.61
   0 -17  -1   -0.46    1.66
   0 -17  -1    0.15    0.92
   0 -17  -1    0.23    1.56
   0 -17  -1    1.28    1.28
   0  17   0   -1.26    2.72
   0 -17   0    1.67    1.75
   0 -17   0    0.63    0.92
   0 -17   0    0.27    1.60
   0 -17   0    1.50    1.23
   0  17  -1   -0.34    2.40
   0  17  -1    2.48    1.57
   0  17  -1   -1.44    2.49
   0 -17   1   -1.34    1.79
   0 -17   1    0.16    0.95
   0 -17   1   -0.96    1.58
   0 -17   1    1.94    1.39
   0  17  -2   -3.10    2.48
   0  17  -2   -0.77    2.51
   0  17  -2   -2.93    1.47
   0 -17   2   -1.03    1.42
   0 -17   2   -0.12    0.95
   0 -17   2   -2.71    2.08
   0 -17   2   -1.21    1.53
   0  17  -3    3.31    2.46
   0  17  -3    4.98    2.92
   0  17  -3    3.66    1.67
   0 -17   3    0.22    1.85
   0 -17   3    1.79    1.69
   0 -17   3   -1.44    2.10
   0 -17   3    3.37    4.59
   0  17  -4    2.99    1.80
   0  17  -4   -1.13    2.56
   0  17  -4    0.24    3.09
   0 -17   4    0.02    1.86
   0 -17   4   -1.76    2.71
   0 -17   4   -1.94    4.06
   0 -17   4    4.27    4.29
   0 -17   4    0.04    1.27
   0  17  -5    2.96    1.92
   0  17  -5    1.29    3.32
   0  17  -5    6.78    2.58
   0 -17   5    2.91    2.60
   0 -17   5    3.63    3.10
   0 -17   5    2.85    2.97
   0 -17   5    2.93    1.54
   0  17  -6   -0.42    1.91
   0  17  -6   -2.08    3.64
   0  17  -6    3.07    2.68
   0 -17   6    2.92    3.22
   0 -17   6   -1.07    1.66
   0 -17   6    0.32    3.28
   0 -17   6   -0.74    3.45
   0  18   5   -2.78    4.44
   0  18   5   -2.07    3.40
   0 -18  -5   -1.68    3.00
   0 -18  -5   -0.35    3.06
   0 -18  -5   -0.36    1.54
   0 -18  -5    0.47    4.00
   0  18   4    1.19    4.02
   0  18   4    0.12    3.13
   0 -18  -4    2.90    2.39
   0 -18  -4    2.59    3.82
   0 -18  -4    2.42    1.76
   0 -18  -4    1.19    1.43
   0 -18  -4    2.03    2.64
   0  18   3   -0.40    3.51
   0  18   3    1.01    2.98
   0 -18  -3    0.49    1.54
   0 -18  -3   -1.79    3.08
   0 -18  -3   -1.01    1.19
   0 -18  -3   -1.34    2.08
   0 -18  -3    0.18    1.62
   0  18   2    6.60    3.53
   0  18   2    3.85    3.00
   0 -18  -2    6.50    1.97
   0 -18  -2    9.19    1.85
   0 -18  -2    5.09    1.52
   0 -18  -2    4.52    2.26
   0  18   1   -2.23    3.81
   0  18   1   -0.54    2.86
   0 -18  -1    1.89    1.86
   0 -18  -1   -1.44    2.02
   0 -18  -1    1.00    1.03
   0 -18  -1    0.28    1.46
   0  18   0   -0.91    3.05
   0  18   0    0.57    2.84
   0 -18   0   -0.12    1.57
   0 -18   0    1.96    2.03
   0 -18   0    1.20    2.01
   0 -18   0    1.62    1.05
   0  18  -1    0.72    3.08
   0  18  -1    3.68    2.93
   0 -18   1   -2.49    2.15
   0 -18   1   -0.30    1.71
   0 -18   1    0.03    1.03
   0 -18   1    0.19    1.78
   0  18  -2    5.80    3.17
   0  18  -2   11.35    3.35
   0 -18   2    4.12    1.86
   0 -18   2    5.21    2.52
   0 -18   2    3.80    1.29
   0 -18   2    3.15    1.99
   0  18  -3   -0.97    1.72
   0  18  -3   -1.18    2.93
   0  18  -3    1.92    3.29
   0 -18   3    0.25    1.98
   0 -18   3   -1.41    1.17
   0 -18   3    0.00    2.60
   0  18  -4    0.33    2.89
   0  18  -4    2.79    3.53
   0  18  -4   -0.43    1.96
   0 -18   4    0.49    1.37
   0 -18   4    2.52    2.58
   0 -18   4    0.73    2.86
   0 -18   4   -0.56    3.18
   0 -18   4    1.10    5.18
   0  18  -5   -1.26    3.05
   0  18  -5   -1.28    2.05
   0  18  -5   -5.08    3.58
   0 -18   5    1.99    3.46
   0 -18   5   -0.09    1.62
   0 -18   5    1.64    5.72
   0 -18   5    0.12    3.63
   0 -18   5    1.97    3.27
   0  19   4    1.96    4.98
   0  19   4   -3.87    4.54
   0 -19  -4   -0.25    1.86
   0 -19  -4    1.76    2.95
   0 -19  -4   -4.17    4.72
   0 -19  -4    1.30    1.50
   0 -19  -4   -2.98    3.93
   0  19   3   -1.82    4.24
   0  19   3   -0.36    3.61
   0 -19  -3    2.34    2.61
   0 -19  -3    2.84    3.91
   0 -19  -3   -1.62    1.29
   0 -19  -3    0.28    2.84
   0 -19  -3   -0.69    2.38
   0 -19  -3    2.52    1.90
   0  19   2    3.66    3.38
   0 -19  -2    0.95    1.24
   0 -19  -2   -2.04    2.43
   0 -19  -2    1.27    1.96
   0 -19  -2    1.34    1.81
   0  19   1    8.20    3.86
   0  19   1    3.74    3.31
   0 -19  -1    4.93    1.34
   0 -19  -1    3.71    1.90
   0 -19  -1    1.50    2.68
   0 -19  -1    1.56    2.33
   0  19   0    2.03    3.49
   0  19   0   -1.74    3.24
   0 -19   0   -2.08    1.98
   0 -19   0   -0.30    1.89
   0 -19   0    2.61    2.24
   0 -19   0   -0.60    1.13
   0  19  -1    1.79    4.23
   0  19  -1    1.53    3.83
   0 -19   1   -0.41    2.06
   0 -19   1    4.16    2.56
   0 -19   1    1.46    2.04
   0 -19   1    0.02    1.22
   0  19  -2    1.58    2.03
   0  19  -2   -3.99    3.29
   0 -19   2   -1.33    2.08
   0 -19   2   -1.76    1.84
   0 -19   2   -0.17    1.29
   0 -19   2    3.25    2.76
   0  19  -3    1.66    3.93
   0  19  -3    0.17    2.11
   0  19  -3    2.54    3.36
   0 -19   3    1.64    1.36
   0 -19   3   -0.43    2.99
   0  19  -4   -1.95    3.55
   0  19  -4   -2.33    3.93
   0 -19   4   -0.98    3.51
   0 -19   4    0.25    1.55
   0 -19   4    0.91    2.88
   0 -19   4   -1.36    5.95
   0  20   1    2.32    4.34
   0  20   1   -0.37    3.90
   0 -20  -1    3.11    2.41
   0 -20  -1   -1.19    1.30
   0  20   0    4.60    5.91
   0  20   0    9.70    3.94
   0 -20   0    7.83    2.22
   0 -20   0    5.61    2.62
   0 -20   0    5.93    1.64
   0 -20   0    2.04    2.76
   0  20  -1   -0.85    3.99
   0  20  -1   -0.31    4.29
   0 -20   1   -0.41    1.33
   0 -20   1    0.61    2.95
  -1 -20   1    1.13    1.41
  -1 -20   1    3.46    2.93
   1  20  -1    2.39    4.08
  -1 -20   0    0.48    1.38
  -1 -20   0    1.69    2.40
  -1 -20   0    2.97    2.23
  -1 -20   0    2.25    2.60
   1  20   0    1.59    4.11
   1  20   0   -3.39    4.14
  -1 -20  -1    1.95    1.35
  -1 -20  -1    0.94    2.41
   1  20   1    5.31    4.20
  -1 -19   4    2.56    1.57
  -1 -19   4    5.24    2.82
  -1 -19   4    4.76    3.72
   1  19  -4    6.90    3.60
   1  19  -4    0.93    4.06
  -1 -19   3   -1.22    4.23
  -1 -19   3    0.46    1.34
  -1 -19   3    2.86    3.12
   1  19  -3   -1.33    2.30
   1  19  -3   -2.80    3.47
   1  19  -3    0.61    3.81
  -1 -19   2    0.69    1.28
  -1 -19   2   -1.77    2.61
  -1 -19   2   -1.10    2.07
  -1 -19   2   -1.10    2.14
   1  19  -2    1.07    3.39
   1  19  -2    0.27    5.85
   1  19  -2   -0.80    2.08
  -1 -19   1    1.17    1.91
  -1 -19   1    2.03    2.22
  -1 -19   1    0.98    2.37
  -1 -19   1    1.53    1.23
   1  19  -1   -1.23    3.88
  -1 -19   0    0.20    1.15
  -1 -19   0    0.80    1.94
  -1 -19   0    1.15    2.05
  -1 -19   0   -1.40    2.25
   1  19   0    0.27    3.66
   1  19   0    0.25    3.42
  -1 -19  -1    0.68    1.19
  -1 -19  -1    2.91    2.12
  -1 -19  -1    1.05    1.68
  -1 -19  -1    3.28    2.35
   1  19   1    3.82    3.90
   1  19   1   -0.24    3.36
  -1 -19  -2    1.90    2.40
  -1 -19  -2    3.38    1.96
  -1 -19  -2   -0.31    1.74
  -1 -19  -2    1.43    1.28
   1  19   2    3.39    4.60
   1  19   2    0.31    3.41
  -1 -19  -3    0.55    1.31
  -1 -19  -3    0.36    4.04
  -1 -19  -3    1.52    2.41
  -1 -19  -3   -0.14    1.82
   1  19   3    2.47    3.70
   1  19   3    5.93    4.53
  -1 -19  -4    7.78    1.71
  -1 -19  -4    2.95    1.89
  -1 -19  -4    3.77    4.42
  -1 -19  -4    1.66    3.08
   1  19   4    4.33    4.62
   1  19   4    4.95    4.65
  -1 -18   5    0.31    1.45
  -1 -18   5    2.75    3.17
  -1 -18   5    2.36    3.17
  -1 -18   5    9.32    9.23
  -1 -18   5    0.06    4.18
   1  18  -5   -4.28    3.44
   1  18  -5    1.63    1.90
   1  18  -5    0.41    3.05
  -1 -18   4    2.54    1.45
  -1 -18   4    1.91    2.40
  -1 -18   4    3.69    3.16
  -1 -18   4    1.82    3.12
  -1 -18   4    1.78    5.30
   1  18  -4    5.76    3.48
   1  18  -4   -0.75    3.01
   1  18  -4   -1.15    1.90
  -1 -18   3    2.05    2.20
  -1 -18   3    6.27    2.87
  -1 -18   3    2.50    1.29
   1  18  -3   -0.51    1.76
   1  18  -3    3.37    3.12
   1  18  -3    0.83    2.84
  -1 -18   2   -1.62    1.91
  -1 -18   2    1.87    1.15
  -1 -18   2   -1.71    2.34
  -1 -18   2    1.28    1.76
   1  18  -2    3.16    2.94
   1  18  -2    2.17    3.12
  -1 -18   1    3.02    1.09
  -1 -18   1   -0.89    2.08
  -1 -18   1    1.35    1.63
  -1 -18   1   -0.17    1.88
   1  18  -1    2.93    3.20
   1  18  -1   -2.18    2.44
  -1 -18   0    0.09    1.93
  -1 -18   0   -1.05    1.00
  -1 -18   0    1.51    1.50
  -1 -18   0   -1.14    1.89
   1  18   0   -0.45    2.91
   1  18   0    3.52    3.11
  -1 -18  -1   -0.31    1.48
  -1 -18  -1   -1.09    2.01
  -1 -18  -1   -1.92    1.01
  -1 -18  -1   -1.24    1.79
   1  18   1   -0.16    5.95
   1  18   1   -0.01    2.89
  -1 -18  -2    0.63    1.72
  -1 -18  -2   -0.92    1.57
  -1 -18  -2    3.12    1.89
  -1 -18  -2    0.36    1.11
   1  18   2   -1.26    3.43
   1  18   2    2.50    3.01
  -1 -18  -3    0.73    1.52
  -1 -18  -3    2.50    1.58
  -1 -18  -3   -1.79    2.27
  -1 -18  -3    3.28    3.49
  -1 -18  -3    2.56    1.28
   1  18   3    3.06    3.17
   1  18   3   -0.64    3.65
  -1 -18  -4    4.23    1.58
  -1 -18  -4    3.04    2.61
  -1 -18  -4    2.98    3.55
  -1 -18  -4    2.72    1.71
  -1 -18  -4    6.46    2.64
   1  18   4    2.91    3.93
   1  18   4    3.28    3.11
  -1 -18  -5   -2.06    3.15
  -1 -18  -5    2.31    4.08
  -1 -18  -5    0.32    2.80
  -1 -18  -5   -1.34    3.04
  -1 -18  -5    2.58    1.67
   1  18   5    0.45    4.47
   1  18   5   -0.29    3.44
  -1 -17   6    0.76    3.17
  -1 -17   6    2.75    1.67
  -1 -17   6   -0.29    3.29
  -1 -17   6    4.46    4.82
   1  17  -6   -1.31    2.68
   1  17  -6    0.13    3.41
   1  17  -6   -1.25    2.00
  -1 -17   5    2.63    2.38
  -1 -17   5   -0.81    2.91
  -1 -17   5   -2.73    2.94
  -1 -17   5    0.40    1.38
   1  17  -5    2.33    3.28
   1  17  -5    1.57    1.89
   1  17  -5   -0.43    2.63
  -1 -17   4   -0.48    2.67
  -1 -17   4   -0.13    1.19
  -1 -17   4    0.85    4.39
  -1 -17   4    1.79    1.90
   1  17  -4    1.59    2.46
   1  17  -4    0.44    1.92
   1  17  -4    1.54    2.96
  -1 -17   3    4.10    4.64
  -1 -17   3    2.60    2.42
  -1 -17   3    1.69    1.70
   1  17  -3    0.97    2.49
   1  17  -3    2.77    1.54
   1  17  -3    3.09    2.98
  -1 -17   2    0.57    2.16
  -1 -17   2    0.51    1.69
  -1 -17   2   -2.03    1.39
  -1 -17   2    0.30    0.97
   1  17  -2   -1.01    2.63
   1  17  -2    1.18    2.33
   1  17  -2   -0.10    1.57
  -1 -17   1    2.44    0.96
  -1 -17   1    0.37    1.29
  -1 -17   1    0.24    1.55
  -1 -17   1    1.14    1.93
   1  17  -1    0.13    2.53
   1  17  -1    0.76    2.54
   1  17  -1    0.37    1.41
  -1 -17   0    7.26    2.28
  -1 -17   0   13.29    1.78
  -1 -17   0    9.35    1.98
  -1 -17   0    7.66    2.16
   1  17   0   11.54    2.89
   1  17   0    6.32    3.09
  -1 -17  -1    2.86    1.76
  -1 -17  -1   -0.45    1.52
  -1 -17  -1    1.05    0.95
  -1 -17  -1    0.62    1.21
   1  17   1    0.21    2.83
   1  17   1    5.76    2.60
  -1 -17  -2   -0.58    1.20
  -1 -17  -2    1.66    1.00
  -1 -17  -2    0.04    1.76
  -1 -17  -2    0.53    1.39
   1  17   2    1.77    2.58
   1  17   2    4.27    3.06
  -1 -17  -3    1.21    1.37
  -1 -17  -3    2.43    1.24
  -1 -17  -3    4.02    1.92
  -1 -17  -3    1.82    1.38
  -1 -17  -3   -1.09    2.90
   1  17   3    5.50    3.27
   1  17   3    1.34    2.71
  -1 -17  -4    1.56    2.12
  -1 -17  -4   -1.12    1.45
  -1 -17  -4    0.85    1.75
  -1 -17  -4   -1.93    1.29
  -1 -17  -4   -0.29    3.07
   1  17   4    5.30    3.69
   1  17   4    3.04    2.91
  -1 -17  -5   -0.34    3.43
  -1 -17  -5    2.96    2.54
  -1 -17  -5    0.47    1.60
  -1 -17  -5    2.97    2.47
   1  17   5    0.67    3.12
   1  17   5    1.87    3.90
  -1 -17  -6   -1.15    2.94
  -1 -17  -6   -1.53    3.80
  -1 -17  -6   -0.95    2.70
  -1 -17  -6    1.39    1.79
  -1 -17  -6    3.82    2.95
   1  17   6    2.82    3.41
   1  17   6    0.54    4.60
  -1 -16   7    1.01    3.37
  -1 -16   7    2.60    1.89
  -1 -16   7   -0.91    3.52
  -1 -16   7    4.13    3.54
   1  16  -7    2.74    2.25
   1  16  -7    2.16    3.55
  -1 -16   6    0.42    2.93
  -1 -16   6    1.35    2.40
  -1 -16   6    3.50    1.65
  -1 -16   6    0.36    2.83
   1  16  -6   -0.47    3.19
   1  16  -6   -1.97    2.56
   1  16  -6    0.94    1.74
  -1 -16   5    2.57    1.30
  -1 -16   5    5.26    2.65
  -1 -16   5   -0.86    1.95
  -1 -16   5    2.70    4.43
  -1 -16   5    2.97    2.68
   1  16  -5    1.70    2.39
   1  16  -5    1.12    1.65
   1  16  -5    1.70    2.83
  -1 -16   4    6.92    2.68
  -1 -16   4    6.25    1.46
  -1 -16   4    6.87    2.06
  -1 -16   4    3.79    3.84
  -1 -16   4    8.35    2.74
   1  16  -4    6.47    1.64
   1  16  -4    5.25    2.78
  -1 -16   3    7.30    1.34
  -1 -16   3    3.38    4.10
  -1 -16   3    3.73    1.70
  -1 -16   3    9.15    2.29
   1  16  -3    1.95    2.16
   1  16  -3    4.56    2.66
   1  16  -3    3.49    2.27
  -1 -16   2    0.62    1.43
  -1 -16   2    1.72    3.95
  -1 -16   2    2.02    0.95
  -1 -16   2    4.94    1.37
  -1 -16   2    2.12    1.82
   1  16  -2    2.57    2.24
   1  16  -2    1.40    1.33
   1  16  -2    1.41    2.29
  -1 -16   1    3.76    1.29
  -1 -16   1    3.45    1.00
  -1 -16   1    3.29    1.46
  -1 -16   1    1.22    1.72
   1  16  -1    5.05    1.51
   1  16  -1    0.76    2.18
   1  16  -1    5.07    2.36
  -1 -16   0    2.82    1.24
  -1 -16   0    1.16    0.86
  -1 -16   0    0.39    1.54
  -1 -16   0    3.58    1.49
   1  16   0    2.63    2.21
   1  16   0   -1.32    2.34
  -1 -16  -1    2.48    1.36
  -1 -16  -1    5.27    1.63
  -1 -16  -1    6.58    1.75
  -1 -16  -1    8.13    1.24
   1  16   1    5.73    2.64
  -1 -16  -2    1.88    1.29
  -1 -16  -2    1.64    1.08
  -1 -16  -2    2.28    0.99
  -1 -16  -2    4.06    1.55
   1  16   2    3.26    2.59
  -1 -16  -3    5.84    1.40
  -1 -16  -3    3.97    1.41
  -1 -16  -3    3.55    1.79
  -1 -16  -3    5.62    2.48
  -1 -16  -3    5.68    1.33
   1  16   3    9.03    2.98
  -1 -16  -4    2.59    2.27
  -1 -16  -4    5.74    3.02
  -1 -16  -4    8.81    1.70
  -1 -16  -4    6.59    2.27
   1  16   4    5.28    3.25
   1  16   4    4.74    2.59
  -1 -16  -5    0.36    3.05
  -1 -16  -5    1.87    1.42
  -1 -16  -5    1.78    1.74
  -1 -16  -5   -1.59    2.14
   1  16   5    2.22    3.57
   1  16   5   -3.50    2.61
  -1 -16  -6   -1.77    2.49
  -1 -16  -6    2.32    1.73
  -1 -16  -6    0.52    3.29
  -1 -16  -6   -0.81    2.56
  -1 -16  -6    2.73    2.56
   1  16   6   -0.04    3.91
   1  16   6   -1.85    2.83
  -1 -16  -7    3.28    2.08
  -1 -16  -7    3.03    3.05
  -1 -16  -7    5.06    3.38
  -1 -16  -7    3.83    3.44
  -1 -16  -7    0.23    3.79
   1  16   7    3.97    3.13
   1  16   7   -0.60    3.13
   1  16   7    5.47    4.71
  -1 -15   8   -4.19    3.59
  -1 -15   8    0.84    1.76
  -1 -15   8    0.78    3.50
  -1 -15   8   -5.61    5.36
   1  15  -8    0.34    3.02
   1  15  -8    0.95    3.49
   1  15  -8    0.58    2.08
  -1 -15   7    7.12    2.71
  -1 -15   7    2.62    1.57
  -1 -15   7    0.37    2.94
  -1 -15   7    1.31    2.90
   1  15  -7    4.42    3.18
   1  15  -7    1.46    1.90
   1  15  -7    1.91    2.11
  -1 -15   6    1.49    2.20
  -1 -15   6   -2.53    2.43
  -1 -15   6    0.40    1.41
  -1 -15   6    1.25    2.12
   1  15  -6   -1.01    1.96
   1  15  -6    3.87    1.67
   1  15  -6    1.46    2.61
  -1 -15   5    1.40    2.28
  -1 -15   5   -2.65    1.95
  -1 -15   5   -1.63    1.72
  -1 -15   5   -1.03    1.12
   1  15  -5    1.31    1.78
   1  15  -5    3.02    2.55
   1  15  -5   -0.45    1.27
  -1 -15   4    1.07    2.08
  -1 -15   4    3.54    1.04
  -1 -15   4    1.35    3.17
  -1 -15   4   -0.20    1.48
  -1 -15   4    1.95    2.04
   1  15  -4    0.38    1.18
   1  15  -4    0.99    1.75
   1  15  -4    0.70    2.42
  -1 -15   3    2.22    1.02
  -1 -15   3    5.31    1.85
  -1 -15   3    4.99    3.26
  -1 -15   3    6.34    1.60
   1  15  -3    5.98    2.40
   1  15  -3   10.42    2.18
   1  15  -3    4.71    1.48
  -1 -15   2    2.13    1.32
  -1 -15   2    0.64    1.81
  -1 -15   2    0.93    0.80
  -1 -15   2    0.45    1.31
   1  15  -2    2.56    1.84
   1  15  -2    0.30    1.95
   1  15  -2    1.72    1.16
  -1 -15   1   11.42    2.39
  -1 -15   1   15.73    2.25
  -1 -15   1   10.56    2.30
  -1 -15   1   12.83    1.99
   1  15  -1    8.94    3.36
   1  15  -1    4.24    1.34
  -1 -15   0    2.63    0.87
  -1 -15   0    2.05    1.08
  -1 -15   0    3.31    1.39
  -1 -15   0    5.20    1.32
   1  15   0    4.16    2.11
  -1 -15  -1   11.27    1.89
  -1 -15  -1   10.90    2.04
  -1 -15  -1   16.35    2.18
  -1 -15  -1   10.20    2.13
   1  15   1   10.27    2.60
  -1 -15  -2    1.88    0.96
  -1 -15  -2    3.20    1.58
  -1 -15  -2    1.35    1.04
  -1 -15  -2    4.51    1.18
   1  15   2    2.45    2.28
  -1 -15  -3    1.10    2.24
  -1 -15  -3    5.22    1.42
  -1 -15  -3    8.71    1.51
  -1 -15  -3    7.38    1.92
  -1 -15  -3    8.83    1.47
   1  15   3    1.28    2.35
  -1 -15  -4    1.16    1.78
  -1 -15  -4    1.98    1.25
  -1 -15  -4    2.94    1.66
  -1 -15  -4    0.49    2.52
   1  15   4    1.08    2.70
  -1 -15  -5   -1.97    2.61
  -1 -15  -5   -0.72    1.77
  -1 -15  -5   -0.54    2.03
  -1 -15  -5    2.23    1.39
   1  15   5   -0.78    2.94
   1  15   5   -0.40    2.30
  -1 -15  -6    2.94    1.52
  -1 -15  -6   -0.16    2.32
  -1 -15  -6   -2.14    2.82
  -1 -15  -6    1.23    4.17
  -1 -15  -6    1.12    2.05
   1  15   6    1.45    2.56
   1  15   6   -0.71    2.53
   1  15   6    3.62    3.54
  -1 -15  -7    1.41    2.91
  -1 -15  -7    1.53    2.66
  -1 -15  -7    4.24    3.02
  -1 -15  -7    0.23    3.19
  -1 -15  -7    3.05    1.80
   1  15   7    3.51    2.98
   1  15   7    5.27    4.12
   1  15   7    1.55    3.09
  -1 -15  -8   -1.39    3.24
  -1 -15  -8    3.36    3.39
  -1 -15  -8   -2.02    3.56
  -1 -15  -8    0.81    3.65
  -1 -15  -8   -0.85    4.02
   1  15   8   -1.71    3.00
   1  15   8   -1.92    3.67
   1  15   8   -3.60    4.71
  -1 -14   9   -2.76    3.65
  -1 -14   9    3.10    3.60
  -1 -14   9    0.94    2.10
   1  14  -9    3.24    3.94
   1  14  -9    2.82    2.65
   1  14  -9    3.20    3.65
  -1 -14   8    3.91    1.90
  -1 -14   8    7.83    3.39
  -1 -14   8    1.59    3.17
  -1 -14   8    8.71    2.99
   1  14  -8    4.12    2.07
   1  14  -8    7.96    2.46
   1  14  -8    8.44    3.33
  -1 -14   7    2.73    1.42
  -1 -14   7   -0.02    2.59
  -1 -14   7    1.44    2.64
  -1 -14   7   -0.74    2.27
   1  14  -7    2.52    2.74
   1  14  -7    1.48    1.71
   1  14  -7   -0.78    1.95
  -1 -14   6    3.37    2.08
  -1 -14   6    5.80    2.44
  -1 -14   6    7.29    1.49
  -1 -14   6    6.31    2.99
   1  14  -6    8.00    2.63
   1  14  -6    8.28    2.05
   1  14  -6    6.70    1.83
  -1 -14   5    8.04    1.99
  -1 -14   5   10.64    2.47
  -1 -14   5    4.88    1.51
  -1 -14   5   11.47    2.35
   1  14  -5    6.71    2.48
   1  14  -5    5.42    1.65
   1  14  -5    8.20    1.92
  -1 -14   4    1.98    1.61
  -1 -14   4    2.17    0.90
  -1 -14   4    1.79    1.66
  -1 -14   4   -1.52    1.94
  -1 -14   4    3.89    2.57
   1  14  -4    2.52    2.00
   1  14  -4    2.72    1.52
   1  14  -4    1.17    1.03
  -1 -14   3    1.68    1.17
  -1 -14   3    1.16    2.63
  -1 -14   3   -0.42    0.70
  -1 -14   3   -0.98    1.51
   1  14  -3    2.06    1.55
   1  14  -3    1.19    0.96
   1  14  -3   -1.52    1.80
  -1 -14   2   12.47    2.65
  -1 -14   2   20.00    2.63
  -1 -14   2   21.99    2.92
  -1 -14   2   15.12    2.61
   1  14  -2   20.74    3.31
   1  14  -2   21.63    3.54
   1  14  -2   17.70    3.19
  -1 -14   1   21.58    3.30
  -1 -14   1   19.37    3.41
  -1 -14   1   16.15    3.45
  -1 -14   1   23.03    3.13
   1  14  -1   15.33    2.59
   1  14  -1   12.31    2.20
  -1 -14   0   29.43    4.96
  -1 -14   0   31.61    4.87
  -1 -14   0   33.67    4.67
   1  14   0   32.54    5.31
  -1 -14  -1   15.22    2.73
  -1 -14  -1   19.81    3.08
  -1 -14  -1   18.11    2.75
   1  14   1   14.23    3.31
  -1 -14  -2   21.21    3.22
  -1 -14  -2   18.72    3.33
  -1 -14  -2   20.20    3.24
  -1 -14  -2   22.67    3.38
   1  14   2   17.81    3.31
  -1 -14  -3   -0.32    0.95
  -1 -14  -3    0.03    1.42
  -1 -14  -3    3.47    1.94
  -1 -14  -3   -1.52    0.85
   1  14   3    3.22    2.03
  -1 -14  -4    4.40    1.65
  -1 -14  -4    0.46    1.57
  -1 -14  -4    3.68    1.17
  -1 -14  -4    5.52    2.13
   1  14   4   -2.73    2.29
  -1 -14  -5    8.94    2.63
  -1 -14  -5    5.42    1.70
  -1 -14  -5    7.03    2.15
  -1 -14  -5   12.36    2.19
   1  14   5    9.95    3.19
  -1 -14  -6    8.91    3.17
  -1 -14  -6   17.69    2.57
  -1 -14  -6   10.76    2.25
  -1 -14  -6   10.18    2.77
  -1 -14  -6   10.57    2.64
   1  14   6    6.98    2.62
   1  14   6    8.36    3.34
   1  14   6    6.44    2.47
  -1 -14  -7    2.89    1.77
  -1 -14  -7    0.85    2.33
  -1 -14  -7    0.73    2.47
  -1 -14  -7    1.33    2.30
  -1 -14  -7    2.30    2.87
   1  14   7    4.19    2.68
   1  14   7    0.49    2.48
   1  14   7   -5.76    3.45
  -1 -14  -8    5.15    3.46
  -1 -14  -8    5.02    3.14
  -1 -14  -8   11.22    3.05
  -1 -14  -8    2.41    2.86
   1  14   8    7.23    2.91
   1  14   8    8.29    3.35
   1  14   8    2.79    4.41
  -1 -14  -9   -0.26    3.59
  -1 -14  -9    3.66    3.59
   1  14   9    3.27    8.61
   1  14   9    2.15    3.12
   1  14   9    2.44    4.07
  -1 -13   9   -0.12    1.78
  -1 -13   9   -0.71    3.52
  -1 -13   9    1.03    3.22
  -1 -13   9    0.30    3.01
   1  13  -9   -0.87    2.17
   1  13  -9   -1.96    3.12
   1  13  -9    1.64    2.33
  -1 -13   8    0.06    2.81
  -1 -13   8    3.90    2.75
  -1 -13   8   -1.91    2.44
  -1 -13   8    1.72    1.60
   1  13  -8    0.82    1.93
   1  13  -8    4.13    1.99
   1  13  -8    1.76    2.71
  -1 -13   7    2.07    2.19
  -1 -13   7    1.53    2.39
  -1 -13   7    2.13    1.33
  -1 -13   7    2.33    2.09
   1  13  -7    2.52    1.71
   1  13  -7    0.43    2.35
   1  13  -7    1.22    1.50
  -1 -13   6    3.83    1.26
  -1 -13   6   -0.69    1.94
  -1 -13   6    0.88    2.04
  -1 -13   6   -0.22    2.07
   1  13  -6    1.49    1.37
   1  13  -6    3.40    2.27
   1  13  -6    2.13    1.60
  -1 -13   5   -0.96    1.70
  -1 -13   5    1.47    1.46
  -1 -13   5   -0.03    1.83
  -1 -13   5    1.34    0.94
   1  13  -5   -1.19    1.36
   1  13  -5   -0.40    1.14
   1  13  -5    2.05    2.00
  -1 -13   4   44.73    7.31
  -1 -13   4   52.51    7.52
  -1 -13   4   50.34    7.12
  -1 -13   4   50.19    7.81
  -1 -13   4   51.21    7.55
   1  13  -4   41.90    6.27
   1  13  -4   43.40    6.39
   1  13  -4   44.70    7.11
  -1 -13   3    5.34    1.08
  -1 -13   3    6.18    1.38
  -1 -13   3    5.78    1.61
   1  13  -3    5.93    1.28
   1  13  -3    7.59    1.55
   1  13  -3    3.77    1.92
  -1 -13   2   -0.91    1.31
  -1 -13   2    0.29    0.59
  -1 -13   2   -1.68    0.98
  -1 -13   2    0.32    0.87
   1  13  -2    2.46    1.41
   1  13  -2   -0.02    0.77
  -1 -13   1   23.66    3.51
  -1 -13   1   22.82    3.38
  -1 -13   1   21.69    3.60
  -1 -13   1   23.54    3.79
   1  13  -1   18.10    3.11
   1  13  -1   24.00    3.56
  -1 -13   0    2.29    1.05
  -1 -13   0   -0.05    1.10
  -1 -13   0    4.60    0.93
  -1 -13   0    3.13    0.75
   1  13   0    0.23    1.48
   1  13   0    4.96    1.06
  -1 -13  -1   23.04    3.39
  -1 -13  -1   21.43    3.55
  -1 -13  -1   20.31    3.60
  -1 -13  -1   24.38    3.41
   1  13   1   31.26    5.08
  -1 -13  -2    2.87    0.80
  -1 -13  -2   -0.67    1.25
  -1 -13  -2    1.22    0.85
  -1 -13  -2    0.00    0.79
   1  13   2    1.31    1.77
  -1 -13  -3    7.12    1.95
  -1 -13  -3    8.60    1.21
  -1 -13  -3    3.40    1.27
  -1 -13  -3    5.57    1.65
   1  13   3    7.51    2.12
  -1 -13  -4   45.57    7.61
  -1 -13  -4   50.97    7.63
  -1 -13  -4   49.33    7.84
  -1 -13  -4   56.06    7.41
   1  13   4   48.08    7.60
  -1 -13  -5   -0.63    2.02
  -1 -13  -5   -1.31    1.55
  -1 -13  -5   -0.28    1.70
  -1 -13  -5   -0.13    1.12
   1  13   5   -0.11    2.30
   1  13   5    2.04    1.83
  -1 -13  -6   -1.21    1.82
  -1 -13  -6   -0.51    2.20
  -1 -13  -6    1.25    1.27
  -1 -13  -6    1.40    1.56
  -1 -13  -6   -1.12    1.80
   1  13   6   -1.39    2.14
   1  13   6    2.32    2.00
   1  13   6    3.13    2.71
  -1 -13  -7    1.17    2.44
  -1 -13  -7    2.56    2.06
  -1 -13  -7    5.67    2.23
  -1 -13  -7   -0.41    2.15
   1  13   7    2.08    2.55
   1  13   7    1.81    2.15
   1  13   7    0.23    3.21
  -1 -13  -8    0.09    2.89
  -1 -13  -8    2.21    2.75
  -1 -13  -8    4.12    2.88
  -1 -13  -8    2.69    2.77
   1  13   8    2.84    3.05
   1  13   8   -0.92    4.11
   1  13   8    1.76    2.38
  -1 -13  -9    1.09    3.32
  -1 -13  -9    1.14    3.15
   1  13   9    0.03    6.17
   1  13   9    3.19    2.67
   1  13   9   -1.57    4.37
  -1 -12  10    3.81    2.18
  -1 -12  10    1.80    3.65
  -1 -12  10    0.45    2.73
  -1 -12  10    0.37    3.97
  -1 -12  10    3.68    3.24
   1  12 -10    4.11    2.49
   1  12 -10    3.19    3.23
   1  12 -10   -0.40    2.75
  -1 -12   9   -0.84    2.95
  -1 -12   9    0.29    1.73
  -1 -12   9   -1.46    3.05
  -1 -12   9   -0.86    1.50
  -1 -12   9    0.97    2.91
   1  12  -9   -0.60    1.42
   1  12  -9    0.53    3.57
   1  12  -9   -1.89    2.46
   1  12  -9   -0.19    2.00
   1  12  -9   -1.27    2.02
  -1 -12   8    1.26    1.42
  -1 -12   8   -1.51    2.57
  -1 -12   8   -0.44    2.33
  -1 -12   8    0.16    2.42
   1  12  -8    1.51    1.65
   1  12  -8    0.33    1.67
   1  12  -8    2.81    2.04
   1  12  -8    0.26    1.16
   1  12  -8    0.79    2.34
  -1 -12   7    3.44    2.19
  -1 -12   7    1.96    2.13
  -1 -12   7   -1.68    2.13
  -1 -12   7    3.03    1.27
   1  12  -7    2.44    1.01
   1  12  -7   -1.48    1.51
   1  12  -7    6.48    2.18
   1  12  -7    1.98    1.48
  -1 -12   6    3.49    1.97
  -1 -12   6    6.21    1.32
  -1 -12   6    5.61    2.03
  -1 -12   6    6.65    1.99
   1  12  -6    3.49    1.52
   1  12  -6    5.90    1.48
   1  12  -6    5.80    2.07
  -1 -12   5    7.72    1.81
[truncated: 4,160,034 more chars]
