# Supplementary material for: HFIP Mediates a Direct C−C Coupling between Michael Acceptors and Eschenmoser's salt
Source: Angew Chem Int Ed Engl. 2022 Feb 3;61(11):e202109933. doi: 10.1002/anie.202109933 (PMC9306631; doi:10.1002/anie.202109933)
Supplement: Supplementary file 3 — Supporting Information [file ANIE-61-0-s004.cif]

data_mile917_p21n
_publ_requested_journal          Angew.Chem.,Int.Ed.
_publ_contact_author_name        'Nuno Maulide'
_publ_contact_author_address     
;Institute of Organic Chemistry 
Faculty of Chemistry
University of Vienna
Waehringerstrasse 38
1090 Vienna
Austria
;
_publ_contact_author_email       nuno.maulide@univie.ac.at
_publ_contact_author_phone       +43-1-4277-52155
_publ_contact_author_fax         +43-1-4277-852155
loop_
_publ_author_name
_publ_author_address
'Lemmerer, Miran'
;Institute of Organic Chemistry 
Faculty of Chemistry
University of Vienna
Waehringerstrasse 38
1090 Vienna
Austria
;
'Rioment, Margaux'
;Institute of Organic Chemistry 
Faculty of Chemistry
University of Vienna
Waehringerstrasse 38
1090 Vienna
Austria
;
'Maulide, Nuno'
;Institute of Organic Chemistry 
Faculty of Chemistry
University of Vienna
Waehringerstrasse 38
1090 Vienna
Austria
;
_audit_creation_date             2021-04-21
_audit_creation_method           
;
Olex2 1.3
(compiled 2020.11.12 svn.r5f609507 for OlexSys, GUI svn.r6272)
;
_audit_contact_author_address    ?
_audit_contact_author_email      ?
_audit_contact_author_phone      ?
_publ_contact_author_id_orcid    ?
_publ_section_references         
;
Dolomanov, O.V., Bourhis, L.J., Gildea, R.J, Howard, J.A.K. & Puschmann, H.
 (2009), J. Appl. Cryst. 42, 339-341.

Sheldrick, G.M. (2008). Acta Cryst. A64, 112-122.

Sheldrick, G.M. (2015). Acta Cryst. C71, 3-8.

C. B. Huebschle, G. M. Sheldrick and B. Dittrich
ShelXle: a Qt graphical user interface for SHELXL
J. Appl. Cryst., 44, (2011) 1281-1284.

A.L.Spek, Acta Cryst. 2009, D65, 148-155.
;
_chemical_name_systematic        
;
5-(2-((dimethylammonio)methyl)-3-(4-nitrophenyl)-3-oxopropyl)-
2,2-dimethyl-4-oxo-4H-1,3-dioxin-6-olate 
;
_chemical_name_common            ?
_chemical_formula_moiety         'C18 H22 N2 O7'
_chemical_formula_sum            'C18 H22 N2 O7'
_chemical_formula_weight         378.37
_chemical_melting_point          ?
_exptl_crystal_description       block
_exptl_crystal_colour            'clear yellow'
_diffrn_ambient_temperature      100.0
loop_
_atom_type_symbol
_atom_type_description
_atom_type_scat_dispersion_real
_atom_type_scat_dispersion_imag
_atom_type_scat_source
C C 0.0033 0.0016 'International Tables Vol C Tables 4.2.6.8 and 6.1.1.4'
H H 0.0000 0.0000 'International Tables Vol C Tables 4.2.6.8 and 6.1.1.4'
N N 0.0061 0.0033 'International Tables Vol C Tables 4.2.6.8 and 6.1.1.4'
O O 0.0106 0.0060 'International Tables Vol C Tables 4.2.6.8 and 6.1.1.4'

_shelx_space_group_comment       
;
The symmetry employed for this shelxl refinement is uniquely defined
by the following loop, which should always be used as a source of
symmetry information in preference to the above space-group names.
They are only intended as comments.
;
_space_group_crystal_system      monoclinic
_space_group_IT_number           14
_space_group_name_H-M_alt        'P 21/n'
_space_group_name_Hall           '-P 2yn'
_chemical_absolute_configuration ?
loop_
_space_group_symop_operation_xyz
'x, y, z'
'-x+1/2, y+1/2, -z+1/2'
'-x, -y, -z'
'x-1/2, -y-1/2, z-1/2'

_cell_length_a                   7.0624(3)
_cell_length_b                   15.9596(11)
_cell_length_c                   19.8071(10)
_cell_angle_alpha                90
_cell_angle_beta                 90.549(3)
_cell_angle_gamma                90
_cell_volume                     2232.4(2)
_cell_formula_units_Z            4
_cell_measurement_reflns_used    9896
_cell_measurement_temperature    100.0
_cell_measurement_theta_max      29.85
_cell_measurement_theta_min      2.422
_shelx_estimated_absorpt_T_max   0.990
_shelx_estimated_absorpt_T_min   0.983
_exptl_absorpt_coefficient_mu    0.087
_exptl_absorpt_correction_T_max  0.7460
_exptl_absorpt_correction_T_min  0.6382
_exptl_absorpt_correction_type   multi-scan
_exptl_absorpt_process_details   
;
SADABS-2016/2 (Bruker,2016/2) was used for absorption correction. 
wR2(int) was 0.0887 before and 0.0726 after correction. 
The Ratio of minimum to maximum transmission is 0.9432. 
The \l/2 correction factor is Not present.
;
_exptl_crystal_colour_lustre     clear
_exptl_crystal_colour_primary    yellow
_exptl_crystal_density_diffrn    1.126
_exptl_crystal_density_meas      ?
_exptl_crystal_density_method    ?
_exptl_crystal_F_000             800
_exptl_crystal_size_max          0.2
_exptl_crystal_size_mid          0.14
_exptl_crystal_size_min          0.12
_exptl_transmission_factor_max   ?
_exptl_transmission_factor_min   ?
_diffrn_reflns_av_R_equivalents  0.0652
_diffrn_reflns_av_unetI/netI     0.0283
_diffrn_reflns_Laue_measured_fraction_full 0.997
_diffrn_reflns_Laue_measured_fraction_max 0.998
_diffrn_reflns_limit_h_max       9
_diffrn_reflns_limit_h_min       -9
_diffrn_reflns_limit_k_max       22
_diffrn_reflns_limit_k_min       -22
_diffrn_reflns_limit_l_max       27
_diffrn_reflns_limit_l_min       -27
_diffrn_reflns_number            80437
_diffrn_reflns_point_group_measured_fraction_full 0.997
_diffrn_reflns_point_group_measured_fraction_max 0.998
_diffrn_reflns_theta_full        25.242
_diffrn_reflns_theta_max         30.033
_diffrn_reflns_theta_min         2.420
_diffrn_detector_area_resol_mean ?
_diffrn_measured_fraction_theta_full 0.997
_diffrn_measured_fraction_theta_max 0.998
_diffrn_measurement_device_type  'Bruker D8 Venture'
_diffrn_measurement_method       '\f and \w scans'
_diffrn_radiation_probe          x-ray
_diffrn_radiation_type           MoK\a
_diffrn_radiation_wavelength     0.71073
_diffrn_source                   'Sealed xray tube'
_diffrn_source_type              'Incoatec IuS'
_diffrn_source_current           1.0
_diffrn_source_power             0.05
_diffrn_source_voltage           50.0
_diffrn_standards_number         0
_reflns_Friedel_coverage         0.000
_reflns_Friedel_fraction_full    .
_reflns_Friedel_fraction_max     .
_reflns_number_gt                5214
_reflns_number_total             6508
_reflns_special_details          
;
 Reflections were merged by SHELXL according to the crystal
 class for the calculation of statistics and refinement.
 
 Structure factors included contributions from the .fab file.
 
 _reflns_Friedel_fraction is defined as the number of unique
 Friedel pairs measured divided by the number that would be
 possible theoretically, ignoring centric projections and
 systematic absences.
;
_reflns_threshold_expression     'I > 2\s(I)'
_computing_cell_refinement       'SAINT V8.38A (Bruker, 2018)'
_computing_data_collection       'APEX3'
_computing_data_reduction        'SAINT V8.38A (Bruker, 2018)'
_computing_molecular_graphics    'Olex2 1.3 (Dolomanov et al., 2009)'
_computing_publication_material  'Olex2 1.3 (Dolomanov et al., 2009)'
_computing_structure_refinement  'XL  (Sheldrick, 2008)'
_computing_structure_solution    'olex2.solve 1.3 (Bourhis et al., 2015)'
_refine_diff_density_max         0.336
_refine_diff_density_min         -0.238
_refine_diff_density_rms         0.045
_refine_ls_extinction_coef       .
_refine_ls_extinction_method     none
_refine_ls_goodness_of_fit_ref   1.030
_refine_ls_hydrogen_treatment    mixed
_refine_ls_matrix_type           full
_refine_ls_number_parameters     272
_refine_ls_number_reflns         6508
_refine_ls_number_restraints     25
_refine_ls_R_factor_all          0.0640
_refine_ls_R_factor_gt           0.0521
_refine_ls_restrained_S_all      1.032
_refine_ls_shift/su_max          0.001
_refine_ls_shift/su_mean         0.000
_refine_ls_structure_factor_coef Fsqd
_refine_ls_weighting_details     
'w=1/[\s^2^(Fo^2^)+(0.0822P)^2^+0.6767P] where P=(Fo^2^+2Fc^2^)/3'
_refine_ls_weighting_scheme      calc
_refine_ls_wR_factor_gt          0.1496
_refine_ls_wR_factor_ref         0.1603
_refine_special_details            
;
_olex2_refinement_description  
1. Fixed Uiso
 At 1.2 times of:
  All C(H) groups, All C(H,H) groups
 At 1.5 times of:
  All C(H,H,H) groups
2. Restrained distances
 O2A-C6A \\sim O2B-C6B \\sim O2A-C5A \\sim O2B-C5B
 with sigma of 0.04
 O4A-C6A \\sim O4B-C6B
 with sigma of 0.02
 C7A-C5A \\sim C7B-C5B \\sim C8B-C5B \\sim C8A-C5A
 with sigma of 0.02
3. Uiso/Uaniso restraints and constraints
Uanis(O2B) \\sim Ueq, Uanis(O2A) \\sim Ueq: with sigma of 0.01 and sigma for
terminal atoms of 0.02
Uanis(C5B) = Uanis(C5A)
Uanis(C6B) = Uanis(C6A)
Uanis(O4A) = Uanis(O4B)
Uanis(O2B) = Uanis(O2A)
Uanis(C8B) = Uanis(C8A)
Uanis(C7B) = Uanis(C7A)
4. Others
 Fixed Sof: O2A(0.5) O4A(0.5) C6A(0.5) C5A(0.5) C8A(0.5) H8AA(0.5) H8AB(0.5)
 H8AC(0.5) C7A(0.5) H7AA(0.5) H7AB(0.5) H7AC(0.5) O4B(0.5) O2B(0.5) C6B(0.5)
 C5B(0.5) C7B(0.5) H7BA(0.5) H7BB(0.5) H7BC(0.5) C8B(0.5) H8BA(0.5) H8BB(0.5)
 H8BC(0.5)
5.a Ternary CH refined with riding coordinates:
 C1(H1)
5.b Secondary CH2 refined with riding coordinates:
 C2(H2A,H2B), C16(H16A,H16B)
5.c Aromatic/amide H refined with riding coordinates:
 C12(H12), C11(H11), C15(H15), C14(H14)
5.d Idealised Me refined as rotating group:
 C17(H17A,H17B,H17C), C18(H18A,H18B,H18C), C8A(H8AA,H8AB,H8AC), C7A(H7AA,H7AB,
 H7AC), C7B(H7BA,H7BB,H7BC), C8B(H8BA,H8BB,H8BC)
_smtbx_masks_special_details     ?
loop_
_smtbx_masks_void_nr
_smtbx_masks_void_average_x
_smtbx_masks_void_average_y
_smtbx_masks_void_average_z
_smtbx_masks_void_volume
_smtbx_masks_void_count_electrons
_smtbx_masks_void_content
1 0.928 0.000 0.500 250.6 33.6 ?
2 -0.963 0.500 0.000 250.6 33.6 ?
_shelx_fab_file                  

-9 0 -7 -0.0811 0.0012
-9 0 -5 -0.0949 0.0013
-9 0 -3 0.4931 -0.0025
-9 0 -1 0.6635 -0.0004
-9 0 1 0.0397 0.0029
-9 0 3 -0.1442 0.0001
-9 0 5 0.3938 -0.0001
-9 0 7 0.3422 0.0029
-9 0 9 -0.2740 0.0007
-9 0 11 -0.3939 -0.0014
-9 1 -8 -0.2012 0.0032
-9 1 -7 0.0684 0.0005
-9 1 -6 0.0709 0.0012
-9 1 -5 -0.0053 -0.0008
-9 1 -4 -0.1355 0.0012
-9 1 -3 -0.1310 -0.0006
-9 1 -2 -0.5042 0.0019
-9 1 -1 -0.0853 -0.0006
-9 1 0 -0.2081 -0.0021
-9 1 1 -0.3153 -0.0008
-9 1 2 0.3220 -0.0027
-9 1 3 -0.5808 0.0011
-9 1 4 0.1143 0.0007
-9 1 5 -0.4152 0.0008
-9 1 6 -0.2809 -0.0004
-9 1 7 -0.1978 -0.0006
-9 1 8 -0.0274 -0.0003
-9 1 9 -0.2179 -0.0001
-9 1 10 0.3315 0.0031
-9 1 11 -0.1852 -0.0011
-9 1 12 0.2526 0.0022
-9 2 -8 0.0647 0.0004
-9 2 -7 0.2165 -0.0027
-9 2 -6 -0.2554 0.0000
-9 2 -5 0.0402 0.0003
-9 2 -4 -0.1016 -0.0006
-9 2 -3 0.1544 0.0003
-9 2 -2 -0.0488 -0.0021
-9 2 -1 0.1106 -0.0001
-9 2 0 0.0514 -0.0010
-9 2 1 -0.3243 0.0013
-9 2 2 0.4862 0.0003
-9 2 3 -0.6124 -0.0005
-9 2 4 0.5621 0.0005
-9 2 5 -0.3647 -0.0016
-9 2 6 0.2336 0.0009
-9 2 7 -0.0095 0.0000
-9 2 8 0.1725 0.0003
-9 2 9 -0.0289 -0.0018
-9 2 10 0.3495 -0.0008
-9 2 11 -0.1996 -0.0028
-9 3 -8 -0.2799 -0.0002
-9 3 -7 0.1148 0.0008
-9 3 -6 -0.0534 -0.0008
-9 3 -5 0.3939 0.0003
-9 3 -4 -0.0606 -0.0027
-9 3 -3 0.2789 0.0009
-9 3 -2 -0.1464 -0.0006
-9 3 -1 0.2175 0.0011
-9 3 0 0.0690 0.0009
-9 3 1 0.0431 -0.0005
-9 3 2 0.4631 0.0012
-9 3 3 -0.2154 -0.0014
-9 3 4 0.6794 0.0018
-9 3 5 -0.1342 -0.0009
-9 3 6 0.3836 0.0001
-9 3 7 0.0526 -0.0004
-9 3 8 -0.0629 -0.0005
-9 3 9 -0.0374 -0.0002
-9 3 10 -0.0354 0.0011
-9 3 11 -0.2777 0.0003
-9 4 -8 0.2911 -0.0009
-9 4 -7 -0.0627 0.0007
-9 4 -6 -0.1349 -0.0002
-9 4 -5 -0.1363 0.0010
-9 4 -4 -0.3398 0.0009
-9 4 -3 0.2488 0.0004
-9 4 -2 -0.2308 0.0013
-9 4 -1 0.3083 -0.0009
-9 4 0 -0.2860 0.0008
-9 4 1 0.0412 -0.0009
-9 4 2 -0.2271 0.0006
-9 4 3 -0.2535 -0.0007
-9 4 4 0.0245 0.0000
-9 4 5 -0.3262 0.0003
-9 4 6 0.0078 -0.0010
-9 4 7 -0.0457 0.0012
-9 4 8 -0.2008 0.0001
-9 4 9 0.0844 0.0003
-9 4 10 -0.1683 0.0019
-9 4 11 -0.0418 -0.0006
-9 5 -8 -0.0699 -0.0007
-9 5 -7 -0.2316 -0.0007
-9 5 -6 0.3928 0.0009
-9 5 -5 0.1417 -0.0004
-9 5 -4 0.0197 0.0013
-9 5 -3 0.1776 -0.0013
-9 5 -2 -0.4068 0.0008
-9 5 -1 0.1929 -0.0008
-9 5 0 -0.3347 -0.0002
-9 5 1 0.3569 0.0009
-9 5 2 -0.1853 -0.0006
-9 5 3 0.0622 0.0010
-9 5 4 -0.1274 -0.0009
-9 5 5 -0.2876 0.0011
-9 5 6 -0.0681 -0.0008
-9 5 7 -0.0561 0.0012
-9 5 8 0.0957 0.0004
-9 5 9 0.2419 -0.0012
-9 5 10 0.2450 0.0012
-9 6 -8 0.1196 0.0019
-9 6 -7 -0.1940 -0.0008
-9 6 -6 0.0085 0.0001
-9 6 -5 -0.3300 -0.0008
-9 6 -4 -0.1058 -0.0010
-9 6 -3 0.0654 -0.0001
-9 6 -2 -0.0091 -0.0004
-9 6 -1 0.2497 0.0008
-9 6 0 -0.0827 -0.0011
-9 6 1 0.2030 0.0006
-9 6 2 0.0595 -0.0011
-9 6 3 0.2496 0.0001
-9 6 4 0.5159 0.0008
-9 6 5 0.2708 0.0002
-9 6 6 0.4082 0.0004
-9 6 7 -0.1166 -0.0009
-9 6 8 -0.0280 -0.0003
-9 6 9 -0.5360 -0.0016
-9 7 -7 -0.0109 0.0000
-9 7 -6 0.1636 -0.0002
-9 7 -5 -0.0684 0.0016
-9 7 -4 0.2251 -0.0010
-9 7 -3 -0.2535 0.0012
-9 7 -2 0.0344 -0.0008
-9 7 -1 -0.4026 0.0001
-9 7 0 -0.0878 0.0001
-9 7 1 -0.4778 -0.0000
-9 7 2 -0.0199 0.0012
-9 7 3 -0.7533 -0.0016
-9 7 4 -0.0932 0.0008
-9 7 5 -0.6413 -0.0024
-9 7 6 -0.0185 0.0003
-9 7 7 -0.0756 -0.0002
-9 7 8 0.4769 0.0006
-9 8 -6 0.2014 -0.0008
-9 8 -5 -0.0900 0.0008
-9 8 -4 0.4839 -0.0005
-9 8 -3 -0.1845 0.0003
-9 8 -2 0.7345 0.0006
-9 8 -1 0.0442 -0.0004
-9 8 0 0.7788 0.0007
-9 8 1 -0.0205 -0.0007
-9 8 2 0.8198 0.0000
-9 8 3 -0.2817 -0.0006
-9 8 4 0.7017 0.0003
-9 8 5 -0.1289 0.0003
-9 8 6 0.1315 -0.0002
-9 9 -3 -0.6375 -0.0008
-9 9 -2 -0.0050 0.0006
-9 9 -1 -0.6375 -0.0003
-9 9 0 -0.1563 -0.0008
-9 9 1 -0.4603 0.0014
-9 9 2 0.2351 -0.0016
-9 9 3 -0.3685 0.0027
-9 9 4 0.3786 -0.0009
-8 0 -6 0.8586 -0.0020
-8 0 -4 0.6073 -0.0036
-8 0 -2 0.0137 -0.0059
-8 0 0 -0.1805 -0.0057
-8 0 2 -0.0199 -0.0035
-8 0 4 -0.3515 0.0013
-8 0 6 -1.1056 0.0043
-8 0 8 -1.0968 0.0017
-8 0 10 -0.4826 -0.0009
-8 0 12 -0.3868 -0.0019
-8 0 14 -0.3427 -0.0025
-8 0 16 0.3519 -0.0012
-8 1 -7 -0.2441 0.0023
-8 1 -6 -0.2676 -0.0048
-8 1 -5 -0.5240 0.0021
-8 1 -4 -0.1623 -0.0010
-8 1 -3 -0.2735 0.0029
-8 1 -2 -0.2605 0.0015
-8 1 -1 0.0533 0.0000
-8 1 0 -0.3336 0.0013
-8 1 1 -0.0385 -0.0009
-8 1 2 -0.2171 0.0023
-8 1 3 -0.1511 -0.0006
-8 1 4 -0.2144 0.0017
-8 1 5 0.3451 -0.0024
-8 1 6 -0.2381 0.0001
-8 1 7 0.8677 -0.0010
-8 1 8 -0.0978 0.0000
-8 1 9 0.6094 0.0017
-8 1 10 -0.0167 -0.0004
-8 1 11 0.2454 0.0004
-8 1 12 0.0394 -0.0007
-8 1 13 0.3978 -0.0004
-8 1 14 0.0405 -0.0000
-8 1 15 0.2076 -0.0007
-8 1 16 -0.1344 -0.0003
-8 2 -7 0.0226 0.0013
-8 2 -6 -0.3272 0.0012
-8 2 -5 0.0658 -0.0002
-8 2 -4 0.1062 -0.0012
-8 2 -3 0.1804 -0.0029
-8 2 -2 0.0724 0.0014
-8 2 -1 0.2895 -0.0015
-8 2 0 0.0779 0.0044
-8 2 1 0.1050 0.0002
-8 2 2 0.4097 0.0012
-8 2 3 -0.1076 0.0001
-8 2 4 0.6078 -0.0005
-8 2 5 -0.0681 0.0010
-8 2 6 0.1993 -0.0004
-8 2 7 -0.0712 0.0012
-8 2 8 -0.2660 -0.0023
-8 2 9 -0.0280 -0.0003
-8 2 10 -0.0781 -0.0010
-8 2 11 0.0509 -0.0004
-8 2 12 0.0815 0.0019
-8 2 13 -0.0717 -0.0003
-8 2 14 -0.2629 0.0019
-8 2 15 0.0281 -0.0005
-8 2 16 -0.1815 0.0019
-8 3 -7 0.8280 -0.0038
-8 3 -6 0.3641 0.0016
-8 3 -5 0.2622 -0.0013
-8 3 -4 -0.0326 0.0021
-8 3 -3 0.0728 0.0007
-8 3 -2 -0.1230 0.0009
-8 3 -1 0.0935 -0.0015
-8 3 0 0.1206 -0.0012
-8 3 1 -0.1799 -0.0003
-8 3 2 0.4942 -0.0012
-8 3 3 -0.6985 0.0024
-8 3 4 0.6861 -0.0009
-8 3 5 -0.9310 0.0014
-8 3 6 0.6604 -0.0015
-8 3 7 -0.3881 0.0012
-8 3 8 0.3684 -0.0000
-8 3 9 0.0583 0.0011
-8 3 10 -0.0785 0.0014
-8 3 11 -0.3515 -0.0012
-8 3 12 -0.0922 0.0006
-8 3 13 -0.4089 -0.0017
-8 3 14 0.0669 0.0007
-8 3 15 0.0825 -0.0010
-8 3 16 -0.1008 0.0004
-8 4 -7 -0.6258 -0.0007
-8 4 -6 0.0544 0.0018
-8 4 -5 -0.0634 0.0001
-8 4 -4 0.1367 -0.0005
-8 4 -3 0.2150 0.0015
-8 4 -2 -0.1608 -0.0010
-8 4 -1 -0.0488 0.0019
-8 4 0 -0.1100 -0.0013
-8 4 1 -0.3942 0.0011
-8 4 2 0.2141 -0.0020
-8 4 3 -0.6691 -0.0002
-8 4 4 0.5971 -0.0006
-8 4 5 -0.8934 -0.0000
-8 4 6 0.5496 0.0007
-8 4 7 -0.6839 0.0003
-8 4 8 -0.1042 0.0005
-8 4 9 -0.0225 -0.0008
-8 4 10 -0.1496 0.0009
-8 4 11 0.3000 -0.0007
-8 4 12 0.3716 0.0009
-8 4 13 0.0976 -0.0002
-8 4 14 0.1413 0.0001
-8 4 15 0.0774 -0.0007
-8 4 16 -0.1609 -0.0001
-8 5 -7 -0.6209 0.0007
-8 5 -6 0.1025 -0.0005
-8 5 -5 -0.8000 0.0002
-8 5 -4 -0.2610 -0.0013
-8 5 -3 -0.2445 0.0001
-8 5 -2 -0.2202 -0.0011
-8 5 -1 0.1209 0.0005
-8 5 0 0.0097 0.0001
-8 5 1 0.0850 0.0008
-8 5 2 0.0645 0.0008
-8 5 3 0.0478 -0.0007
-8 5 4 0.3270 0.0011
-8 5 5 -0.0206 -0.0014
-8 5 6 0.4844 0.0004
-8 5 7 0.2115 -0.0008
-8 5 8 0.0278 -0.0003
-8 5 9 0.5552 -0.0008
-8 5 10 -0.3748 -0.0001
-8 5 11 0.3967 -0.0005
-8 5 12 -0.2672 -0.0002
-8 5 13 0.3497 0.0002
-8 5 14 -0.1729 -0.0001
-8 5 15 0.5614 0.0000
-8 6 -7 -0.0455 -0.0001
-8 6 -6 0.8622 -0.0004
-8 6 -5 -0.0540 -0.0006
-8 6 -4 0.5804 0.0005
-8 6 -3 0.1788 -0.0008
-8 6 -2 -0.0171 0.0010
-8 6 -1 0.1914 -0.0015
-8 6 0 -0.2162 0.0003
-8 6 1 0.3068 -0.0010
-8 6 2 -0.2813 0.0007
-8 6 3 0.3089 -0.0001
-8 6 4 -0.3730 0.0008
-8 6 5 -0.0033 -0.0004
-8 6 6 -0.4093 -0.0008
-8 6 7 0.0692 0.0001
-8 6 8 -0.4465 -0.0009
-8 6 9 0.2940 0.0008
-8 6 10 -0.5270 -0.0001
-8 6 11 0.1302 0.0002
-8 6 12 -0.7857 -0.0002
-8 6 13 0.0431 0.0001
-8 6 14 -0.9823 0.0003
-8 6 15 0.1454 0.0006
-8 7 -7 -0.1171 -0.0007
-8 7 -6 0.3488 0.0011
-8 7 -5 -0.2309 -0.0004
-8 7 -4 0.2062 0.0007
-8 7 -3 0.0434 -0.0006
-8 7 -2 -0.0861 0.0007
-8 7 -1 0.3336 -0.0005
-8 7 0 -0.2555 0.0006
-8 7 1 0.3062 0.0001
-8 7 2 -0.4010 -0.0010
-8 7 3 0.1228 -0.0001
-8 7 4 -0.2236 -0.0011
-8 7 5 0.1777 0.0009
-8 7 6 -0.0949 0.0002
-8 7 7 0.2200 0.0016
-8 7 8 -0.1556 -0.0003
-8 7 9 0.0534 0.0003
-8 7 10 0.1322 -0.0003
-8 7 11 0.3530 -0.0003
-8 7 12 0.3256 0.0007
-8 7 13 0.8644 -0.0004
-8 7 14 0.1165 -0.0001
-8 8 -7 -0.1840 -0.0006
-8 8 -6 -0.3581 0.0005
-8 8 -5 -0.3659 0.0003
-8 8 -4 -0.1313 -0.0004
-8 8 -3 -0.1376 0.0011
-8 8 -2 -0.1203 -0.0002
-8 8 -1 0.0762 0.0003
-8 8 0 -0.1827 -0.0005
-8 8 1 0.1986 0.0003
-8 8 2 0.2553 -0.0005
-8 8 3 0.1390 0.0013
-8 8 4 0.6012 0.0001
-8 8 5 0.0101 0.0003
-8 8 6 0.2788 -0.0002
-8 8 7 0.0544 -0.0004
-8 8 8 0.2279 0.0001
-8 8 9 -0.2007 0.0002
-8 8 10 0.2793 0.0011
-8 8 11 -0.5477 -0.0009
-8 8 12 -0.2721 0.0009
-8 8 13 -0.3321 -0.0012
-8 9 -7 0.5846 -0.0004
-8 9 -6 0.0588 -0.0005
-8 9 -5 0.2943 0.0001
-8 9 -4 0.1652 -0.0011
-8 9 -3 -0.2464 0.0003
-8 9 -2 0.1120 -0.0003
-8 9 -1 -0.3058 0.0002
-8 9 0 -0.0127 0.0009
-8 9 1 -0.3834 0.0008
-8 9 2 -0.0340 0.0002
-8 9 3 -0.9442 0.0002
-8 9 4 0.0831 -0.0001
-8 9 5 -0.8789 -0.0006
-8 9 6 0.0323 0.0005
-8 9 7 -0.3679 -0.0004
-8 9 8 0.1035 0.0000
-8 9 9 -0.3760 -0.0007
-8 9 10 0.4773 0.0004
-8 9 11 -0.1671 -0.0010
-8 9 12 0.4410 0.0015
-8 10 -7 0.2063 0.0005
-8 10 -6 -0.5905 0.0004
-8 10 -5 0.0931 0.0003
-8 10 -4 -0.0121 0.0005
-8 10 -3 -0.1426 -0.0005
-8 10 -2 0.5623 0.0005
-8 10 -1 -0.1231 -0.0013
-8 10 0 0.4502 -0.0000
-8 10 1 0.0567 -0.0008
-8 10 2 0.4637 -0.0006
-8 10 3 0.0156 -0.0001
-8 10 4 0.6424 -0.0001
-8 10 5 -0.0354 -0.0002
-8 10 6 0.3262 0.0003
-8 10 7 0.0252 0.0003
-8 10 8 0.1102 -0.0002
-8 10 9 -0.1912 0.0005
-8 10 10 0.1348 0.0000
-8 10 11 -0.3801 -0.0006
-8 11 -7 0.5838 0.0001
-8 11 -6 -0.2610 -0.0003
-8 11 -5 0.6294 -0.0000
-8 11 -4 -0.0833 0.0001
-8 11 -3 -0.0009 -0.0002
-8 11 -2 0.0938 0.0009
-8 11 -1 -0.2948 -0.0006
-8 11 0 -0.1048 0.0002
-8 11 1 0.0295 -0.0003
-8 11 2 -0.2691 -0.0007
-8 11 3 0.2500 0.0003
-8 11 4 -0.1495 -0.0002
-8 11 5 0.2235 -0.0003
-8 11 6 -0.1432 -0.0007
-8 11 7 0.2029 -0.0006
-8 11 8 -0.1497 -0.0017
-8 11 9 0.1270 -0.0001
-8 12 -7 0.0942 0.0004
-8 12 -6 -0.5680 -0.0012
-8 12 -5 0.2108 0.0010
-8 12 -4 -0.5261 -0.0014
-8 12 -3 0.1066 0.0003
-8 12 -2 -0.1893 -0.0005
-8 12 -1 0.1341 -0.0001
-8 12 0 -0.1773 0.0008
-8 12 1 0.3394 0.0010
-8 12 2 -0.6260 0.0001
-8 12 3 0.2812 0.0007
-8 12 4 -0.7860 -0.0003
-8 12 5 0.1164 0.0004
-8 12 6 -0.4368 0.0010
-8 12 7 0.1948 0.0018
-8 13 -3 0.3839 0.0018
-8 13 -2 -0.1734 0.0000
-8 13 -1 0.2573 0.0003
-8 13 0 -0.2090 -0.0002
-8 13 1 0.3368 0.0001
-8 13 2 -0.1557 -0.0011
-8 13 3 0.6869 0.0013
-8 13 4 0.0753 -0.0006
-7 0 -5 0.3932 -0.0222
-7 0 -3 0.2121 -0.0184
-7 0 -1 -0.6040 -0.0057
-7 0 1 -1.2560 -0.0006
-7 0 3 -1.4306 0.0014
-7 0 5 -1.1582 0.0026
-7 0 7 -0.4794 -0.0004
-7 0 9 -0.2065 0.0004
-7 0 11 -0.4107 0.0041
-7 0 13 0.0126 0.0028
-7 0 15 0.4516 0.0001
-7 0 17 -0.3486 0.0001
-7 0 19 -0.7834 0.0006
-7 1 -6 -0.3187 0.0100
-7 1 -5 -1.0741 -0.0017
-7 1 -4 -0.2826 0.0106
-7 1 -3 -0.2998 -0.0023
-7 1 -2 0.2887 0.0025
-7 1 -1 0.5197 -0.0005
-7 1 0 0.9314 -0.0019
-7 1 1 0.9495 0.0022
-7 1 2 1.0728 -0.0016
-7 1 3 1.1717 0.0019
-7 1 4 0.8591 -0.0024
-7 1 5 1.4602 0.0005
-7 1 6 0.3133 0.0001
-7 1 7 1.4582 0.0006
-7 1 8 -0.2606 0.0024
-7 1 9 1.1599 -0.0008
-7 1 10 -0.1327 0.0000
-7 1 11 0.9087 -0.0023
-7 1 12 0.1469 -0.0010
-7 1 13 0.3799 -0.0007
-7 1 14 -0.2069 -0.0001
-7 1 15 -0.2472 -0.0002
-7 1 16 -0.0284 -0.0004
-7 1 17 -0.2296 -0.0006
-7 1 18 0.8090 -0.0012
-7 1 19 0.0500 0.0003
-7 2 -6 1.4330 -0.0001
-7 2 -5 0.1293 0.0019
-7 2 -4 0.8112 -0.0000
-7 2 -3 -0.3332 0.0043
-7 2 -2 -0.1784 -0.0001
-7 2 -1 -0.7116 0.0044
-7 2 0 -0.7997 -0.0008
-7 2 1 -0.6374 0.0013
-7 2 2 -0.9040 -0.0007
-7 2 3 -0.1673 0.0010
-7 2 4 -1.1115 0.0015
-7 2 5 0.3063 0.0004
-7 2 6 -1.3115 0.0017
-7 2 7 0.8870 -0.0021
-7 2 8 -1.0420 0.0004
-7 2 9 1.2539 -0.0016
-7 2 10 -0.8645 0.0011
-7 2 11 0.6745 -0.0007
-7 2 12 -0.7625 -0.0000
-7 2 13 -0.0093 -0.0007
-7 2 14 -0.1528 -0.0016
-7 2 15 -0.0376 0.0003
-7 2 16 0.1567 -0.0002
-7 2 17 -0.4271 0.0010
-7 2 18 -0.1597 -0.0000
-7 2 19 -0.7707 0.0012
-7 3 -6 0.0837 -0.0042
-7 3 -5 -0.3899 0.0015
-7 3 -4 0.5973 -0.0052
-7 3 -3 -0.0018 0.0016
-7 3 -2 0.6724 -0.0032
-7 3 -1 0.2068 0.0003
-7 3 0 0.4722 0.0008
-7 3 1 -0.1691 -0.0003
-7 3 2 0.0138 0.0014
-7 3 3 -0.5648 -0.0009
-7 3 4 -0.4265 0.0001
-7 3 5 -0.5446 -0.0017
-7 3 6 -0.7033 0.0009
-7 3 7 -0.5648 -0.0002
-7 3 8 -1.3477 0.0006
-7 3 9 -0.5247 0.0003
-7 3 10 -1.5946 -0.0005
-7 3 11 -0.0279 0.0003
-7 3 12 -0.5238 -0.0001
-7 3 13 0.2316 0.0018
-7 3 14 0.2860 -0.0004
-7 3 15 0.1207 0.0007
-7 3 16 0.2088 -0.0007
-7 3 17 0.2598 -0.0003
-7 3 18 0.3345 -0.0002
-7 3 19 0.2741 0.0006
-7 4 -6 -0.6439 0.0002
-7 4 -5 -0.7129 0.0005
-7 4 -4 -0.4657 -0.0008
-7 4 -3 -0.5875 -0.0004
-7 4 -2 -0.1728 0.0000
-7 4 -1 -0.1965 -0.0024
-7 4 0 0.6535 0.0009
-7 4 1 -0.0674 -0.0024
-7 4 2 1.6327 0.0002
-7 4 3 0.0390 -0.0005
-7 4 4 2.1154 -0.0001
-7 4 5 -0.0509 -0.0003
-7 4 6 2.1480 -0.0008
-7 4 7 0.1150 -0.0001
-7 4 8 1.8553 -0.0014
-7 4 9 0.9751 0.0012
-7 4 10 1.1424 -0.0005
-7 4 11 0.9047 0.0012
-7 4 12 0.3993 -0.0009
-7 4 13 -0.2484 0.0007
-7 4 14 0.0251 -0.0004
-7 4 15 -0.4975 0.0002
-7 4 16 -0.1813 0.0009
-7 4 17 -0.1875 -0.0004
-7 4 18 -0.1803 -0.0006
-7 4 19 -0.0929 -0.0001
-7 5 -6 0.3045 0.0021
-7 5 -5 0.7897 -0.0005
-7 5 -4 0.2095 0.0019
-7 5 -3 0.3892 -0.0006
-7 5 -2 -0.3226 0.0016
-7 5 -1 -0.3035 -0.0007
-7 5 0 -0.3216 0.0009
-7 5 1 -1.2033 -0.0004
-7 5 2 0.0567 -0.0004
-7 5 3 -1.7625 -0.0000
-7 5 4 0.4339 -0.0003
-7 5 5 -1.9924 0.0004
-7 5 6 0.8598 0.0001
-7 5 7 -1.8125 0.0008
-7 5 8 0.5485 -0.0004
-7 5 9 -1.1394 -0.0000
-7 5 10 -0.1461 -0.0007
-7 5 11 -0.5480 -0.0004
-7 5 12 0.1370 -0.0005
-7 5 13 -0.2502 -0.0001
-7 5 14 0.5383 0.0000
-7 5 15 0.0266 -0.0009
-7 5 16 0.2863 0.0006
-7 5 17 0.1070 0.0003
-7 5 18 0.1956 -0.0001
-7 5 19 -0.0169 0.0020
-7 6 -6 -0.4560 -0.0008
-7 6 -5 0.2798 -0.0006
-7 6 -4 -0.1320 -0.0001
-7 6 -3 0.6562 0.0006
-7 6 -2 0.0288 -0.0003
-7 6 -1 0.7804 0.0008
-7 6 0 0.2264 -0.0004
-7 6 1 0.3185 0.0011
-7 6 2 0.2179 0.0004
-7 6 3 -0.2164 0.0005
-7 6 4 0.2071 0.0005
-7 6 5 -0.7738 -0.0005
-7 6 6 0.3933 0.0002
-7 6 7 -1.1239 -0.0003
-7 6 8 0.1641 0.0006
-7 6 9 -0.8497 -0.0002
-7 6 10 -0.1750 0.0008
-7 6 11 -0.4657 -0.0003
-7 6 12 -0.1154 0.0002
-7 6 13 -0.2097 0.0001
-7 6 14 -0.1753 0.0004
-7 6 15 0.1119 -0.0000
-7 6 16 -0.2822 -0.0001
-7 6 17 0.0618 0.0004
-7 6 18 -0.0598 -0.0017
-7 7 -6 -0.2906 -0.0007
-7 7 -5 -0.3248 0.0007
-7 7 -4 -0.3600 -0.0017
-7 7 -3 -0.1479 0.0007
-7 7 -2 -0.4961 -0.0011
-7 7 -1 0.2992 0.0011
-7 7 0 -0.4162 -0.0003
-7 7 1 0.8049 -0.0000
-7 7 2 -0.1195 -0.0001
-7 7 3 1.2699 -0.0005
-7 7 4 0.3083 0.0007
-7 7 5 1.1092 0.0001
-7 7 6 0.6367 0.0006
-7 7 7 0.7551 -0.0002
-7 7 8 0.7298 0.0001
-7 7 9 0.7329 -0.0000
-7 7 10 0.6443 0.0005
-7 7 11 0.5595 0.0007
-7 7 12 0.1168 0.0001
-7 7 13 0.4585 0.0002
-7 7 14 -0.5722 -0.0007
-7 7 15 0.6309 -0.0000
-7 7 16 -0.5432 -0.0008
-7 7 17 0.3564 0.0007
-7 7 18 -0.1186 -0.0012
-7 8 -6 0.3896 0.0002
-7 8 -5 -0.2245 0.0008
-7 8 -4 0.1736 0.0002
-7 8 -3 -0.3632 0.0006
-7 8 -2 -0.4118 -0.0004
-7 8 -1 -0.2107 -0.0006
-7 8 0 -0.8839 0.0003
-7 8 1 0.0854 -0.0004
-7 8 2 -1.2194 0.0006
-7 8 3 -0.0006 -0.0001
-7 8 4 -1.2389 -0.0005
-7 8 5 -0.1661 -0.0003
-7 8 6 -0.8455 -0.0002
-7 8 7 0.0472 0.0005
-7 8 8 -0.5439 0.0001
-7 8 9 0.0543 0.0005
-7 8 10 -0.3157 -0.0011
-7 8 11 0.0831 -0.0002
-7 8 12 -0.1970 -0.0005
-7 8 13 0.6457 0.0003
-7 8 14 -0.4949 0.0004
-7 8 15 0.6892 0.0005
-7 8 16 -0.5871 -0.0001
-7 8 17 0.1283 0.0006
-7 9 -6 0.2373 0.0005
-7 9 -5 0.0777 -0.0005
-7 9 -4 0.6859 0.0002
-7 9 -3 0.3845 -0.0001
-7 9 -2 0.8576 0.0006
-7 9 -1 0.5054 -0.0003
-7 9 0 0.3654 0.0006
-7 9 1 0.3147 -0.0006
-7 9 2 -0.0469 -0.0002
-7 9 3 0.1058 0.0004
-7 9 4 0.0690 -0.0001
-7 9 5 -0.0277 0.0002
-7 9 6 -0.2012 -0.0001
-7 9 7 -0.0924 -0.0010
-7 9 8 -0.6497 -0.0008
-7 9 9 -0.2464 -0.0000
-7 9 10 -0.5392 -0.0002
-7 9 11 -0.4225 0.0002
-7 9 12 -0.6181 0.0003
-7 9 13 -0.2286 -0.0010
-7 9 14 -0.6997 0.0004
-7 9 15 0.1440 -0.0002
-7 9 16 -0.0892 0.0008
-7 10 -6 -0.3188 -0.0003
-7 10 -5 -0.0818 -0.0004
-7 10 -4 -0.3381 -0.0003
-7 10 -3 -0.5828 -0.0001
-7 10 -2 -0.0482 -0.0002
-7 10 -1 -0.5970 -0.0001
-7 10 0 0.4757 -0.0000
-7 10 1 -0.1430 -0.0001
-7 10 2 0.9102 -0.0006
-7 10 3 -0.1036 -0.0002
-7 10 4 1.0078 -0.0003
-7 10 5 -0.1976 -0.0006
-7 10 6 0.7563 0.0011
-7 10 7 0.1691 -0.0004
-7 10 8 0.5468 0.0006
-7 10 9 0.3373 -0.0002
-7 10 10 0.5740 -0.0002
-7 10 11 0.2851 -0.0004
-7 10 12 0.5247 0.0006
-7 10 13 0.4796 -0.0002
-7 10 14 0.3661 -0.0000
-7 10 15 0.2972 -0.0011
-7 11 -6 -0.4156 -0.0004
-7 11 -5 0.2680 0.0002
-7 11 -4 -0.2866 -0.0003
-7 11 -3 -0.1039 0.0003
-7 11 -2 0.0856 -0.0005
-7 11 -1 -0.7243 0.0001
-7 11 0 0.1305 -0.0001
-7 11 1 -1.0478 0.0006
-7 11 2 0.0787 0.0002
-7 11 3 -1.0494 0.0004
-7 11 4 0.2165 0.0003
-7 11 5 -0.8798 -0.0009
-7 11 6 0.3291 0.0004
-7 11 7 -0.6022 -0.0002
-7 11 8 0.3356 0.0003
-7 11 9 -0.3494 0.0012
-7 11 10 0.3453 0.0000
-7 11 11 -0.0960 0.0006
-7 11 12 0.1510 -0.0009
-7 11 13 -0.0480 0.0009
-7 11 14 -0.1314 -0.0008
-7 12 -6 0.0903 0.0004
-7 12 -5 0.6292 0.0004
-7 12 -4 0.0642 0.0000
-7 12 -3 0.5724 0.0003
-7 12 -2 0.3669 0.0003
-7 12 -1 0.2915 0.0001
-7 12 0 0.4965 0.0002
-7 12 1 0.0782 -0.0003
-7 12 2 0.2564 -0.0002
-7 12 3 0.1618 0.0003
-7 12 4 0.1669 0.0006
-7 12 5 0.1637 0.0009
-7 12 6 0.3195 0.0004
-7 12 7 -0.2002 0.0006
-7 12 8 0.2658 -0.0010
-7 12 9 -0.4334 0.0004
-7 12 10 -0.1565 -0.0006
-7 12 11 -0.3983 0.0014
-7 12 12 -0.4596 -0.0005
-7 12 13 -0.2504 0.0025
-7 13 -6 -0.3291 0.0001
-7 13 -5 -0.3553 0.0002
-7 13 -4 -0.6211 -0.0001
-7 13 -3 -0.0868 -0.0000
-7 13 -2 -0.5795 -0.0000
-7 13 -1 0.1675 -0.0007
-7 13 0 -0.2253 0.0006
-7 13 1 0.4959 -0.0002
-7 13 2 -0.2218 0.0003
-7 13 3 0.6612 0.0002
-7 13 4 -0.7058 -0.0008
-7 13 5 0.2864 -0.0003
-7 13 6 -0.5747 -0.0005
-7 13 7 -0.1563 -0.0002
-7 13 8 -0.0784 0.0006
-7 13 9 -0.0261 -0.0008
-7 13 10 0.0056 0.0003
-7 13 11 0.3582 -0.0016
-7 14 -6 0.5346 -0.0012
-7 14 -5 0.3387 -0.0002
-7 14 -4 0.3600 -0.0009
-7 14 -3 0.4677 0.0006
-7 14 -2 -0.2350 -0.0001
-7 14 -1 0.2322 0.0003
-7 14 0 -0.6634 0.0002
-7 14 1 -0.0922 -0.0002
-7 14 2 -0.7622 -0.0005
-7 14 3 0.3509 0.0001
-7 14 4 -0.5405 -0.0005
-7 14 5 0.7280 -0.0003
-7 14 6 -0.0747 0.0002
-7 14 7 0.3267 -0.0020
-7 14 8 0.1075 0.0009
-7 14 9 0.1716 -0.0026
-7 15 -6 -0.1605 0.0010
-7 15 -5 -0.4126 0.0014
-7 15 -4 -0.2857 -0.0004
-7 15 -3 -0.2026 0.0012
-7 15 -2 -0.2094 -0.0011
-7 15 -1 0.2893 0.0009
-7 15 0 0.2223 -0.0011
-7 15 1 0.3343 0.0006
-7 15 2 0.2490 -0.0011
-7 15 3 0.1723 0.0006
-7 15 4 -0.1821 -0.0005
-7 15 5 0.0666 0.0004
-7 15 6 -0.0854 0.0013
-6 0 -4 -1.2859 -0.0105
-6 0 -2 0.6837 -0.0025
-6 0 0 3.5351 -0.0048
-6 0 2 4.8118 -0.0011
-6 0 4 4.2017 0.0052
-6 0 6 2.7930 0.0070
-6 0 8 1.2503 0.0087
-6 0 10 0.3861 0.0061
-6 0 12 0.4115 -0.0002
-6 0 14 0.3419 -0.0014
-6 0 16 0.0623 -0.0015
-6 0 18 0.5514 -0.0041
-6 0 20 0.8978 -0.0027
-6 0 22 0.2247 0.0011
-6 1 -5 1.1087 0.0157
-6 1 -4 -0.0958 -0.0020
-6 1 -3 0.4341 0.0043
-6 1 -2 -0.4965 -0.0030
-6 1 -1 -1.6432 0.0012
-6 1 0 -0.2290 0.0000
-6 1 1 -3.3338 0.0008
-6 1 2 0.8393 0.0028
-6 1 3 -3.2669 -0.0034
-6 1 4 2.1178 0.0015
-6 1 5 -2.2314 -0.0028
-6 1 6 2.8477 0.0017
-6 1 7 -1.0040 -0.0010
-6 1 8 2.8301 0.0008
-6 1 9 -0.0055 -0.0013
-6 1 10 2.1784 -0.0011
-6 1 11 0.1563 0.0004
-6 1 12 1.0705 -0.0008
-6 1 13 -0.2294 0.0012
-6 1 14 0.1843 -0.0013
-6 1 15 -0.1937 -0.0006
-6 1 16 -0.1226 -0.0009
-6 1 17 -0.2067 -0.0005
-6 1 18 -0.2609 0.0007
-6 1 19 -0.6918 0.0013
-6 1 20 -0.3086 -0.0001
-6 1 21 -0.4700 0.0007
-6 1 22 -0.1452 -0.0005
-6 2 -5 -0.0772 -0.0027
-6 2 -4 -0.3032 -0.0011
-6 2 -3 0.6599 -0.0004
-6 2 -2 0.0823 0.0028
-6 2 -1 0.9651 0.0014
-6 2 0 0.7780 0.0008
-6 2 1 0.1586 -0.0010
-6 2 2 0.6472 0.0017
-6 2 3 -1.3849 -0.0002
-6 2 4 -0.1663 0.0013
-6 2 5 -2.6677 0.0008
-6 2 6 -0.7628 -0.0026
-6 2 7 -3.1001 -0.0001
-6 2 8 -1.0939 -0.0037
-6 2 9 -2.8076 0.0006
-6 2 10 -1.1924 -0.0021
-6 2 11 -1.8391 -0.0002
-6 2 12 -0.5083 -0.0009
-6 2 13 -0.6404 -0.0011
-6 2 14 0.3904 0.0003
-6 2 15 -0.1160 -0.0005
-6 2 16 0.4527 0.0018
-6 2 17 -0.0714 -0.0010
-6 2 18 0.3552 0.0016
-6 2 19 0.0580 -0.0003
-6 2 20 0.2860 -0.0001
-6 2 21 0.0898 0.0009
-6 2 22 -0.1483 -0.0007
-6 3 -5 -0.3971 -0.0029
-6 3 -4 -0.4954 0.0025
-6 3 -3 -0.0118 -0.0044
-6 3 -2 -1.2051 -0.0002
-6 3 -1 0.4408 -0.0016
-6 3 0 -1.2840 0.0002
-6 3 1 1.0190 0.0001
-6 3 2 -0.5924 -0.0007
-6 3 3 1.7809 0.0001
-6 3 4 0.2670 -0.0021
-6 3 5 2.1553 0.0014
-6 3 6 0.7528 -0.0006
-6 3 7 1.8098 0.0022
-6 3 8 0.8922 -0.0004
-6 3 9 1.4788 0.0011
-6 3 10 0.7885 -0.0002
-6 3 11 1.0646 -0.0004
-6 3 12 0.3437 0.0014
-6 3 13 -0.2044 -0.0006
-6 3 14 0.0300 0.0008
-6 3 15 -1.1010 -0.0003
-6 3 16 0.1797 0.0005
-6 3 17 -0.7952 -0.0009
-6 3 18 0.2798 0.0002
-6 3 19 -0.3082 -0.0005
-6 3 20 0.1319 -0.0009
-6 3 21 0.1617 0.0003
-6 3 22 -0.0028 -0.0002
-6 4 -5 0.1839 -0.0004
-6 4 -4 0.3478 0.0019
-6 4 -3 0.6152 0.0001
-6 4 -2 -0.1065 0.0000
-6 4 -1 1.1454 -0.0010
-6 4 0 -0.7440 -0.0012
-6 4 1 1.2814 -0.0002
-6 4 2 -1.1545 -0.0013
-6 4 3 1.1856 0.0015
-6 4 4 -1.3817 -0.0013
-6 4 5 1.1209 0.0002
-6 4 6 -1.0530 0.0000
-6 4 7 1.0529 -0.0006
-6 4 8 -0.4926 0.0014
-6 4 9 0.8946 0.0002
-6 4 10 -0.5223 0.0015
-6 4 11 0.6783 -0.0004
-6 4 12 -0.1809 0.0010
-6 4 13 0.4901 0.0001
-6 4 14 0.9155 0.0001
-6 4 15 0.2410 0.0007
-6 4 16 1.2611 -0.0005
-6 4 17 -0.0452 0.0001
-6 4 18 0.8672 -0.0003
-6 4 19 -0.1255 0.0008
-6 4 20 0.3727 0.0000
-6 4 21 0.0772 0.0001
-6 5 -5 0.1429 0.0001
-6 5 -4 0.2947 -0.0017
-6 5 -3 -0.2376 0.0014
-6 5 -2 0.0656 0.0008
-6 5 -1 -0.1802 0.0010
-6 5 0 -0.2622 0.0009
-6 5 1 -0.3594 0.0001
-6 5 2 -0.4407 -0.0007
-6 5 3 -0.6190 0.0008
-6 5 4 -0.6319 0.0001
-6 5 5 -0.7686 0.0004
-6 5 6 -0.7118 0.0009
-6 5 7 -1.0538 -0.0013
-6 5 8 -0.7627 0.0001
-6 5 9 -0.8121 -0.0011
-6 5 10 -0.8323 0.0003
-6 5 11 -0.0729 -0.0001
-6 5 12 -0.7045 -0.0000
-6 5 13 -0.0742 -0.0000
-6 5 14 -0.5381 -0.0009
-6 5 15 -0.5513 -0.0000
-6 5 16 -0.3887 0.0001
-6 5 17 -0.8121 0.0003
-6 5 18 -0.0530 -0.0001
-6 5 19 -0.8647 0.0003
-6 5 20 0.0824 -0.0007
-6 5 21 -0.4220 -0.0007
-6 6 -5 -0.4492 0.0012
-6 6 -4 -0.1558 -0.0006
-6 6 -3 -0.8217 -0.0005
-6 6 -2 0.3802 -0.0004
-6 6 -1 -0.9026 -0.0005
-6 6 0 0.9012 0.0013
-6 6 1 -0.9542 0.0010
-6 6 2 1.4401 0.0010
-6 6 3 -0.9455 0.0004
-6 6 4 1.6311 -0.0003
-6 6 5 -0.9661 -0.0001
-6 6 6 1.6685 -0.0002
-6 6 7 -1.0584 0.0008
-6 6 8 1.4677 -0.0000
-6 6 9 -0.7073 0.0000
-6 6 10 0.6883 -0.0006
-6 6 11 -0.1380 -0.0008
-6 6 12 -0.0766 -0.0003
-6 6 13 0.2694 0.0002
-6 6 14 -0.3250 0.0006
-6 6 15 0.6518 -0.0004
-6 6 16 -0.0686 0.0006
-6 6 17 0.5496 -0.0008
-6 6 18 0.5294 -0.0002
-6 6 19 -0.1069 0.0008
-6 6 20 0.5502 -0.0002
-6 6 21 -0.2676 0.0004
-6 7 -5 0.4112 -0.0004
-6 7 -4 0.1500 0.0011
-6 7 -3 -0.0792 -0.0000
-6 7 -2 0.7063 0.0006
-6 7 -1 -0.4500 -0.0004
-6 7 0 1.1762 -0.0012
-6 7 1 -0.6406 -0.0006
-6 7 2 1.5630 -0.0006
-6 7 3 -0.5992 0.0001
-6 7 4 1.7616 0.0001
-6 7 5 -0.6136 0.0006
-6 7 6 2.1059 -0.0010
-6 7 7 -0.6420 0.0006
-6 7 8 2.2099 -0.0003
-6 7 9 -0.4008 0.0004
-6 7 10 1.5658 0.0011
-6 7 11 -0.1041 -0.0001
-6 7 12 0.6277 0.0005
-6 7 13 0.2282 -0.0006
-6 7 14 -0.3708 0.0002
-6 7 15 0.4423 -0.0006
-6 7 16 -1.0722 0.0007
-6 7 17 -0.0227 -0.0001
-6 7 18 -0.6595 -0.0002
-6 7 19 -0.4184 0.0005
-6 7 20 0.1667 -0.0005
-6 8 -5 0.7769 -0.0006
-6 8 -4 0.0739 0.0003
-6 8 -3 0.4723 -0.0008
-6 8 -2 0.0302 -0.0001
-6 8 -1 -0.0951 0.0004
-6 8 0 -0.3101 -0.0004
-6 8 1 -0.7447 0.0003
-6 8 2 -0.8626 -0.0005
-6 8 3 -1.0861 -0.0007
-6 8 4 -1.0044 -0.0004
-6 8 5 -1.2431 0.0001
-6 8 6 -0.6993 -0.0001
-6 8 7 -1.5609 -0.0001
-6 8 8 -0.5772 -0.0001
-6 8 9 -1.5923 -0.0012
-6 8 10 -0.3485 0.0001
-6 8 11 -1.1031 -0.0004
-6 8 12 0.0350 0.0003
-6 8 13 -0.3208 0.0003
-6 8 14 -0.0322 -0.0002
-6 8 15 0.6035 0.0001
-6 8 16 0.0693 -0.0002
-6 8 17 1.0103 0.0002
-6 8 18 0.5181 -0.0003
-6 8 19 0.4540 -0.0003
-6 8 20 0.3346 -0.0009
-6 9 -5 -0.1492 -0.0002
-6 9 -4 -0.9796 0.0002
-6 9 -3 0.0561 -0.0001
-6 9 -2 -0.9217 0.0005
-6 9 -1 0.5617 0.0000
-6 9 0 -0.4611 0.0004
-6 9 1 1.2632 0.0001
-6 9 2 -0.0910 0.0007
-6 9 3 1.5538 0.0001
-6 9 4 -0.2449 -0.0000
-6 9 5 1.1520 -0.0004
-6 9 6 -0.4795 -0.0002
-6 9 7 0.8621 -0.0005
-6 9 8 -0.3606 0.0004
-6 9 9 0.7215 0.0001
-6 9 10 -0.1240 -0.0005
-6 9 11 0.0655 0.0002
-6 9 12 -0.0190 -0.0010
-6 9 13 -0.4017 0.0005
-6 9 14 -0.0153 -0.0003
-6 9 15 -0.4160 0.0005
-6 9 16 -0.1724 -0.0002
-6 9 17 -0.6883 -0.0005
-6 9 18 -0.2462 0.0004
-6 9 19 -0.6971 0.0003
-6 10 -5 0.4582 0.0001
-6 10 -4 -0.1908 -0.0001
-6 10 -3 0.8413 -0.0005
-6 10 -2 -0.3871 0.0001
-6 10 -1 0.8459 -0.0005
-6 10 0 -0.7606 0.0004
-6 10 1 0.6443 -0.0004
-6 10 2 -0.8447 0.0001
-6 10 3 0.8691 0.0003
-6 10 4 -0.4306 -0.0002
-6 10 5 1.5041 0.0009
-6 10 6 -0.1389 0.0003
-6 10 7 1.8876 0.0005
-6 10 8 -0.2513 -0.0001
-6 10 9 1.7124 0.0010
-6 10 10 0.0159 -0.0003
-6 10 11 1.3711 0.0011
-6 10 12 0.5975 0.0002
-6 10 13 0.8671 -0.0002
-6 10 14 0.6760 0.0000
-6 10 15 0.0795 -0.0007
-6 10 16 0.6518 0.0012
-6 10 17 -0.3000 -0.0006
-6 10 18 0.6846 0.0015
-6 11 -5 0.3498 0.0001
-6 11 -4 -0.1607 0.0002
-6 11 -3 0.1453 -0.0000
-6 11 -2 -0.3998 -0.0002
-6 11 -1 0.0571 -0.0001
-6 11 0 -0.3704 -0.0003
-6 11 1 -0.1482 0.0000
-6 11 2 -0.5121 -0.0004
-6 11 3 -0.6478 0.0005
-6 11 4 -0.9735 -0.0004
-6 11 5 -0.8209 0.0004
-6 11 6 -1.3575 -0.0001
-6 11 7 -0.4936 0.0003
-6 11 8 -1.3966 -0.0002
-6 11 9 -0.3237 0.0003
-6 11 10 -1.4730 0.0001
-6 11 11 -0.5650 -0.0006
-6 11 12 -1.7327 0.0012
-6 11 13 -0.6079 -0.0006
-6 11 14 -1.2873 0.0013
-6 11 15 -0.3620 -0.0006
-6 11 16 -0.3042 0.0008
-6 11 17 -0.2942 -0.0023
-6 12 -5 -0.2740 -0.0002
-6 12 -4 0.0241 0.0002
-6 12 -3 -0.0861 0.0003
-6 12 -2 0.3851 0.0001
-6 12 -1 0.0146 0.0005
-6 12 0 0.6856 -0.0002
-6 12 1 0.0485 0.0004
-6 12 2 1.1517 -0.0001
-6 12 3 0.2086 0.0001
-6 12 4 1.2412 0.0001
-6 12 5 0.2120 -0.0005
-6 12 6 0.7383 0.0001
-6 12 7 -0.0445 -0.0005
-6 12 8 0.3876 -0.0002
-6 12 9 0.0248 -0.0005
-6 12 10 0.3454 0.0003
-6 12 11 0.8997 -0.0014
-6 12 12 0.2326 0.0002
-6 12 13 1.6324 -0.0007
-6 12 14 -0.0527 -0.0010
-6 12 15 1.1841 0.0005
-6 12 16 -0.2019 0.0003
-6 13 -5 -0.2096 0.0001
-6 13 -4 0.2804 0.0000
-6 13 -3 -0.3160 -0.0001
-6 13 -2 0.0712 0.0004
-6 13 -1 -0.5421 0.0003
-6 13 0 -0.0442 0.0004
-6 13 1 -0.8190 0.0000
-6 13 2 -0.0260 0.0001
-6 13 3 -0.8467 -0.0005
-6 13 4 0.1041 0.0003
-6 13 5 -0.2810 -0.0005
-6 13 6 0.5230 0.0002
-6 13 7 0.0554 -0.0001
-6 13 8 0.8229 -0.0005
-6 13 9 -0.0307 -0.0000
-6 13 10 0.2854 -0.0001
-6 13 11 0.0751 0.0001
-6 13 12 -0.6995 -0.0004
-6 13 13 0.2989 0.0015
-6 13 14 -0.9439 -0.0023
-6 13 15 0.3945 0.0017
-6 14 -5 -0.0170 0.0002
-6 14 -4 0.1173 -0.0002
-6 14 -3 -0.0938 -0.0007
-6 14 -2 -0.0135 -0.0002
-6 14 -1 0.1517 -0.0010
-6 14 0 0.0590 -0.0001
-6 14 1 0.1551 -0.0004
-6 14 2 0.0721 0.0001
-6 14 3 -0.0241 -0.0000
-6 14 4 -0.4150 -0.0001
-6 14 5 -0.1892 -0.0001
-6 14 6 -0.7428 -0.0003
-6 14 7 -0.4354 0.0008
-6 14 8 -0.3854 0.0001
-6 14 9 -0.3724 0.0012
-6 14 10 -0.1790 0.0004
-6 14 11 0.0870 0.0006
-6 14 12 -0.2938 -0.0004
-6 14 13 0.2680 0.0016
-6 14 14 -0.3040 -0.0010
-6 15 -5 -0.2300 0.0001
-6 15 -4 -0.2107 0.0001
-6 15 -3 0.2894 0.0000
-6 15 -2 -0.1340 0.0001
-6 15 -1 0.4946 -0.0005
-6 15 0 -0.2439 -0.0002
-6 15 1 0.4312 -0.0004
-6 15 2 0.0239 -0.0001
-6 15 3 0.6359 0.0005
-6 15 4 0.1494 0.0002
-6 15 5 0.9168 0.0007
-6 15 6 0.0478 0.0000
-6 15 7 0.5671 -0.0001
-6 15 8 0.0017 -0.0005
-6 15 9 0.1278 -0.0011
-6 15 10 -0.1274 0.0001
-6 15 11 0.1193 -0.0010
-6 15 12 -0.1112 0.0007
-6 16 -5 0.7529 0.0004
-6 16 -4 -0.1111 0.0001
-6 16 -3 0.3065 0.0002
-6 16 -2 -0.5224 0.0005
-6 16 -1 0.2825 0.0009
-6 16 0 -0.5058 0.0007
-6 16 1 0.1226 0.0004
-6 16 2 -0.3787 -0.0005
-6 16 3 -0.2160 -0.0004
-6 16 4 -0.3990 -0.0008
-6 16 5 -0.1305 -0.0001
-6 16 6 -0.1703 0.0001
-6 16 7 0.0616 0.0006
-6 16 8 0.1662 0.0010
-6 16 9 0.1398 0.0001
-6 16 10 0.1815 0.0014
-6 17 -5 -0.0474 -0.0008
-6 17 -4 -0.5029 0.0003
-6 17 -3 0.2534 -0.0003
-6 17 -2 -0.2748 -0.0000
-6 17 -1 0.3448 -0.0002
-6 17 0 -0.2761 -0.0003
-6 17 1 0.1653 0.0011
-6 17 2 -0.0528 0.0006
-6 17 3 -0.0430 0.0018
-6 17 4 0.1190 0.0001
-6 17 5 -0.2765 0.0005
-6 17 6 0.0137 -0.0014
-6 17 7 -0.4543 -0.0000
-5 0 -3 2.9692 -0.0090
-5 0 -1 1.9973 -0.0148
-5 0 1 0.0646 -0.0031
-5 0 3 -0.3375 0.0037
-5 0 5 0.5567 -0.0000
-5 0 7 1.7437 -0.0008
-5 0 9 2.4926 0.0007
-5 0 11 2.2157 -0.0007
-5 0 13 0.9701 -0.0020
-5 0 15 -0.8223 -0.0014
-5 0 17 -1.8721 0.0001
-5 0 19 -1.7283 0.0024
-5 0 21 -1.1728 0.0022
-5 0 23 -0.4996 -0.0003
-5 1 -4 -2.0418 0.0019
-5 1 -3 2.1843 -0.0027
-5 1 -2 -2.0312 0.0083
-5 1 -1 2.4240 0.0009
-5 1 0 -0.2163 0.0043
-5 1 1 1.6020 -0.0006
-5 1 2 1.1852 -0.0039
-5 1 3 0.3808 0.0000
-5 1 4 1.0365 -0.0025
-5 1 5 -0.6461 0.0050
-5 1 6 0.1005 0.0002
-5 1 7 -1.2317 0.0016
-5 1 8 -0.9801 -0.0006
-5 1 9 -1.2514 -0.0022
-5 1 10 -1.4656 0.0001
-5 1 11 -0.9449 -0.0003
-5 1 12 -1.1598 0.0016
-5 1 13 -0.5558 -0.0015
-5 1 14 -0.1567 0.0002
-5 1 15 -0.2927 -0.0017
-5 1 16 0.9058 -0.0007
-5 1 17 -0.3340 0.0008
-5 1 18 1.1240 -0.0005
-5 1 19 -0.4535 0.0010
-5 1 20 0.9516 -0.0015
-5 1 21 -0.4024 0.0007
-5 1 22 0.7606 -0.0000
-5 1 23 -0.2983 0.0011
-5 1 24 0.4495 0.0015
-5 2 -4 -1.5222 0.0004
-5 2 -3 0.7232 -0.0004
-5 2 -2 -2.6030 -0.0026
-5 2 -1 -0.3286 -0.0003
-5 2 0 -2.6284 -0.0022
-5 2 1 -2.0158 0.0036
-5 2 2 -1.5441 0.0024
-5 2 3 -2.8273 0.0022
-5 2 4 -0.1723 0.0002
-5 2 5 -2.6655 -0.0004
-5 2 6 1.0966 -0.0017
-5 2 7 -1.7799 0.0004
-5 2 8 1.6397 0.0009
-5 2 9 -0.7607 0.0004
-5 2 10 1.2528 -0.0005
-5 2 11 -0.0545 -0.0014
-5 2 12 0.4918 -0.0014
-5 2 13 0.3118 -0.0004
-5 2 14 -0.1653 0.0007
-5 2 15 0.2146 0.0015
-5 2 16 -0.2657 0.0004
-5 2 17 0.1640 -0.0002
-5 2 18 0.2062 -0.0002
-5 2 19 0.1182 -0.0009
-5 2 20 0.6095 0.0001
-5 2 21 -0.3492 -0.0001
-5 2 22 0.5903 -0.0002
-5 2 23 -0.7234 -0.0016
-5 2 24 0.4258 -0.0008
-5 3 -4 0.2972 -0.0006
-5 3 -3 0.2470 0.0006
-5 3 -2 0.6663 -0.0009
-5 3 -1 1.4457 0.0017
-5 3 0 1.6516 -0.0030
-5 3 1 1.7599 -0.0008
-5 3 2 2.4698 -0.0011
-5 3 3 1.3304 -0.0023
-5 3 4 2.8176 0.0016
-5 3 5 0.2982 -0.0007
-5 3 6 2.5141 0.0007
-5 3 7 -0.8113 -0.0008
-5 3 8 1.7219 -0.0005
-5 3 9 -0.9379 0.0004
-5 3 10 0.9373 0.0003
-5 3 11 -0.2294 0.0020
-5 3 12 0.1289 0.0007
-5 3 13 0.5548 0.0007
-5 3 14 -0.4057 -0.0008
-5 3 15 0.9838 0.0000
-5 3 16 -0.5729 -0.0005
-5 3 17 0.6986 -0.0003
-5 3 18 -0.6262 0.0013
-5 3 19 -0.0279 -0.0008
-5 3 20 -0.2636 0.0006
-5 3 21 -0.4010 -0.0006
-5 3 22 0.2905 0.0005
-5 3 23 -0.2571 -0.0002
-5 4 -4 1.5048 -0.0003
-5 4 -3 0.1714 -0.0009
-5 4 -2 0.3749 0.0007
-5 4 -1 -0.2903 0.0008
-5 4 0 -0.8272 0.0007
-5 4 1 -0.4181 0.0003
-5 4 2 -1.3743 0.0003
-5 4 3 -0.3389 -0.0014
-5 4 4 -1.1871 0.0002
-5 4 5 -0.1616 -0.0009
-5 4 6 -0.2989 0.0012
-5 4 7 0.1067 0.0000
-5 4 8 0.3814 0.0007
-5 4 9 0.1494 0.0004
-5 4 10 0.2127 -0.0005
-5 4 11 0.1939 0.0005
-5 4 12 -0.2135 0.0003
-5 4 13 0.3962 0.0004
-5 4 14 -0.5789 0.0000
-5 4 15 0.3768 0.0003
-5 4 16 -0.7952 -0.0004
-5 4 17 0.2660 -0.0000
-5 4 18 -0.5411 0.0005
-5 4 19 0.1765 0.0002
-5 4 20 -0.1274 0.0004
-5 4 21 0.1726 0.0003
-5 4 22 -0.1541 0.0008
-5 4 23 0.1335 -0.0004
-5 5 -4 -1.8517 0.0003
-5 5 -3 -0.4215 0.0006
-5 5 -2 -1.1428 -0.0001
-5 5 -1 0.4090 -0.0006
-5 5 0 -1.1221 0.0003
-5 5 1 0.8790 0.0006
-5 5 2 -1.7774 0.0006
-5 5 3 0.7515 0.0018
-5 5 4 -2.5282 0.0002
-5 5 5 0.2773 0.0002
-5 5 6 -2.8523 0.0003
-5 5 7 -0.2991 -0.0009
-5 5 8 -2.3647 0.0008
-5 5 9 -0.4708 -0.0002
-5 5 10 -1.3829 -0.0001
-5 5 11 -0.3508 -0.0008
-5 5 12 -0.6542 -0.0007
-5 5 13 -0.2509 -0.0006
-5 5 14 -0.2100 0.0000
-5 5 15 0.0465 0.0008
-5 5 16 0.1631 -0.0000
-5 5 17 0.2864 0.0002
-5 5 18 0.4271 -0.0010
-5 5 19 0.1052 0.0002
-5 5 20 0.1838 -0.0006
-5 5 21 0.0562 -0.0000
-5 5 22 -0.5083 0.0003
-5 5 23 0.3220 -0.0020
-5 6 -4 -1.1558 -0.0015
-5 6 -3 1.5714 0.0013
-5 6 -2 -1.2265 -0.0007
-5 6 -1 1.1160 0.0000
-5 6 0 -0.9812 0.0002
-5 6 1 1.5930 -0.0003
-5 6 2 -0.1716 -0.0006
-5 6 3 2.6570 0.0000
-5 6 4 0.6248 -0.0000
-5 6 5 3.4367 -0.0001
-5 6 6 0.9687 0.0010
-5 6 7 3.2035 -0.0009
-5 6 8 1.0083 0.0000
-5 6 9 2.1212 -0.0011
-5 6 10 0.8413 -0.0004
-5 6 11 0.9291 0.0001
-5 6 12 0.6354 -0.0001
-5 6 13 0.1005 0.0004
-5 6 14 0.3340 -0.0010
-5 6 15 -0.3248 -0.0002
-5 6 16 0.0211 -0.0007
-5 6 17 -0.7497 0.0005
-5 6 18 0.2034 0.0000
-5 6 19 -1.0084 0.0006
-5 6 20 0.5785 -0.0004
-5 6 21 -0.2443 -0.0010
-5 6 22 0.2973 0.0011
-5 6 23 0.5430 -0.0009
-5 7 -4 -0.5622 -0.0007
-5 7 -3 2.1136 0.0007
-5 7 -2 -0.0913 0.0002
-5 7 -1 1.3492 -0.0002
-5 7 0 -0.2341 0.0002
-5 7 1 0.1367 -0.0009
-5 7 2 -0.9204 0.0001
-5 7 3 -1.0914 -0.0015
-5 7 4 -1.6139 0.0002
-5 7 5 -1.5530 -0.0017
-5 7 6 -1.6189 -0.0003
-5 7 7 -1.3869 -0.0003
-5 7 8 -1.0909 -0.0001
-5 7 9 -1.0767 0.0010
-5 7 10 -0.5396 -0.0001
-5 7 11 -0.6785 0.0009
-5 7 12 0.0220 -0.0009
-5 7 13 -0.2117 0.0009
-5 7 14 0.2878 -0.0006
-5 7 15 0.1084 0.0007
-5 7 16 0.3421 0.0000
-5 7 17 -0.0819 -0.0005
-5 7 18 0.8573 0.0000
-5 7 19 -0.7376 -0.0006
-5 7 20 0.9663 0.0008
-5 7 21 -0.8784 -0.0006
-5 7 22 0.1257 0.0014
-5 8 -4 -1.4449 0.0001
-5 8 -3 -1.0223 -0.0008
-5 8 -2 -0.9273 0.0001
-5 8 -1 -0.6704 -0.0003
-5 8 0 0.0776 0.0000
-5 8 1 -0.2350 0.0003
-5 8 2 1.0272 0.0003
-5 8 3 -0.0842 -0.0001
-5 8 4 1.4094 0.0008
-5 8 5 -0.4331 0.0004
-5 8 6 1.1249 0.0000
-5 8 7 -0.9020 0.0010
-5 8 8 0.7156 -0.0009
-5 8 9 -0.7544 0.0005
-5 8 10 0.3556 -0.0005
-5 8 11 -0.4587 0.0004
-5 8 12 -0.1085 0.0000
-5 8 13 -0.3976 0.0004
-5 8 14 -0.3976 0.0000
-5 8 15 0.0348 -0.0001
-5 8 16 -0.2290 0.0004
-5 8 17 0.2428 -0.0005
-5 8 18 0.2362 0.0011
-5 8 19 -0.1882 -0.0004
-5 8 20 0.6175 0.0009
-5 8 21 -0.1785 -0.0005
-5 8 22 0.3196 0.0005
-5 9 -4 1.4112 -0.0000
-5 9 -3 -0.5484 -0.0003
-5 9 -2 0.7691 -0.0001
-5 9 -1 -0.8562 0.0003
-5 9 0 0.0821 -0.0006
-5 9 1 -1.1113 0.0013
-5 9 2 0.0752 -0.0003
-5 9 3 -0.9555 0.0008
-5 9 4 0.7499 -0.0001
-5 9 5 -0.4252 0.0005
-5 9 6 1.4915 -0.0002
-5 9 7 0.0347 0.0006
-5 9 8 1.4476 0.0003
-5 9 9 0.1790 -0.0004
-5 9 10 0.8125 0.0006
-5 9 11 0.3668 -0.0010
-5 9 12 0.6165 0.0007
-5 9 13 0.6081 -0.0006
-5 9 14 0.3917 0.0007
-5 9 15 0.3969 0.0001
-5 9 16 -0.3571 0.0003
-5 9 17 0.1014 -0.0000
-5 9 18 -0.6835 0.0001
-5 9 19 0.0819 -0.0003
-5 9 20 -0.5731 -0.0005
-5 9 21 0.0580 -0.0000
-5 10 -4 1.8629 -0.0000
-5 10 -3 -0.2926 0.0005
-5 10 -2 1.4992 -0.0001
-5 10 -1 0.4202 0.0002
-5 10 0 1.1526 -0.0009
-5 10 1 0.7386 -0.0002
-5 10 2 0.6169 -0.0006
-5 10 3 0.2751 -0.0001
-5 10 4 -0.1506 0.0003
-5 10 5 -0.3263 -0.0001
-5 10 6 -0.6501 0.0004
-5 10 7 -0.3880 -0.0010
-5 10 8 -0.5020 0.0008
-5 10 9 -0.0416 -0.0007
-5 10 10 -0.1396 0.0011
-5 10 11 -0.1282 -0.0003
-5 10 12 -0.2320 0.0003
-5 10 13 -0.6440 -0.0006
-5 10 14 -0.2651 -0.0007
-5 10 15 -0.5537 0.0005
-5 10 16 0.0664 -0.0011
-5 10 17 0.0203 0.0009
-5 10 18 -0.1319 -0.0007
-5 10 19 0.4222 0.0009
-5 10 20 -0.4936 -0.0006
-5 11 -4 -0.5047 -0.0001
-5 11 -3 -1.2628 0.0004
-5 11 -2 -0.5875 0.0002
-5 11 -1 -0.6475 0.0005
-5 11 0 -0.8513 0.0007
-5 11 1 -0.2012 -0.0002
-5 11 2 -0.8134 0.0006
-5 11 3 0.3097 -0.0010
-5 11 4 -0.5571 -0.0001
-5 11 5 0.7210 -0.0010
-5 11 6 -0.7780 0.0003
-5 11 7 0.4976 -0.0005
-5 11 8 -1.1645 0.0002
-5 11 9 -0.2645 -0.0003
-5 11 10 -0.9336 -0.0009
-5 11 11 -0.5703 0.0003
-5 11 12 -0.0867 -0.0003
-5 11 13 -0.1940 0.0010
-5 11 14 0.5765 -0.0006
-5 11 15 -0.2237 0.0012
-5 11 16 0.6571 -0.0016
-5 11 17 -0.3604 0.0006
-5 11 18 0.4503 -0.0006
-5 11 19 0.1680 0.0005
-5 11 20 0.0407 -0.0011
-5 12 -4 0.2523 -0.0001
-5 12 -3 0.6074 -0.0003
-5 12 -2 -0.0859 -0.0003
-5 12 -1 0.2739 -0.0001
-5 12 0 -0.2969 0.0002
-5 12 1 0.2915 0.0001
-5 12 2 -0.2183 0.0006
-5 12 3 0.1890 0.0002
-5 12 4 -0.1688 0.0005
-5 12 5 0.3647 0.0002
-5 12 6 -0.0257 -0.0001
-5 12 7 0.9692 0.0001
-5 12 8 0.4498 -0.0007
-5 12 9 1.1074 0.0008
-5 12 10 0.8027 -0.0006
-5 12 11 0.6465 0.0003
-5 12 12 0.3726 -0.0003
-5 12 13 0.1993 -0.0004
-5 12 14 -0.1072 -0.0005
-5 12 15 -0.0555 0.0005
-5 12 16 0.1957 0.0000
-5 12 17 -0.3420 -0.0003
-5 12 18 0.3320 0.0009
-5 12 19 -0.4349 -0.0007
-5 13 -4 -0.3989 0.0002
-5 13 -3 0.6135 -0.0001
-5 13 -2 0.0261 -0.0001
-5 13 -1 0.5284 -0.0003
-5 13 0 0.2457 -0.0007
-5 13 1 0.1952 0.0000
-5 13 2 0.3433 -0.0005
-5 13 3 -0.3452 0.0005
-5 13 4 0.5464 -0.0001
-5 13 5 -0.6554 0.0003
-5 13 6 0.3221 0.0001
-5 13 7 -0.6719 0.0004
-5 13 8 -0.0271 -0.0001
-5 13 9 -0.5044 0.0004
-5 13 10 -0.0648 0.0002
-5 13 11 -0.0152 -0.0007
-5 13 12 -0.1876 0.0011
-5 13 13 0.5992 -0.0009
-5 13 14 -0.4567 0.0007
-5 13 15 0.5462 -0.0001
-5 13 16 -0.3769 0.0009
-5 13 17 -0.0443 -0.0011
-5 13 18 0.0691 0.0018
-5 14 -4 -0.9180 0.0001
-5 14 -3 -0.1110 -0.0001
-5 14 -2 -0.5030 0.0003
-5 14 -1 -0.1652 -0.0001
-5 14 0 -0.2794 -0.0001
-5 14 1 -0.2535 -0.0000
-5 14 2 0.1549 -0.0009
-5 14 3 -0.5505 -0.0002
-5 14 4 0.6393 -0.0006
-5 14 5 -0.8675 -0.0004
-5 14 6 0.6571 0.0003
-5 14 7 -0.9120 -0.0000
-5 14 8 0.2562 0.0002
-5 14 9 -0.8991 0.0001
-5 14 10 -0.2680 0.0006
-5 14 11 -0.6944 -0.0003
-5 14 12 -0.6661 0.0013
-5 14 13 -0.1634 -0.0000
-5 14 14 -0.6941 0.0002
-5 14 15 0.2796 -0.0001
-5 14 16 -0.3250 -0.0002
-5 15 -4 0.4661 -0.0004
-5 15 -3 0.3501 -0.0003
-5 15 -2 0.0869 0.0002
-5 15 -1 0.2015 0.0000
-5 15 0 0.0335 0.0007
-5 15 1 0.2955 0.0005
-5 15 2 0.1708 0.0003
-5 15 3 0.0937 0.0002
-5 15 4 0.4814 0.0002
-5 15 5 -0.0490 -0.0004
-5 15 6 0.8178 0.0001
-5 15 7 0.1030 -0.0003
-5 15 8 1.1373 -0.0003
-5 15 9 0.2975 0.0001
-5 15 10 1.2928 -0.0004
-5 15 11 0.3692 -0.0002
-5 15 12 1.0720 -0.0008
-5 15 13 0.2628 -0.0000
-5 15 14 0.5312 -0.0012
-5 15 15 0.1162 0.0010
-5 16 -4 -0.0813 -0.0001
-5 16 -3 -0.3616 0.0008
-5 16 -2 0.0577 0.0000
-5 16 -1 -0.1281 0.0001
-5 16 0 -0.2606 -0.0002
-5 16 1 -0.1318 -0.0000
-5 16 2 -0.5113 0.0005
-5 16 3 -0.2445 0.0007
-5 16 4 -0.4174 0.0009
-5 16 5 -0.3815 0.0001
-5 16 6 -0.3620 0.0002
-5 16 7 -0.6365 -0.0001
-5 16 8 -0.2652 -0.0003
-5 16 9 -0.9648 0.0001
-5 16 10 -0.0714 -0.0005
-5 16 11 -1.1398 0.0000
-5 16 12 0.0560 -0.0005
-5 16 13 -0.9666 0.0007
-5 17 -4 0.5823 -0.0005
-5 17 -3 0.0294 0.0000
-5 17 -2 0.3428 -0.0008
-5 17 -1 0.0690 0.0003
-5 17 0 0.1797 0.0002
-5 17 1 0.3349 -0.0001
-5 17 2 0.2654 -0.0005
-5 17 3 0.2803 -0.0011
-5 17 4 0.3030 -0.0003
-5 17 5 0.0334 -0.0002
-5 17 6 0.2051 0.0008
-5 17 7 -0.0610 0.0006
-5 17 8 0.2325 0.0004
-5 17 9 -0.1622 0.0000
-5 17 10 0.4009 0.0006
-5 17 11 -0.2079 0.0002
-5 18 -4 -0.5488 0.0000
-5 18 -3 -0.4196 0.0001
-5 18 -2 -0.3407 0.0004
-5 18 -1 -0.1250 -0.0011
-5 18 0 -0.1758 -0.0005
-5 18 1 -0.1128 -0.0012
-5 18 2 -0.0840 0.0001
-5 18 3 -0.3030 -0.0001
-5 18 4 0.3163 0.0002
-5 18 5 -0.1766 -0.0013
-5 18 6 0.5357 -0.0011
-5 18 7 0.0922 -0.0013
-5 18 8 0.3475 -0.0005
-5 18 9 0.1451 -0.0003
-5 19 -4 0.2623 0.0009
-5 19 -3 0.6193 -0.0014
-5 19 -2 0.0604 0.0016
-5 19 -1 0.1771 -0.0003
-5 19 0 -0.0654 0.0025
-5 19 1 0.0107 0.0006
-5 19 2 0.1128 0.0008
-5 19 3 -0.1693 -0.0001
-5 19 4 0.1831 0.0006
-5 19 5 -0.5114 0.0006
-4 0 -2 5.0897 -0.0155
-4 0 0 3.3048 -0.0104
-4 0 2 2.8586 -0.0109
-4 0 4 1.5307 -0.0061
-4 0 6 -0.2036 0.0015
-4 0 8 -2.4535 0.0020
-4 0 10 -4.3131 -0.0027
-4 0 12 -4.5270 -0.0012
-4 0 14 -3.9424 0.0018
-4 0 16 -2.4649 -0.0014
-4 0 18 -0.9618 -0.0022
-4 0 20 -0.8399 -0.0010
-4 0 22 -0.8272 -0.0011
-4 0 24 -0.4215 0.0015
-4 1 -3 -2.8500 0.0120
-4 1 -2 -0.9111 0.0002
-4 1 -1 -0.7944 0.0042
-4 1 0 -1.3564 0.0001
-4 1 1 -1.1783 0.0013
-4 1 2 -1.5680 -0.0000
-4 1 3 -1.7825 0.0011
-4 1 4 -1.6640 0.0004
-4 1 5 -1.4912 -0.0006
-4 1 6 -1.5621 -0.0011
-4 1 7 -0.3315 -0.0021
-4 1 8 -1.1616 0.0020
-4 1 9 1.6758 0.0003
-4 1 10 -0.9168 0.0025
-4 1 11 2.6244 0.0021
-4 1 12 -0.8960 -0.0014
-4 1 13 2.4841 -0.0012
-4 1 14 -0.6849 -0.0002
-4 1 15 1.8967 -0.0009
-4 1 16 -0.2003 0.0008
-4 1 17 0.6678 0.0009
-4 1 18 0.1819 -0.0008
-4 1 19 0.2506 -0.0005
-4 1 20 0.1125 0.0007
-4 1 21 0.6246 0.0009
-4 1 22 -0.2979 0.0021
-4 1 23 0.4537 0.0013
-4 1 24 -0.6075 0.0002
-4 1 25 0.2114 -0.0001
-4 2 -3 0.7888 0.0006
-4 2 -2 -4.7360 -0.0002
-4 2 -1 1.5486 -0.0009
-4 2 0 -3.7368 0.0029
-4 2 1 2.3624 0.0008
-4 2 2 -0.7472 0.0040
-4 2 3 2.6035 0.0009
-4 2 4 1.8888 0.0020
-4 2 5 2.4127 0.0021
-4 2 6 3.2914 0.0000
-4 2 7 1.5525 0.0017
-4 2 8 2.6236 0.0004
-4 2 9 0.6349 -0.0010
-4 2 10 1.3385 -0.0003
-4 2 11 0.4360 0.0000
-4 2 12 1.0264 0.0003
-4 2 13 0.5484 0.0003
-4 2 14 0.7818 0.0013
-4 2 15 0.4604 -0.0012
-4 2 16 0.7938 -0.0001
-4 2 17 0.2104 0.0002
-4 2 18 0.9661 0.0010
-4 2 19 0.0308 0.0009
-4 2 20 0.4283 0.0007
-4 2 21 0.0808 -0.0005
-4 2 22 0.0244 -0.0017
-4 2 23 0.3440 -0.0008
-4 2 24 0.1553 -0.0012
-4 2 25 0.4666 0.0005
-4 3 -3 6.2592 -0.0017
-4 3 -2 -0.4303 0.0004
-4 3 -1 5.7691 0.0002
-4 3 0 -2.2534 -0.0014
-4 3 1 3.2184 -0.0005
-4 3 2 -3.1661 -0.0014
-4 3 3 0.0539 -0.0010
-4 3 4 -2.8716 0.0000
-4 3 5 -2.7363 0.0011
-4 3 6 -1.5436 -0.0007
-4 3 7 -3.8923 0.0011
-4 3 8 0.2383 -0.0000
-4 3 9 -3.2304 -0.0003
-4 3 10 1.0997 0.0009
-4 3 11 -2.7554 -0.0003
-4 3 12 0.8948 0.0009
-4 3 13 -2.4783 -0.0005
-4 3 14 0.3618 0.0010
-4 3 15 -1.8031 0.0002
-4 3 16 -0.2005 0.0001
-4 3 17 -1.4910 0.0001
-4 3 18 -0.4477 -0.0006
-4 3 19 -1.2472 -0.0008
-4 3 20 -0.1488 -0.0007
-4 3 21 -0.7684 0.0007
-4 3 22 0.1972 0.0001
-4 3 23 -0.5379 0.0010
-4 3 24 0.0674 0.0009
-4 3 25 -0.5028 0.0006
-4 4 -3 -1.1049 -0.0016
-4 4 -2 -1.5001 -0.0011
-4 4 -1 1.4623 -0.0004
-4 4 0 -0.8183 -0.0021
-4 4 1 3.6281 0.0005
-4 4 2 -0.2571 -0.0012
-4 4 3 3.7509 -0.0016
-4 4 4 0.3647 -0.0003
-4 4 5 2.1780 -0.0019
-4 4 6 1.1529 -0.0000
-4 4 7 -0.1894 -0.0005
-4 4 8 1.1918 0.0003
-4 4 9 -1.8724 -0.0002
-4 4 10 1.0392 -0.0000
-4 4 11 -2.0624 -0.0003
-4 4 12 1.3405 -0.0003
-4 4 13 -1.4675 -0.0001
-4 4 14 1.1945 -0.0005
-4 4 15 -0.5464 0.0009
-4 4 16 0.7597 -0.0006
-4 4 17 0.3290 0.0007
-4 4 18 0.6736 -0.0001
-4 4 19 0.3947 0.0001
-4 4 20 0.5969 -0.0002
-4 4 21 -0.2048 0.0006
-4 4 22 0.2614 -0.0002
-4 4 23 -0.3717 -0.0006
-4 4 24 0.1111 0.0001
-4 4 25 0.0416 -0.0015
-4 5 -3 -4.2051 0.0011
-4 5 -2 -0.5060 0.0021
-4 5 -1 -4.3278 -0.0004
-4 5 0 -3.1322 0.0012
-4 5 1 -2.9020 -0.0002
-4 5 2 -4.0978 0.0016
-4 5 3 -0.3419 -0.0003
-4 5 4 -2.9723 0.0012
-4 5 5 1.6308 -0.0015
-4 5 6 -0.8666 -0.0001
-4 5 7 2.3848 -0.0008
-4 5 8 1.0073 -0.0010
-4 5 9 2.3301 0.0007
-4 5 10 1.6651 -0.0015
-4 5 11 1.5037 0.0008
-4 5 12 1.3740 -0.0013
-4 5 13 0.6156 0.0004
-4 5 14 0.7260 -0.0010
-4 5 15 0.4470 -0.0000
-4 5 16 -0.0955 -0.0006
-4 5 17 0.5802 -0.0003
-4 5 18 -0.4632 0.0006
-4 5 19 0.5111 0.0000
-4 5 20 -0.0957 0.0001
-4 5 21 0.6454 -0.0002
-4 5 22 0.1708 -0.0004
-4 5 23 0.9892 -0.0005
-4 5 24 -0.1422 0.0008
-4 6 -3 0.2464 -0.0009
-4 6 -2 6.0916 0.0013
-4 6 -1 1.4839 -0.0002
-4 6 0 5.0543 0.0022
-4 6 1 2.3310 -0.0006
-4 6 2 2.0544 0.0002
-4 6 3 1.9408 0.0007
-4 6 4 -1.5264 0.0001
-4 6 5 0.9230 0.0020
-4 6 6 -3.7362 0.0000
-4 6 7 0.0427 0.0014
-4 6 8 -4.1322 -0.0015
-4 6 9 -0.3479 0.0009
-4 6 10 -3.3707 -0.0009
-4 6 11 -0.2447 0.0010
-4 6 12 -2.1330 0.0002
-4 6 13 0.0614 -0.0003
-4 6 14 -1.2898 0.0005
-4 6 15 0.4535 -0.0012
-4 6 16 -1.2831 0.0011
-4 6 17 0.5587 -0.0013
-4 6 18 -1.3782 0.0005
-4 6 19 0.1625 -0.0010
-4 6 20 -1.2153 -0.0002
-4 6 21 -0.0882 0.0003
-4 6 22 -1.4489 0.0003
-4 6 23 0.2658 0.0005
-4 6 24 -1.4168 -0.0004
-4 7 -3 -3.0319 -0.0006
-4 7 -2 -0.1743 -0.0014
-4 7 -1 -3.0102 -0.0012
-4 7 0 0.3792 -0.0007
-4 7 1 -1.6857 0.0003
-4 7 2 0.7833 -0.0010
-4 7 3 0.5197 0.0012
-4 7 4 0.9232 -0.0021
-4 7 5 2.4191 0.0007
-4 7 6 0.5525 -0.0009
-4 7 7 3.0538 0.0013
-4 7 8 -0.0755 0.0008
-4 7 9 2.6916 0.0004
-4 7 10 -0.5497 0.0008
-4 7 11 1.9511 -0.0012
-4 7 12 -0.7860 0.0012
-4 7 13 1.1263 -0.0006
-4 7 14 -0.9419 0.0024
-4 7 15 0.8796 -0.0006
-4 7 16 -0.7544 0.0014
-4 7 17 1.1738 -0.0008
-4 7 18 -0.0359 0.0003
-4 7 19 0.9989 0.0005
-4 7 20 0.5036 -0.0002
-4 7 21 0.7706 0.0004
-4 7 22 0.1780 -0.0009
-4 7 23 1.0206 -0.0004
-4 7 24 -0.4051 -0.0004
-4 8 -3 -0.1184 0.0004
-4 8 -2 -0.8052 -0.0002
-4 8 -1 -1.6162 0.0000
-4 8 0 -0.9371 -0.0010
-4 8 1 -2.6099 -0.0003
-4 8 2 -1.1361 -0.0012
-4 8 3 -2.6644 0.0002
-4 8 4 -1.0782 0.0001
-4 8 5 -2.0136 -0.0002
-4 8 6 -0.8258 0.0003
-4 8 7 -0.9726 -0.0010
-4 8 8 -0.5253 0.0005
-4 8 9 -0.0344 -0.0009
-4 8 10 -0.4140 0.0014
-4 8 11 0.4590 -0.0003
-4 8 12 -0.1668 0.0005
-4 8 13 0.7361 -0.0008
-4 8 14 0.2335 -0.0005
-4 8 15 0.7301 -0.0002
-4 8 16 0.0783 0.0000
-4 8 17 0.0851 0.0013
-4 8 18 -0.1066 -0.0004
-4 8 19 -0.6449 0.0008
-4 8 20 0.1859 -0.0008
-4 8 21 -0.7247 0.0008
-4 8 22 0.0533 0.0007
-4 8 23 -0.1431 0.0007
-4 9 -3 2.3516 0.0004
-4 9 -2 1.3806 0.0011
-4 9 -1 2.2965 0.0006
-4 9 0 2.4215 0.0014
-4 9 1 2.0560 0.0005
-4 9 2 2.6935 0.0010
-4 9 3 0.9692 -0.0006
-4 9 4 2.3979 0.0011
-4 9 5 -0.3210 -0.0010
-4 9 6 1.9214 0.0006
-4 9 7 -0.9278 -0.0006
-4 9 8 1.3001 -0.0005
-4 9 9 -0.7604 -0.0006
-4 9 10 0.7527 -0.0010
-4 9 11 -0.4043 0.0004
-4 9 12 0.2734 -0.0008
-4 9 13 -0.6526 0.0011
-4 9 14 -0.1963 -0.0007
-4 9 15 -1.0313 0.0006
-4 9 16 -0.1189 -0.0015
-4 9 17 -0.8951 0.0004
-4 9 18 0.2729 -0.0008
-4 9 19 -0.8063 0.0006
-4 9 20 0.3936 -0.0001
-4 9 21 -0.6767 0.0001
-4 9 22 0.3611 -0.0008
-4 9 23 -0.2384 -0.0013
-4 10 -3 -1.1364 -0.0003
-4 10 -2 -0.7436 0.0004
-4 10 -1 -1.4166 -0.0008
-4 10 0 -0.9320 0.0005
-4 10 1 -1.6328 -0.0004
-4 10 2 -0.6474 0.0006
-4 10 3 -1.6154 -0.0004
-4 10 4 0.2831 0.0004
-4 10 5 -1.5993 -0.0001
-4 10 6 0.8177 -0.0002
-4 10 7 -1.5432 0.0011
-4 10 8 0.5860 -0.0001
-4 10 9 -1.3681 0.0013
-4 10 10 0.0703 -0.0008
-4 10 11 -1.0848 0.0005
-4 10 12 -0.0287 -0.0010
-4 10 13 -0.4808 -0.0001
-4 10 14 0.5207 0.0002
-4 10 15 -0.0912 0.0000
-4 10 16 0.9278 0.0001
-4 10 17 -0.2408 -0.0005
-4 10 18 0.8803 -0.0001
-4 10 19 -0.1033 -0.0011
-4 10 20 0.6510 -0.0004
-4 10 21 0.0254 0.0002
-4 10 22 0.2793 -0.0007
-4 11 -3 -1.4227 -0.0005
-4 11 -2 0.7287 -0.0004
-4 11 -1 -1.1842 -0.0006
-4 11 0 0.5770 -0.0004
-4 11 1 -0.5656 -0.0003
-4 11 2 0.6273 -0.0005
-4 11 3 -0.2058 -0.0000
-4 11 4 0.6907 -0.0005
-4 11 5 -0.0543 0.0007
-4 11 6 0.6595 -0.0008
-4 11 7 0.3350 0.0004
-4 11 8 0.5942 -0.0007
-4 11 9 0.6453 0.0000
-4 11 10 0.6352 0.0002
-4 11 11 0.6631 0.0002
-4 11 12 0.4532 0.0008
-4 11 13 0.3813 -0.0009
-4 11 14 0.0587 0.0009
-4 11 15 -0.0791 -0.0010
-4 11 16 0.3085 0.0010
-4 11 17 -0.3590 -0.0002
-4 11 18 0.6253 0.0016
-4 11 19 -0.3462 -0.0003
-4 11 20 0.2563 0.0004
-4 11 21 -0.0766 0.0010
-4 12 -3 -0.2095 0.0001
-4 12 -2 1.6259 0.0000
-4 12 -1 -0.0949 0.0004
-4 12 0 1.1085 -0.0006
-4 12 1 -0.0764 0.0001
-4 12 2 0.2092 -0.0003
-4 12 3 -0.1471 0.0003
-4 12 4 -0.4304 -0.0003
-4 12 5 -0.0363 0.0004
-4 12 6 -0.8117 -0.0004
-4 12 7 0.2638 -0.0000
-4 12 8 -0.9604 0.0003
-4 12 9 0.4086 -0.0004
-4 12 10 -0.6748 0.0002
-4 12 11 0.3308 -0.0005
-4 12 12 -0.3934 0.0003
-4 12 13 0.4347 -0.0004
-4 12 14 -0.3478 0.0007
-4 12 15 0.2682 -0.0001
-4 12 16 -0.2621 0.0000
-4 12 17 -0.5633 -0.0007
-4 12 18 -0.0329 0.0005
-4 12 19 -0.8516 -0.0008
-4 12 20 0.0243 0.0004
-4 13 -3 -0.3639 -0.0000
-4 13 -2 -0.0534 0.0001
-4 13 -1 -0.2048 0.0005
-4 13 0 0.1853 0.0004
-4 13 1 0.1944 0.0005
-4 13 2 0.1968 0.0004
-4 13 3 0.6449 -0.0001
-4 13 4 0.1658 -0.0000
-4 13 5 0.6085 -0.0002
-4 13 6 -0.0579 0.0002
-4 13 7 0.4326 -0.0002
-4 13 8 -0.5177 0.0003
-4 13 9 0.1775 -0.0000
-4 13 10 -0.8428 -0.0000
-4 13 11 -0.1340 0.0003
-4 13 12 -0.8811 -0.0002
-4 13 13 -0.0265 0.0003
-4 13 14 -0.8395 -0.0005
-4 13 15 0.3624 0.0006
-4 13 16 -0.3658 -0.0003
-4 13 17 0.3761 0.0001
-4 13 18 0.3634 0.0009
-4 13 19 0.0313 -0.0010
-4 14 -3 0.3503 -0.0003
-4 14 -2 -0.9721 0.0001
-4 14 -1 -0.3636 -0.0002
-4 14 0 -0.7566 0.0001
-4 14 1 -0.4940 -0.0004
-4 14 2 -0.6948 0.0001
-4 14 3 -0.4165 -0.0002
-4 14 4 -0.3595 0.0003
-4 14 5 -0.4539 -0.0001
-4 14 6 0.2887 0.0005
-4 14 7 -0.2110 -0.0001
-4 14 8 0.6152 0.0001
-4 14 9 0.4415 0.0002
-4 14 10 0.7183 -0.0002
-4 14 11 0.8168 0.0004
-4 14 12 0.6565 -0.0001
-4 14 13 0.7176 0.0003
-4 14 14 0.1951 -0.0004
-4 14 15 0.6103 0.0005
-4 14 16 -0.2641 -0.0002
-4 14 17 0.3767 -0.0001
-4 14 18 -0.1612 0.0009
-4 15 -3 1.4275 0.0001
-4 15 -2 0.0978 -0.0001
-4 15 -1 1.0360 -0.0004
-4 15 0 0.4652 -0.0002
-4 15 1 0.5600 -0.0004
-4 15 2 0.3664 0.0000
-4 15 3 0.2461 0.0002
-4 15 4 0.3707 0.0001
-4 15 5 -0.3530 -0.0001
-4 15 6 0.4934 -0.0001
-4 15 7 -0.8881 -0.0002
-4 15 8 0.1884 -0.0001
-4 15 9 -1.0288 0.0002
-4 15 10 -0.2766 -0.0001
-4 15 11 -1.0540 -0.0004
-4 15 12 -0.1889 0.0000
-4 15 13 -0.8984 -0.0004
-4 15 14 0.0423 -0.0001
-4 15 15 -0.3983 0.0002
-4 15 16 -0.1183 -0.0006
-4 15 17 -0.0306 -0.0005
-4 16 -3 0.1313 0.0000
-4 16 -2 -0.7548 -0.0000
-4 16 -1 -0.0997 0.0002
-4 16 0 -0.3681 0.0004
-4 16 1 -0.1112 0.0004
-4 16 2 -0.1122 -0.0000
-4 16 3 0.0667 0.0001
-4 16 4 0.1273 -0.0005
-4 16 5 -0.0456 0.0002
-4 16 6 0.4191 0.0001
-4 16 7 -0.1667 0.0004
-4 16 8 0.5898 -0.0004
-4 16 9 -0.0653 -0.0002
-4 16 10 0.7506 -0.0004
-4 16 11 -0.1990 -0.0003
-4 16 12 0.9077 0.0003
-4 16 13 -0.5406 -0.0000
-4 16 14 0.7446 -0.0006
-4 16 15 -0.4450 0.0005
-4 16 16 0.3113 -0.0005
-4 17 -3 -0.1456 -0.0002
-4 17 -2 -0.0679 0.0006
-4 17 -1 0.0123 0.0004
-4 17 0 -0.0376 0.0001
-4 17 1 0.0847 -0.0003
-4 17 2 -0.3439 -0.0003
-4 17 3 -0.0626 0.0004
-4 17 4 -0.4791 -0.0001
-4 17 5 -0.1169 0.0001
-4 17 6 -0.2842 -0.0006
-4 17 7 0.0785 -0.0003
-4 17 8 -0.2200 -0.0004
-4 17 9 0.0891 0.0007
-4 17 10 -0.0856 0.0005
-4 17 11 -0.1541 0.0003
-4 17 12 0.2905 0.0002
-4 17 13 -0.2739 0.0005
-4 17 14 0.3890 -0.0003
-4 18 -3 -0.1060 -0.0005
-4 18 -2 0.3724 -0.0008
-4 18 -1 -0.1033 -0.0007
-4 18 0 -0.1705 -0.0002
-4 18 1 0.2110 0.0003
-4 18 2 -0.1752 -0.0001
-4 18 3 0.6298 -0.0000
-4 18 4 0.1063 -0.0007
-4 18 5 0.5096 -0.0001
-4 18 6 -0.1796 0.0007
-4 18 7 0.4505 0.0005
-4 18 8 -0.5847 0.0007
-4 18 9 0.6943 -0.0003
-4 18 10 -0.4895 0.0002
-4 18 11 0.5319 -0.0007
-4 18 12 -0.2786 0.0006
-4 19 -3 -0.1826 0.0002
-4 19 -2 0.2176 0.0003
-4 19 -1 0.2290 0.0000
-4 19 0 0.1364 -0.0002
-4 19 1 0.4654 -0.0006
-4 19 2 -0.3250 -0.0001
-4 19 3 0.1375 0.0007
-4 19 4 -0.4224 0.0009
-4 19 5 0.0430 0.0001
-4 19 6 -0.1908 0.0005
-4 19 7 0.4693 -0.0016
-4 19 8 -0.5939 0.0002
-4 19 9 0.5299 -0.0014
-4 20 -3 -0.0133 -0.0001
-4 20 -2 -0.2669 0.0008
-4 20 -1 -0.0966 -0.0001
-4 20 0 -0.2922 0.0020
-4 20 1 -0.0409 0.0002
-4 20 2 -0.2643 0.0006
-4 20 3 0.2110 -0.0006
-4 20 4 -0.0619 -0.0007
-4 20 5 0.0117 -0.0009
-4 20 6 -0.1721 0.0009
-3 0 -1 7.7857 -0.0032
-3 0 1 10.8654 0.0050
-3 0 3 4.7493 -0.0009
-3 0 5 -3.2078 -0.0046
-3 0 7 -8.9394 0.0014
-3 0 9 -9.6122 0.0026
-3 0 11 -6.8869 0.0028
-3 0 13 -4.9546 0.0000
-3 0 15 -3.2912 -0.0052
-3 0 17 -2.2109 -0.0024
-3 0 19 -2.1981 0.0005
-3 0 21 -1.4590 0.0018
-3 0 23 -0.6235 0.0039
-3 0 25 -0.4412 0.0008
-3 1 -2 -1.2748 0.0022
-3 1 -1 -8.5517 -0.0011
-3 1 0 -8.2642 -0.0037
-3 1 1 -2.6535 0.0019
-3 1 2 -7.1587 -0.0029
-3 1 3 4.5137 0.0057
-3 1 4 -1.4094 0.0036
-3 1 5 9.2844 0.0016
-3 1 6 4.1520 0.0010
-3 1 7 10.3315 -0.0011
-3 1 8 6.8652 0.0004
-3 1 9 8.5593 -0.0018
-3 1 10 5.2401 0.0018
-3 1 11 5.8000 -0.0020
-3 1 12 3.0496 -0.0011
-3 1 13 3.5575 -0.0012
-3 1 14 1.9478 0.0011
-3 1 15 2.3023 -0.0009
-3 1 16 1.0510 0.0017
-3 1 17 1.6910 0.0002
-3 1 18 1.3537 -0.0010
-3 1 19 1.3294 0.0008
-3 1 20 1.5584 0.0003
-3 1 21 0.9544 0.0002
-3 1 22 0.7087 -0.0002
-3 1 23 0.4832 0.0000
-3 1 24 0.2531 -0.0003
-3 1 25 0.2055 0.0002
-3 1 26 0.1173 0.0018
-3 2 -2 9.7023 -0.0010
-3 2 -1 0.3478 0.0013
-3 2 0 5.0581 0.0030
-3 2 1 3.4977 0.0010
-3 2 2 -3.1882 0.0007
-3 2 3 2.9641 -0.0025
-3 2 4 -9.9734 0.0018
-3 2 5 1.2947 -0.0004
-3 2 6 -12.4213 0.0038
-3 2 7 -0.5017 0.0014
-3 2 8 -10.9610 0.0019
-3 2 9 -0.1331 -0.0028
-3 2 10 -7.6448 -0.0006
-3 2 11 1.7405 -0.0005
-3 2 12 -4.5857 -0.0016
-3 2 13 2.2825 0.0023
-3 2 14 -2.7739 -0.0008
-3 2 15 2.1551 0.0005
-3 2 16 -1.9965 -0.0004
-3 2 17 1.2477 0.0016
-3 2 18 -1.6710 0.0002
-3 2 19 -0.3001 0.0003
-3 2 20 -1.4165 0.0011
-3 2 21 -0.5022 -0.0022
-3 2 22 -0.8938 0.0006
-3 2 23 0.0468 -0.0013
-3 2 24 -0.3503 -0.0002
-3 2 25 0.1178 -0.0011
-3 2 26 -0.1941 -0.0010
-3 3 -2 4.8831 -0.0005
-3 3 -1 -0.8876 -0.0028
-3 3 0 3.1301 0.0016
-3 3 1 2.8835 -0.0026
-3 3 2 1.0985 0.0033
-3 3 3 6.4759 -0.0026
-3 3 4 -0.9056 0.0008
-3 3 5 7.1964 -0.0030
-3 3 6 -2.0357 -0.0031
-3 3 7 5.5437 -0.0007
-3 3 8 -2.6194 -0.0008
-3 3 9 3.0606 0.0017
-3 3 10 -3.9949 0.0003
-3 3 11 1.1831 0.0024
-3 3 12 -4.5030 -0.0025
-3 3 13 0.4402 0.0016
-3 3 14 -3.9032 -0.0014
-3 3 15 0.4540 0.0006
-3 3 16 -3.0767 -0.0006
-3 3 17 0.6625 -0.0004
-3 3 18 -1.4618 -0.0007
-3 3 19 0.7622 -0.0016
-3 3 20 -0.1863 0.0013
-3 3 21 0.5172 -0.0008
-3 3 22 -0.1431 0.0014
-3 3 23 -0.0249 0.0001
-3 3 24 -0.2077 0.0003
-3 3 25 -0.1690 0.0002
-3 3 26 0.0649 -0.0005
-3 4 -2 -3.7838 0.0015
-3 4 -1 -5.8005 -0.0012
-3 4 0 -3.7262 -0.0009
-3 4 1 -5.1573 -0.0022
-3 4 2 -3.9969 -0.0016
-3 4 3 -2.9975 -0.0006
-3 4 4 -2.3605 -0.0011
-3 4 5 -0.5797 0.0016
-3 4 6 0.3579 -0.0023
-3 4 7 0.6470 0.0013
-3 4 8 2.5573 -0.0028
-3 4 9 1.5049 0.0005
-3 4 10 3.3837 -0.0010
-3 4 11 2.0237 0.0010
-3 4 12 2.7934 0.0004
-3 4 13 1.6213 -0.0002
-3 4 14 1.6556 0.0005
-3 4 15 1.3571 -0.0013
-3 4 16 0.6976 0.0004
-3 4 17 1.1091 -0.0005
-3 4 18 0.2060 0.0009
-3 4 19 0.4167 -0.0004
-3 4 20 0.2458 0.0000
-3 4 21 0.0242 0.0001
-3 4 22 0.6984 -0.0012
-3 4 23 0.0491 0.0006
-3 4 24 0.8801 -0.0000
-3 4 25 -0.0578 0.0009
-3 4 26 0.4290 0.0004
-3 5 -2 4.0666 0.0001
-3 5 -1 1.2607 0.0018
-3 5 0 4.8025 0.0002
-3 5 1 1.1440 0.0031
-3 5 2 4.1415 -0.0012
-3 5 3 0.2135 0.0021
-3 5 4 2.6476 -0.0014
-3 5 5 -1.6848 0.0017
-3 5 6 1.8182 0.0005
-3 5 7 -3.2594 0.0017
-3 5 8 1.9466 0.0004
-3 5 9 -3.9605 -0.0007
-3 5 10 2.1736 -0.0002
-3 5 11 -3.5069 -0.0025
-3 5 12 2.4921 0.0015
-3 5 13 -2.3981 -0.0018
-3 5 14 2.4509 0.0021
-3 5 15 -1.3679 -0.0008
-3 5 16 1.6303 0.0006
-3 5 17 -0.6926 0.0000
-3 5 18 0.8003 0.0002
-3 5 19 -0.5390 0.0008
-3 5 20 0.5029 -0.0007
-3 5 21 -0.8059 0.0016
-3 5 22 0.4083 -0.0014
-3 5 23 -0.9816 0.0009
-3 5 24 0.1679 -0.0006
-3 5 25 -0.6065 -0.0011
-3 6 -2 2.9517 -0.0009
-3 6 -1 -2.6525 0.0003
-3 6 0 2.5624 -0.0009
-3 6 1 -2.5607 0.0010
-3 6 2 1.3865 0.0003
-3 6 3 -1.7926 0.0017
-3 6 4 0.6204 0.0013
-3 6 5 -1.2951 -0.0005
-3 6 6 0.2062 0.0011
-3 6 7 -1.9465 -0.0013
-3 6 8 0.3001 0.0014
-3 6 9 -3.1596 0.0002
-3 6 10 0.6514 0.0022
-3 6 11 -3.9947 -0.0009
-3 6 12 0.7539 0.0010
-3 6 13 -4.1548 -0.0015
-3 6 14 0.6828 0.0001
-3 6 15 -3.4719 0.0006
-3 6 16 0.4712 -0.0002
-3 6 17 -2.1321 0.0007
-3 6 18 0.3295 -0.0011
-3 6 19 -1.0098 0.0002
-3 6 20 0.3872 -0.0008
-3 6 21 -0.6906 0.0009
-3 6 22 0.3693 -0.0004
-3 6 23 -0.5036 -0.0001
-3 6 24 0.0665 0.0005
-3 6 25 -0.1496 -0.0006
-3 7 -2 1.8443 -0.0003
-3 7 -1 -4.0030 0.0000
-3 7 0 2.0719 0.0002
-3 7 1 -2.3940 -0.0011
-3 7 2 1.4076 -0.0001
-3 7 3 -0.1631 -0.0017
-3 7 4 0.4472 0.0002
-3 7 5 1.9225 -0.0013
-3 7 6 0.1049 0.0010
-3 7 7 2.9696 -0.0005
-3 7 8 0.6715 -0.0003
-3 7 9 2.6582 -0.0004
-3 7 10 1.4729 -0.0003
-3 7 11 1.7627 0.0008
-3 7 12 1.8856 0.0005
-3 7 13 0.8827 0.0016
-3 7 14 1.9351 -0.0010
-3 7 15 0.3682 0.0004
-3 7 16 1.5018 -0.0013
-3 7 17 0.1855 0.0006
-3 7 18 0.6362 0.0002
-3 7 19 0.0539 0.0004
-3 7 20 0.2603 -0.0000
-3 7 21 0.1013 -0.0009
-3 7 22 0.4186 0.0007
-3 7 23 0.3973 -0.0003
-3 7 24 0.2934 0.0021
-3 7 25 0.5323 -0.0006
-3 8 -2 1.9451 0.0001
-3 8 -1 -2.7155 -0.0004
-3 8 0 1.5304 0.0003
-3 8 1 -2.5725 -0.0009
-3 8 2 0.2561 0.0001
-3 8 3 -1.5052 -0.0006
-3 8 4 -1.5456 -0.0004
-3 8 5 -0.1817 -0.0006
-3 8 6 -2.7899 -0.0009
-3 8 7 0.9980 0.0002
-3 8 8 -2.9065 -0.0007
-3 8 9 1.6674 0.0008
-3 8 10 -2.3334 -0.0006
-3 8 11 1.8574 0.0003
-3 8 12 -1.5014 -0.0015
-3 8 13 1.5933 0.0008
-3 8 14 -0.8010 -0.0004
-3 8 15 0.9729 0.0009
-3 8 16 -0.4847 0.0005
-3 8 17 0.6981 -0.0003
-3 8 18 -0.2680 -0.0004
-3 8 19 0.6369 -0.0004
-3 8 20 -0.2049 0.0008
-3 8 21 0.1793 -0.0001
-3 8 22 -0.3507 0.0007
-3 8 23 -0.1110 -0.0019
-3 8 24 -0.4573 -0.0004
-3 9 -2 2.3901 0.0005
-3 9 -1 0.9541 0.0002
-3 9 0 2.9105 0.0005
-3 9 1 0.2297 0.0005
-3 9 2 2.3134 0.0002
-3 9 3 0.3050 0.0009
-3 9 4 1.2712 0.0001
-3 9 5 0.4745 0.0010
-3 9 6 -0.2193 -0.0002
-3 9 7 0.2895 0.0005
-3 9 8 -1.9284 -0.0006
-3 9 9 0.2060 -0.0006
-3 9 10 -3.0833 -0.0004
-3 9 11 0.1728 -0.0003
-3 9 12 -3.4322 -0.0006
-3 9 13 -0.0498 -0.0001
-3 9 14 -2.9249 -0.0003
-3 9 15 -0.0877 -0.0009
-3 9 16 -2.0574 0.0005
-3 9 17 -0.0721 0.0001
-3 9 18 -1.4746 0.0006
-3 9 19 -0.0290 0.0001
-3 9 20 -0.8491 -0.0001
-3 9 21 0.2050 -0.0006
-3 9 22 -0.2619 0.0001
-3 9 23 0.2309 0.0004
-3 9 24 -0.1077 0.0019
-3 10 -2 -3.1336 -0.0003
-3 10 -1 -1.6613 -0.0001
-3 10 0 -1.2276 -0.0004
-3 10 1 -1.4534 0.0004
-3 10 2 0.2307 -0.0003
-3 10 3 -0.9609 0.0005
-3 10 4 1.2572 -0.0002
-3 10 5 -0.4892 0.0001
-3 10 6 2.1968 0.0003
-3 10 7 0.3681 0.0003
-3 10 8 2.4245 0.0009
-3 10 9 1.2600 -0.0002
-3 10 10 1.8900 0.0008
-3 10 11 1.8478 -0.0002
-3 10 12 1.4594 0.0001
-3 10 13 2.1935 -0.0001
-3 10 14 1.0643 0.0004
-3 10 15 2.0644 -0.0006
-3 10 16 0.6407 -0.0002
-3 10 17 1.6835 -0.0007
-3 10 18 0.4949 -0.0006
-3 10 19 1.2158 -0.0006
-3 10 20 0.0981 0.0002
-3 10 21 0.6184 0.0000
-3 10 22 -0.2189 -0.0003
-3 10 23 0.2631 0.0001
-3 11 -2 0.1187 -0.0003
-3 11 -1 1.1600 0.0004
-3 11 0 -0.0265 -0.0004
-3 11 1 -0.4460 -0.0001
-3 11 2 -0.2949 -0.0005
-3 11 3 -1.5708 -0.0003
-3 11 4 -0.1887 0.0001
-3 11 5 -2.5493 -0.0004
-3 11 6 0.1947 -0.0000
-3 11 7 -3.0219 -0.0006
-3 11 8 0.4952 0.0003
-3 11 9 -2.6190 -0.0004
-3 11 10 0.7152 0.0008
-3 11 11 -2.0422 0.0002
-3 11 12 0.3921 0.0003
-3 11 13 -1.5333 0.0002
-3 11 14 -0.3391 0.0002
-3 11 15 -0.7906 0.0003
-3 11 16 -0.7509 0.0002
-3 11 17 -0.5278 0.0006
-3 11 18 -0.7579 0.0003
-3 11 19 -0.4842 -0.0003
-3 11 20 -0.4992 0.0007
-3 11 21 0.0463 -0.0001
-3 11 22 -0.2322 -0.0002
-3 12 -2 0.4257 -0.0005
-3 12 -1 1.0365 -0.0000
-3 12 0 1.3007 -0.0001
-3 12 1 1.2098 0.0001
-3 12 2 1.4964 0.0002
-3 12 3 1.1155 -0.0004
-3 12 4 1.4627 0.0000
-3 12 5 0.4969 -0.0004
-3 12 6 1.4898 0.0000
-3 12 7 -0.3554 0.0001
-3 12 8 1.3428 0.0001
-3 12 9 -1.2042 -0.0004
-3 12 10 1.1546 0.0000
-3 12 11 -1.7234 -0.0001
-3 12 12 1.1251 -0.0001
-3 12 13 -1.4024 0.0005
-3 12 14 0.6921 -0.0002
-3 12 15 -0.7371 0.0006
-3 12 16 0.1954 -0.0004
-3 12 17 -0.3710 0.0009
-3 12 18 0.4078 0.0004
-3 12 19 -0.2802 0.0002
-3 12 20 0.3034 0.0007
-3 12 21 -0.2298 -0.0004
-3 12 22 -0.1860 -0.0004
-3 13 -2 -1.1577 0.0003
-3 13 -1 -1.9669 0.0003
-3 13 0 -1.2859 0.0001
-3 13 1 -1.5689 0.0001
-3 13 2 -1.1725 0.0003
-3 13 3 -0.5588 -0.0000
-3 13 4 -0.9500 0.0006
-3 13 5 0.1989 0.0003
-3 13 6 -0.4593 0.0001
-3 13 7 0.4283 0.0001
-3 13 8 0.0623 -0.0001
-3 13 9 0.3830 -0.0003
-3 13 10 0.7044 -0.0001
-3 13 11 0.0754 -0.0002
-3 13 12 1.2410 -0.0006
-3 13 13 -0.2712 0.0003
-3 13 14 1.2686 -0.0006
-3 13 15 -0.1206 0.0006
-3 13 16 1.0174 -0.0008
-3 13 17 -0.0845 0.0002
-3 13 18 0.8030 -0.0009
-3 13 19 -0.3244 -0.0004
-3 13 20 0.5897 0.0001
-3 13 21 0.0149 0.0002
-3 14 -2 1.0715 0.0000
-3 14 -1 0.7449 -0.0001
-3 14 0 0.9602 -0.0001
-3 14 1 0.3303 -0.0000
-3 14 2 0.1803 0.0003
-3 14 3 0.3653 0.0000
-3 14 4 -0.6932 0.0003
-3 14 5 0.5499 -0.0000
-3 14 6 -0.9637 -0.0001
-3 14 7 0.6438 0.0000
-3 14 8 -0.9178 0.0002
-3 14 9 0.6417 0.0002
-3 14 10 -0.9824 0.0003
-3 14 11 0.2057 0.0002
-3 14 12 -0.6645 -0.0004
-3 14 13 -0.3848 -0.0001
-3 14 14 -0.1100 -0.0007
-3 14 15 -0.5669 -0.0001
-3 14 16 -0.0123 -0.0005
-3 14 17 -0.4217 0.0000
-3 14 18 0.0534 -0.0002
-3 14 19 -0.2561 -0.0004
-3 14 20 0.1036 -0.0002
-3 15 -2 -0.4351 0.0000
-3 15 -1 0.6759 0.0002
-3 15 0 0.3033 -0.0000
-3 15 1 0.4485 -0.0000
-3 15 2 0.5275 -0.0003
-3 15 3 0.4868 -0.0004
-3 15 4 0.0140 -0.0005
-3 15 5 0.4321 -0.0002
-3 15 6 -0.4566 -0.0001
-3 15 7 0.2354 0.0000
-3 15 8 -0.7752 -0.0002
-3 15 9 0.5895 -0.0001
-3 15 10 -0.8702 -0.0003
-3 15 11 1.0743 0.0001
-3 15 12 -0.5578 0.0006
-3 15 13 0.6556 0.0002
-3 15 14 -0.2497 0.0006
-3 15 15 0.0712 -0.0003
-3 15 16 -0.2653 0.0005
-3 15 17 0.0370 -0.0002
-3 15 18 -0.2955 0.0012
-3 15 19 -0.0392 -0.0001
-3 16 -2 -1.9195 -0.0006
-3 16 -1 0.0221 0.0003
-3 16 0 -1.2817 -0.0004
-3 16 1 -0.3907 0.0002
-3 16 2 -0.4474 -0.0002
-3 16 3 -0.2532 0.0002
-3 16 4 0.0038 -0.0001
-3 16 5 0.0554 0.0002
-3 16 6 0.3024 -0.0001
-3 16 7 0.2031 -0.0002
-3 16 8 0.1455 -0.0001
-3 16 9 0.3284 0.0002
-3 16 10 -0.5675 0.0002
-3 16 11 0.3749 -0.0003
-3 16 12 -0.7247 0.0004
-3 16 13 0.3725 -0.0006
-3 16 14 -0.1536 0.0008
-3 16 15 0.4801 0.0003
-3 16 16 0.0812 0.0008
-3 16 17 0.4973 -0.0005
-3 17 -2 -0.4082 -0.0001
-3 17 -1 1.0501 0.0001
-3 17 0 -0.5578 -0.0005
-3 17 1 0.2230 0.0001
-3 17 2 -0.4417 0.0004
-3 17 3 -0.1651 0.0002
-3 17 4 -0.0834 0.0002
-3 17 5 -0.2010 -0.0002
-3 17 6 0.2577 0.0004
-3 17 7 -0.1227 -0.0001
-3 17 8 0.3005 0.0003
-3 17 9 0.2964 -0.0001
-3 17 10 0.2444 -0.0000
-3 17 11 0.5114 -0.0005
-3 17 12 0.1200 0.0003
-3 17 13 0.1381 -0.0002
-3 17 14 -0.1557 -0.0010
-3 17 15 -0.1261 0.0001
-3 17 16 -0.3673 -0.0014
-3 18 -2 0.2518 0.0004
-3 18 -1 0.7596 0.0003
-3 18 0 0.6254 0.0006
-3 18 1 1.0572 -0.0005
-3 18 2 0.5439 0.0001
-3 18 3 0.5631 -0.0006
-3 18 4 0.1092 0.0003
-3 18 5 -0.2848 -0.0000
-3 18 6 -0.0832 0.0005
-3 18 7 -0.4633 -0.0004
-3 18 8 -0.3481 -0.0001
-3 18 9 -0.2595 0.0000
-3 18 10 -0.5830 -0.0001
-3 18 11 -0.2180 0.0001
-3 18 12 -0.2569 -0.0004
-3 18 13 -0.0986 0.0007
-3 18 14 0.0664 -0.0014
-3 19 -2 -0.1784 -0.0001
-3 19 -1 -1.0156 -0.0004
-3 19 0 -0.4458 0.0001
-3 19 1 -0.7578 0.0001
-3 19 2 -0.5000 0.0003
-3 19 3 -0.1255 0.0002
-3 19 4 0.0618 -0.0008
-3 19 5 0.0683 -0.0001
-3 19 6 0.3566 -0.0005
-3 19 7 0.0074 0.0006
-3 19 8 -0.0260 0.0001
-3 19 9 0.3574 0.0008
-3 19 10 -0.1846 -0.0002
-3 19 11 0.3936 0.0005
-3 19 12 -0.0795 -0.0001
-3 20 -2 0.2809 -0.0003
-3 20 -1 -0.3213 0.0006
-3 20 0 0.1441 -0.0008
-3 20 1 -0.3368 0.0001
-3 20 2 -0.1385 -0.0008
-3 20 3 -0.1341 0.0014
-3 20 4 -0.2522 -0.0003
-3 20 5 -0.1337 0.0018
-3 20 6 0.1928 -0.0007
-3 20 7 0.1146 0.0003
-3 20 8 0.2326 -0.0012
-3 20 9 0.3229 0.0001
-3 21 -2 0.0272 -0.0013
-3 21 -1 0.5739 0.0011
-3 21 0 0.5694 0.0003
-3 21 1 0.4724 0.0010
-3 21 2 0.3418 -0.0004
-3 21 3 0.4458 0.0001
-3 21 4 -0.1023 -0.0019
-3 21 5 0.1309 0.0001
-2 0 0 -16.9724 0.0191
-2 0 2 -24.9586 0.0094
-2 0 6 -5.4802 0.0205
-2 0 8 3.7831 0.0033
-2 0 10 6.5930 0.0009
-2 0 12 3.3258 0.0001
-2 0 14 0.0405 -0.0031
-2 0 16 -1.9847 0.0016
-2 0 18 -2.2916 0.0010
-2 0 20 -0.5633 -0.0017
-2 0 22 0.2807 -0.0004
-2 0 24 -0.0214 0.0003
-2 0 26 -0.0842 0.0018
-2 1 -1 1.9440 -0.0185
-2 1 0 13.4344 0.0046
-2 1 1 16.6557 -0.0082
-2 1 2 13.7559 0.0005
-2 1 3 18.5389 -0.0037
-2 1 4 11.7544 -0.0013
-2 1 5 11.2200 -0.0091
-2 1 6 10.3912 0.0004
-2 1 7 2.5380 0.0011
-2 1 8 9.6347 -0.0015
-2 1 9 -3.6948 0.0051
-2 1 10 8.6398 -0.0036
-2 1 11 -3.6893 -0.0005
-2 1 12 7.4926 -0.0020
-2 1 13 -0.9596 0.0014
-2 1 14 5.9876 -0.0001
-2 1 15 0.8655 -0.0009
-2 1 16 3.8361 -0.0000
-2 1 17 1.9821 -0.0034
-2 1 18 1.7799 0.0011
-2 1 19 1.1300 0.0004
-2 1 20 0.5688 0.0029
-2 1 21 -0.3170 0.0006
-2 1 22 0.1784 0.0009
-2 1 23 -0.3529 0.0003
-2 1 24 0.2222 -0.0007
-2 1 25 -0.0840 0.0001
-2 1 26 0.1254 0.0008
-2 1 27 0.0104 -0.0019
-2 2 -1 -16.6936 -0.0020
-2 2 0 2.4785 0.0050
-2 2 1 -18.6189 0.0001
-2 2 2 -8.0467 -0.0045
-2 2 3 -14.3844 0.0016
-2 2 4 -10.9929 -0.0040
-2 2 5 -9.8854 0.0007
-2 2 6 -8.9455 -0.0051
-2 2 7 -8.2145 0.0006
-2 2 8 -3.7033 -0.0077
-2 2 9 -7.9056 0.0013
-2 2 10 0.1015 -0.0009
-2 2 11 -7.5978 0.0006
-2 2 12 0.3678 0.0008
-2 2 13 -6.8138 -0.0015
-2 2 14 0.1548 0.0002
-2 2 15 -5.0423 -0.0019
-2 2 16 -0.3503 0.0029
-2 2 17 -2.7552 -0.0002
-2 2 18 -0.5601 0.0004
-2 2 19 -1.0950 -0.0006
-2 2 20 0.4178 -0.0010
-2 2 21 -0.3021 -0.0006
-2 2 22 0.8179 -0.0000
-2 2 23 -0.2064 0.0016
-2 2 24 0.4613 -0.0013
-2 2 25 -0.2377 0.0002
-2 2 26 0.2003 -0.0005
-2 2 27 0.1070 -0.0013
-2 3 -1 -11.2044 0.0003
-2 3 0 14.7116 -0.0019
-2 3 1 -3.7794 0.0030
-2 3 2 10.0388 -0.0015
-2 3 3 3.6282 0.0046
-2 3 4 1.9302 -0.0014
-2 3 5 7.8460 0.0031
-2 3 6 -2.8081 -0.0011
-2 3 7 7.6224 0.0029
-2 3 8 -3.2345 0.0000
-2 3 9 4.0492 -0.0008
-2 3 10 -1.6810 0.0010
-2 3 11 1.3027 -0.0025
-2 3 12 -0.1290 0.0012
-2 3 13 -0.3648 -0.0003
-2 3 14 0.5230 0.0017
-2 3 15 -1.2238 -0.0012
-2 3 16 0.3588 0.0004
-2 3 17 -0.8518 0.0000
-2 3 18 0.0958 -0.0012
-2 3 19 -0.7891 0.0019
-2 3 20 -0.0725 -0.0007
-2 3 21 -0.9566 0.0004
-2 3 22 -0.1220 -0.0014
-2 3 23 -0.6028 0.0005
-2 3 24 0.1539 -0.0010
-2 3 25 -0.2509 0.0010
-2 3 26 0.1235 0.0010
-2 3 27 -0.0769 -0.0001
-2 4 -1 -7.8204 0.0022
-2 4 0 3.7642 -0.0023
-2 4 1 -5.8785 0.0000
-2 4 2 1.1375 -0.0009
-2 4 3 2.0174 -0.0003
-2 4 4 -2.0311 0.0007
-2 4 5 9.3235 0.0001
-2 4 6 -4.2963 0.0015
-2 4 7 12.3265 -0.0010
-2 4 8 -3.8126 0.0032
-2 4 9 11.4080 -0.0020
-2 4 10 -1.7420 0.0031
-2 4 11 8.7091 -0.0011
-2 4 12 0.2182 0.0001
-2 4 13 6.1045 0.0002
-2 4 14 1.5851 -0.0002
-2 4 15 4.0306 0.0007
-2 4 16 1.5147 -0.0004
-2 4 17 2.3650 0.0015
-2 4 18 0.8783 -0.0017
-2 4 19 1.2670 0.0013
-2 4 20 0.6079 -0.0006
-2 4 21 0.8515 0.0006
-2 4 22 0.3258 0.0001
-2 4 23 0.3950 0.0003
-2 4 24 0.0892 0.0002
-2 4 25 -0.1717 -0.0010
-2 4 26 0.0466 0.0006
-2 5 -1 2.6132 0.0016
-2 5 0 3.5196 0.0003
-2 5 1 -0.0922 -0.0001
-2 5 2 -0.0405 0.0013
-2 5 3 -1.6108 -0.0018
-2 5 4 -5.4453 0.0007
-2 5 5 -1.3506 -0.0013
-2 5 6 -9.5553 0.0018
-2 5 7 -0.3914 -0.0019
-2 5 8 -11.2203 0.0018
-2 5 9 -0.2360 -0.0019
-2 5 10 -10.2702 0.0008
-2 5 11 -0.7048 0.0004
-2 5 12 -8.1099 -0.0005
-2 5 13 -1.1809 0.0008
-2 5 14 -5.7945 -0.0015
-2 5 15 -0.9232 0.0005
-2 5 16 -3.6147 -0.0012
-2 5 17 -0.1709 0.0010
-2 5 18 -2.0306 -0.0004
-2 5 19 0.2800 -0.0000
-2 5 20 -1.3490 0.0004
-2 5 21 0.4250 -0.0003
-2 5 22 -1.0151 0.0009
-2 5 23 0.2705 -0.0002
-2 5 24 -0.3379 0.0010
-2 5 25 0.0244 -0.0012
-2 5 26 0.1619 0.0010
-2 6 -1 -1.5120 0.0002
-2 6 0 -0.0568 0.0003
-2 6 1 -1.6136 -0.0003
-2 6 2 3.1329 0.0015
-2 6 3 -0.2824 0.0008
-2 6 4 4.5116 0.0001
-2 6 5 1.3024 -0.0005
-2 6 6 3.9539 -0.0007
-2 6 7 3.1339 -0.0007
-2 6 8 2.7264 -0.0000
-2 6 9 3.9786 0.0010
-2 6 10 1.7684 -0.0007
-2 6 11 3.4776 0.0005
-2 6 12 1.0523 -0.0005
-2 6 13 2.5819 0.0007
-2 6 14 0.2596 0.0002
-2 6 15 1.6300 0.0010
-2 6 16 -0.4745 -0.0006
-2 6 17 0.9074 -0.0003
-2 6 18 -0.8870 0.0002
-2 6 19 0.6847 -0.0010
-2 6 20 -1.1091 0.0009
-2 6 21 0.7756 -0.0015
-2 6 22 -0.8301 -0.0002
-2 6 23 0.5999 -0.0009
-2 6 24 -0.2048 0.0005
-2 6 25 0.2210 0.0000
-2 6 26 0.0929 0.0006
-2 7 -1 -2.9423 0.0001
-2 7 0 0.9196 -0.0001
-2 7 1 -4.9498 -0.0002
-2 7 2 1.4594 -0.0014
-2 7 3 -5.3322 0.0005
-2 7 4 2.1905 -0.0009
-2 7 5 -4.5593 0.0015
-2 7 6 2.3439 0.0001
-2 7 7 -3.3411 0.0008
-2 7 8 2.1520 -0.0017
-2 7 9 -2.1830 0.0008
-2 7 10 2.4127 -0.0008
-2 7 11 -1.1929 0.0005
-2 7 12 2.4770 0.0006
-2 7 13 -0.2822 -0.0007
-2 7 14 2.0692 -0.0006
-2 7 15 0.2825 -0.0001
-2 7 16 1.4727 0.0001
-2 7 17 0.4429 0.0004
-2 7 18 0.8177 0.0005
-2 7 19 0.7886 -0.0007
-2 7 20 0.2219 0.0005
-2 7 21 0.9554 -0.0001
-2 7 22 -0.1348 0.0009
-2 7 23 0.4085 0.0003
-2 7 24 -0.1842 -0.0005
-2 7 25 -0.0059 -0.0008
-2 8 -1 0.0283 0.0000
-2 8 0 5.8031 -0.0011
-2 8 1 -0.7264 0.0005
-2 8 2 4.8489 -0.0010
-2 8 3 -1.4494 0.0004
-2 8 4 3.2904 -0.0009
-2 8 5 -2.0141 -0.0006
-2 8 6 2.1472 -0.0001
-2 8 7 -2.6483 0.0004
-2 8 8 1.4106 -0.0001
-2 8 9 -3.6220 0.0001
-2 8 10 0.9516 -0.0005
-2 8 11 -4.1087 -0.0017
-2 8 12 0.5948 0.0003
-2 8 13 -3.6590 -0.0001
-2 8 14 0.3578 0.0005
-2 8 15 -2.7698 0.0003
-2 8 16 0.4502 -0.0003
-2 8 17 -1.7853 -0.0003
-2 8 18 0.2536 -0.0002
-2 8 19 -0.9704 0.0009
-2 8 20 -0.3034 0.0002
-2 8 21 -0.3650 0.0000
-2 8 22 -0.2394 -0.0005
-2 8 23 -0.0667 -0.0002
-2 8 24 0.0900 0.0001
-2 8 25 0.1102 0.0007
-2 9 -1 -4.1229 0.0007
-2 9 0 0.2935 -0.0002
-2 9 1 -3.0909 0.0006
-2 9 2 1.0355 0.0003
-2 9 3 -1.5735 0.0002
-2 9 4 0.6485 0.0006
-2 9 5 -0.6492 -0.0008
-2 9 6 0.3809 0.0003
-2 9 7 -0.3269 -0.0008
-2 9 8 0.8890 0.0003
-2 9 9 -0.3751 -0.0002
-2 9 10 1.3725 0.0015
-2 9 11 -0.7439 -0.0004
-2 9 12 1.3762 0.0003
-2 9 13 -0.9530 -0.0005
-2 9 14 1.3547 -0.0007
-2 9 15 -1.0188 -0.0003
-2 9 16 1.1707 0.0006
-2 9 17 -0.9253 0.0001
-2 9 18 0.8048 -0.0007
-2 9 19 -0.3706 0.0001
-2 9 20 0.3803 -0.0010
-2 9 21 -0.0842 0.0004
-2 9 22 -0.0276 0.0004
-2 9 23 -0.2589 0.0010
-2 9 24 -0.1164 -0.0001
-2 10 -1 1.0326 0.0003
-2 10 0 0.2458 0.0004
-2 10 1 -0.6959 -0.0002
-2 10 2 -0.2032 0.0003
-2 10 3 -0.4261 -0.0001
-2 10 4 -0.4528 0.0005
-2 10 5 0.7573 0.0002
-2 10 6 -0.3207 0.0004
-2 10 7 1.4186 0.0003
-2 10 8 0.0078 0.0000
-2 10 9 1.7900 -0.0003
-2 10 10 0.6880 0.0006
-2 10 11 2.0674 0.0002
-2 10 12 1.2732 0.0007
-2 10 13 1.5237 0.0009
-2 10 14 1.2070 0.0005
-2 10 15 0.6514 -0.0007
-2 10 16 0.9056 0.0004
-2 10 17 0.2658 -0.0005
-2 10 18 0.4553 -0.0001
-2 10 19 0.1218 0.0007
-2 10 20 0.0601 -0.0003
-2 10 21 0.3472 -0.0003
-2 10 22 0.1140 -0.0010
-2 10 23 0.5364 -0.0000
-2 10 24 0.1040 -0.0010
-2 11 -1 2.3713 -0.0004
-2 11 0 -0.7784 0.0001
-2 11 1 1.7915 -0.0004
-2 11 2 -0.0779 -0.0000
-2 11 3 1.1899 0.0001
-2 11 4 -0.8860 -0.0004
-2 11 5 0.6294 0.0004
-2 11 6 -1.8215 -0.0003
-2 11 7 0.0743 0.0008
-2 11 8 -2.5401 -0.0002
-2 11 9 -0.4661 0.0003
-2 11 10 -3.1318 -0.0004
-2 11 11 -1.0011 -0.0003
-2 11 12 -2.8250 -0.0006
-2 11 13 -0.9230 0.0001
-2 11 14 -1.7636 0.0005
-2 11 15 -0.4191 -0.0001
-2 11 16 -1.2127 0.0008
-2 11 17 -0.0654 0.0001
-2 11 18 -0.8520 -0.0002
-2 11 19 0.2058 0.0004
-2 11 20 -0.5412 0.0004
-2 11 21 0.2517 0.0003
-2 11 22 -0.8208 0.0001
-2 11 23 0.1711 0.0008
-2 12 -1 1.8699 -0.0004
-2 12 0 -2.1045 0.0001
-2 12 1 0.8500 -0.0003
-2 12 2 -1.2298 -0.0000
-2 12 3 0.9423 -0.0000
-2 12 4 -0.5854 -0.0001
-2 12 5 1.4390 -0.0000
-2 12 6 -0.0220 -0.0004
-2 12 7 1.7336 0.0000
-2 12 8 0.2088 -0.0006
-2 12 9 1.8827 0.0003
-2 12 10 0.2089 -0.0003
-2 12 11 1.6571 0.0002
-2 12 12 0.0918 -0.0005
-2 12 13 0.9234 -0.0003
-2 12 14 -0.2487 -0.0005
-2 12 15 0.6554 -0.0003
-2 12 16 -0.4031 0.0000
-2 12 17 0.7809 0.0005
-2 12 18 -0.3571 -0.0003
-2 12 19 0.3117 0.0002
-2 12 20 -0.3429 -0.0000
-2 12 21 0.2631 0.0001
-2 12 22 -0.3146 0.0006
-2 13 -1 0.6739 0.0001
-2 13 0 -0.6661 0.0004
-2 13 1 0.3192 -0.0000
-2 13 2 -0.5287 0.0003
-2 13 3 0.0241 -0.0002
-2 13 4 -0.7899 0.0001
-2 13 5 -0.1623 -0.0004
-2 13 6 -0.7849 -0.0001
-2 13 7 -0.0866 -0.0000
-2 13 8 -0.4165 -0.0004
-2 13 9 0.4559 0.0003
-2 13 10 0.0521 -0.0002
-2 13 11 0.8080 0.0003
-2 13 12 0.5729 0.0001
-2 13 13 0.7526 0.0002
-2 13 14 0.8608 -0.0000
-2 13 15 0.5132 -0.0004
-2 13 16 0.5170 -0.0003
-2 13 17 0.2034 -0.0005
-2 13 18 0.4847 -0.0002
-2 13 19 0.0375 -0.0002
-2 13 20 0.7675 -0.0003
-2 13 21 0.1015 -0.0010
-2 13 22 0.1746 -0.0010
-2 14 -1 -0.1688 -0.0000
-2 14 0 0.6973 0.0000
-2 14 1 -0.3753 -0.0000
-2 14 2 0.6623 -0.0001
-2 14 3 -0.1646 0.0000
-2 14 4 0.3932 0.0001
-2 14 5 -0.0692 0.0002
-2 14 6 -0.0016 0.0000
-2 14 7 -0.4209 0.0005
-2 14 8 -0.6623 -0.0002
-2 14 9 -0.8713 0.0001
-2 14 10 -1.1889 -0.0001
-2 14 11 -1.0582 -0.0002
-2 14 12 -0.9776 0.0003
-2 14 13 -1.3186 -0.0000
-2 14 14 -0.3716 0.0006
-2 14 15 -1.4670 -0.0005
-2 14 16 0.0910 0.0009
-2 14 17 -1.2319 -0.0009
-2 14 18 0.2983 0.0007
-2 14 19 -1.1790 -0.0003
-2 14 20 0.2471 0.0004
-2 14 21 -0.8917 0.0003
-2 15 -1 -0.6592 -0.0002
-2 15 0 0.7435 -0.0000
-2 15 1 -0.6880 0.0001
-2 15 2 0.8145 0.0000
-2 15 3 -0.4723 0.0002
-2 15 4 0.6634 -0.0001
-2 15 5 0.0753 0.0002
-2 15 6 0.6838 -0.0002
-2 15 7 0.5974 0.0001
-2 15 8 0.8517 0.0000
-2 15 9 0.9669 -0.0001
-2 15 10 0.6667 0.0003
-2 15 11 0.8758 -0.0004
-2 15 12 0.4392 -0.0000
-2 15 13 0.3654 -0.0005
-2 15 14 0.7643 0.0002
-2 15 15 -0.0877 -0.0002
-2 15 16 0.9430 0.0011
-2 15 17 -0.2688 -0.0003
-2 15 18 0.6872 0.0007
-2 15 19 -0.3154 -0.0004
-2 15 20 0.4890 -0.0001
-2 16 -1 -0.3010 -0.0003
-2 16 0 -0.1743 0.0000
-2 16 1 -0.6392 -0.0005
-2 16 2 0.0337 0.0001
-2 16 3 -0.7427 -0.0002
-2 16 4 -0.1049 0.0001
-2 16 5 -0.5258 0.0000
-2 16 6 -0.3225 0.0001
-2 16 7 -0.3231 -0.0001
-2 16 8 -0.3982 0.0003
-2 16 9 -0.0435 -0.0002
-2 16 10 -0.3708 0.0001
-2 16 11 0.4056 0.0001
-2 16 12 -0.2372 0.0001
-2 16 13 0.4332 0.0004
-2 16 14 -0.0657 -0.0006
-2 16 15 0.1299 -0.0000
-2 16 16 0.0329 -0.0016
-2 16 17 0.1246 -0.0001
-2 16 18 0.0934 -0.0006
-2 17 -1 0.8479 0.0001
-2 17 0 0.1552 0.0003
-2 17 1 0.7283 0.0001
-2 17 2 0.4765 0.0002
-2 17 3 0.3887 -0.0004
-2 17 4 0.3853 -0.0002
-2 17 5 0.0422 -0.0002
-2 17 6 -0.0459 -0.0001
-2 17 7 -0.2240 -0.0001
-2 17 8 -0.4059 0.0000
-2 17 9 -0.2449 0.0003
-2 17 10 -0.6773 -0.0002
-2 17 11 -0.1789 0.0003
-2 17 12 -0.7310 -0.0003
-2 17 13 -0.1216 0.0001
-2 17 14 -0.6295 -0.0005
-2 17 15 -0.0894 0.0021
-2 17 16 -0.5886 -0.0005
-2 17 17 -0.0239 0.0026
-2 18 -1 0.0234 0.0006
-2 18 0 -0.6921 -0.0006
-2 18 1 -0.1175 0.0003
-2 18 2 -0.5790 -0.0001
-2 18 3 -0.2479 0.0003
-2 18 4 -0.0853 0.0000
-2 18 5 -0.0613 0.0003
-2 18 6 0.5235 -0.0001
-2 18 7 0.2128 0.0001
-2 18 8 0.5845 -0.0002
-2 18 9 0.4783 0.0003
-2 18 10 0.3797 -0.0004
-2 18 11 0.4754 0.0001
-2 18 12 0.3381 0.0005
-2 18 13 0.2919 0.0002
-2 18 14 0.3117 -0.0002
-2 18 15 0.3767 0.0008
-2 19 -1 0.0288 0.0002
-2 19 0 -0.1600 -0.0006
-2 19 1 0.1003 0.0002
-2 19 2 -0.1308 -0.0001
-2 19 3 0.0905 0.0002
-2 19 4 -0.0330 0.0003
-2 19 5 -0.3513 0.0004
-2 19 6 0.1650 0.0004
-2 19 7 -0.5776 -0.0002
-2 19 8 0.1112 -0.0002
-2 19 9 -0.2683 -0.0001
-2 19 10 -0.1651 -0.0003
-2 19 11 -0.1674 -0.0003
-2 19 12 -0.0305 -0.0000
-2 19 13 -0.2147 -0.0009
-2 20 -1 0.2053 -0.0000
-2 20 0 0.1023 0.0006
-2 20 1 0.2853 0.0001
-2 20 2 0.1328 0.0005
-2 20 3 0.2883 -0.0005
-2 20 4 0.0979 -0.0003
-2 20 5 0.0017 -0.0013
-2 20 6 0.3121 0.0001
-2 20 7 -0.4077 -0.0007
-2 20 8 0.1800 0.0008
-2 20 9 -0.2096 0.0000
-2 20 10 -0.0184 0.0001
-2 20 11 0.0262 -0.0004
-2 21 -1 0.5525 -0.0004
-2 21 0 -0.0464 0.0002
-2 21 1 0.0497 -0.0015
-2 21 2 -0.0199 -0.0003
-2 21 3 -0.0487 -0.0009
-2 21 4 -0.1331 0.0010
-2 21 5 -0.0496 -0.0003
-2 21 6 0.0983 0.0015
-2 21 7 -0.1011 -0.0011
-2 21 8 0.2670 0.0008
-2 22 -1 -0.0705 -0.0009
-2 22 0 -0.5092 0.0009
-2 22 1 -0.3047 0.0004
-1 0 1 5.7188 0.0024
-1 0 7 25.9496 -0.0020
-1 0 9 17.7730 0.0045
-1 0 11 9.1896 -0.0006
-1 0 13 5.3169 -0.0062
-1 0 15 3.4948 -0.0068
-1 0 17 2.6538 -0.0110
-1 0 19 2.1766 -0.0069
-1 0 21 1.0210 -0.0002
-1 0 23 0.7223 0.0010
-1 0 25 0.9194 0.0028
-1 0 27 0.5231 0.0038
-1 1 0 12.2317 0.0027
-1 1 1 14.6821 0.0086
-1 1 2 -9.7776 -0.0086
-1 1 3 12.1917 0.0085
-1 1 4 -21.2234 -0.0148
-1 1 6 -21.6437 0.0008
-1 1 7 7.8556 0.0027
-1 1 8 -16.6718 0.0016
-1 1 9 5.0274 -0.0005
-1 1 10 -8.6573 -0.0001
-1 1 11 2.6838 -0.0039
-1 1 12 -3.9139 0.0047
-1 1 13 1.1551 -0.0031
-1 1 14 -2.5112 0.0011
-1 1 15 0.7327 -0.0010
-1 1 16 -1.8072 0.0007
-1 1 17 1.1457 0.0012
-1 1 18 -1.9486 0.0020
-1 1 19 1.3152 0.0021
-1 1 20 -1.4176 -0.0008
-1 1 21 0.9209 0.0010
-1 1 22 -0.5434 -0.0002
-1 1 23 0.4123 0.0013
-1 1 24 -0.5150 0.0002
-1 1 25 -0.0826 -0.0000
-1 1 26 -0.3676 -0.0015
-1 1 27 -0.2994 -0.0022
-1 2 0 -9.3799 -0.0044
-1 2 2 -5.3291 -0.0039
-1 2 5 7.5327 -0.0001
-1 2 6 -8.2497 0.0009
-1 2 7 6.6693 -0.0060
-1 2 8 -7.2718 -0.0016
-1 2 9 2.3032 -0.0010
-1 2 10 -4.6240 0.0005
-1 2 11 -1.1769 -0.0024
-1 2 12 -2.1896 0.0008
-1 2 13 -1.2435 -0.0002
-1 2 14 -0.9705 -0.0008
-1 2 15 -0.6995 0.0047
-1 2 16 -1.1626 -0.0005
-1 2 17 0.2696 0.0039
-1 2 18 -1.7871 -0.0008
-1 2 19 1.1483 0.0028
-1 2 20 -1.7017 0.0002
-1 2 21 0.6292 0.0004
-1 2 22 -1.0827 0.0009
-1 2 23 0.0220 -0.0019
-1 2 24 -0.2166 0.0000
-1 2 25 -0.1712 -0.0010
-1 2 26 0.4638 0.0014
-1 2 27 -0.2889 -0.0002
-1 3 0 23.4502 0.0032
-1 3 1 -19.2667 -0.0012
-1 3 2 13.1226 0.0001
-1 3 3 -16.4323 -0.0047
-1 3 4 5.5762 0.0016
-1 3 5 -6.8263 -0.0045
-1 3 6 3.0781 0.0059
-1 3 7 0.3295 -0.0009
-1 3 8 3.2551 0.0014
-1 3 9 2.1342 0.0001
-1 3 10 4.4835 -0.0007
-1 3 11 1.1301 0.0006
-1 3 12 3.9581 -0.0003
-1 3 13 0.1162 0.0022
-1 3 14 2.6378 -0.0029
-1 3 15 -0.0356 0.0009
-1 3 16 1.4050 -0.0027
-1 3 17 0.5037 -0.0001
-1 3 18 -0.1441 -0.0014
-1 3 19 1.0129 0.0000
-1 3 20 -0.5829 0.0003
-1 3 21 1.0733 -0.0014
-1 3 22 -0.0501 0.0020
-1 3 23 0.5758 -0.0008
-1 3 24 0.2816 0.0010
-1 3 25 -0.3545 0.0002
-1 3 26 0.2741 -0.0000
-1 3 27 -0.5583 -0.0005
-1 4 0 33.8832 0.0027
-1 4 1 -10.3819 0.0011
-1 4 2 35.8530 0.0049
-1 4 3 -7.8060 -0.0013
-1 4 4 25.7103 0.0024
-1 4 5 -5.9267 -0.0033
-1 4 6 13.0157 0.0004
-1 4 7 -3.8392 0.0002
-1 4 8 5.1089 0.0008
-1 4 9 -2.6923 0.0022
-1 4 10 2.5106 -0.0001
-1 4 11 -2.2905 0.0014
-1 4 12 2.1605 -0.0017
-1 4 13 -1.7584 0.0019
-1 4 14 1.9557 -0.0006
-1 4 15 -1.2406 -0.0000
-1 4 16 1.6007 0.0010
-1 4 17 -0.3366 -0.0018
-1 4 18 1.0097 0.0002
-1 4 19 0.2131 -0.0016
-1 4 20 0.2470 0.0002
-1 4 21 0.0324 -0.0017
-1 4 22 -0.3002 0.0009
-1 4 23 -0.1218 -0.0003
-1 4 24 0.0191 -0.0003
-1 4 25 -0.0201 0.0009
-1 4 26 0.5262 -0.0003
-1 4 27 0.2845 0.0016
-1 5 0 -4.5591 -0.0020
-1 5 1 -29.3711 -0.0020
-1 5 2 -0.8020 0.0000
-1 5 3 -26.5123 0.0006
-1 5 4 1.6296 0.0016
-1 5 5 -18.2490 0.0033
-1 5 6 1.1068 -0.0014
-1 5 7 -10.3530 0.0006
-1 5 8 -0.8474 -0.0019
-1 5 9 -5.5847 0.0001
-1 5 10 -1.5462 0.0002
-1 5 11 -3.9123 0.0014
-1 5 12 -1.1413 -0.0010
-1 5 13 -3.3166 0.0001
-1 5 14 -0.6146 -0.0004
-1 5 15 -2.7974 -0.0011
-1 5 16 -0.4820 0.0021
-1 5 17 -2.2945 -0.0009
-1 5 18 -0.3114 0.0016
-1 5 19 -1.5756 -0.0002
-1 5 20 0.0757 0.0010
-1 5 21 -0.5399 -0.0003
-1 5 22 0.1095 0.0002
-1 5 23 0.1255 -0.0001
-1 5 24 -0.0323 -0.0007
-1 5 25 -0.1055 0.0004
-1 5 26 -0.2911 -0.0008
-1 5 27 -0.1916 -0.0001
-1 6 0 6.2592 -0.0007
-1 6 1 9.2299 -0.0001
-1 6 2 8.5126 -0.0002
-1 6 3 4.4919 -0.0013
-1 6 4 8.1337 -0.0026
-1 6 5 2.2375 0.0009
-1 6 6 6.4619 -0.0009
-1 6 7 2.4077 0.0015
-1 6 8 3.9680 0.0000
-1 6 9 2.8419 -0.0014
-1 6 10 2.5143 -0.0019
-1 6 11 2.4695 -0.0008
-1 6 12 2.3823 -0.0003
-1 6 13 1.7976 0.0010
-1 6 14 2.1622 0.0006
-1 6 15 1.3384 -0.0003
-1 6 16 1.6760 0.0001
-1 6 17 0.7802 -0.0004
-1 6 18 1.2635 0.0007
-1 6 19 0.0573 0.0001
-1 6 20 0.7326 0.0004
-1 6 21 -0.0969 -0.0004
-1 6 22 -0.0481 -0.0001
-1 6 23 -0.0221 0.0001
-1 6 24 -0.2627 -0.0005
-1 6 25 -0.0492 -0.0001
-1 6 26 0.0499 -0.0010
-1 7 0 -8.5601 0.0003
-1 7 1 7.3030 -0.0011
-1 7 2 -5.9133 0.0011
-1 7 3 4.9838 -0.0011
-1 7 4 -4.0589 0.0001
-1 7 5 2.6134 -0.0013
-1 7 6 -2.6267 -0.0006
-1 7 7 1.7057 -0.0016
-1 7 8 -1.5179 0.0006
-1 7 9 1.6757 0.0014
-1 7 10 -0.8166 0.0006
-1 7 11 0.8467 0.0008
-1 7 12 -0.4783 -0.0008
-1 7 13 0.0466 -0.0008
-1 7 14 -0.4257 -0.0005
-1 7 15 0.0130 0.0007
-1 7 16 -0.2864 -0.0003
-1 7 17 0.1860 -0.0004
-1 7 18 0.1481 -0.0009
-1 7 19 0.1816 -0.0010
-1 7 20 0.1750 0.0003
-1 7 21 0.3241 0.0004
-1 7 22 -0.0048 0.0005
-1 7 23 0.4315 0.0006
-1 7 24 0.2631 -0.0004
-1 7 25 -0.0086 0.0013
-1 7 26 0.2790 0.0004
-1 8 0 -8.6225 0.0006
-1 8 1 1.8034 -0.0003
-1 8 2 -7.2394 0.0016
-1 8 3 2.6833 -0.0004
-1 8 4 -5.9815 0.0014
-1 8 5 2.2556 -0.0007
-1 8 6 -5.2887 0.0018
-1 8 7 0.4576 -0.0008
-1 8 8 -4.9702 -0.0003
-1 8 9 -1.1517 0.0001
-1 8 10 -3.8818 -0.0010
-1 8 11 -1.8761 0.0007
-1 8 12 -2.4489 0.0009
-1 8 13 -1.8593 0.0001
-1 8 14 -1.5939 -0.0004
-1 8 15 -1.4212 -0.0002
-1 8 16 -1.2049 -0.0002
-1 8 17 -1.1156 0.0005
-1 8 18 -1.0154 0.0012
-1 8 19 -0.6766 0.0003
-1 8 20 -0.8718 -0.0002
-1 8 21 -0.0866 -0.0006
-1 8 22 -0.7024 -0.0004
-1 8 23 -0.2028 0.0003
-1 8 24 -0.0980 -0.0005
-1 8 25 -0.4534 0.0006
-1 9 0 2.7093 -0.0008
-1 9 1 0.8209 -0.0002
-1 9 2 0.5076 -0.0001
-1 9 3 1.0988 0.0003
-1 9 4 -0.6826 0.0008
-1 9 5 2.7459 -0.0001
-1 9 6 -0.0359 0.0012
-1 9 7 4.1617 -0.0001
-1 9 8 1.4065 0.0002
-1 9 9 4.2108 0.0005
-1 9 10 2.5236 -0.0002
-1 9 11 3.3475 -0.0006
-1 9 12 3.0200 0.0003
-1 9 13 2.3803 0.0001
-1 9 14 2.6183 0.0003
-1 9 15 1.3234 0.0007
-1 9 16 1.8564 0.0001
-1 9 17 0.7444 -0.0007
-1 9 18 1.1807 -0.0004
-1 9 19 0.7568 0.0002
-1 9 20 0.3902 -0.0000
-1 9 21 0.7644 0.0004
-1 9 22 0.1452 0.0004
-1 9 23 0.3579 -0.0006
-1 9 24 0.4098 -0.0002
-1 9 25 -0.3400 0.0000
-1 10 0 4.1804 -0.0001
-1 10 1 -2.2150 0.0003
-1 10 2 4.5061 -0.0004
-1 10 3 -1.1144 -0.0000
-1 10 4 2.3832 -0.0005
-1 10 5 -0.6091 -0.0002
-1 10 6 -0.3635 0.0002
-1 10 7 -0.8380 0.0002
-1 10 8 -1.9363 0.0002
-1 10 9 -1.3541 0.0002
-1 10 10 -2.2563 0.0004
-1 10 11 -1.8600 -0.0003
-1 10 12 -1.9612 -0.0001
-1 10 13 -1.7978 0.0004
-1 10 14 -0.8687 -0.0010
-1 10 15 -1.1794 0.0005
-1 10 16 0.2271 -0.0000
-1 10 17 -0.8169 0.0001
-1 10 18 0.2424 -0.0003
-1 10 19 -0.5146 0.0003
-1 10 20 -0.1045 -0.0005
-1 10 21 -0.2540 -0.0005
-1 10 22 -0.2187 0.0010
-1 10 23 -0.4128 -0.0010
-1 10 24 -0.0069 0.0006
-1 11 0 1.4647 0.0005
-1 11 1 -4.8372 -0.0001
-1 11 2 1.5619 0.0002
-1 11 3 -4.2534 -0.0000
-1 11 4 1.1507 -0.0005
-1 11 5 -2.2314 -0.0002
-1 11 6 0.5941 -0.0008
-1 11 7 -0.3661 -0.0004
-1 11 8 0.3207 -0.0004
-1 11 9 0.5532 0.0000
-1 11 10 0.1361 0.0001
-1 11 11 0.7130 0.0005
-1 11 12 -0.1215 -0.0004
-1 11 13 0.0777 0.0008
-1 11 14 -0.5095 -0.0010
-1 11 15 -0.9946 0.0001
-1 11 16 -0.4185 -0.0001
-1 11 17 -1.1320 -0.0001
-1 11 18 0.0687 0.0001
-1 11 19 -0.6627 0.0003
-1 11 20 0.2767 0.0002
-1 11 21 -0.3791 -0.0009
-1 11 22 0.4196 0.0014
-1 11 23 0.0137 -0.0008
-1 11 24 0.4510 0.0014
-1 12 0 1.2150 0.0000
-1 12 1 -0.5820 -0.0002
-1 12 2 2.1021 0.0001
-1 12 3 -0.9519 0.0002
-1 12 4 1.6907 -0.0001
-1 12 5 -0.5825 0.0003
-1 12 6 0.7505 0.0001
-1 12 7 -0.2617 -0.0001
-1 12 8 0.1244 -0.0000
-1 12 9 0.2454 -0.0004
-1 12 10 0.1272 -0.0005
-1 12 11 0.9941 -0.0004
-1 12 12 0.5439 -0.0004
-1 12 13 1.4987 -0.0001
-1 12 14 1.1408 0.0004
-1 12 15 1.3224 -0.0002
-1 12 16 1.1325 0.0006
-1 12 17 0.5399 -0.0003
-1 12 18 0.5642 0.0000
-1 12 19 -0.0627 0.0003
-1 12 20 0.4908 0.0005
-1 12 21 -0.2952 -0.0002
-1 12 22 0.2686 0.0004
-1 12 23 -0.3365 -0.0012
-1 13 0 -0.7515 -0.0006
-1 13 1 0.6602 -0.0001
-1 13 2 -0.0787 -0.0003
-1 13 3 0.0514 0.0003
-1 13 4 0.1475 0.0001
-1 13 5 0.0749 0.0002
-1 13 6 0.2844 0.0006
-1 13 7 0.1510 -0.0005
-1 13 8 0.1884 0.0006
-1 13 9 -0.0574 -0.0004
-1 13 10 -0.4958 0.0005
-1 13 11 -0.4380 -0.0003
-1 13 12 -1.0541 0.0007
-1 13 13 -0.6675 -0.0005
-1 13 14 -0.9600 0.0005
-1 13 15 -0.5211 -0.0005
-1 13 16 -0.3998 -0.0000
-1 13 17 0.0637 0.0002
-1 13 18 0.0720 -0.0007
-1 13 19 0.1182 0.0005
-1 13 20 0.2580 -0.0013
-1 13 21 -0.2502 0.0004
-1 13 22 0.2370 -0.0006
-1 14 0 -1.5317 0.0002
-1 14 1 1.0375 0.0001
-1 14 2 -0.7449 -0.0001
-1 14 3 0.6687 -0.0000
-1 14 4 -0.5505 -0.0004
-1 14 5 0.2315 -0.0003
-1 14 6 -0.4378 0.0003
-1 14 7 -0.1428 -0.0002
-1 14 8 -0.2962 0.0007
-1 14 9 0.0003 0.0001
-1 14 10 -0.1560 0.0005
-1 14 11 0.2576 -0.0001
-1 14 12 -0.1343 0.0003
-1 14 13 0.0672 -0.0001
-1 14 14 -0.1636 -0.0002
-1 14 15 -0.3559 0.0003
-1 14 16 -0.3401 -0.0007
-1 14 17 -0.5609 0.0003
-1 14 18 -0.4295 -0.0010
-1 14 19 -0.4970 0.0007
-1 14 20 0.0197 -0.0013
-1 14 21 -0.3602 0.0013
-1 15 0 -0.8714 0.0006
-1 15 1 0.0315 0.0000
-1 15 2 -0.8909 0.0001
-1 15 3 0.0733 0.0002
-1 15 4 -0.5802 -0.0002
-1 15 5 0.3171 0.0002
-1 15 6 -0.1631 -0.0004
-1 15 7 0.5368 -0.0001
-1 15 8 0.0543 -0.0004
-1 15 9 0.7352 -0.0001
-1 15 10 0.0532 -0.0003
-1 15 11 0.8277 0.0001
-1 15 12 0.2266 -0.0003
-1 15 13 0.6841 0.0004
-1 15 14 0.5635 -0.0005
-1 15 15 0.3543 0.0006
-1 15 16 0.7839 0.0000
-1 15 17 0.1683 0.0003
-1 15 18 0.6705 0.0008
-1 15 19 -0.0609 0.0006
-1 15 20 0.4091 0.0003
-1 16 0 0.9996 -0.0003
-1 16 1 0.2852 -0.0000
-1 16 2 0.8825 -0.0001
-1 16 3 0.1742 0.0002
-1 16 4 0.3358 0.0000
-1 16 5 -0.0336 0.0003
-1 16 6 -0.4038 -0.0001
-1 16 7 -0.2626 0.0003
-1 16 8 -1.0113 -0.0000
-1 16 9 -0.2507 -0.0000
-1 16 10 -1.1546 0.0000
-1 16 11 -0.1107 0.0002
-1 16 12 -0.8467 -0.0001
-1 16 13 -0.0675 0.0002
-1 16 14 -0.3716 -0.0001
-1 16 15 -0.2349 0.0001
-1 16 16 -0.0684 0.0006
-1 16 17 -0.3946 -0.0002
-1 16 18 0.1029 0.0011
-1 16 19 -0.2491 -0.0005
-1 17 0 0.2280 -0.0004
-1 17 1 -1.0153 0.0001
-1 17 2 0.3960 -0.0002
-1 17 3 -0.8249 -0.0003
-1 17 4 0.5283 0.0004
-1 17 5 -0.2206 -0.0000
-1 17 6 0.6587 0.0004
-1 17 7 0.5774 0.0000
-1 17 8 0.5724 0.0004
-1 17 9 0.8969 -0.0002
-1 17 10 0.1442 0.0001
-1 17 11 0.5623 -0.0001
-1 17 12 -0.2309 0.0001
-1 17 13 0.0844 0.0000
-1 17 14 -0.2966 0.0004
-1 17 15 0.0244 -0.0003
-1 17 16 -0.0254 -0.0006
-1 17 17 0.1100 -0.0010
-1 17 18 0.1192 -0.0013
-1 18 0 0.0871 0.0001
-1 18 1 -0.3895 0.0002
-1 18 2 0.2211 0.0005
-1 18 3 -0.6491 -0.0005
-1 18 4 0.4037 0.0002
-1 18 5 -0.7671 -0.0006
-1 18 6 0.1993 -0.0004
-1 18 7 -0.7546 -0.0006
-1 18 8 -0.0805 -0.0004
-1 18 9 -0.2850 -0.0003
-1 18 10 -0.0436 -0.0002
-1 18 11 0.1367 0.0001
-1 18 12 0.3175 -0.0000
-1 18 13 0.1784 -0.0007
-1 18 14 0.3721 -0.0001
-1 18 15 0.0347 -0.0001
-1 18 16 -0.0535 -0.0003
-1 19 0 -0.1073 0.0002
-1 19 1 0.5288 -0.0005
-1 19 2 0.1862 0.0002
-1 19 3 0.1780 -0.0004
-1 19 4 0.3476 -0.0001
-1 19 5 -0.2420 -0.0000
-1 19 6 0.5612 -0.0002
-1 19 7 -0.4569 0.0003
-1 19 8 0.4351 0.0002
-1 19 9 -0.3411 0.0005
-1 19 10 0.0444 -0.0003
-1 19 11 -0.2495 -0.0002
-1 19 12 0.1075 -0.0003
-1 19 13 -0.4415 -0.0007
-1 19 14 0.2304 0.0003
-1 20 0 -0.3375 0.0002
-1 20 1 0.3586 -0.0004
-1 20 2 -0.3628 -0.0000
-1 20 3 0.2436 0.0003
-1 20 4 -0.2064 0.0000
-1 20 5 -0.0456 0.0010
-1 20 6 0.1289 0.0007
-1 20 7 -0.4691 0.0005
-1 20 8 0.2750 0.0004
-1 20 9 -0.3331 0.0003
-1 20 10 -0.0660 0.0004
-1 20 11 -0.2084 0.0011
-1 20 12 -0.1088 0.0014
-1 21 0 -0.3293 0.0001
-1 21 1 0.0308 0.0003
-1 21 2 -0.3391 -0.0002
-1 21 3 0.1727 0.0011
-1 21 4 -0.1991 -0.0007
-1 21 5 0.2888 -0.0002
-1 21 6 0.3229 -0.0007
-1 21 7 0.1070 -0.0012
-1 21 8 0.5785 -0.0004
-1 21 9 0.1418 -0.0007
-1 22 0 0.0059 -0.0000
-1 22 1 0.0089 0.0006
-1 22 2 0.0688 -0.0015
-1 22 3 -0.0858 0.0005
-1 22 4 -0.1256 -0.0015
-1 22 5 -0.2610 0.0003
0 0 8 2.4421 0.0155
0 0 10 3.2185 0.0015
0 0 12 4.8252 -0.0056
0 0 14 3.0738 -0.0042
0 0 16 0.7427 -0.0039
0 0 18 -0.9515 -0.0017
0 0 20 -1.5846 -0.0008
0 0 22 -0.7994 0.0014
0 0 24 -0.1902 0.0029
0 0 26 0.1491 0.0003
0 1 2 9.6375 -0.0002
0 1 4 13.0744 0.0036
0 1 5 -2.8161 -0.0008
0 1 6 10.1503 0.0044
0 1 7 0.4361 -0.0077
0 1 8 5.1260 -0.0006
0 1 9 -0.9096 -0.0034
0 1 10 1.8441 -0.0014
0 1 11 -4.2371 0.0047
0 1 12 0.7451 -0.0021
0 1 13 -4.4567 0.0022
0 1 14 0.2348 -0.0059
0 1 15 -2.1331 0.0015
0 1 16 -0.3159 -0.0026
0 1 17 -0.0503 0.0006
0 1 18 -0.4857 0.0022
0 1 19 1.4505 -0.0003
0 1 20 -0.2081 0.0018
0 1 21 1.3182 -0.0001
0 1 22 -0.1771 0.0020
0 1 23 0.4345 -0.0010
0 1 24 -0.4680 0.0014
0 1 25 0.0155 -0.0002
0 1 26 -0.3534 -0.0006
0 1 27 -0.3501 0.0013
0 2 0 -0.4477 0.0110
0 2 2 -7.4621 0.0130
0 2 3 -19.5877 0.0005
0 2 4 -15.3468 -0.0010
0 2 5 -18.8265 -0.0014
0 2 6 -12.7662 -0.0015
0 2 7 -11.6257 0.0008
0 2 8 -5.8010 -0.0000
0 2 9 -5.3283 0.0019
0 2 10 0.9079 -0.0046
0 2 11 -2.6521 -0.0017
0 2 12 4.3231 -0.0008
0 2 13 -1.7590 0.0002
0 2 14 3.4795 0.0016
0 2 15 -0.9753 0.0025
0 2 16 1.4456 0.0006
0 2 17 -0.3905 -0.0002
0 2 18 -0.6406 0.0016
0 2 19 -0.2608 0.0002
0 2 20 -1.6405 0.0009
0 2 21 -0.2016 0.0009
0 2 22 -0.9948 -0.0003
0 2 23 0.2568 -0.0004
0 2 24 -0.3253 -0.0009
0 2 25 0.3925 -0.0000
0 2 26 0.0451 -0.0008
0 2 27 0.0095 0.0004
0 3 1 25.6327 -0.0005
0 3 2 15.3602 -0.0002
0 3 3 28.5970 0.0035
0 3 4 19.0988 -0.0005
0 3 5 23.9086 0.0030
0 3 6 13.3028 -0.0003
0 3 7 13.8722 0.0011
0 3 8 6.5319 -0.0012
0 3 9 4.9914 0.0042
0 3 10 3.3639 0.0008
0 3 11 -0.9005 0.0013
0 3 12 2.7648 0.0025
0 3 13 -2.6486 -0.0026
0 3 14 2.5234 0.0007
0 3 15 -1.9327 -0.0012
0 3 16 2.2464 0.0006
0 3 17 -0.3868 -0.0012
0 3 18 1.7823 -0.0000
0 3 19 1.1888 -0.0011
0 3 20 1.0535 -0.0015
0 3 21 1.3527 0.0004
0 3 22 0.2494 -0.0006
0 3 23 0.7347 0.0016
0 3 24 -0.1480 -0.0003
0 3 25 0.3476 0.0013
0 3 26 0.1833 -0.0002
0 3 27 0.1184 -0.0000
0 4 0 -21.3284 -0.0030
0 4 1 -5.8982 0.0000
0 4 2 -21.6536 -0.0045
0 4 3 -11.8097 0.0008
0 4 4 -19.0430 -0.0012
0 4 5 -8.6144 0.0012
0 4 6 -12.9253 0.0015
0 4 7 -2.9527 0.0004
0 4 8 -7.5194 -0.0015
0 4 9 -0.1176 -0.0001
0 4 10 -3.1965 -0.0012
0 4 11 -0.4705 -0.0004
0 4 12 -0.2893 0.0019
0 4 13 -1.7905 -0.0010
0 4 14 0.6901 0.0009
0 4 15 -2.8330 -0.0017
0 4 16 0.5723 0.0007
0 4 17 -3.1090 -0.0012
0 4 18 -0.2899 0.0006
0 4 19 -2.2339 0.0001
0 4 20 -0.8464 -0.0010
0 4 21 -0.9127 0.0001
0 4 22 -0.6465 -0.0014
0 4 23 -0.0067 0.0004
0 4 24 -0.3061 -0.0013
0 4 25 -0.0550 0.0012
0 4 26 -0.1545 0.0000
0 4 27 -0.3150 0.0003
0 5 1 1.7097 0.0008
0 5 2 4.5522 -0.0003
0 5 3 1.7471 0.0001
0 5 4 3.5292 -0.0013
0 5 5 1.5448 -0.0015
0 5 6 -0.5629 -0.0017
0 5 7 2.4665 0.0003
0 5 8 -3.6224 0.0003
0 5 9 3.0912 0.0007
0 5 10 -3.8058 -0.0004
0 5 11 1.9961 -0.0013
0 5 12 -1.5706 -0.0009
0 5 13 0.6676 -0.0004
0 5 14 1.0324 0.0007
0 5 15 -0.1074 -0.0004
0 5 16 2.6327 0.0009
0 5 17 -0.2372 -0.0012
0 5 18 2.6869 0.0002
0 5 19 0.0206 0.0009
0 5 20 1.7034 0.0001
0 5 21 0.1554 0.0014
0 5 22 0.4865 -0.0004
0 5 23 0.0361 0.0004
0 5 24 -0.2366 -0.0009
0 5 25 -0.2249 -0.0001
0 5 26 -0.0756 -0.0007
0 5 27 -0.0935 -0.0010
0 6 0 11.8945 0.0022
0 6 1 -1.7491 0.0003
0 6 2 10.8289 0.0013
0 6 3 -3.0756 -0.0005
0 6 4 8.0245 -0.0001
0 6 5 -1.3441 0.0016
0 6 6 4.0179 -0.0015
0 6 7 1.6678 0.0003
0 6 8 0.5139 -0.0012
0 6 9 4.1557 -0.0009
0 6 10 -0.6256 0.0008
0 6 11 3.9342 0.0004
0 6 12 -0.2280 0.0005
0 6 13 1.5874 -0.0004
0 6 14 0.3327 -0.0001
0 6 15 -0.5546 -0.0003
0 6 16 0.6193 0.0013
0 6 17 -1.4800 0.0006
0 6 18 0.5311 0.0002
0 6 19 -1.5160 0.0004
0 6 20 0.1976 -0.0012
0 6 21 -0.9971 0.0009
0 6 22 -0.0869 -0.0001
0 6 23 0.0765 0.0006
0 6 24 0.1558 0.0000
0 6 25 0.5897 -0.0008
0 6 26 0.3562 -0.0000
0 7 1 -9.1758 -0.0017
0 7 2 4.5071 0.0007
0 7 3 -6.6783 -0.0002
0 7 4 5.9891 -0.0003
0 7 5 -3.5719 0.0012
0 7 6 4.4408 -0.0009
0 7 7 -1.5682 0.0007
0 7 8 0.8240 0.0012
0 7 9 -1.0202 -0.0005
0 7 10 -2.0495 0.0006
0 7 11 -1.1282 -0.0007
0 7 12 -2.2087 0.0008
0 7 13 -1.2560 -0.0000
0 7 14 -1.0879 0.0010
0 7 15 -1.2071 -0.0003
0 7 16 -0.2028 -0.0007
0 7 17 -0.9114 -0.0004
0 7 18 0.2978 -0.0005
0 7 19 -0.4478 0.0007
0 7 20 0.6015 -0.0007
0 7 21 0.1517 0.0004
0 7 22 0.1570 -0.0009
0 7 23 0.2715 0.0003
0 7 24 -0.6583 0.0009
0 7 25 -0.1441 0.0015
0 7 26 -0.5701 0.0018
0 8 0 -1.2748 -0.0001
0 8 1 -2.9758 -0.0005
0 8 2 -1.9597 0.0002
0 8 3 -6.9263 -0.0001
0 8 4 -2.8457 -0.0001
0 8 5 -7.2764 0.0012
0 8 6 -2.1597 0.0004
0 8 7 -4.7511 -0.0002
0 8 8 -0.3062 0.0003
0 8 9 -1.2738 -0.0001
0 8 10 0.9888 -0.0002
0 8 11 0.6779 0.0003
0 8 12 1.4158 -0.0001
0 8 13 0.9755 -0.0010
0 8 14 1.3593 -0.0002
0 8 15 0.5716 0.0002
0 8 16 0.8992 -0.0001
0 8 17 0.0944 0.0004
0 8 18 0.4467 0.0001
0 8 19 -0.1279 -0.0002
0 8 20 0.0032 -0.0002
0 8 21 -0.0463 0.0005
0 8 22 -0.3409 -0.0002
0 8 23 0.4211 0.0000
0 8 24 -0.0703 -0.0012
0 8 25 0.4745 -0.0003
0 8 26 0.1670 -0.0020
0 9 1 8.2590 0.0005
0 9 2 3.4765 0.0008
0 9 3 7.7052 0.0002
0 9 4 4.4816 -0.0009
0 9 5 6.0841 0.0001
0 9 6 3.3426 -0.0005
0 9 7 3.3775 0.0003
0 9 8 1.3453 -0.0003
0 9 9 1.0514 0.0012
0 9 10 0.0137 -0.0013
0 9 11 -0.1361 0.0007
0 9 12 -0.3053 0.0002
0 9 13 -0.5612 0.0002
0 9 14 0.0089 0.0004
0 9 15 -0.2471 0.0003
0 9 16 0.7271 -0.0003
0 9 17 0.1746 -0.0008
0 9 18 0.8127 0.0006
0 9 19 0.2178 -0.0008
0 9 20 0.2503 0.0004
0 9 21 0.2961 -0.0001
0 9 22 -0.1557 0.0001
0 9 23 0.1531 -0.0000
0 9 24 -0.1308 -0.0007
0 9 25 -0.1914 0.0010
0 10 0 -6.2764 0.0001
0 10 1 -0.4672 -0.0007
0 10 2 -5.8658 0.0002
0 10 3 -0.6476 0.0002
0 10 4 -5.1258 -0.0003
0 10 5 0.1232 0.0006
0 10 6 -4.0909 -0.0006
0 10 7 1.0799 0.0004
0 10 8 -2.6280 -0.0008
0 10 9 1.4110 0.0010
0 10 10 -1.3736 -0.0003
0 10 11 0.8660 0.0001
0 10 12 -0.6008 0.0004
0 10 13 0.1020 -0.0009
0 10 14 -0.5674 -0.0001
0 10 15 -0.9538 -0.0002
0 10 16 -0.9016 0.0006
0 10 17 -1.5933 -0.0005
0 10 18 -0.7512 0.0012
0 10 19 -0.9414 -0.0004
0 10 20 -0.4854 0.0001
0 10 21 -0.2064 -0.0002
0 10 22 -0.3279 0.0002
0 10 23 -0.1897 0.0002
0 10 24 0.0032 0.0002
0 11 1 -0.5483 -0.0007
0 11 2 -0.2610 -0.0002
0 11 3 -0.1792 -0.0004
0 11 4 -1.0261 -0.0001
0 11 5 0.9587 -0.0000
0 11 6 -1.9466 -0.0002
0 11 7 1.6289 -0.0003
0 11 8 -2.5737 -0.0004
0 11 9 1.3576 -0.0007
0 11 10 -2.2156 0.0001
0 11 11 0.9129 -0.0009
0 11 12 -1.2586 0.0008
0 11 13 0.8306 -0.0002
0 11 14 -0.2059 0.0003
0 11 15 0.9965 0.0001
0 11 16 0.9244 0.0003
0 11 17 0.7606 -0.0004
0 11 18 1.0894 0.0001
0 11 19 0.3923 0.0002
0 11 20 0.5357 -0.0005
0 11 21 0.3053 0.0003
0 11 22 0.4392 -0.0002
0 11 23 0.1364 -0.0006
0 11 24 0.5716 -0.0008
0 12 0 4.5710 -0.0001
0 12 1 -0.4480 0.0003
0 12 2 4.2037 0.0000
0 12 3 -0.6723 -0.0003
0 12 4 2.7091 0.0002
0 12 5 0.0951 -0.0003
0 12 6 0.9202 0.0004
0 12 7 1.3909 -0.0003
0 12 8 0.2080 0.0005
0 12 9 2.2946 -0.0004
0 12 10 0.0578 0.0002
0 12 11 2.1191 -0.0003
0 12 12 -0.2552 -0.0002
0 12 13 1.4938 0.0001
0 12 14 -0.5490 -0.0004
0 12 15 0.6037 0.0000
0 12 16 -0.3218 -0.0003
0 12 17 -0.1852 -0.0000
0 12 18 0.0652 -0.0003
0 12 19 -0.3274 0.0005
0 12 20 0.0187 -0.0002
0 12 21 -0.4624 0.0003
0 12 22 -0.0152 0.0006
0 12 23 -0.6040 0.0001
0 13 1 -3.1020 0.0006
0 13 2 1.7618 0.0003
0 13 3 -2.8757 0.0001
0 13 4 1.9301 -0.0000
0 13 5 -2.1093 -0.0001
0 13 6 0.8375 0.0000
0 13 7 -1.5963 -0.0001
0 13 8 -0.6672 0.0004
0 13 9 -1.3241 0.0005
0 13 10 -1.5206 -0.0002
0 13 11 -0.6997 0.0009
0 13 12 -1.5600 -0.0007
0 13 13 0.0126 0.0005
0 13 14 -1.2882 -0.0002
0 13 15 0.1669 0.0003
0 13 16 -0.7870 0.0001
0 13 17 -0.1348 0.0001
0 13 18 -0.4221 -0.0002
0 13 19 -0.0970 -0.0003
0 13 20 -0.0386 0.0002
0 13 21 0.0307 -0.0006
0 13 22 0.3899 0.0005
0 14 0 -0.5905 -0.0001
0 14 1 -0.9372 -0.0003
0 14 2 -0.1113 0.0000
0 14 3 -1.8969 0.0003
0 14 4 0.7218 -0.0000
0 14 5 -1.5684 0.0006
0 14 6 1.4190 -0.0001
0 14 7 -0.6555 0.0002
0 14 8 1.7334 -0.0001
0 14 9 0.2621 0.0005
0 14 10 1.2701 -0.0002
0 14 11 0.6231 0.0010
0 14 12 0.3737 -0.0000
0 14 13 0.6434 0.0002
0 14 14 -0.2742 -0.0000
0 14 15 0.6556 -0.0003
0 14 16 -0.2904 -0.0002
0 14 17 0.7664 0.0001
0 14 18 -0.1880 0.0003
0 14 19 0.7018 -0.0002
0 14 20 -0.2655 0.0003
0 14 21 0.1357 -0.0006
0 15 1 2.3791 -0.0004
0 15 2 0.6977 0.0000
0 15 3 1.3624 0.0000
0 15 4 0.7555 -0.0001
0 15 5 0.0329 0.0003
0 15 6 0.4980 0.0000
0 15 7 -1.0093 0.0001
0 15 8 0.1487 0.0000
0 15 9 -1.1241 -0.0003
0 15 10 0.0157 -0.0004
0 15 11 -0.5037 -0.0006
0 15 12 0.2230 -0.0000
0 15 13 0.1942 -0.0002
0 15 14 0.2858 0.0005
0 15 15 0.5011 0.0003
0 15 16 -0.1348 0.0001
0 15 17 0.3261 0.0001
0 15 18 -0.6787 0.0001
0 15 19 0.2215 0.0000
0 15 20 -0.5452 0.0004
0 16 0 -1.8603 0.0004
0 16 1 -0.0709 0.0000
0 16 2 -1.5844 -0.0000
0 16 3 -0.1316 -0.0001
0 16 4 -0.9431 -0.0002
0 16 5 -0.0673 -0.0005
0 16 6 -0.0787 -0.0001
0 16 7 0.0968 -0.0007
0 16 8 0.4690 -0.0001
0 16 9 0.1180 -0.0006
0 16 10 0.3015 0.0003
0 16 11 -0.2873 -0.0004
0 16 12 -0.0512 0.0002
0 16 13 -0.7521 -0.0003
0 16 14 -0.2881 -0.0001
0 16 15 -0.6305 0.0000
0 16 16 -0.2011 0.0002
0 16 17 0.0452 -0.0001
0 16 18 0.0508 0.0005
0 16 19 0.4266 -0.0004
0 17 1 0.2180 0.0001
0 17 2 0.0920 -0.0003
0 17 3 0.2493 -0.0001
0 17 4 0.2013 -0.0000
0 17 5 0.2354 -0.0004
0 17 6 0.0045 0.0000
0 17 7 -0.0404 -0.0000
0 17 8 -0.3082 0.0001
0 17 9 -0.0385 0.0002
0 17 10 -0.2120 0.0003
0 17 11 0.1459 0.0001
0 17 12 0.2598 0.0000
0 17 13 0.1256 0.0001
0 17 14 0.5475 -0.0004
0 17 15 0.1048 -0.0006
0 17 16 0.2807 -0.0002
0 17 17 -0.0233 -0.0011
0 17 18 -0.1008 0.0002
0 18 0 0.5358 0.0000
0 18 1 -0.0678 0.0001
0 18 2 0.5836 0.0000
0 18 3 -0.3248 0.0003
0 18 4 0.4336 0.0003
0 18 5 -0.3692 0.0006
0 18 6 0.3064 -0.0000
0 18 7 0.0520 0.0010
0 18 8 0.2222 -0.0004
0 18 9 0.4334 0.0007
0 18 10 -0.1528 -0.0002
0 18 11 0.4593 0.0000
0 18 12 -0.2094 -0.0003
0 18 13 0.1872 -0.0001
0 18 14 -0.0919 -0.0001
0 18 15 0.0007 0.0002
0 18 16 -0.1716 0.0004
0 19 1 -0.3427 -0.0004
0 19 2 0.2176 0.0001
0 19 3 -0.5825 -0.0001
0 19 4 0.5010 -0.0002
0 19 5 -0.5770 0.0006
0 19 6 0.3851 -0.0007
0 19 7 -0.6151 0.0008
0 19 8 -0.0278 -0.0008
0 19 9 -0.2592 0.0001
0 19 10 -0.4678 0.0001
0 19 11 0.2160 0.0001
0 19 12 -0.6329 0.0011
0 19 13 0.1284 0.0008
0 19 14 -0.3727 0.0009
0 20 0 -0.0353 0.0004
0 20 1 -0.1071 -0.0003
0 20 2 0.1681 0.0001
0 20 3 -0.3889 -0.0002
0 20 4 0.2956 -0.0004
0 20 5 -0.5267 -0.0001
0 20 6 0.4618 -0.0005
0 20 7 -0.4472 -0.0005
0 20 8 0.5745 0.0004
0 20 9 -0.1996 -0.0008
0 20 10 0.0365 0.0008
0 20 11 0.2314 -0.0016
0 20 12 -0.2157 -0.0003
0 21 1 0.0772 0.0006
0 21 2 0.1754 0.0007
0 21 3 0.0725 0.0005
0 21 4 0.2850 0.0005
0 21 5 0.1239 -0.0003
0 21 6 0.3359 0.0014
0 21 7 -0.2420 -0.0015
0 21 8 0.5100 0.0021
0 21 9 -0.2316 -0.0019
0 22 0 -0.2004 -0.0014
0 22 1 -0.0064 -0.0008
0 22 2 -0.2103 -0.0013
0 22 3 -0.0072 -0.0010
0 22 4 -0.3979 -0.0001
0 22 5 0.0434 -0.0014
1 0 1 -15.4896 -0.0058
1 0 3 -15.8358 -0.0130
1 0 5 -3.2624 0.0046
1 0 7 3.3351 0.0116
1 0 9 1.9253 0.0102
1 0 11 -3.0642 0.0151
1 0 13 -6.5711 0.0087
1 0 15 -6.6483 -0.0015
1 0 17 -5.1042 -0.0033
1 0 19 -2.7700 -0.0013
1 0 21 -1.1934 -0.0008
1 0 23 -0.8673 -0.0016
1 0 25 -0.4863 0.0004
1 0 27 -0.2459 0.0011
1 1 1 -17.8257 -0.0058
1 1 2 22.2663 0.0082
1 1 3 -17.6075 -0.0005
1 1 4 12.3220 0.0031
1 1 5 -11.3353 0.0038
1 1 6 1.0762 -0.0074
1 1 7 -2.1722 0.0016
1 1 8 -1.9708 -0.0027
1 1 9 4.1870 0.0011
1 1 10 0.2858 -0.0029
1 1 11 5.0803 -0.0006
1 1 12 3.8921 -0.0041
1 1 13 2.7949 -0.0015
1 1 14 5.1711 0.0006
1 1 15 0.6622 0.0004
1 1 16 4.4334 0.0021
1 1 17 -0.4877 -0.0019
1 1 18 2.7847 0.0011
1 1 19 -0.9962 -0.0020
1 1 20 1.0468 0.0001
1 1 21 -0.8337 0.0017
1 1 22 0.5678 0.0007
1 1 23 0.1083 0.0007
1 1 24 0.4592 0.0009
1 1 25 1.0200 -0.0009
1 1 26 0.1434 -0.0001
1 1 27 0.8928 -0.0002
1 2 1 -27.5673 0.0027
1 2 2 15.5066 0.0052
1 2 4 15.1194 0.0006
1 2 5 -10.6205 0.0032
1 2 6 6.8468 -0.0005
1 2 7 -3.1438 0.0007
1 2 8 -2.4895 0.0001
1 2 9 -0.6313 -0.0041
1 2 10 -6.4080 -0.0012
1 2 11 -0.9210 -0.0036
1 2 12 -4.6805 -0.0003
1 2 13 -1.7748 -0.0031
1 2 14 -1.6121 -0.0009
1 2 15 -1.6301 -0.0005
1 2 16 0.3123 -0.0004
1 2 17 -0.9934 0.0008
1 2 18 1.2150 0.0019
1 2 19 -0.0216 0.0004
1 2 20 1.3519 0.0001
1 2 21 0.2705 0.0006
1 2 22 0.6521 -0.0009
1 2 23 -0.0746 -0.0001
1 2 24 -0.6031 0.0008
1 2 25 -0.0070 -0.0004
1 2 26 -1.0195 0.0007
1 2 27 0.0532 -0.0008
1 3 1 11.0429 0.0008
1 3 2 24.4880 -0.0012
1 3 3 0.6639 0.0002
1 3 4 15.7928 -0.0009
1 3 5 -2.5309 0.0006
1 3 6 8.3801 -0.0003
1 3 7 0.2627 -0.0005
1 3 8 4.1335 0.0023
1 3 9 3.1799 0.0010
1 3 10 1.4437 0.0026
1 3 11 2.9988 0.0015
1 3 12 0.5311 0.0030
1 3 13 1.0486 0.0003
1 3 14 0.0152 0.0001
1 3 15 -0.4485 0.0006
1 3 16 -0.4132 -0.0026
1 3 17 -1.1215 -0.0003
1 3 18 -0.7800 -0.0012
1 3 19 -1.0226 -0.0009
1 3 20 -0.9146 -0.0007
1 3 21 -0.5350 -0.0002
1 3 22 -0.3678 -0.0006
1 3 23 0.1242 -0.0003
1 3 24 0.0390 0.0004
1 3 25 0.5535 -0.0004
1 3 26 0.0551 0.0010
1 3 27 0.1079 -0.0008
1 4 1 -11.0456 0.0005
1 4 2 -21.0676 -0.0028
1 4 3 -7.3606 0.0006
1 4 4 -8.5490 -0.0011
1 4 5 -4.1657 -0.0002
1 4 6 -2.1858 0.0010
1 4 7 -3.0186 -0.0013
1 4 8 -0.3665 0.0008
1 4 9 -1.7541 0.0004
1 4 10 -0.0449 -0.0001
1 4 11 -1.1335 0.0005
1 4 12 0.4615 0.0007
1 4 13 -0.8006 0.0001
1 4 14 0.9681 0.0007
1 4 15 -0.1524 0.0017
1 4 16 1.2221 -0.0006
1 4 17 0.2879 0.0009
1 4 18 0.8333 -0.0006
1 4 19 0.6421 0.0001
1 4 20 -0.0482 0.0001
1 4 21 0.5846 0.0002
1 4 22 -0.5287 0.0001
1 4 23 0.0810 -0.0006
1 4 24 -0.6440 -0.0003
1 4 25 -0.3445 -0.0009
1 4 26 -0.2456 0.0006
1 4 27 -0.3509 -0.0011
1 5 1 22.6935 0.0009
1 5 2 -8.1558 -0.0004
1 5 3 11.4369 0.0002
1 5 4 -9.0520 -0.0013
1 5 5 2.9887 -0.0019
1 5 6 -6.6604 0.0007
1 5 7 -0.7680 -0.0015
1 5 8 -3.8323 0.0006
1 5 9 -1.1474 -0.0015
1 5 10 -1.2315 -0.0010
1 5 11 -0.5860 -0.0017
1 5 12 0.8143 -0.0004
1 5 13 -0.4940 -0.0012
1 5 14 1.2649 -0.0003
1 5 15 -0.7529 0.0003
1 5 16 1.0383 -0.0002
1 5 17 -0.7593 0.0017
1 5 18 0.6600 0.0001
1 5 19 -0.0234 0.0012
1 5 20 0.0648 -0.0002
1 5 21 0.5622 0.0003
1 5 22 -0.1402 0.0007
1 5 23 0.6749 0.0002
1 5 24 0.3222 0.0010
1 5 25 0.5631 -0.0010
1 5 26 0.7221 0.0004
1 5 27 -0.0120 -0.0023
1 6 1 14.3979 -0.0004
1 6 2 -1.4207 -0.0001
1 6 3 17.1609 0.0011
1 6 4 2.3195 0.0018
1 6 5 15.7519 0.0008
1 6 6 3.0126 0.0003
1 6 7 11.6688 -0.0012
1 6 8 1.3274 0.0001
1 6 9 6.7978 -0.0011
1 6 10 -0.7719 0.0009
1 6 11 2.3493 -0.0003
1 6 12 -1.3798 -0.0000
1 6 13 -0.1406 -0.0001
1 6 14 -0.7826 -0.0006
1 6 15 -1.0480 0.0005
1 6 16 0.0063 -0.0010
1 6 17 -1.4211 0.0007
1 6 18 0.1762 -0.0009
1 6 19 -1.1165 0.0007
1 6 20 -0.0053 -0.0001
1 6 21 -0.3887 -0.0002
1 6 22 0.0378 0.0003
1 6 23 -0.2096 -0.0013
1 6 24 -0.1911 0.0013
1 6 25 -0.6893 -0.0006
1 6 26 -0.1719 0.0025
1 7 1 -9.0456 0.0010
1 7 2 -11.6010 0.0001
1 7 3 -8.9388 -0.0006
1 7 4 -13.2007 -0.0003
1 7 5 -6.1997 0.0005
1 7 6 -12.0982 0.0003
1 7 7 -2.1308 0.0016
1 7 8 -8.8975 0.0012
1 7 9 1.5459 0.0004
1 7 10 -5.1731 0.0007
1 7 11 3.0495 0.0014
1 7 12 -2.4872 0.0003
1 7 13 2.4677 0.0016
1 7 14 -0.9852 -0.0004
1 7 15 1.1784 0.0003
1 7 16 0.0489 -0.0012
1 7 17 0.1193 -0.0003
1 7 18 0.6040 -0.0007
1 7 19 -0.2686 -0.0008
1 7 20 0.4624 -0.0001
1 7 21 -0.5602 -0.0006
1 7 22 0.0718 0.0008
1 7 23 -0.5123 -0.0004
1 7 24 0.2217 0.0014
1 7 25 -0.0275 -0.0005
1 7 26 0.4956 0.0008
1 8 1 1.4413 0.0005
1 8 2 8.9321 -0.0003
1 8 3 2.4932 -0.0001
1 8 4 6.7181 -0.0004
1 8 5 3.8604 0.0003
1 8 6 2.9186 -0.0009
1 8 7 4.0999 0.0001
1 8 8 -0.7940 0.0006
1 8 9 3.3978 0.0002
1 8 10 -2.9581 -0.0002
1 8 11 2.8160 0.0002
1 8 12 -2.9833 -0.0011
1 8 13 2.3958 -0.0003
1 8 14 -1.9071 0.0002
1 8 15 1.8498 0.0004
1 8 16 -0.5167 0.0005
1 8 17 1.3208 0.0002
1 8 18 0.3112 0.0006
1 8 19 0.8385 -0.0003
1 8 20 0.4472 0.0005
1 8 21 0.5914 0.0003
1 8 22 0.5333 -0.0003
1 8 23 0.4532 -0.0004
1 8 24 0.2469 -0.0012
1 8 25 0.0783 -0.0010
1 9 1 -2.0906 0.0006
1 9 2 4.2116 -0.0000
1 9 3 -2.7811 0.0007
1 9 4 3.8989 -0.0005
1 9 5 -1.9030 0.0004
1 9 6 2.4254 -0.0005
1 9 7 -0.1973 -0.0015
1 9 8 1.0974 -0.0001
1 9 9 1.5267 -0.0017
1 9 10 -0.0641 -0.0003
1 9 11 2.1094 -0.0005
1 9 12 -1.0004 0.0004
1 9 13 1.6506 -0.0011
1 9 14 -1.4551 0.0005
1 9 15 0.6725 -0.0004
1 9 16 -1.8048 0.0001
1 9 17 -0.3566 0.0006
1 9 18 -1.8022 0.0004
1 9 19 -0.3732 0.0003
1 9 20 -1.2694 -0.0005
1 9 21 0.0297 0.0004
1 9 22 -0.8160 -0.0010
1 9 23 0.0978 0.0006
1 9 24 -0.4979 -0.0000
1 9 25 0.1023 0.0018
1 10 1 -3.6505 -0.0009
1 10 2 -2.2126 -0.0004
1 10 3 -4.7283 -0.0001
1 10 4 -0.6238 -0.0003
1 10 5 -4.3875 0.0005
1 10 6 0.0407 0.0006
1 10 7 -3.2976 -0.0004
1 10 8 -0.3802 0.0012
1 10 9 -2.3685 -0.0005
1 10 10 -1.0065 0.0006
1 10 11 -1.5263 -0.0004
1 10 12 -0.8884 0.0010
1 10 13 -0.8261 -0.0006
1 10 14 -0.4790 0.0003
1 10 15 0.0056 -0.0000
1 10 16 0.2253 -0.0012
1 10 17 0.7960 0.0000
1 10 18 0.4978 -0.0008
1 10 19 0.8593 0.0002
1 10 20 -0.2536 -0.0003
1 10 21 0.5010 0.0008
1 10 22 -0.7684 0.0002
1 10 23 0.2518 0.0003
1 10 24 -0.5711 0.0003
1 11 1 3.4477 -0.0002
1 11 2 1.6822 0.0005
1 11 3 1.5934 -0.0006
1 11 4 1.9265 -0.0002
1 11 5 0.3096 -0.0005
1 11 6 1.7036 -0.0001
1 11 7 -0.0241 0.0000
1 11 8 1.8109 0.0003
1 11 9 0.5349 0.0006
1 11 10 2.1621 -0.0000
1 11 11 0.6630 0.0001
1 11 12 2.1657 0.0000
1 11 13 0.3793 0.0001
1 11 14 1.6475 -0.0001
1 11 15 0.1217 0.0011
1 11 16 0.8230 -0.0002
1 11 17 -0.3398 0.0005
1 11 18 0.3075 -0.0001
1 11 19 -0.0870 -0.0001
1 11 20 0.1469 -0.0003
1 11 21 0.7587 -0.0001
1 11 22 0.1834 -0.0001
1 11 23 0.9703 -0.0007
1 11 24 0.2017 -0.0000
1 12 1 0.2593 0.0002
1 12 2 0.2161 -0.0000
1 12 3 0.6162 -0.0001
1 12 4 0.8516 0.0004
1 12 5 0.7889 0.0001
1 12 6 0.6730 -0.0002
1 12 7 0.4802 0.0005
1 12 8 -0.2080 -0.0009
1 12 9 -0.5302 0.0007
1 12 10 -0.9476 -0.0007
1 12 11 -1.3136 0.0006
1 12 12 -0.8193 -0.0004
1 12 13 -1.3547 0.0003
1 12 14 -0.5943 -0.0006
1 12 15 -0.9680 -0.0000
1 12 16 -0.1743 -0.0002
1 12 17 -0.7534 -0.0002
1 12 18 0.3085 0.0004
1 12 19 -0.5329 0.0002
1 12 20 -0.0124 0.0002
1 12 21 -0.2412 0.0006
1 12 22 -0.5239 0.0002
1 12 23 -0.3105 0.0005
1 13 1 -1.9693 0.0009
1 13 2 -1.2287 -0.0000
1 13 3 -2.5651 0.0006
1 13 4 -1.4040 0.0005
1 13 5 -1.8549 0.0002
1 13 6 -1.4084 0.0002
1 13 7 -0.5065 0.0002
1 13 8 -0.7991 -0.0003
1 13 9 0.8590 0.0001
1 13 10 -0.0550 -0.0002
1 13 11 1.2869 0.0000
1 13 12 0.1381 -0.0001
1 13 13 0.9606 -0.0001
1 13 14 -0.1253 0.0002
1 13 15 0.5005 -0.0003
1 13 16 -0.1083 0.0005
1 13 17 -0.1921 -0.0002
1 13 18 0.1985 0.0003
1 13 19 -0.4867 -0.0000
1 13 20 0.0443 -0.0004
1 13 21 -0.2145 -0.0004
1 13 22 -0.0018 -0.0007
1 14 1 1.0865 -0.0000
1 14 2 2.4917 -0.0002
1 14 3 0.6918 -0.0003
1 14 4 2.3597 0.0001
1 14 5 0.3921 -0.0004
1 14 6 1.2182 0.0004
1 14 7 0.1093 -0.0002
1 14 8 -0.2175 0.0008
1 14 9 -0.0973 -0.0003
1 14 10 -1.1107 0.0006
1 14 11 0.1253 -0.0003
1 14 12 -0.9259 0.0005
1 14 13 0.6866 -0.0002
1 14 14 -0.2977 0.0009
1 14 15 1.0949 -0.0003
1 14 16 0.3085 0.0004
1 14 17 0.7383 -0.0005
1 14 18 0.5977 -0.0004
1 14 19 0.3255 -0.0006
1 14 20 0.4165 0.0002
1 14 21 0.3008 -0.0005
1 15 1 -0.6011 -0.0006
1 15 2 -0.2273 0.0000
1 15 3 -1.2054 -0.0005
1 15 4 0.5704 -0.0003
1 15 5 -1.0866 -0.0004
1 15 6 1.1013 -0.0001
1 15 7 -0.3201 -0.0005
1 15 8 1.2174 -0.0000
1 15 9 0.4944 -0.0005
1 15 10 0.6232 -0.0001
1 15 11 0.5488 -0.0001
1 15 12 -0.2279 0.0001
1 15 13 -0.0752 -0.0004
1 15 14 -0.9654 0.0001
1 15 15 -0.6780 -0.0005
1 15 16 -1.1964 -0.0000
1 15 17 -0.8344 0.0002
1 15 18 -0.7317 0.0005
1 15 19 -0.4516 0.0004
1 15 20 -0.3867 0.0012
1 16 1 0.0394 -0.0000
1 16 2 -0.5833 0.0000
1 16 3 -0.5889 0.0004
1 16 4 0.0064 -0.0003
1 16 5 -1.1269 0.0002
1 16 6 0.1875 -0.0004
1 16 7 -1.4270 -0.0000
1 16 8 -0.1057 -0.0003
1 16 9 -1.0307 0.0004
1 16 10 -0.2171 -0.0006
1 16 11 -0.1874 0.0002
1 16 12 0.1656 -0.0008
1 16 13 0.2845 -0.0001
1 16 14 0.6534 -0.0005
1 16 15 0.5948 0.0004
1 16 16 0.8862 -0.0003
1 16 17 0.6227 0.0004
1 16 18 0.6142 -0.0004
1 16 19 0.3191 -0.0004
1 17 1 1.0210 0.0002
1 17 2 0.3247 -0.0004
1 17 3 0.6917 0.0006
1 17 4 0.4662 -0.0001
1 17 5 0.1771 0.0003
1 17 6 0.5701 0.0005
1 17 7 0.0542 0.0001
1 17 8 0.5984 0.0000
1 17 9 0.1285 0.0005
1 17 10 0.1392 -0.0003
1 17 11 0.0048 0.0008
1 17 12 -0.0476 0.0000
1 17 13 -0.1671 0.0009
1 17 14 0.1790 -0.0003
1 17 15 -0.3312 0.0008
1 17 16 0.0371 -0.0008
1 17 17 -0.3853 0.0004
1 17 18 -0.1145 -0.0004
1 18 1 -0.1181 0.0003
1 18 2 -0.1645 -0.0001
1 18 3 -0.0119 0.0002
1 18 4 0.0116 0.0003
1 18 5 0.1861 -0.0003
1 18 6 0.1247 0.0008
1 18 7 0.0475 -0.0002
1 18 8 -0.0504 0.0003
1 18 9 -0.1174 0.0002
1 18 10 -0.1294 0.0000
1 18 11 -0.0257 -0.0002
1 18 12 -0.1932 0.0007
1 18 13 -0.3901 -0.0002
1 18 14 -0.2701 0.0005
1 18 15 -0.5797 0.0002
1 18 16 -0.1826 -0.0001
1 19 1 -0.4643 0.0001
1 19 2 -0.2040 0.0002
1 19 3 -0.3641 -0.0002
1 19 4 -0.2839 0.0001
1 19 5 -0.3556 -0.0005
1 19 6 -0.2658 -0.0000
1 19 7 -0.0765 -0.0003
1 19 8 0.2429 -0.0000
1 19 9 0.1343 -0.0001
1 19 10 0.3646 0.0009
1 19 11 0.1850 -0.0017
1 19 12 0.3058 0.0014
1 19 13 0.3108 -0.0030
1 19 14 0.5672 0.0009
1 20 1 0.3473 -0.0004
1 20 2 0.2540 -0.0002
1 20 3 0.0291 -0.0001
1 20 4 0.2542 -0.0002
1 20 5 -0.0986 0.0001
1 20 6 0.0158 -0.0003
1 20 7 -0.4141 -0.0001
1 20 8 -0.2422 -0.0001
1 20 9 -0.6771 -0.0013
1 20 10 -0.1604 0.0012
1 20 11 -0.2813 -0.0025
1 20 12 -0.0869 0.0034
1 21 1 -0.0414 0.0003
1 21 2 0.1220 -0.0003
1 21 3 -0.0969 0.0001
1 21 4 0.5872 -0.0005
1 21 5 0.0596 0.0003
1 21 6 0.6258 -0.0000
1 21 7 0.3559 -0.0002
1 21 8 0.6767 0.0009
1 21 9 0.2767 -0.0010
1 22 1 -0.1312 0.0005
1 22 2 0.0730 0.0003
1 22 3 -0.6526 0.0009
1 22 4 -0.0063 0.0003
2 0 2 0.3581 -0.0196
2 0 4 5.3614 -0.0034
2 0 6 -1.4871 0.0039
2 0 8 -5.9065 0.0045
2 0 10 -4.5027 0.0030
2 0 12 -0.8761 0.0034
2 0 14 1.6297 0.0058
2 0 16 2.0824 0.0020
2 0 18 0.8493 -0.0021
2 0 20 -1.0148 -0.0020
2 0 22 -1.4916 0.0004
2 0 24 -0.8683 0.0026
2 0 26 -0.4864 0.0018
2 1 2 -9.0897 0.0032
2 1 3 -8.4497 0.0064
2 1 4 -4.0162 0.0004
2 1 5 -3.8512 0.0002
2 1 6 -1.6377 -0.0012
2 1 7 3.8938 0.0003
2 1 8 -1.4651 0.0035
2 1 9 5.7054 -0.0000
2 1 10 -1.3684 0.0003
2 1 11 3.1029 -0.0004
2 1 12 -0.4516 -0.0036
2 1 13 -0.2414 -0.0027
2 1 14 0.5538 -0.0016
2 1 15 -1.9791 -0.0022
2 1 16 1.0157 -0.0008
2 1 17 -1.8787 0.0004
2 1 18 1.0290 0.0001
2 1 19 -0.3201 0.0006
2 1 20 0.7566 0.0007
2 1 21 1.0441 0.0008
2 1 22 0.3447 0.0002
2 1 23 1.0427 -0.0003
2 1 24 -0.3133 0.0007
2 1 25 0.7408 -0.0007
2 1 26 -0.8916 0.0003
2 1 27 0.5163 -0.0001
2 2 2 12.6992 0.0006
2 2 3 9.6055 -0.0010
2 2 4 10.2504 0.0026
2 2 5 4.1718 0.0044
2 2 6 0.6149 -0.0012
2 2 7 3.0004 0.0016
2 2 8 -4.9716 -0.0020
2 2 9 3.5499 -0.0024
2 2 10 -5.0181 -0.0007
2 2 11 3.1047 -0.0007
2 2 12 -2.1545 0.0001
2 2 13 1.5166 -0.0016
2 2 14 0.6902 -0.0002
2 2 15 0.1090 -0.0026
2 2 16 2.0469 -0.0012
2 2 17 -0.6455 -0.0007
2 2 18 1.7877 0.0003
2 2 19 -0.7347 0.0009
2 2 20 0.4843 -0.0002
2 2 21 -0.4617 0.0017
2 2 22 -0.3460 -0.0013
2 2 23 -0.0209 0.0008
2 2 24 -0.5732 -0.0002
2 2 25 0.7741 -0.0001
2 2 26 -0.6559 -0.0003
2 2 27 1.0290 -0.0004
2 3 2 -11.3508 -0.0003
2 3 3 -10.7761 -0.0043
2 3 4 -5.0827 -0.0018
2 3 5 -2.9933 -0.0016
2 3 6 -2.3540 -0.0024
2 3 7 3.3209 0.0007
2 3 8 -3.2847 0.0005
2 3 9 5.1626 -0.0005
2 3 10 -4.7119 0.0015
2 3 11 3.7772 -0.0005
2 3 12 -4.4696 0.0020
2 3 13 1.0707 0.0005
2 3 14 -3.0232 0.0025
2 3 15 -0.8949 0.0018
2 3 16 -1.4472 0.0007
2 3 17 -1.7206 0.0005
2 3 18 -0.3690 -0.0010
2 3 19 -1.4251 -0.0005
2 3 20 -0.0568 -0.0016
2 3 21 -0.6618 0.0010
2 3 22 0.1406 -0.0013
2 3 23 -0.1717 0.0002
2 3 24 0.0545 -0.0003
2 3 25 0.1264 -0.0005
2 3 26 -0.3673 0.0006
2 3 27 0.1473 -0.0000
2 4 2 3.3879 0.0003
2 4 3 3.4212 -0.0006
2 4 4 -0.7112 0.0012
2 4 5 -0.7945 -0.0018
2 4 6 -4.0655 0.0004
2 4 7 -0.9332 -0.0011
2 4 8 -4.7109 0.0013
2 4 9 1.7396 0.0005
2 4 10 -3.7330 0.0006
2 4 11 4.0260 0.0009
2 4 12 -1.7411 -0.0006
2 4 13 4.3412 0.0008
2 4 14 -0.2053 -0.0006
2 4 15 3.3116 0.0016
2 4 16 0.4744 -0.0002
2 4 17 1.7914 0.0013
2 4 18 0.7523 0.0007
2 4 19 0.8185 -0.0001
2 4 20 0.5570 0.0003
2 4 21 0.2504 -0.0006
2 4 22 0.2534 0.0003
2 4 23 -0.4342 -0.0005
2 4 24 0.1138 0.0008
2 4 25 -0.5105 -0.0006
2 4 26 0.1492 0.0000
2 5 2 -1.9498 0.0004
2 5 3 5.5676 -0.0002
2 5 4 2.3559 0.0020
2 5 5 6.5255 0.0001
2 5 6 4.5133 0.0023
2 5 7 5.0089 -0.0007
2 5 8 3.0078 -0.0007
2 5 9 3.0590 -0.0001
2 5 10 -0.1302 -0.0018
2 5 11 1.3004 0.0015
2 5 12 -2.1648 -0.0017
2 5 13 0.3208 0.0006
2 5 14 -2.6567 -0.0019
2 5 15 0.4595 -0.0006
2 5 16 -2.0788 -0.0009
2 5 17 0.5883 -0.0007
2 5 18 -1.1711 0.0012
2 5 19 0.5179 -0.0007
2 5 20 -0.6825 0.0021
2 5 21 0.5931 -0.0009
2 5 22 0.0512 0.0015
2 5 23 0.5747 -0.0005
2 5 24 0.6592 0.0005
2 5 25 0.2484 0.0008
2 5 26 0.5750 0.0003
2 6 2 -3.6917 0.0006
2 6 3 -0.8452 0.0013
2 6 4 -5.5596 -0.0003
2 6 5 -3.3318 0.0002
2 6 6 -4.5705 -0.0005
2 6 7 -3.8204 0.0010
2 6 8 -2.4946 -0.0005
2 6 9 -2.2910 0.0010
2 6 10 -0.8234 -0.0012
2 6 11 -0.5938 -0.0002
2 6 12 -0.0483 -0.0009
2 6 13 0.3235 -0.0004
2 6 14 -0.5729 0.0005
2 6 15 0.7538 -0.0007
2 6 16 -1.3130 0.0004
2 6 17 0.5471 -0.0011
2 6 18 -1.3679 0.0002
2 6 19 0.3825 -0.0010
2 6 20 -1.2577 0.0007
2 6 21 0.2145 -0.0004
2 6 22 -1.2462 0.0004
2 6 23 -0.3799 0.0000
2 6 24 -0.9212 -0.0009
2 6 25 -0.4484 0.0006
2 6 26 -0.3219 -0.0012
2 7 2 -0.2592 -0.0017
2 7 3 -0.1808 0.0004
2 7 4 0.6055 -0.0013
2 7 5 1.4197 0.0004
2 7 6 1.2634 -0.0010
2 7 7 1.4037 0.0007
2 7 8 1.2768 -0.0003
2 7 9 0.7261 0.0003
2 7 10 0.8612 0.0011
2 7 11 0.1868 0.0002
2 7 12 0.6975 0.0012
2 7 13 0.3929 -0.0002
2 7 14 0.4183 0.0011
2 7 15 1.0115 -0.0002
2 7 16 0.3042 0.0005
2 7 17 1.1677 0.0003
2 7 18 0.4390 -0.0007
2 7 19 0.9609 -0.0002
2 7 20 0.1666 -0.0011
2 7 21 0.9407 -0.0002
2 7 22 0.2465 -0.0006
2 7 23 0.9672 0.0005
2 7 24 0.4347 -0.0002
2 7 25 0.5554 0.0005
2 8 2 4.9758 -0.0002
2 8 3 -0.3967 -0.0003
2 8 4 2.8068 0.0010
2 8 5 -0.3834 -0.0008
2 8 6 0.7311 0.0006
2 8 7 -0.4010 -0.0007
2 8 8 -0.3689 0.0007
2 8 9 -0.1792 -0.0009
2 8 10 -0.5775 0.0005
2 8 11 -0.0399 -0.0001
2 8 12 -0.4645 -0.0001
2 8 13 -0.0670 0.0003
2 8 14 -0.3197 0.0001
2 8 15 -0.0718 0.0004
2 8 16 -0.1217 0.0000
2 8 17 -0.4911 0.0010
2 8 18 0.0940 0.0001
2 8 19 -0.4663 0.0007
2 8 20 0.1376 -0.0000
2 8 21 -0.0407 0.0002
2 8 22 -0.1362 -0.0003
2 8 23 -0.1873 -0.0005
2 8 24 -0.3201 0.0002
2 8 25 -0.1829 -0.0006
2 9 2 1.2052 0.0007
2 9 3 -3.7729 -0.0010
2 9 4 1.9839 0.0012
2 9 5 -2.1412 -0.0010
2 9 6 1.9459 0.0008
2 9 7 -0.3254 -0.0012
2 9 8 1.1773 0.0004
2 9 9 0.5956 -0.0010
2 9 10 -0.0765 -0.0006
2 9 11 0.6028 0.0004
2 9 12 -0.7601 -0.0011
2 9 13 0.0198 0.0004
2 9 14 -0.9219 -0.0005
2 9 15 -0.6618 -0.0002
2 9 16 -0.5249 -0.0003
2 9 17 -0.9232 -0.0001
2 9 18 0.0277 0.0007
2 9 19 -0.9047 0.0001
2 9 20 -0.2712 0.0009
2 9 21 -0.7459 -0.0000
2 9 22 -0.4364 0.0001
2 9 23 -0.4181 -0.0009
2 9 24 -0.0738 0.0004
2 10 2 0.5963 -0.0005
2 10 3 -3.1297 -0.0002
2 10 4 0.5218 -0.0013
2 10 5 -3.8945 0.0004
2 10 6 -0.1796 -0.0007
2 10 7 -3.1950 0.0005
2 10 8 -0.7000 0.0005
2 10 9 -1.1963 0.0006
2 10 10 -0.5636 -0.0002
2 10 11 0.6514 0.0007
2 10 12 -0.0036 -0.0007
2 10 13 1.3924 -0.0000
2 10 14 0.6783 -0.0001
2 10 15 1.4518 -0.0002
2 10 16 0.8795 -0.0002
2 10 17 0.8237 -0.0008
2 10 18 0.6550 -0.0004
2 10 19 0.4128 -0.0013
2 10 20 0.5638 0.0001
2 10 21 0.5695 0.0004
2 10 22 0.6491 0.0014
2 10 23 0.3539 0.0010
2 10 24 0.6099 0.0018
2 11 2 2.8258 -0.0000
2 11 3 2.3294 0.0014
2 11 4 4.1788 -0.0007
2 11 5 1.9641 0.0017
2 11 6 4.0184 -0.0007
2 11 7 1.5139 0.0006
2 11 8 2.4401 -0.0003
2 11 9 0.6961 0.0001
2 11 10 0.2594 -0.0002
2 11 11 -0.0763 0.0003
2 11 12 -0.9655 0.0004
2 11 13 -0.5244 0.0001
2 11 14 -1.3790 0.0003
2 11 15 -0.4958 0.0004
2 11 16 -1.2573 -0.0001
2 11 17 -0.0287 0.0005
2 11 18 -0.5250 0.0004
2 11 19 0.3148 0.0000
2 11 20 -0.1333 -0.0003
2 11 21 0.2108 -0.0007
2 11 22 -0.1054 -0.0011
2 11 23 -0.2752 -0.0014
2 12 2 -2.6246 0.0005
2 12 3 -3.0024 0.0002
2 12 4 -2.3509 0.0005
2 12 5 -3.0690 0.0000
2 12 6 -1.7552 0.0003
2 12 7 -2.2239 -0.0001
2 12 8 -0.7541 0.0002
2 12 9 -0.7451 0.0002
2 12 10 0.2860 0.0003
2 12 11 0.3813 -0.0000
2 12 12 0.7014 0.0005
2 12 13 0.6641 -0.0004
2 12 14 0.5047 -0.0000
2 12 15 0.7502 0.0003
2 12 16 -0.0875 -0.0001
2 12 17 0.3697 0.0005
2 12 18 -0.6123 0.0003
2 12 19 -0.2580 0.0002
2 12 20 -0.9118 -0.0001
2 12 21 -0.3333 0.0000
2 12 22 -0.7063 -0.0004
2 13 2 1.2885 0.0000
2 13 3 0.6109 -0.0010
2 13 4 1.4201 0.0003
2 13 5 0.4279 -0.0010
2 13 6 0.9421 0.0006
2 13 7 0.0693 -0.0005
2 13 8 0.2426 -0.0000
2 13 9 -0.6814 -0.0003
2 13 10 -0.3914 -0.0003
2 13 11 -1.0998 -0.0007
2 13 12 -0.3421 0.0004
2 13 13 -0.9251 -0.0004
2 13 14 -0.0002 0.0004
2 13 15 -0.3346 -0.0001
2 13 16 0.2806 -0.0003
2 13 17 0.2127 -0.0006
2 13 18 0.7156 -0.0002
2 13 19 0.5572 0.0000
2 13 20 0.7342 0.0005
2 13 21 0.9033 0.0012
2 13 22 0.2466 0.0010
2 14 2 0.8081 -0.0005
2 14 3 -0.1261 -0.0002
2 14 4 0.9206 -0.0005
2 14 5 0.0013 -0.0005
2 14 6 0.7965 -0.0003
2 14 7 0.2977 -0.0002
2 14 8 0.9982 -0.0001
2 14 9 0.5944 0.0001
2 14 10 1.2721 0.0001
2 14 11 0.5214 -0.0003
2 14 12 1.2013 0.0003
2 14 13 -0.0270 -0.0004
2 14 14 0.8366 0.0000
2 14 15 -0.5171 -0.0001
2 14 16 0.2858 -0.0000
2 14 17 -0.9447 0.0000
2 14 18 0.0614 -0.0004
2 14 19 -1.0361 -0.0005
2 14 20 -0.1713 -0.0009
2 14 21 -0.4780 -0.0011
2 15 2 -0.4026 -0.0000
2 15 3 -0.8341 0.0007
2 15 4 -0.1618 0.0000
2 15 5 -0.8734 0.0009
2 15 6 -0.1228 -0.0002
2 15 7 -0.9053 0.0004
2 15 8 -0.2547 -0.0002
2 15 9 -1.0348 0.0003
2 15 10 -0.3803 -0.0001
2 15 11 -0.9094 0.0004
2 15 12 -0.1964 -0.0004
2 15 13 -0.8208 0.0001
2 15 14 0.0398 -0.0006
2 15 15 -0.5834 0.0002
2 15 16 0.3159 -0.0002
2 15 17 -0.3054 0.0010
2 15 18 0.6623 0.0005
2 15 19 -0.3549 0.0012
2 16 2 -0.1438 0.0004
2 16 3 0.0076 0.0000
2 16 4 0.2257 -0.0001
2 16 5 -0.2429 0.0005
2 16 6 0.5014 -0.0002
2 16 7 -0.2910 0.0004
2 16 8 0.7002 -0.0001
2 16 9 -0.0720 0.0003
2 16 10 0.4785 -0.0006
2 16 11 0.0529 0.0006
2 16 12 0.2415 -0.0003
2 16 13 0.1889 0.0008
2 16 14 0.4099 0.0004
2 16 15 0.4000 0.0002
2 16 16 0.3322 -0.0002
2 16 17 0.1933 -0.0005
2 16 18 0.2796 -0.0012
2 17 2 0.0610 0.0001
2 17 3 0.4318 -0.0005
2 17 4 0.2466 -0.0002
2 17 5 -0.0292 -0.0003
2 17 6 0.4246 -0.0001
2 17 7 -0.3587 -0.0005
2 17 8 0.2194 0.0003
2 17 9 -0.3812 -0.0002
2 17 10 -0.0143 0.0000
2 17 11 0.0783 0.0001
2 17 12 -0.0843 0.0003
2 17 13 0.0749 -0.0006
2 17 14 -0.3763 0.0011
2 17 15 -0.2137 -0.0009
2 17 16 -0.5168 0.0011
2 17 17 -0.0915 -0.0001
2 18 2 -0.4594 0.0001
2 18 3 -0.0256 -0.0000
2 18 4 -0.1568 0.0005
2 18 5 -0.1794 -0.0001
2 18 6 -0.0032 0.0009
2 18 7 -0.0720 -0.0007
2 18 8 0.2888 0.0010
2 18 9 0.2613 -0.0005
2 18 10 0.1804 0.0003
2 18 11 0.2259 -0.0005
2 18 12 -0.1949 0.0001
2 18 13 0.1480 -0.0022
2 18 14 -0.0019 0.0005
2 18 15 0.2517 -0.0024
2 19 2 0.0149 0.0003
2 19 3 0.0206 -0.0000
2 19 4 -0.0514 0.0001
2 19 5 0.1274 -0.0002
2 19 6 -0.1074 0.0003
2 19 7 -0.0284 -0.0001
2 19 8 -0.4179 0.0001
2 19 9 -0.3996 0.0005
2 19 10 -0.4447 -0.0007
2 19 11 -0.1519 0.0009
2 19 12 -0.1512 0.0007
2 19 13 0.0839 0.0007
2 20 2 -0.1570 -0.0003
2 20 3 -0.0352 -0.0000
2 20 4 -0.2131 -0.0010
2 20 5 0.1137 0.0004
2 20 6 -0.1135 -0.0017
2 20 7 0.3535 0.0006
2 20 8 0.2713 -0.0024
2 20 9 0.4307 0.0013
2 20 10 0.3883 -0.0026
2 20 11 0.1679 0.0013
2 21 2 0.1399 -0.0006
2 21 3 0.5555 0.0014
2 21 4 0.0846 -0.0009
2 21 5 0.1106 0.0024
2 21 6 -0.0698 -0.0011
2 21 7 -0.1340 0.0029
2 21 8 -0.1825 -0.0012
3 0 3 -1.8292 0.0074
3 0 5 -5.1380 0.0016
3 0 7 -0.9663 -0.0015
3 0 9 2.6862 -0.0002
3 0 11 2.8157 -0.0012
3 0 13 1.0040 -0.0091
3 0 15 -0.6102 -0.0107
3 0 17 -1.0794 -0.0031
3 0 19 -0.4543 -0.0006
3 0 21 0.2808 -0.0004
3 0 23 0.3108 0.0011
3 0 25 0.2048 -0.0002
3 1 3 10.2089 0.0035
3 1 4 4.8944 -0.0047
3 1 5 8.2073 0.0024
3 1 6 2.9805 0.0007
3 1 7 5.0909 -0.0004
3 1 8 -1.5202 0.0030
3 1 9 2.7335 -0.0042
3 1 10 -3.1189 0.0009
3 1 11 1.5871 -0.0003
3 1 12 -2.0165 0.0005
3 1 13 1.1597 0.0023
3 1 14 -0.2436 0.0025
3 1 15 0.9171 0.0000
3 1 16 0.7897 -0.0008
3 1 17 0.6592 0.0015
3 1 18 0.7160 -0.0021
3 1 19 0.5233 0.0029
3 1 20 -0.0745 0.0008
3 1 21 0.3665 0.0006
3 1 22 -0.4520 0.0004
3 1 23 -0.0674 -0.0009
3 1 24 -0.3064 -0.0001
3 1 25 -0.2643 -0.0004
3 1 26 -0.2010 0.0002
3 2 3 -4.2002 0.0010
3 2 4 -8.9526 0.0010
3 2 5 -3.5343 0.0003
3 2 6 -5.6504 0.0001
3 2 7 0.7285 -0.0017
3 2 8 -2.9590 0.0014
3 2 9 3.1252 -0.0027
3 2 10 -1.8762 0.0004
3 2 11 2.7767 0.0010
3 2 12 -1.6806 -0.0023
3 2 13 1.2640 0.0032
3 2 14 -1.5199 -0.0007
3 2 15 0.0048 0.0037
3 2 16 -1.0819 0.0001
3 2 17 -0.4835 0.0034
3 2 18 -0.6129 -0.0012
3 2 19 -0.0882 0.0000
3 2 20 -0.5342 -0.0004
3 2 21 0.5329 -0.0012
3 2 22 -0.2998 0.0014
3 2 23 0.5779 -0.0006
3 2 24 0.1463 0.0012
3 2 25 0.3599 -0.0002
3 2 26 0.0423 -0.0007
3 3 3 1.3527 -0.0043
3 3 4 3.6790 0.0020
3 3 5 -0.6243 -0.0026
3 3 6 -0.3156 -0.0008
3 3 7 -1.7935 -0.0002
3 3 8 -3.0376 0.0004
3 3 9 -0.9609 0.0008
3 3 10 -3.1543 0.0005
3 3 11 0.5974 0.0014
3 3 12 -1.8949 -0.0015
3 3 13 1.4225 0.0011
3 3 14 -0.6440 -0.0012
3 3 15 1.3289 0.0003
3 3 16 0.0288 -0.0000
3 3 17 0.6100 -0.0003
3 3 18 0.1111 0.0011
3 3 19 0.1621 -0.0007
3 3 20 -0.3201 0.0010
3 3 21 0.2862 -0.0006
3 3 22 -0.5765 0.0002
3 3 23 0.0990 -0.0005
3 3 24 -0.4714 0.0003
3 3 25 -0.0259 0.0005
3 3 26 -0.2461 -0.0008
3 4 3 -4.3115 -0.0022
3 4 4 5.5070 -0.0001
3 4 5 -1.0029 0.0001
3 4 6 6.5396 -0.0005
3 4 7 1.6324 0.0019
3 4 8 4.8810 -0.0011
3 4 9 2.2997 0.0014
3 4 10 1.6609 0.0001
3 4 11 1.6055 0.0008
3 4 12 -0.6135 0.0009
3 4 13 0.5981 -0.0006
3 4 14 -1.2774 0.0001
3 4 15 0.1230 -0.0023
3 4 16 -0.8755 0.0003
3 4 17 0.0117 -0.0024
3 4 18 -0.0112 0.0016
3 4 19 0.0820 -0.0009
3 4 20 0.1596 0.0007
3 4 21 0.1796 0.0005
3 4 22 -0.0050 -0.0008
3 4 23 0.1316 0.0004
3 4 24 0.1507 -0.0007
3 4 25 0.1156 0.0005
3 4 26 0.0201 -0.0012
3 5 3 -2.5669 0.0035
3 5 4 2.3167 -0.0000
3 5 5 -4.5970 0.0020
3 5 6 0.7931 -0.0002
3 5 7 -4.8303 0.0010
3 5 8 0.1167 -0.0014
3 5 9 -2.5996 -0.0002
3 5 10 0.0430 -0.0013
3 5 11 -0.0813 -0.0015
3 5 12 0.3918 -0.0002
3 5 13 0.9403 -0.0008
3 5 14 0.4331 0.0008
3 5 15 0.9725 -0.0001
3 5 16 0.0369 0.0009
3 5 17 0.3360 -0.0011
3 5 18 -0.1871 0.0003
3 5 19 -0.2952 -0.0008
3 5 20 -0.1048 -0.0003
3 5 21 -0.1988 0.0008
3 5 22 0.1445 -0.0003
3 5 23 -0.2118 0.0008
3 5 24 0.2155 -0.0006
3 5 25 -0.2005 0.0001
3 6 3 -2.0998 0.0014
3 6 4 -1.5995 0.0004
3 6 5 -1.7065 -0.0005
3 6 6 0.2467 0.0007
3 6 7 -1.7519 -0.0004
3 6 8 0.7559 0.0005
3 6 9 -1.6845 0.0001
3 6 10 -0.1170 0.0003
3 6 11 -1.5948 -0.0005
3 6 12 -0.6666 -0.0003
3 6 13 -1.3896 0.0000
3 6 14 -0.6702 -0.0005
3 6 15 -0.6234 0.0009
3 6 16 -0.5683 0.0000
3 6 17 0.1535 0.0006
3 6 18 -0.0445 -0.0001
3 6 19 0.3640 0.0000
3 6 20 0.1298 -0.0007
3 6 21 0.1171 -0.0003
3 6 22 0.0409 -0.0005
3 6 23 -0.1362 0.0001
3 6 24 0.1605 0.0006
3 6 25 -0.1597 0.0008
3 7 3 4.3052 -0.0027
3 7 4 1.2412 0.0001
3 7 5 3.2736 -0.0022
3 7 6 1.1645 0.0006
3 7 7 1.6367 -0.0012
3 7 8 1.3636 0.0002
3 7 9 0.7020 0.0002
3 7 10 1.4214 0.0011
3 7 11 0.4590 0.0012
3 7 12 1.4261 0.0009
3 7 13 0.2197 0.0009
3 7 14 1.0286 -0.0005
3 7 15 0.3605 0.0002
3 7 16 0.2531 -0.0005
3 7 17 0.3250 0.0006
3 7 18 -0.2231 0.0000
3 7 19 0.0485 0.0007
3 7 20 -0.1969 0.0000
3 7 21 0.1970 0.0001
3 7 22 -0.0471 0.0001
3 7 23 0.0835 -0.0006
3 7 24 -0.0114 0.0001
3 7 25 0.0323 -0.0013
3 8 3 -1.6578 -0.0005
3 8 4 -1.8793 0.0004
3 8 5 -0.4585 -0.0007
3 8 6 -1.1758 0.0003
3 8 7 0.0328 0.0002
3 8 8 -0.1716 -0.0005
3 8 9 0.1013 0.0001
3 8 10 0.1599 -0.0008
3 8 11 -0.0331 -0.0002
3 8 12 0.2089 -0.0004
3 8 13 -0.2458 0.0003
3 8 14 0.0746 0.0003
3 8 15 -0.1979 -0.0001
3 8 16 -0.1620 0.0000
3 8 17 -0.0289 -0.0005
3 8 18 0.1085 -0.0000
3 8 19 -0.0909 0.0003
3 8 20 0.0146 0.0007
3 8 21 -0.1544 0.0006
3 8 22 -0.2785 0.0003
3 8 23 0.0329 -0.0008
3 8 24 -0.0510 0.0007
3 9 3 -1.8001 0.0013
3 9 4 0.9018 0.0005
3 9 5 -2.0890 0.0006
3 9 6 -0.4410 0.0002
3 9 7 -2.1795 0.0007
3 9 8 -1.1566 -0.0004
3 9 9 -1.7243 0.0002
3 9 10 -1.3615 -0.0010
3 9 11 -0.8911 -0.0003
3 9 12 -1.0570 -0.0011
3 9 13 -0.4538 -0.0005
3 9 14 -0.4711 0.0000
3 9 15 -0.1890 -0.0002
3 9 16 -0.0913 0.0009
3 9 17 -0.4182 -0.0002
3 9 18 0.1104 0.0004
3 9 19 -0.6588 -0.0012
3 9 20 0.2085 -0.0005
3 9 21 -0.0862 -0.0003
3 9 22 -0.0464 0.0005
3 9 23 0.1522 0.0006
3 9 24 -0.3193 0.0021
3 10 3 -1.0485 0.0004
3 10 4 4.3179 -0.0001
3 10 5 0.0081 0.0002
3 10 6 4.3871 -0.0002
3 10 7 0.9341 0.0001
3 10 8 3.5265 0.0003
3 10 9 1.4246 0.0004
3 10 10 1.9751 0.0006
3 10 11 1.3751 0.0009
3 10 12 0.9059 0.0003
3 10 13 0.7743 0.0002
3 10 14 0.4931 -0.0002
3 10 15 0.1093 -0.0005
3 10 16 0.4324 -0.0005
3 10 17 -0.0988 -0.0005
3 10 18 0.8189 0.0005
3 10 19 -0.0205 -0.0002
3 10 20 0.6336 0.0004
3 10 21 0.2697 -0.0001
3 10 22 0.0698 -0.0009
3 10 23 0.5355 -0.0010
3 11 3 -2.8474 -0.0003
3 11 4 0.0533 -0.0002
3 11 5 -3.6671 0.0001
3 11 6 -0.2386 0.0000
3 11 7 -3.4510 -0.0004
3 11 8 -0.4912 0.0004
3 11 9 -2.3455 -0.0006
3 11 10 -0.4281 0.0002
3 11 11 -1.1946 -0.0001
3 11 12 -0.1426 0.0003
3 11 13 -0.7088 0.0002
3 11 14 0.2816 0.0002
3 11 15 -0.3815 0.0007
3 11 16 0.4022 -0.0003
3 11 17 -0.3603 0.0005
3 11 18 0.1078 0.0001
3 11 19 -0.5326 -0.0001
3 11 20 -0.3001 0.0001
3 11 21 -0.3035 0.0003
3 11 22 -0.5755 0.0000
3 12 3 0.5614 -0.0004
3 12 4 0.6073 -0.0001
3 12 5 0.0584 -0.0004
3 12 6 1.1423 0.0003
3 12 7 -0.1649 -0.0006
3 12 8 1.0805 0.0005
3 12 9 -0.5567 -0.0005
3 12 10 0.6252 -0.0002
3 12 11 -0.8809 -0.0005
3 12 12 0.4028 -0.0001
3 12 13 -0.8884 -0.0002
3 12 14 0.2868 0.0000
3 12 15 -0.7337 0.0005
3 12 16 0.0414 -0.0004
3 12 17 -0.3199 0.0002
3 12 18 0.1149 -0.0002
3 12 19 0.1229 -0.0003
3 12 20 0.2219 0.0003
3 12 21 0.4079 0.0001
3 13 3 1.5283 -0.0001
3 13 4 -0.5828 0.0004
3 13 5 0.9579 -0.0001
3 13 6 -0.2137 0.0003
3 13 7 0.5659 -0.0002
3 13 8 0.2453 0.0001
3 13 9 0.3911 0.0003
3 13 10 0.9819 -0.0002
3 13 11 0.3424 0.0003
3 13 12 1.1965 -0.0002
3 13 13 0.2082 -0.0005
3 13 14 0.9748 -0.0002
3 13 15 0.1982 -0.0001
3 13 16 0.5185 0.0000
3 13 17 0.1348 0.0003
3 13 18 0.0056 0.0006
3 13 19 -0.0811 -0.0004
3 13 20 -0.2615 0.0003
3 13 21 -0.1089 -0.0008
3 14 3 0.9253 0.0001
3 14 4 -0.9572 -0.0003
3 14 5 0.9421 0.0003
3 14 6 -0.9432 -0.0004
3 14 7 0.9258 0.0002
3 14 8 -0.8088 -0.0005
3 14 9 0.2108 0.0003
3 14 10 -0.6950 -0.0003
3 14 11 -0.5474 0.0005
3 14 12 -0.6168 0.0004
3 14 13 -0.7808 0.0003
3 14 14 -0.5200 0.0003
3 14 15 -0.6608 0.0001
3 14 16 -0.4230 -0.0003
3 14 17 -0.1722 -0.0004
3 14 18 -0.1549 0.0000
3 14 19 0.1577 -0.0005
3 14 20 -0.0001 0.0007
3 15 3 -0.6909 0.0001
3 15 4 -0.9285 -0.0005
3 15 5 -0.1322 0.0004
3 15 6 -1.3104 -0.0004
3 15 7 0.3842 0.0004
3 15 8 -1.1291 0.0001
3 15 9 0.5492 -0.0000
3 15 10 -0.4237 0.0002
3 15 11 0.5631 -0.0003
3 15 12 0.0143 -0.0001
3 15 13 0.4907 -0.0002
3 15 14 0.2606 -0.0005
3 15 15 0.5045 0.0002
3 15 16 0.1217 -0.0004
3 15 17 0.4347 0.0003
3 15 18 -0.2021 -0.0001
3 16 3 0.4195 -0.0002
3 16 4 1.5445 0.0007
3 16 5 0.6474 0.0001
3 16 6 0.6060 0.0003
3 16 7 0.7212 0.0001
3 16 8 -0.1371 0.0005
3 16 9 0.4239 -0.0005
3 16 10 -0.4762 0.0003
3 16 11 0.3368 -0.0005
3 16 12 -0.3510 -0.0002
3 16 13 0.3684 0.0000
3 16 14 -0.1964 -0.0002
3 16 15 0.2829 0.0002
3 16 16 -0.3042 -0.0001
3 16 17 0.4340 -0.0000
3 17 3 -1.4318 -0.0007
3 17 4 -0.1078 0.0009
3 17 5 -1.0881 -0.0005
3 17 6 0.0353 0.0001
3 17 7 -0.4142 -0.0003
3 17 8 0.1889 -0.0000
3 17 9 0.2873 -0.0003
3 17 10 0.1063 0.0004
3 17 11 0.4297 0.0004
3 17 12 -0.3712 0.0004
3 17 13 0.0506 0.0002
3 17 14 -0.4841 0.0008
3 17 15 -0.0542 -0.0006
3 17 16 -0.4196 0.0015
3 18 3 0.1819 -0.0006
3 18 4 0.0985 -0.0003
3 18 5 -0.1689 -0.0007
3 18 6 0.2739 -0.0007
3 18 7 -0.3242 0.0002
3 18 8 0.0203 -0.0001
3 18 9 -0.4037 0.0002
3 18 10 -0.3039 0.0000
3 18 11 -0.0128 0.0001
3 18 12 -0.1093 -0.0001
3 18 13 0.3427 -0.0007
3 18 14 0.1398 0.0011
3 19 3 0.8859 0.0004
3 19 4 -0.0629 -0.0002
3 19 5 0.5153 0.0010
3 19 6 -0.0109 -0.0003
3 19 7 0.1387 0.0006
3 19 8 0.1584 -0.0004
3 19 9 0.0576 -0.0005
3 19 10 0.1595 -0.0004
3 19 11 -0.0106 -0.0003
3 19 12 -0.1683 -0.0002
3 20 3 0.0983 0.0013
3 20 4 -0.4849 -0.0001
3 20 5 0.2998 0.0012
3 20 6 -0.4374 -0.0003
3 20 7 0.1712 0.0005
3 20 8 -0.1447 0.0004
3 20 9 -0.0637 0.0001
3 21 3 -0.2936 -0.0006
3 21 4 -0.3643 -0.0022
3 21 5 0.2100 -0.0004
4 0 4 7.9654 0.0200
4 0 6 7.4592 0.0082
4 0 8 3.5917 -0.0056
4 0 10 -0.0539 -0.0092
4 0 12 -1.7879 -0.0087
4 0 14 -1.9194 -0.0039
4 0 16 -1.3734 -0.0010
4 0 18 -0.7088 -0.0018
4 0 20 -0.1442 0.0007
4 0 22 0.3520 0.0019
4 0 24 0.5029 0.0015
4 1 4 0.9710 0.0012
4 1 5 -4.6577 -0.0090
4 1 6 2.1555 0.0034
4 1 7 -3.3379 0.0012
4 1 8 3.4321 0.0007
4 1 9 -0.7611 0.0035
4 1 10 3.4260 -0.0026
4 1 11 0.9087 0.0038
4 1 12 2.2953 -0.0042
4 1 13 1.2685 0.0034
4 1 14 1.0420 -0.0026
4 1 15 0.8573 -0.0003
4 1 16 0.2144 0.0002
4 1 17 0.3500 -0.0006
4 1 18 -0.2141 0.0009
4 1 19 0.0929 -0.0003
4 1 20 -0.4823 0.0015
4 1 21 -0.0719 -0.0010
4 1 22 -0.4341 0.0016
4 1 23 -0.3245 0.0012
4 1 24 -0.0537 0.0002
4 1 25 -0.2605 0.0023
4 2 4 -3.1257 0.0001
4 2 5 -1.6516 0.0010
4 2 6 -1.6098 -0.0033
4 2 7 -3.7433 -0.0007
4 2 8 -1.0340 -0.0005
4 2 9 -4.6900 0.0006
4 2 10 -0.6167 0.0030
4 2 11 -3.5595 0.0015
4 2 12 -0.1042 0.0007
4 2 13 -1.6493 0.0004
4 2 14 0.5304 0.0010
4 2 15 -0.2301 -0.0004
4 2 16 1.0145 0.0022
4 2 17 0.3296 0.0005
4 2 18 0.9068 0.0006
4 2 19 0.4700 0.0006
4 2 20 0.2879 0.0003
4 2 21 0.5821 -0.0002
4 2 22 -0.0126 -0.0006
4 2 23 0.2591 -0.0005
4 2 24 0.0436 -0.0026
4 2 25 -0.1644 -0.0001
4 3 4 -0.3689 -0.0026
4 3 5 5.0573 0.0051
4 3 6 0.8673 -0.0014
4 3 7 3.3186 0.0021
4 3 8 2.3118 -0.0007
4 3 9 1.4207 -0.0031
4 3 10 2.0622 0.0003
4 3 11 -0.1820 -0.0026
4 3 12 0.6783 0.0017
4 3 13 -1.2567 -0.0012
4 3 14 -0.4524 0.0018
4 3 15 -1.8548 -0.0020
4 3 16 -0.7506 0.0005
4 3 17 -1.8585 -0.0005
4 3 18 -0.3193 -0.0002
4 3 19 -1.0657 0.0012
4 3 20 -0.0865 -0.0005
4 3 21 -0.1652 0.0008
4 3 22 -0.1535 -0.0004
4 3 23 0.0692 0.0004
4 3 24 0.0898 0.0008
4 3 25 0.0957 0.0009
4 4 4 -1.7777 -0.0017
4 4 5 1.8969 -0.0002
4 4 6 -1.4978 -0.0010
4 4 7 1.2528 0.0006
4 4 8 -0.7006 0.0007
4 4 9 0.9880 -0.0003
4 4 10 0.3376 0.0004
4 4 11 1.4698 -0.0019
4 4 12 1.1954 0.0003
4 4 13 1.6696 -0.0016
4 4 14 1.5780 0.0012
4 4 15 1.2839 -0.0005
4 4 16 1.5575 0.0003
4 4 17 0.3986 -0.0006
4 4 18 1.1631 -0.0016
4 4 19 -0.4832 -0.0003
4 4 20 0.4537 -0.0018
4 4 21 -0.4690 0.0007
4 4 22 0.1164 -0.0005
4 4 23 -0.1901 -0.0003
4 4 24 0.1181 0.0007
4 5 4 -1.5886 0.0021
4 5 5 -3.3110 -0.0005
4 5 6 -2.1872 0.0007
4 5 7 -2.3321 -0.0006
4 5 8 -2.1898 -0.0002
4 5 9 -1.5849 0.0013
4 5 10 -2.4124 0.0003
4 5 11 -1.2383 0.0009
4 5 12 -2.2991 -0.0003
4 5 13 -1.0361 -0.0008
4 5 14 -1.4705 -0.0013
4 5 15 -0.6618 -0.0001
4 5 16 -0.5121 -0.0006
4 5 17 -0.3643 0.0009
4 5 18 0.4539 -0.0000
4 5 19 -0.1474 0.0009
4 5 20 0.8502 -0.0007
4 5 21 -0.0865 0.0008
4 5 22 0.4558 -0.0003
4 5 23 -0.3153 -0.0001
4 5 24 0.1869 0.0012
4 6 4 5.4764 -0.0006
4 6 5 0.4418 -0.0003
4 6 6 4.1730 0.0004
4 6 7 0.6255 0.0003
4 6 8 2.7123 -0.0007
4 6 9 0.8246 0.0004
4 6 10 1.4590 -0.0007
4 6 11 1.0909 0.0007
4 6 12 0.7412 0.0010
4 6 13 0.7451 0.0015
4 6 14 0.2407 0.0001
4 6 15 0.1829 0.0008
4 6 16 -0.1805 -0.0008
4 6 17 -0.1383 0.0001
4 6 18 -0.3034 0.0003
4 6 19 -0.4295 0.0006
4 6 20 -0.2004 0.0003
4 6 21 -0.2627 0.0002
4 6 22 0.1365 -0.0001
4 6 23 -0.0244 -0.0007
4 6 24 0.4183 0.0004
4 7 4 0.7346 -0.0011
4 7 5 -2.3095 0.0000
4 7 6 1.0545 -0.0010
4 7 7 -1.5765 -0.0000
4 7 8 1.2230 -0.0006
4 7 9 -0.9006 -0.0001
4 7 10 0.9900 0.0003
4 7 11 -0.4215 -0.0011
4 7 12 0.6746 0.0004
4 7 13 -0.2621 -0.0005
4 7 14 0.6243 0.0008
4 7 15 -0.0343 0.0009
4 7 16 0.2725 0.0013
4 7 17 0.2694 -0.0000
4 7 18 -0.0291 0.0003
4 7 19 0.3322 -0.0006
4 7 20 -0.1799 0.0000
4 7 21 0.1061 0.0003
4 7 22 -0.4055 0.0004
4 7 23 -0.1813 -0.0001
4 8 4 -1.0864 -0.0000
4 8 5 -0.9007 0.0007
4 8 6 -1.1782 0.0001
4 8 7 -1.4592 0.0009
4 8 8 -0.7617 -0.0000
4 8 9 -1.6708 0.0000
4 8 10 -0.3103 0.0004
4 8 11 -1.3252 -0.0010
4 8 12 0.1381 0.0004
4 8 13 -0.9843 -0.0011
4 8 14 0.4448 -0.0000
4 8 15 -0.5183 -0.0012
4 8 16 0.1692 0.0002
4 8 17 0.0347 -0.0006
4 8 18 -0.2498 0.0005
4 8 19 0.1354 0.0002
4 8 20 -0.1915 -0.0006
4 8 21 0.3402 0.0006
4 8 22 0.0351 -0.0010
4 8 23 0.3758 0.0009
4 9 4 -0.3723 0.0006
4 9 5 2.4186 0.0000
4 9 6 0.1945 -0.0000
4 9 7 1.8790 0.0003
4 9 8 0.5641 -0.0006
4 9 9 1.0180 0.0006
4 9 10 0.4248 -0.0001
4 9 11 0.3216 0.0004
4 9 12 0.1322 -0.0001
4 9 13 -0.3107 -0.0004
4 9 14 0.0314 -0.0004
4 9 15 -0.4662 -0.0008
4 9 16 -0.2022 -0.0003
4 9 17 0.0169 -0.0006
4 9 18 -0.0116 -0.0004
4 9 19 0.1806 0.0001
4 9 20 0.2162 -0.0010
4 9 21 -0.0853 0.0014
4 9 22 -0.0753 -0.0019
4 10 4 -0.7901 0.0001
4 10 5 1.0192 -0.0006
4 10 6 -0.7802 0.0000
4 10 7 0.8698 -0.0000
4 10 8 -0.5089 -0.0004
4 10 9 0.9815 0.0004
4 10 10 -0.3340 -0.0006
4 10 11 1.2574 0.0006
4 10 12 -0.1501 0.0001
4 10 13 0.9771 0.0006
4 10 14 0.1740 0.0007
4 10 15 0.6246 0.0004
4 10 16 0.1156 0.0001
4 10 17 0.2392 -0.0002
4 10 18 -0.0867 -0.0001
4 10 19 -0.4014 -0.0004
4 10 20 0.1530 -0.0006
4 10 21 -0.3198 0.0008
4 10 22 0.1728 -0.0020
4 11 4 -1.0372 -0.0001
4 11 5 -1.2735 -0.0001
4 11 6 -1.1731 0.0002
4 11 7 -0.9462 -0.0002
4 11 8 -1.3174 0.0002
4 11 9 -0.4761 -0.0001
4 11 10 -1.6819 -0.0001
4 11 11 0.0047 -0.0001
4 11 12 -1.4696 0.0002
4 11 13 0.1713 -0.0005
4 11 14 -0.7564 0.0005
4 11 15 0.0497 0.0003
4 11 16 -0.3062 0.0005
4 11 17 0.0460 0.0008
4 11 18 0.2335 0.0012
4 11 19 -0.0688 0.0003
4 11 20 0.4346 0.0013
4 11 21 -0.2154 0.0011
4 12 4 1.7266 -0.0003
4 12 5 0.1945 0.0001
4 12 6 1.4743 -0.0000
4 12 7 0.1733 -0.0001
4 12 8 0.8671 0.0004
4 12 9 0.4765 -0.0001
4 12 10 0.3478 -0.0001
4 12 11 0.6872 -0.0002
4 12 12 -0.0162 -0.0002
4 12 13 0.3645 -0.0006
4 12 14 -0.1320 -0.0000
4 12 15 0.1016 -0.0000
4 12 16 -0.0654 -0.0003
4 12 17 -0.0853 0.0002
4 12 18 -0.0856 0.0000
4 12 19 -0.3367 -0.0010
4 12 20 -0.0154 -0.0001
4 13 4 0.6137 -0.0001
4 13 5 -0.4736 0.0001
4 13 6 1.0588 -0.0005
4 13 7 -0.1165 -0.0002
4 13 8 1.0638 -0.0003
4 13 9 0.1878 0.0001
4 13 10 0.7554 -0.0002
4 13 11 0.0811 0.0008
4 13 12 0.4398 -0.0001
4 13 13 0.0628 0.0003
4 13 14 0.1368 -0.0002
4 13 15 0.0361 -0.0004
4 13 16 -0.0915 -0.0010
4 13 17 0.0975 -0.0007
4 13 18 0.0253 -0.0006
4 13 19 0.2373 -0.0008
4 14 4 -0.9099 0.0002
4 14 5 -1.0229 0.0005
4 14 6 -0.9309 -0.0000
4 14 7 -1.1595 0.0005
4 14 8 -1.1396 0.0001
4 14 9 -1.0674 0.0000
4 14 10 -0.7156 -0.0002
4 14 11 -0.7934 0.0001
4 14 12 -0.2021 -0.0002
4 14 13 -0.2872 0.0001
4 14 14 -0.0595 0.0002
4 14 15 0.1465 -0.0002
4 14 16 -0.0534 0.0002
4 14 17 0.2113 0.0000
4 14 18 -0.2484 0.0005
4 15 4 0.3680 -0.0000
4 15 5 1.4454 0.0003
4 15 6 0.2305 -0.0002
4 15 7 1.5137 0.0004
4 15 8 -0.0391 0.0004
4 15 9 1.1151 -0.0002
4 15 10 -0.0575 0.0006
4 15 11 0.3345 -0.0008
4 15 12 -0.1368 0.0000
4 15 13 0.0541 -0.0005
4 15 14 -0.2149 0.0005
4 15 15 0.0539 0.0008
4 15 16 -0.1469 0.0012
4 15 17 0.1738 0.0010
4 16 4 -0.9488 0.0000
4 16 5 0.1565 -0.0001
4 16 6 -1.0194 -0.0004
4 16 7 0.7835 -0.0001
4 16 8 -0.8028 -0.0006
4 16 9 1.0321 -0.0006
4 16 10 -0.1397 0.0004
4 16 11 0.9386 -0.0002
4 16 12 0.1385 0.0007
4 16 13 0.6263 0.0005
4 16 14 0.0080 -0.0007
4 16 15 0.1966 -0.0002
4 17 4 -0.0233 0.0000
4 17 5 -0.1478 -0.0009
4 17 6 -0.5188 -0.0001
4 17 7 -0.0857 0.0003
4 17 8 -0.9291 -0.0003
4 17 9 -0.2992 0.0010
4 17 10 -1.0476 0.0002
4 17 11 -0.3687 0.0006
4 17 12 -0.8387 -0.0004
4 17 13 -0.0808 0.0009
4 17 14 -0.3641 -0.0009
4 18 4 0.7782 0.0008
4 18 5 0.2721 -0.0004
4 18 6 0.7803 0.0010
4 18 7 0.4587 0.0005
4 18 8 0.6784 -0.0007
4 18 9 0.5235 0.0003
4 18 10 0.5150 -0.0013
4 18 11 0.4590 -0.0003
4 18 12 0.1362 -0.0014
4 19 4 -0.2683 0.0005
4 19 5 -0.3718 -0.0008
4 19 6 -0.3808 0.0001
4 19 7 -0.4203 -0.0002
4 19 8 -0.2744 -0.0007
4 19 9 -0.3865 0.0003
4 20 4 -0.3721 -0.0001
4 20 5 0.2323 -0.0000
5 0 5 2.0017 0.0037
5 0 7 0.9304 0.0187
5 0 9 0.4379 0.0241
5 0 11 0.2952 0.0101
5 0 13 0.3431 -0.0000
5 0 15 0.2349 -0.0047
5 0 17 -0.2637 -0.0063
5 0 19 -0.8381 -0.0010
5 0 21 -0.8986 0.0046
5 0 23 -0.6380 0.0056
5 1 5 -1.4746 0.0002
5 1 6 -0.9078 -0.0022
5 1 7 -1.2624 -0.0029
5 1 8 -0.1315 -0.0091
5 1 9 -1.1591 -0.0012
5 1 10 0.0810 -0.0035
5 1 11 -0.4981 -0.0011
5 1 12 -0.0965 0.0023
5 1 13 0.3700 -0.0029
5 1 14 -0.2103 0.0017
5 1 15 0.8443 -0.0019
5 1 16 0.0649 0.0025
5 1 17 0.6747 0.0008
5 1 18 0.5560 0.0016
5 1 19 0.1560 0.0015
5 1 20 0.7235 -0.0009
5 1 21 -0.0982 0.0015
5 1 22 0.5532 -0.0013
5 1 23 -0.1238 0.0022
5 2 5 0.2690 -0.0030
5 2 6 1.0111 0.0028
5 2 7 -0.6633 -0.0034
5 2 8 1.4383 0.0011
5 2 9 -1.0842 -0.0052
5 2 10 1.3844 -0.0013
5 2 11 -0.7300 -0.0058
5 2 12 0.4349 -0.0005
5 2 13 -0.1576 -0.0011
5 2 14 -0.5343 0.0008
5 2 15 -0.0409 0.0015
5 2 16 -0.8440 0.0001
5 2 17 -0.2759 0.0015
5 2 18 -0.4042 -0.0005
5 2 19 -0.2982 0.0012
5 2 20 0.0223 -0.0004
5 2 21 -0.0768 -0.0010
5 2 22 0.0082 -0.0015
5 2 23 -0.1317 -0.0022
5 3 5 0.6258 -0.0009
5 3 6 0.7450 0.0026
5 3 7 0.0190 -0.0002
5 3 8 1.3374 0.0045
5 3 9 -1.0518 0.0009
5 3 10 1.3024 0.0036
5 3 11 -1.1702 0.0014
5 3 12 0.6618 -0.0007
5 3 13 -0.5597 0.0008
5 3 14 0.1153 -0.0026
5 3 15 0.0052 0.0000
5 3 16 -0.0118 -0.0022
5 3 17 0.1157 -0.0004
5 3 18 -0.0542 -0.0020
5 3 19 -0.0612 -0.0004
5 3 20 -0.3186 0.0002
5 3 21 0.0999 0.0002
5 3 22 -0.3007 0.0024
5 3 23 0.2297 0.0000
5 4 5 0.5140 0.0006
5 4 6 -1.4291 -0.0014
5 4 7 0.3500 -0.0003
5 4 8 -0.2535 -0.0009
5 4 9 -0.0115 0.0002
5 4 10 0.7740 -0.0004
5 4 11 -0.1514 0.0028
5 4 12 1.0037 -0.0005
5 4 13 -0.0523 0.0024
5 4 14 0.8044 -0.0004
5 4 15 0.1368 0.0003
5 4 16 0.4863 0.0005
5 4 17 0.1818 0.0000
5 4 18 0.2503 0.0005
5 4 19 0.2371 -0.0005
5 4 20 -0.0304 -0.0001
5 4 21 0.3287 -0.0016
5 4 22 -0.3930 0.0012
5 4 23 0.0974 -0.0016
5 5 5 0.8182 0.0007
5 5 6 -2.4571 -0.0005
5 5 7 0.5565 0.0001
5 5 8 -2.3693 -0.0004
5 5 9 -0.0644 -0.0004
5 5 10 -1.6735 -0.0017
5 5 11 -0.4992 -0.0004
5 5 12 -0.7522 -0.0014
5 5 13 -0.6069 0.0001
5 5 14 -0.1893 0.0004
5 5 15 -0.5164 0.0001
5 5 16 0.0024 0.0007
5 5 17 -0.1956 -0.0003
5 5 18 0.2163 0.0007
5 5 19 0.1111 0.0006
5 5 20 0.2281 0.0012
5 5 21 0.3870 -0.0003
5 5 22 0.1306 0.0011
5 5 23 0.4439 -0.0030
5 6 5 2.4985 -0.0004
5 6 6 0.7773 0.0012
5 6 7 3.0053 -0.0008
5 6 8 0.2143 0.0009
5 6 9 2.6731 -0.0005
5 6 10 -0.1255 0.0005
5 6 11 1.6296 -0.0003
5 6 12 -0.3161 0.0003
5 6 13 0.4553 -0.0003
5 6 14 -0.3134 -0.0004
5 6 15 -0.2023 0.0005
5 6 16 -0.3201 0.0000
5 6 17 -0.5447 0.0009
5 6 18 -0.4316 -0.0003
5 6 19 -0.7204 -0.0000
5 6 20 -0.4195 -0.0010
5 6 21 -0.5169 -0.0005
5 6 22 -0.4141 0.0006
5 7 5 -2.0677 -0.0006
5 7 6 -1.1995 0.0006
5 7 7 -0.9627 -0.0003
5 7 8 -1.4092 0.0006
5 7 9 0.2751 0.0003
5 7 10 -1.0874 0.0008
5 7 11 1.0462 -0.0003
5 7 12 -0.3747 0.0007
5 7 13 1.2716 0.0002
5 7 14 0.2943 -0.0003
5 7 15 1.0002 0.0003
5 7 16 0.5286 -0.0009
5 7 17 0.7131 -0.0004
5 7 18 0.5299 -0.0005
5 7 19 0.3818 0.0010
5 7 20 0.4077 0.0001
5 7 21 0.1507 0.0019
5 7 22 0.1965 0.0005
5 8 5 -0.9443 -0.0005
5 8 6 0.8568 -0.0005
5 8 7 -0.7108 0.0003
5 8 8 -0.3225 -0.0009
5 8 9 -0.5984 0.0002
5 8 10 -1.1801 0.0002
5 8 11 -0.5608 -0.0002
5 8 12 -1.5008 0.0004
5 8 13 -0.6679 -0.0003
5 8 14 -1.1670 -0.0005
5 8 15 -0.5938 -0.0003
5 8 16 -0.6543 0.0004
5 8 17 -0.0973 -0.0003
5 8 18 -0.2048 -0.0000
5 8 19 0.2573 -0.0001
5 8 20 0.2390 -0.0026
5 8 21 0.1977 0.0002
5 9 5 0.6475 0.0002
5 9 6 1.6329 -0.0001
5 9 7 1.0069 0.0003
5 9 8 1.6926 -0.0006
5 9 9 1.1827 -0.0003
5 9 10 1.5326 -0.0005
5 9 11 1.1692 -0.0008
5 9 12 1.2172 -0.0003
5 9 13 0.7337 0.0002
5 9 14 0.9054 -0.0000
5 9 15 0.1433 0.0002
5 9 16 0.1677 -0.0001
5 9 17 -0.0923 -0.0006
5 9 18 -0.6958 -0.0004
5 9 19 -0.4227 0.0008
5 9 20 -0.6821 -0.0008
5 9 21 -0.5363 0.0028
5 10 5 -0.7817 0.0001
5 10 6 -1.8599 0.0007
5 10 7 -1.1349 0.0002
5 10 8 -1.3105 0.0006
5 10 9 -1.3001 0.0000
5 10 10 -0.8610 0.0003
5 10 11 -1.0714 0.0002
5 10 12 -0.4305 -0.0002
5 10 13 -0.7814 0.0003
5 10 14 0.2559 -0.0005
5 10 15 -0.3983 0.0007
5 10 16 0.4186 -0.0001
5 10 17 0.4308 0.0012
5 10 18 0.3513 0.0006
5 10 19 0.8454 0.0009
5 10 20 0.5296 0.0003
5 11 5 1.5659 -0.0005
5 11 6 -0.3703 -0.0003
5 11 7 1.0074 -0.0006
5 11 8 -0.1032 0.0004
5 11 9 0.4195 0.0001
5 11 10 -0.0898 0.0007
5 11 11 0.3150 0.0004
5 11 12 -0.2088 0.0006
5 11 13 -0.0717 -0.0000
5 11 14 -0.0803 0.0006
5 11 15 -0.3878 0.0004
5 11 16 -0.0892 -0.0002
5 11 17 -0.1840 0.0004
5 11 18 -0.4663 -0.0004
5 11 19 -0.2304 -0.0014
5 12 5 1.0138 0.0001
5 12 6 -0.0608 -0.0001
5 12 7 1.0592 -0.0002
5 12 8 0.3311 -0.0001
5 12 9 1.0978 -0.0004
5 12 10 0.1516 -0.0002
5 12 11 1.1773 -0.0003
5 12 12 -0.0814 0.0007
5 12 13 0.9441 -0.0009
5 12 14 0.0373 0.0005
5 12 15 0.3580 -0.0010
5 12 16 -0.0564 -0.0010
5 12 17 0.0613 -0.0001
5 12 18 -0.0809 -0.0005
5 13 5 -0.8197 0.0003
5 13 6 -0.5322 0.0001
5 13 7 -0.9825 0.0001
5 13 8 -0.6826 -0.0002
5 13 9 -0.6941 -0.0001
5 13 10 -0.9093 -0.0011
5 13 11 -0.1902 -0.0005
5 13 12 -0.8980 -0.0011
5 13 13 0.0882 -0.0006
5 13 14 -0.5971 -0.0001
5 13 15 0.2535 0.0004
5 13 16 -0.1198 -0.0004
5 13 17 0.2642 0.0013
5 14 5 -0.3394 0.0000
5 14 6 1.1654 0.0001
5 14 7 -0.4618 0.0003
5 14 8 0.8163 0.0002
5 14 9 -0.2123 0.0007
5 14 10 0.3382 0.0001
5 14 11 -0.1191 0.0013
5 14 12 0.0088 -0.0005
5 14 13 -0.0342 0.0007
5 14 14 -0.2836 -0.0008
5 14 15 0.0688 0.0006
5 14 16 -0.3444 -0.0005
5 15 5 -0.7313 -0.0002
5 15 6 0.8586 -0.0002
5 15 7 -0.5383 -0.0002
5 15 8 0.7366 0.0006
5 15 9 -0.1197 -0.0003
5 15 10 0.6671 0.0010
5 15 11 0.0034 0.0004
5 15 12 0.7217 0.0013
5 15 13 0.1769 0.0015
5 15 14 0.3796 0.0012
5 15 15 0.3175 0.0009
5 16 5 -0.6529 0.0003
5 16 6 0.0857 0.0003
5 16 7 -0.5256 -0.0008
5 16 8 -0.1803 0.0004
5 16 9 -0.3169 -0.0017
5 16 10 -0.1072 0.0003
5 16 11 -0.4760 -0.0024
5 16 12 0.0139 -0.0005
5 16 13 -0.4264 -0.0025
5 17 5 -0.0469 -0.0006
5 17 6 0.4896 0.0001
5 17 7 0.1682 -0.0007
5 17 8 0.1560 -0.0002
5 17 9 0.1169 -0.0000
5 17 10 0.0655 -0.0002
5 17 11 -0.1478 -0.0001
5 18 5 -0.5661 -0.0000
5 18 6 0.3477 0.0010
5 18 7 -0.4424 0.0011
5 18 8 0.1407 -0.0000
6 0 6 -1.5044 0.0195
6 0 8 -0.9114 0.0112
6 0 10 -0.1629 0.0025
6 0 12 0.1740 0.0013
6 0 14 -0.0463 -0.0027
6 0 16 -0.3756 -0.0054
6 0 18 -0.2170 -0.0052
6 0 20 0.1799 -0.0068
6 0 22 0.0279 -0.0061
6 1 6 -0.2492 0.0061
6 1 7 0.6857 -0.0077
6 1 8 -0.1280 0.0015
6 1 9 0.0031 -0.0013
6 1 10 0.1034 -0.0018
6 1 11 -0.3747 -0.0003
6 1 12 0.1476 -0.0022
6 1 13 -0.2145 -0.0003
6 1 14 0.0431 -0.0014
6 1 15 0.1521 0.0018
6 1 16 -0.1151 -0.0008
6 1 17 0.2361 0.0017
6 1 18 -0.0233 0.0001
6 1 19 -0.1410 0.0018
6 1 20 0.2006 0.0021
6 1 21 -0.2928 0.0019
6 1 22 0.0747 0.0024
6 2 6 0.0486 -0.0006
6 2 7 0.2673 0.0001
6 2 8 0.6326 -0.0022
6 2 9 -0.0503 0.0003
6 2 10 0.8637 -0.0029
6 2 11 -0.2425 -0.0018
6 2 12 0.5258 -0.0006
6 2 13 -0.2125 -0.0020
6 2 14 0.0961 0.0005
6 2 15 -0.0430 -0.0002
6 2 16 -0.0530 0.0010
6 2 17 0.0308 0.0009
6 2 18 0.1565 0.0014
6 2 19 -0.2571 0.0008
6 2 20 0.4320 0.0019
6 2 21 -0.2904 0.0008
6 3 6 0.0137 -0.0026
6 3 7 -0.6879 0.0014
6 3 8 0.1640 -0.0015
6 3 9 -0.7826 0.0024
6 3 10 0.4682 0.0011
6 3 11 -0.4434 0.0016
6 3 12 0.5536 0.0019
6 3 13 -0.0425 0.0001
6 3 14 0.4743 0.0005
6 3 15 0.0223 -0.0014
6 3 16 0.2791 -0.0006
6 3 17 -0.1039 -0.0016
6 3 18 0.2518 -0.0013
6 3 19 -0.2819 -0.0015
6 3 20 0.3174 -0.0025
6 3 21 -0.3019 -0.0015
6 4 6 0.2133 0.0012
6 4 7 -0.2181 0.0013
6 4 8 -0.0887 0.0001
6 4 9 -0.5295 0.0004
6 4 10 -0.3283 -0.0001
6 4 11 -0.7940 0.0009
6 4 12 -0.4181 -0.0003
6 4 13 -0.8417 0.0010
6 4 14 -0.1873 0.0005
6 4 15 -0.6665 0.0002
6 4 16 0.0241 0.0013
6 4 17 -0.3479 -0.0006
6 4 18 0.0596 0.0004
6 4 19 -0.1254 0.0005
6 4 20 0.0224 -0.0004
6 4 21 0.0753 0.0021
6 5 6 -0.1591 0.0005
6 5 7 0.8602 0.0001
6 5 8 0.0365 0.0012
6 5 9 1.1956 -0.0004
6 5 10 0.2837 -0.0006
6 5 11 0.9970 -0.0004
6 5 12 0.5200 -0.0010
6 5 13 0.3952 0.0001
6 5 14 0.5393 0.0003
6 5 15 -0.0702 -0.0006
6 5 16 0.3251 0.0015
6 5 17 -0.0390 -0.0004
6 5 18 -0.0504 0.0015
6 5 19 0.1335 0.0010
6 5 20 -0.2934 -0.0003
6 5 21 0.2191 0.0015
6 6 6 -0.9249 -0.0011
6 6 7 0.2660 -0.0017
6 6 8 -1.3858 -0.0007
6 6 9 0.4165 -0.0008
6 6 10 -1.1842 0.0004
6 6 11 0.3628 -0.0003
6 6 12 -0.5244 0.0000
6 6 13 0.1958 -0.0009
6 6 14 0.1025 -0.0002
6 6 15 0.0659 -0.0004
6 6 16 0.1511 0.0002
6 6 17 0.1233 -0.0003
6 6 18 -0.1141 -0.0007
6 6 19 0.3381 0.0006
6 6 20 -0.2342 -0.0013
6 7 6 0.1951 -0.0000
6 7 7 0.8044 0.0008
6 7 8 -0.2102 -0.0001
6 7 9 0.7614 0.0002
6 7 10 -0.7148 -0.0001
6 7 11 0.3905 -0.0002
6 7 12 -0.8017 0.0006
6 7 13 -0.0178 0.0002
6 7 14 -0.5699 -0.0008
6 7 15 -0.1102 -0.0000
6 7 16 -0.2022 -0.0016
6 7 17 0.1347 -0.0000
6 7 18 -0.1225 -0.0012
6 7 19 0.2236 0.0008
6 7 20 -0.1543 -0.0026
6 8 6 -0.0317 -0.0000
6 8 7 -0.4645 0.0007
6 8 8 -0.0725 -0.0005
6 8 9 0.2469 0.0010
6 8 10 0.0132 -0.0002
6 8 11 0.7010 0.0000
6 8 12 0.0839 -0.0000
6 8 13 0.7288 0.0004
6 8 14 0.0687 0.0000
6 8 15 0.3271 0.0011
6 8 16 -0.1306 0.0007
6 8 17 -0.0204 -0.0005
6 8 18 -0.2781 0.0005
6 8 19 -0.0700 -0.0000
6 9 6 0.6659 -0.0000
6 9 7 -0.1878 0.0003
6 9 8 0.2280 -0.0004
6 9 9 -0.2118 0.0001
6 9 10 -0.1364 -0.0000
6 9 11 -0.1985 -0.0004
6 9 12 -0.3993 0.0003
6 9 13 -0.1778 0.0002
6 9 14 -0.3186 0.0002
6 9 15 -0.1319 0.0000
6 9 16 -0.0637 0.0016
6 9 17 0.0818 -0.0009
6 9 18 -0.0190 0.0028
6 9 19 0.1373 -0.0006
6 10 6 -0.1519 0.0002
6 10 7 -0.2461 -0.0002
6 10 8 -0.0590 0.0002
6 10 9 -0.3208 -0.0003
6 10 10 0.0009 0.0008
6 10 11 -0.1753 -0.0003
6 10 12 0.0189 -0.0000
6 10 13 0.0443 -0.0002
6 10 14 0.2044 -0.0011
6 10 15 0.0589 -0.0002
6 10 16 0.2986 -0.0006
6 10 17 0.2259 -0.0009
6 10 18 0.0491 0.0003
6 11 6 -0.0256 -0.0002
6 11 7 0.2931 -0.0000
6 11 8 0.2688 0.0001
6 11 9 0.1301 -0.0003
6 11 10 0.4369 -0.0001
6 11 11 0.2542 -0.0000
6 11 12 0.1846 -0.0003
6 11 13 0.2703 0.0007
6 11 14 0.0613 -0.0007
6 11 15 -0.1172 0.0007
6 11 16 -0.1205 -0.0020
6 11 17 -0.2874 0.0004
6 12 6 -0.0849 -0.0003
6 12 7 0.1253 0.0002
6 12 8 0.2100 -0.0006
6 12 9 -0.1262 0.0002
6 12 10 0.1063 -0.0006
6 12 11 0.0079 0.0003
6 12 12 -0.4079 -0.0001
6 12 13 0.1077 -0.0000
6 12 14 -0.4625 0.0012
6 12 15 0.0154 0.0010
6 12 16 -0.0004 0.0012
6 13 6 -0.2558 0.0001
6 13 7 -0.5583 0.0005
6 13 8 -0.1238 0.0001
6 13 9 -0.7575 0.0004
6 13 10 -0.2501 -0.0003
6 13 11 -0.2509 0.0001
6 13 12 -0.4023 0.0001
6 13 13 0.3639 -0.0017
6 13 14 -0.2523 0.0007
6 13 15 0.3876 -0.0029
6 14 6 0.5177 0.0002
6 14 7 -0.2239 -0.0005
6 14 8 0.8597 0.0006
6 14 9 -0.0896 0.0004
6 14 10 0.6791 0.0004
6 14 11 0.1824 0.0010
6 14 12 0.1994 0.0004
6 14 13 0.2729 0.0004
6 15 6 0.6939 0.0006
6 15 7 -0.5798 -0.0007
6 15 8 0.7308 0.0002
6 15 9 -0.4327 -0.0010
6 15 10 0.4036 -0.0010
6 15 11 -0.2033 -0.0003
6 15 12 0.1981 -0.0015
6 16 6 0.3060 0.0002
6 16 7 -0.9341 -0.0015
6 16 8 0.1856 0.0008
6 16 9 -0.5921 -0.0010
6 17 6 0.6551 0.0014
7 0 7 -0.0026 0.0119
7 0 9 -0.6582 0.0047
7 0 11 -1.3139 0.0035
7 0 13 -1.5128 0.0004
7 0 15 -1.1244 -0.0040
7 0 17 -0.3877 -0.0054
7 0 19 -0.0635 -0.0029
7 1 7 1.4163 0.0011
7 1 8 0.0693 -0.0032
7 1 9 1.3958 0.0008
7 1 10 0.7122 -0.0019
7 1 11 1.2189 -0.0023
7 1 12 1.1118 -0.0027
7 1 13 0.8232 -0.0022
7 1 14 1.0153 -0.0007
7 1 15 0.3163 -0.0004
7 1 16 0.4949 0.0014
7 1 17 0.0899 -0.0004
7 1 18 -0.0288 0.0008
7 1 19 0.0390 0.0002
7 2 7 0.3911 -0.0010
7 2 8 -1.4390 -0.0025
7 2 9 0.1870 -0.0013
7 2 10 -1.1844 -0.0001
7 2 11 -0.1027 -0.0001
7 2 12 -0.8634 0.0014
7 2 13 -0.0948 0.0003
7 2 14 -0.3693 -0.0006
7 2 15 0.0133 0.0002
7 2 16 -0.0559 -0.0008
7 2 17 0.2573 0.0007
7 2 18 -0.0843 0.0008
7 2 19 0.3091 0.0014
7 3 7 0.3843 0.0012
7 3 8 -0.4025 0.0011
7 3 9 0.0947 0.0012
7 3 10 -0.5781 0.0007
7 3 11 -0.0670 0.0003
7 3 12 -0.8238 0.0021
7 3 13 -0.1049 0.0008
7 3 14 -0.8183 0.0015
7 3 15 -0.1182 0.0014
7 3 16 -0.5260 0.0003
7 3 17 0.0598 -0.0002
7 3 18 -0.4112 -0.0007
7 3 19 0.1257 -0.0016
7 4 7 -0.1768 0.0003
7 4 8 0.8757 0.0015
7 4 9 0.3471 0.0019
7 4 10 0.8732 0.0002
7 4 11 0.7656 -0.0006
7 4 12 0.5351 -0.0004
7 4 13 0.9497 -0.0011
7 4 14 0.1334 -0.0002
7 4 15 0.4897 0.0001
7 4 16 -0.1352 -0.0002
7 4 17 0.0907 -0.0000
7 4 18 -0.2554 0.0005
7 5 7 -1.1027 -0.0021
7 5 8 -0.0216 -0.0014
7 5 9 -1.0362 -0.0011
7 5 10 -0.1939 -0.0004
7 5 11 -0.5433 0.0005
7 5 12 -0.2824 -0.0001
7 5 13 0.0431 -0.0008
7 5 14 -0.0114 -0.0017
7 5 15 0.3254 -0.0011
7 5 16 0.4066 -0.0011
7 5 17 0.2895 -0.0003
7 5 18 0.2719 0.0001
7 6 7 0.2357 -0.0004
7 6 8 0.6224 0.0002
7 6 9 0.1043 -0.0009
7 6 10 0.2723 -0.0013
7 6 11 -0.1925 -0.0008
7 6 12 -0.2159 -0.0002
7 6 13 -0.4034 0.0006
7 6 14 -0.4144 0.0014
7 6 15 -0.5815 0.0013
7 6 16 -0.1832 0.0007
7 6 17 -0.4238 -0.0000
7 6 18 -0.0028 0.0006
7 7 7 0.1163 0.0004
7 7 8 -0.2209 0.0007
7 7 9 0.1375 0.0010
7 7 10 0.1082 0.0006
7 7 11 0.3950 0.0009
7 7 12 0.3660 0.0006
7 7 13 0.5002 -0.0004
7 7 14 0.3525 0.0001
7 7 15 0.2240 0.0000
7 7 16 0.1510 0.0003
7 7 17 -0.1623 0.0002
7 8 7 -0.0096 -0.0000
7 8 8 -0.3513 0.0003
7 8 9 0.0436 0.0006
7 8 10 -0.4270 -0.0001
7 8 11 -0.0385 0.0000
7 8 12 -0.5456 0.0001
7 8 13 -0.0047 -0.0004
7 8 14 -0.5169 -0.0003
7 8 15 0.1427 -0.0003
7 8 16 -0.1580 -0.0009
7 9 7 0.0690 -0.0007
7 9 8 -0.0674 -0.0003
7 9 9 0.1098 -0.0009
7 9 10 -0.2178 -0.0000
7 9 11 0.2095 -0.0005
7 9 12 -0.2799 0.0003
7 9 13 0.4676 -0.0001
7 9 14 -0.2647 -0.0002
7 9 15 0.5381 0.0004
7 9 16 -0.2047 0.0004
7 10 7 0.1632 0.0002
7 10 8 0.2215 0.0006
7 10 9 0.1389 -0.0002
7 10 10 0.1941 0.0006
7 10 11 0.1842 -0.0008
7 10 12 0.0039 0.0003
7 10 13 0.2172 0.0001
7 10 14 -0.3252 0.0000
7 10 15 0.0928 0.0003
7 11 7 -0.1968 0.0003
7 11 8 0.0321 -0.0005
7 11 9 -0.1035 0.0001
7 11 10 0.3666 0.0000
7 11 11 -0.0990 0.0002
7 11 12 0.1977 -0.0002
7 11 13 0.0128 0.0005
7 11 14 0.0045 -0.0005
7 12 7 0.1085 0.0004
7 12 8 -0.2677 -0.0009
7 12 9 -0.6423 0.0006
7 12 10 -0.2761 -0.0011
7 12 11 -0.7056 0.0008
7 12 12 -0.1793 -0.0014
7 13 7 0.5044 0.0002
7 13 8 0.2824 0.0006
7 13 9 0.4652 0.0008
7 13 10 0.6501 0.0003
7 13 11 0.3572 0.0016
7 14 7 0.0960 -0.0015
7 14 8 -0.3099 0.0013
7 14 9 -0.1804 -0.0023
8 0 8 0.5160 0.0042
8 0 10 0.2509 0.0043
8 0 12 0.2570 0.0006
8 0 14 0.2384 0.0006
8 0 16 0.1117 0.0044
8 1 8 0.3900 -0.0004
8 1 9 0.0559 -0.0021
8 1 10 0.4072 -0.0002
8 1 11 -0.0531 -0.0016
8 1 12 0.3347 0.0000
8 1 13 -0.1799 -0.0008
8 1 14 0.2938 -0.0018
8 1 15 -0.2114 -0.0029
8 1 16 0.2948 -0.0022
8 2 8 -0.7677 -0.0012
8 2 9 -0.0695 -0.0016
8 2 10 -0.4801 -0.0003
8 2 11 -0.1899 -0.0018
8 2 12 -0.0358 0.0009
8 2 13 -0.2348 0.0010
8 2 14 0.1535 0.0008
8 2 15 -0.3197 0.0034
8 2 16 0.3075 0.0011
8 3 8 -0.6687 0.0012
8 3 9 0.8008 0.0023
8 3 10 -0.5169 0.0017
8 3 11 0.1971 0.0003
8 3 12 -0.2967 0.0010
8 3 13 -0.0344 -0.0003
8 3 14 -0.2143 -0.0004
8 3 15 -0.2130 0.0012
8 4 8 -0.3150 -0.0008
8 4 9 0.7423 0.0017
8 4 10 -0.1078 -0.0012
8 4 11 0.5773 0.0009
8 4 12 0.0709 0.0004
8 4 13 0.6804 -0.0017
8 4 14 -0.0610 -0.0011
8 4 15 0.6472 -0.0029
8 5 8 -0.2247 -0.0021
8 5 9 -0.2692 0.0003
8 5 10 -0.0804 -0.0027
8 5 11 -0.2652 -0.0001
8 5 12 -0.2948 0.0003
8 5 13 0.0346 -0.0005
8 5 14 -0.6754 0.0037
8 5 15 0.2677 0.0014
8 6 8 0.4939 0.0006
8 6 9 -0.3497 0.0002
8 6 10 0.3464 -0.0006
8 6 11 -0.4311 -0.0004
8 6 12 0.2934 0.0003
8 6 13 -0.0335 -0.0026
8 6 14 -0.1141 0.0005
8 7 8 0.0946 0.0013
8 7 9 -0.0134 0.0005
8 7 10 0.5692 0.0012
8 7 11 -0.2722 0.0010
8 7 12 0.5866 0.0014
8 7 13 -0.2873 -0.0004
8 8 8 -0.4476 0.0002
8 8 9 -0.2743 0.0001
8 8 10 -0.1929 -0.0007
8 8 11 -0.5709 0.0008
8 8 12 0.1455 -0.0003
8 8 13 -0.5259 0.0001
8 9 8 0.1325 -0.0003
8 9 9 0.4272 -0.0004
8 9 10 0.2823 -0.0014
8 9 11 0.1939 -0.0005
8 9 12 0.3636 -0.0018
8 10 8 -0.4278 0.0006
8 10 9 -0.0729 -0.0002
8 10 10 -0.1192 0.0013
8 11 8 0.0657 0.0005
8 11 9 0.0257 -0.0009
9 0 9 0.2835 0.0023
9 0 11 0.2596 0.0029
9 1 9 0.2269 -0.0028
9 1 10 -0.2657 -0.0027
9 1 11 0.3761 -0.0008
9 2 9 0.2867 0.0007
9 2 10 -0.4258 0.0012
9 2 11 -0.0875 0.0017
9 3 9 0.2874 0.0004
9 3 10 -0.0688 -0.0009
9 3 11 0.1207 -0.0001
9 4 9 0.2771 0.0013
9 4 10 -0.1192 -0.0009
9 5 9 0.2343 0.0016
9 6 9 0.3604 0.0013
0 0 0 0.0 0.0

_shelx_fab_checksum              31810
;
_atom_sites_solution_hydrogens   mixed
_atom_sites_solution_primary     iterative
_atom_sites_solution_secondary   ?
loop_
_atom_site_label
_atom_site_type_symbol
_atom_site_fract_x
_atom_site_fract_y
_atom_site_fract_z
_atom_site_U_iso_or_equiv
_atom_site_adp_type
_atom_site_occupancy
_atom_site_site_symmetry_order
_atom_site_calc_flag
_atom_site_refinement_flags_posn
_atom_site_refinement_flags_adp
_atom_site_refinement_flags_occupancy
_atom_site_disorder_assembly
_atom_site_disorder_group
O5 O 0.13142(13) 0.43595(6) 0.65856(5) 0.0340(2) Uani 1 1 d . . . . .
O1 O 0.86181(12) 0.68553(6) 0.74470(6) 0.0385(2) Uani 1 1 d . . . . .
O3 O 0.80266(13) 0.54928(6) 0.74342(6) 0.0380(2) Uani 1 1 d . . . . .
O7 O -0.48901(16) 0.62193(8) 0.43525(6) 0.0508(3) Uani 1 1 d . . . . .
C1 C 0.26372(15) 0.56525(8) 0.69725(6) 0.0272(2) Uani 1 1 d . . . . .
H1 H 0.209605 0.622651 0.703178 0.033 Uiso 1 1 calc R U . . .
C10 C 0.00995(16) 0.55382(8) 0.60084(6) 0.0273(2) Uani 1 1 d . . . . .
C12 C -0.25051(16) 0.54027(8) 0.52193(6) 0.0295(2) Uani 1 1 d . . . . .
H12 H -0.349523 0.508323 0.501797 0.035 Uiso 1 1 calc R U . . .
N1 N -0.34190(18) 0.65891(8) 0.45007(7) 0.0406(3) Uani 1 1 d . . . . .
C11 C -0.13473(15) 0.50599(8) 0.57135(6) 0.0277(2) Uani 1 1 d . . . . .
H11 H -0.153508 0.449694 0.585353 0.033 Uiso 1 1 calc R U . . .
C13 C -0.21851(18) 0.62221(8) 0.50256(7) 0.0330(3) Uani 1 1 d . . . . .
C15 C 0.0385(2) 0.63626(8) 0.58067(7) 0.0361(3) Uani 1 1 d . . . . .
H15 H 0.136266 0.668708 0.601035 0.043 Uiso 1 1 calc R U . . .
O6 O -0.29156(19) 0.72438(7) 0.42338(7) 0.0574(3) Uani 1 1 d . . . . .
N2 N 0.13178(18) 0.54058(8) 0.81221(6) 0.0378(3) Uani 1 1 d . . . . .
C2 C 0.45645(17) 0.57057(8) 0.66032(7) 0.0338(3) Uani 1 1 d . . . . .
H2A H 0.522312 0.516049 0.664668 0.041 Uiso 1 1 calc R U . . .
H2B H 0.432362 0.580706 0.611679 0.041 Uiso 1 1 calc R U . . .
C4 C 0.74471(17) 0.62015(8) 0.72571(7) 0.0337(3) Uani 1 1 d . . . . .
C9 C 0.13143(15) 0.51217(8) 0.65345(6) 0.0265(2) Uani 1 1 d . . . . .
C16 C 0.29310(18) 0.52389(9) 0.76558(7) 0.0346(3) Uani 1 1 d . . . . .
H16A H 0.306765 0.462665 0.759266 0.042 Uiso 1 1 calc R U . . .
H16B H 0.411790 0.545149 0.786335 0.042 Uiso 1 1 calc R U . . .
C3 C 0.58377(18) 0.63848(9) 0.68723(8) 0.0369(3) Uani 1 1 d . . . . .
C14 C -0.0765(2) 0.67122(9) 0.53057(8) 0.0400(3) Uani 1 1 d . . . . .
H14 H -0.057922 0.727306 0.516004 0.048 Uiso 1 1 calc R U . . .
O2A O 0.659(2) 0.7831(10) 0.6937(6) 0.0558(18) Uani 0.5 1 d D U P A 1
O4A O 0.432(4) 0.7477(15) 0.6173(17) 0.077(2) Uani 0.5 1 d D . P A 1
C6A C 0.5339(14) 0.7245(9) 0.6658(10) 0.0458(14) Uani 0.5 1 d D . P A 1
C17 C 0.1607(3) 0.62121(11) 0.84902(8) 0.0498(4) Uani 1 1 d . . . . .
H17A H 0.188791 0.665784 0.816595 0.075 Uiso 1 1 calc R U . . .
H17B H 0.266825 0.615371 0.880923 0.075 Uiso 1 1 calc R U . . .
H17C H 0.045532 0.635433 0.873734 0.075 Uiso 1 1 calc R U . . .
C5A C 0.778(4) 0.7617(17) 0.7517(13) 0.048(2) Uani 0.5 1 d D . P A 1
C18 C 0.1039(4) 0.47041(14) 0.86067(11) 0.0756(7) Uani 1 1 d . . . . .
H18A H 0.217347 0.464323 0.889148 0.113 Uiso 1 1 calc R U . . .
H18B H 0.081671 0.418319 0.835638 0.113 Uiso 1 1 calc R U . . .
H18C H -0.005528 0.482429 0.889127 0.113 Uiso 1 1 calc R U . . .
C8A C 0.650(6) 0.769(2) 0.8120(19) 0.068(3) Uani 0.5 1 d D . P A 1
H8AA H 0.555874 0.723721 0.810447 0.101 Uiso 0.5 1 calc R U P A 1
H8AB H 0.586100 0.823095 0.811241 0.101 Uiso 0.5 1 calc R U P A 1
H8AC H 0.726140 0.763716 0.853503 0.101 Uiso 0.5 1 calc R U P A 1
C7A C 0.932(5) 0.828(3) 0.752(3) 0.070(4) Uani 0.5 1 d D . P A 1
H7AA H 0.874806 0.883448 0.753345 0.105 Uiso 0.5 1 calc R U P A 1
H7AB H 1.008885 0.821913 0.711562 0.105 Uiso 0.5 1 calc R U P A 1
H7AC H 1.012959 0.819953 0.792343 0.105 Uiso 0.5 1 calc R U P A 1
O4B O 0.430(4) 0.7352(14) 0.6273(17) 0.077(2) Uani 0.5 1 d D . P A 2
O2B O 0.689(2) 0.7820(10) 0.6770(6) 0.0558(18) Uani 0.5 1 d D U P A 2
C6B C 0.5740(14) 0.7157(9) 0.6613(10) 0.0458(14) Uani 0.5 1 d D . P A 2
C5B C 0.779(4) 0.7727(17) 0.7415(13) 0.048(2) Uani 0.5 1 d D . P A 2
C7B C 0.948(5) 0.831(3) 0.742(3) 0.070(4) Uani 0.5 1 d D . P A 2
H7BA H 1.032935 0.814913 0.705045 0.105 Uiso 0.5 1 calc R U P A 2
H7BB H 1.014749 0.826256 0.784998 0.105 Uiso 0.5 1 calc R U P A 2
H7BC H 0.904575 0.888490 0.734919 0.105 Uiso 0.5 1 calc R U P A 2
C8B C 0.654(6) 0.782(2) 0.8024(19) 0.068(3) Uani 0.5 1 d D . P A 2
H8BA H 0.730595 0.775201 0.843576 0.101 Uiso 0.5 1 calc R U P A 2
H8BB H 0.555019 0.738789 0.801162 0.101 Uiso 0.5 1 calc R U P A 2
H8BC H 0.595229 0.837467 0.802108 0.101 Uiso 0.5 1 calc R U P A 2
H2 H 0.015(3) 0.5450(12) 0.7857(10) 0.052(5) Uiso 1 1 d . . . . .

loop_
_atom_site_aniso_label
_atom_site_aniso_U_11
_atom_site_aniso_U_22
_atom_site_aniso_U_33
_atom_site_aniso_U_23
_atom_site_aniso_U_13
_atom_site_aniso_U_12
O5 0.0283(4) 0.0296(4) 0.0439(5) 0.0008(4) -0.0053(4) -0.0033(3)
O1 0.0229(4) 0.0302(5) 0.0622(6) -0.0108(4) -0.0063(4) -0.0039(3)
O3 0.0226(4) 0.0325(5) 0.0588(6) -0.0097(4) 0.0017(4) -0.0018(3)
O7 0.0387(6) 0.0539(7) 0.0594(7) 0.0049(5) -0.0202(5) -0.0005(5)
C1 0.0188(5) 0.0298(5) 0.0331(5) -0.0056(4) -0.0022(4) 0.0016(4)
C10 0.0208(5) 0.0317(6) 0.0295(5) -0.0017(4) -0.0003(4) -0.0010(4)
C12 0.0211(5) 0.0352(6) 0.0321(6) -0.0018(5) -0.0003(4) -0.0012(4)
N1 0.0392(6) 0.0363(6) 0.0461(6) 0.0029(5) -0.0108(5) 0.0042(5)
C11 0.0205(5) 0.0312(6) 0.0313(5) -0.0005(4) 0.0010(4) -0.0022(4)
C13 0.0291(6) 0.0347(6) 0.0352(6) 0.0013(5) -0.0059(5) 0.0027(5)
C15 0.0338(6) 0.0323(6) 0.0420(7) 0.0000(5) -0.0099(5) -0.0046(5)
O6 0.0629(8) 0.0413(6) 0.0677(8) 0.0169(5) -0.0218(6) -0.0001(5)
N2 0.0407(6) 0.0394(6) 0.0334(6) -0.0005(4) 0.0006(5) -0.0056(5)
C2 0.0203(5) 0.0355(6) 0.0458(7) -0.0135(5) 0.0033(5) -0.0043(4)
C4 0.0203(5) 0.0312(6) 0.0495(7) -0.0134(5) 0.0040(5) -0.0041(4)
C9 0.0177(5) 0.0317(6) 0.0301(5) -0.0009(4) 0.0010(4) -0.0015(4)
C16 0.0303(6) 0.0363(6) 0.0372(6) -0.0036(5) -0.0083(5) 0.0060(5)
C3 0.0225(5) 0.0337(6) 0.0544(8) -0.0139(6) -0.0027(5) -0.0036(4)
C14 0.0410(7) 0.0301(6) 0.0485(8) 0.0051(5) -0.0114(6) -0.0036(5)
O2A 0.050(3) 0.0355(7) 0.081(5) 0.002(3) -0.030(3) -0.014(2)
O4A 0.0767(11) 0.036(5) 0.115(7) 0.022(3) -0.062(4) -0.018(3)
C6A 0.020(4) 0.033(3) 0.084(3) -0.0090(19) -0.021(4) 0.002(3)
C17 0.0554(9) 0.0539(9) 0.0401(8) -0.0166(7) -0.0014(7) -0.0009(7)
C5A 0.0437(9) 0.021(5) 0.078(6) -0.002(3) -0.028(3) 0.001(3)
C18 0.1036(18) 0.0645(13) 0.0588(12) 0.0225(10) 0.0017(11) -0.0198(12)
C8A 0.0468(16) 0.055(8) 0.100(8) -0.044(5) -0.019(4) 0.016(5)
C7A 0.062(4) 0.037(2) 0.109(12) 0.003(5) -0.042(5) -0.018(2)
O4B 0.0767(11) 0.036(5) 0.115(7) 0.022(3) -0.062(4) -0.018(3)
O2B 0.050(3) 0.0355(7) 0.081(5) 0.002(3) -0.030(3) -0.014(2)
C6B 0.020(4) 0.033(3) 0.084(3) -0.0090(19) -0.021(4) 0.002(3)
C5B 0.0437(9) 0.021(5) 0.078(6) -0.002(3) -0.028(3) 0.001(3)
C7B 0.062(4) 0.037(2) 0.109(12) 0.003(5) -0.042(5) -0.018(2)
C8B 0.0468(16) 0.055(8) 0.100(8) -0.044(5) -0.019(4) 0.016(5)

_geom_special_details            
;
 All esds (except the esd in the dihedral angle between two l.s. planes)
 are estimated using the full covariance matrix.  The cell esds are taken
 into account individually in the estimation of esds in distances, angles
 and torsion angles; correlations between esds in cell parameters are only
 used when they are defined by crystal symmetry.  An approximate (isotropic)
 treatment of cell esds is used for estimating esds involving l.s. planes.
;
loop_
_geom_bond_atom_site_label_1
_geom_bond_atom_site_label_2
_geom_bond_distance
_geom_bond_site_symmetry_2
_geom_bond_publ_flag
O5 C9 1.2206(15) . ?
O1 C4 1.3815(14) . ?
O1 C5A 1.36(3) . ?
O1 C5B 1.51(3) . ?
O3 C4 1.2518(17) . ?
O7 N1 1.2280(17) . ?
C1 H1 1.0000 . ?
C1 C2 1.5537(16) . ?
C1 C9 1.5257(16) . ?
C1 C16 1.5182(18) . ?
C10 C11 1.3987(16) . ?
C10 C15 1.3903(18) . ?
C10 C9 1.4988(16) . ?
C12 H12 0.9500 . ?
C12 C11 1.3824(17) . ?
C12 C13 1.3821(18) . ?
N1 C13 1.4717(17) . ?
N1 O6 1.2253(17) . ?
C11 H11 0.9500 . ?
C13 C14 1.3838(19) . ?
C15 H15 0.9500 . ?
C15 C14 1.3929(19) . ?
N2 C16 1.4974(18) . ?
N2 C17 1.492(2) . ?
N2 C18 1.489(2) . ?
N2 H2 0.98(2) . ?
C2 H2A 0.9900 . ?
C2 H2B 0.9900 . ?
C2 C3 1.5028(17) . ?
C4 C3 1.3935(19) . ?
C16 H16A 0.9900 . ?
C16 H16B 0.9900 . ?
C3 C6A 1.478(16) . ?
C3 C6B 1.336(17) . ?
C14 H14 0.9500 . ?
O2A C6A 1.399(16) . ?
O2A C5A 1.456(18) . ?
O4A C6A 1.251(12) . ?
C17 H17A 0.9800 . ?
C17 H17B 0.9800 . ?
C17 H17C 0.9800 . ?
C5A C8A 1.506(11) . ?
C5A C7A 1.514(11) . ?
C18 H18A 0.9800 . ?
C18 H18B 0.9800 . ?
C18 H18C 0.9800 . ?
C8A H8AA 0.9800 . ?
C8A H8AB 0.9800 . ?
C8A H8AC 0.9800 . ?
C7A H7AA 0.9800 . ?
C7A H7AB 0.9800 . ?
C7A H7AC 0.9800 . ?
O4B C6B 1.255(12) . ?
O2B C6B 1.368(16) . ?
O2B C5B 1.428(18) . ?
C5B C7B 1.510(11) . ?
C5B C8B 1.507(11) . ?
C7B H7BA 0.9800 . ?
C7B H7BB 0.9800 . ?
C7B H7BC 0.9800 . ?
C8B H8BA 0.9800 . ?
C8B H8BB 0.9800 . ?
C8B H8BC 0.9800 . ?

loop_
_geom_angle_atom_site_label_1
_geom_angle_atom_site_label_2
_geom_angle_atom_site_label_3
_geom_angle
_geom_angle_site_symmetry_1
_geom_angle_site_symmetry_3
_geom_angle_publ_flag
C4 O1 C5B 116.9(10) . . ?
C5A O1 C4 116.3(11) . . ?
C2 C1 H1 110.0 . . ?
C9 C1 H1 110.0 . . ?
C9 C1 C2 107.28(9) . . ?
C16 C1 H1 110.0 . . ?
C16 C1 C2 109.31(10) . . ?
C16 C1 C9 110.08(10) . . ?
C11 C10 C9 117.34(11) . . ?
C15 C10 C11 120.24(11) . . ?
C15 C10 C9 122.41(11) . . ?
C11 C12 H12 120.9 . . ?
C13 C12 H12 120.9 . . ?
C13 C12 C11 118.28(11) . . ?
O7 N1 C13 118.13(12) . . ?
O6 N1 O7 123.71(13) . . ?
O6 N1 C13 118.16(12) . . ?
C10 C11 H11 119.8 . . ?
C12 C11 C10 120.31(11) . . ?
C12 C11 H11 119.8 . . ?
C12 C13 N1 118.38(11) . . ?
C12 C13 C14 122.91(12) . . ?
C14 C13 N1 118.70(12) . . ?
C10 C15 H15 120.0 . . ?
C10 C15 C14 119.92(12) . . ?
C14 C15 H15 120.0 . . ?
C16 N2 H2 109.0(12) . . ?
C17 N2 C16 110.69(12) . . ?
C17 N2 H2 108.1(11) . . ?
C18 N2 C16 111.70(15) . . ?
C18 N2 C17 110.60(14) . . ?
C18 N2 H2 106.5(12) . . ?
C1 C2 H2A 108.9 . . ?
C1 C2 H2B 108.9 . . ?
H2A C2 H2B 107.7 . . ?
C3 C2 C1 113.34(10) . . ?
C3 C2 H2A 108.9 . . ?
C3 C2 H2B 108.9 . . ?
O1 C4 C3 118.25(12) . . ?
O3 C4 O1 114.39(11) . . ?
O3 C4 C3 127.29(12) . . ?
O5 C9 C1 120.44(10) . . ?
O5 C9 C10 119.94(10) . . ?
C10 C9 C1 119.50(10) . . ?
C1 C16 H16A 109.2 . . ?
C1 C16 H16B 109.2 . . ?
N2 C16 C1 111.98(10) . . ?
N2 C16 H16A 109.2 . . ?
N2 C16 H16B 109.2 . . ?
H16A C16 H16B 107.9 . . ?
C4 C3 C2 121.65(13) . . ?
C4 C3 C6A 122.9(5) . . ?
C6A C3 C2 115.3(5) . . ?
C6B C3 C2 120.0(6) . . ?
C6B C3 C4 116.3(5) . . ?
C13 C14 C15 118.33(12) . . ?
C13 C14 H14 120.8 . . ?
C15 C14 H14 120.8 . . ?
C6A O2A C5A 120.8(17) . . ?
O2A C6A C3 111.1(11) . . ?
O4A C6A C3 129.0(16) . . ?
O4A C6A O2A 117.5(19) . . ?
N2 C17 H17A 109.5 . . ?
N2 C17 H17B 109.5 . . ?
N2 C17 H17C 109.5 . . ?
H17A C17 H17B 109.5 . . ?
H17A C17 H17C 109.5 . . ?
H17B C17 H17C 109.5 . . ?
O1 C5A O2A 112(2) . . ?
O1 C5A C8A 114(2) . . ?
O1 C5A C7A 108(3) . . ?
O2A C5A C8A 105(3) . . ?
O2A C5A C7A 105(2) . . ?
C8A C5A C7A 112(3) . . ?
N2 C18 H18A 109.5 . . ?
N2 C18 H18B 109.5 . . ?
N2 C18 H18C 109.5 . . ?
H18A C18 H18B 109.5 . . ?
H18A C18 H18C 109.5 . . ?
H18B C18 H18C 109.5 . . ?
C5A C8A H8AA 109.5 . . ?
C5A C8A H8AB 109.5 . . ?
C5A C8A H8AC 109.5 . . ?
H8AA C8A H8AB 109.5 . . ?
H8AA C8A H8AC 109.5 . . ?
H8AB C8A H8AC 109.5 . . ?
C5A C7A H7AA 109.5 . . ?
C5A C7A H7AB 109.5 . . ?
C5A C7A H7AC 109.5 . . ?
H7AA C7A H7AB 109.5 . . ?
H7AA C7A H7AC 109.5 . . ?
H7AB C7A H7AC 109.5 . . ?
C6B O2B C5B 112.3(17) . . ?
C3 C6B O2B 126.7(13) . . ?
O4B C6B C3 118.3(14) . . ?
O4B C6B O2B 114.0(18) . . ?
O2B C5B O1 108(2) . . ?
O2B C5B C7B 106(3) . . ?
O2B C5B C8B 117(3) . . ?
C7B C5B O1 105(3) . . ?
C8B C5B O1 106.6(19) . . ?
C8B C5B C7B 114(3) . . ?
C5B C7B H7BA 109.5 . . ?
C5B C7B H7BB 109.5 . . ?
C5B C7B H7BC 109.5 . . ?
H7BA C7B H7BB 109.5 . . ?
H7BA C7B H7BC 109.5 . . ?
H7BB C7B H7BC 109.5 . . ?
C5B C8B H8BA 109.5 . . ?
C5B C8B H8BB 109.5 . . ?
C5B C8B H8BC 109.5 . . ?
H8BA C8B H8BB 109.5 . . ?
H8BA C8B H8BC 109.5 . . ?
H8BB C8B H8BC 109.5 . . ?

loop_
_geom_torsion_atom_site_label_1
_geom_torsion_atom_site_label_2
_geom_torsion_atom_site_label_3
_geom_torsion_atom_site_label_4
_geom_torsion
_geom_torsion_site_symmetry_1
_geom_torsion_site_symmetry_2
_geom_torsion_site_symmetry_3
_geom_torsion_site_symmetry_4
_geom_torsion_publ_flag
O1 C4 C3 C2 175.58(12) . . . . ?
O1 C4 C3 C6A 0.2(8) . . . . ?
O1 C4 C3 C6B 12.0(8) . . . . ?
O3 C4 C3 C2 -1.1(2) . . . . ?
O3 C4 C3 C6A -176.4(8) . . . . ?
O3 C4 C3 C6B -164.7(8) . . . . ?
O7 N1 C13 C12 14.0(2) . . . . ?
O7 N1 C13 C14 -165.62(14) . . . . ?
C1 C2 C3 C4 107.63(15) . . . . ?
C1 C2 C3 C6A -76.7(8) . . . . ?
C1 C2 C3 C6B -89.3(8) . . . . ?
C10 C15 C14 C13 0.6(2) . . . . ?
C12 C13 C14 C15 -0.2(2) . . . . ?
N1 C13 C14 C15 179.39(13) . . . . ?
C11 C10 C15 C14 -0.5(2) . . . . ?
C11 C10 C9 O5 16.22(16) . . . . ?
C11 C10 C9 C1 -167.65(10) . . . . ?
C11 C12 C13 N1 -179.84(11) . . . . ?
C11 C12 C13 C14 -0.2(2) . . . . ?
C13 C12 C11 C10 0.33(18) . . . . ?
C15 C10 C11 C12 0.00(18) . . . . ?
C15 C10 C9 O5 -162.99(12) . . . . ?
C15 C10 C9 C1 13.14(17) . . . . ?
O6 N1 C13 C12 -165.59(14) . . . . ?
O6 N1 C13 C14 14.8(2) . . . . ?
C2 C1 C9 O5 86.08(14) . . . . ?
C2 C1 C9 C10 -90.03(12) . . . . ?
C2 C1 C16 N2 161.95(10) . . . . ?
C2 C3 C6A O2A 179.6(9) . . . . ?
C2 C3 C6A O4A -19(3) . . . . ?
C2 C3 C6B O4B 17(3) . . . . ?
C2 C3 C6B O2B -175.0(11) . . . . ?
C4 O1 C5A O2A -49(2) . . . . ?
C4 O1 C5A C8A 71(3) . . . . ?
C4 O1 C5A C7A -164(2) . . . . ?
C4 O1 C5B O2B -49(2) . . . . ?
C4 O1 C5B C7B -162(2) . . . . ?
C4 O1 C5B C8B 77(2) . . . . ?
C4 C3 C6A O2A -4.8(16) . . . . ?
C4 C3 C6A O4A 157(3) . . . . ?
C4 C3 C6B O4B -179(2) . . . . ?
C4 C3 C6B O2B -11.1(18) . . . . ?
C9 C1 C2 C3 164.68(12) . . . . ?
C9 C1 C16 N2 -80.46(12) . . . . ?
C9 C10 C11 C12 -179.23(10) . . . . ?
C9 C10 C15 C14 178.73(13) . . . . ?
C16 C1 C2 C3 -75.98(14) . . . . ?
C16 C1 C9 O5 -32.76(15) . . . . ?
C16 C1 C9 C10 151.13(10) . . . . ?
C6A O2A C5A O1 46(3) . . . . ?
C6A O2A C5A C8A -79(3) . . . . ?
C6A O2A C5A C7A 162(2) . . . . ?
C17 N2 C16 C1 -86.39(14) . . . . ?
C5A O1 C4 O3 -154.6(12) . . . . ?
C5A O1 C4 C3 28.3(12) . . . . ?
C5A O2A C6A C3 -18(2) . . . . ?
C5A O2A C6A O4A 178(3) . . . . ?
C18 N2 C16 C1 149.89(14) . . . . ?
C6B O2B C5B O1 48(2) . . . . ?
C6B O2B C5B C7B 160(2) . . . . ?
C6B O2B C5B C8B -71(3) . . . . ?
C5B O1 C4 O3 -164.5(12) . . . . ?
C5B O1 C4 C3 18.5(12) . . . . ?
C5B O2B C6B C3 -22(2) . . . . ?
C5B O2B C6B O4B 146(3) . . . . ?


_shelx_res_file                  
;
TITL mile917_P21n in P21/n #14
    mile917_p21n.res
    created by SHELXL-2018/3 at 07:19:35 on 19-Apr-2021
REM reset to P21/n #14
REM +mile917_P21n.bodd
CELL 0.71073 7.0624 15.9596 19.8071 90 90.5486 90
ZERR 4 0.0003 0.0011 0.001 0 0.0026 0
LATT 1
SYMM 0.5-X,0.5+Y,0.5-Z
SFAC C H N O
UNIT 72 88 8 28
SADI 0.04 O2A C6A O2B C6B O2A C5A O2B C5B
SADI O4A C6A O4B C6B
SADI C7A C5A C7B C5B C8B C5B C8A C5A
ISOR 0.01 0.02 O2B O2A
EADP C5B C5A
EADP C6B C6A
EADP O4A O4B
EADP O2B O2A
EADP C8B C8A
EADP C7B C7A

L.S. 40
PLAN  7
SIZE 0.12 0.14 0.2
TEMP -173.15
CONF
LIST 6
BOND
HTAB
ABIN
fmap 2 53
acta
MORE -1
BOND $H
SHEL 999 0.71
OMIT 0 1 3
OMIT 0 0 6
OMIT 0 0 4
REM <olex2.extras>
REM <HklSrc "%.\\mile917_P21n.hkl">
REM </olex2.extras>

WGHT    0.082200    0.676700
FVAR       0.22675
O5    4    0.131424    0.435954    0.658560    11.00000    0.02827    0.02965 =
         0.04390    0.00084   -0.00531   -0.00327
O1    4    0.861813    0.685534    0.744698    11.00000    0.02292    0.03021 =
         0.06221   -0.01082   -0.00628   -0.00386
O3    4    0.802660    0.549282    0.743422    11.00000    0.02261    0.03251 =
         0.05879   -0.00966    0.00175   -0.00176
O7    4   -0.489011    0.621933    0.435253    11.00000    0.03865    0.05389 =
         0.05943    0.00490   -0.02021   -0.00052
C1    1    0.263724    0.565249    0.697251    11.00000    0.01879    0.02976 =
         0.03314   -0.00564   -0.00224    0.00158
AFIX  13
H1    2    0.209605    0.622651    0.703178    11.00000   -1.20000
AFIX   0
C10   1    0.009952    0.553817    0.600845    11.00000    0.02084    0.03165 =
         0.02949   -0.00172   -0.00027   -0.00097
C12   1   -0.250512    0.540266    0.521928    11.00000    0.02111    0.03524 =
         0.03213   -0.00175   -0.00032   -0.00122
AFIX  43
H12   2   -0.349523    0.508323    0.501797    11.00000   -1.20000
AFIX   0
N1    3   -0.341901    0.658907    0.450073    11.00000    0.03923    0.03635 =
         0.04606    0.00294   -0.01083    0.00420
C11   1   -0.134727    0.505993    0.571352    11.00000    0.02051    0.03122 =
         0.03131   -0.00054    0.00097   -0.00215
AFIX  43
H11   2   -0.153508    0.449694    0.585353    11.00000   -1.20000
AFIX   0
C13   1   -0.218505    0.622206    0.502556    11.00000    0.02906    0.03472 =
         0.03517    0.00130   -0.00586    0.00267
C15   1    0.038473    0.636259    0.580674    11.00000    0.03381    0.03232 =
         0.04199    0.00001   -0.00988   -0.00461
AFIX  43
H15   2    0.136266    0.668708    0.601035    11.00000   -1.20000
AFIX   0
O6    4   -0.291558    0.724379    0.423378    11.00000    0.06294    0.04126 =
         0.06771    0.01685   -0.02177   -0.00015
N2    3    0.131781    0.540580    0.812211    11.00000    0.04073    0.03936 =
         0.03343   -0.00053    0.00059   -0.00564
C2    1    0.456448    0.570568    0.660317    11.00000    0.02026    0.03552 =
         0.04579   -0.01347    0.00326   -0.00429
AFIX  23
H2A   2    0.522312    0.516049    0.664668    11.00000   -1.20000
H2B   2    0.432362    0.580706    0.611679    11.00000   -1.20000
AFIX   0
C4    1    0.744706    0.620148    0.725711    11.00000    0.02034    0.03124 =
         0.04945   -0.01337    0.00399   -0.00412
C9    1    0.131431    0.512169    0.653447    11.00000    0.01766    0.03168 =
         0.03015   -0.00088    0.00098   -0.00154
C16   1    0.293100    0.523894    0.765580    11.00000    0.03025    0.03629 =
         0.03716   -0.00357   -0.00826    0.00601
AFIX  23
H16A  2    0.306765    0.462665    0.759266    11.00000   -1.20000
H16B  2    0.411790    0.545149    0.786335    11.00000   -1.20000
AFIX   0
C3    1    0.583767    0.638484    0.687234    11.00000    0.02248    0.03374 =
         0.05444   -0.01389   -0.00268   -0.00358
C14   1   -0.076512    0.671219    0.530574    11.00000    0.04097    0.03014 =
         0.04853    0.00511   -0.01137   -0.00358
AFIX  43
H14   2   -0.057922    0.727306    0.516004    11.00000   -1.20000
AFIX   0
PART 1
O2A   4    0.659391    0.783112    0.693664    10.50000    0.05045    0.03551 =
         0.08076    0.00213   -0.02985   -0.01405
O4A   4    0.431851    0.747729    0.617343    10.50000    0.07667    0.03626 =
         0.11548    0.02246   -0.06249   -0.01840
C6A   1    0.533889    0.724461    0.665802    10.50000    0.01994    0.03318 =
         0.08385   -0.00898   -0.02062    0.00198
PART 0
C17   1    0.160715    0.621211    0.849024    11.00000    0.05538    0.05393 =
         0.04005   -0.01660   -0.00144   -0.00088
AFIX 137
H17A  2    0.188791    0.665784    0.816595    11.00000   -1.50000
H17B  2    0.266825    0.615371    0.880923    11.00000   -1.50000
H17C  2    0.045532    0.635433    0.873734    11.00000   -1.50000
AFIX   0
PART 1
C5A   1    0.777805    0.761732    0.751719    10.50000    0.04372    0.02108 =
         0.07792   -0.00247   -0.02815    0.00062
PART 0
C18   1    0.103938    0.470415    0.860674    11.00000    0.10359    0.06454 =
         0.05878    0.02248    0.00171   -0.01976
AFIX 137
H18A  2    0.217347    0.464323    0.889148    11.00000   -1.50000
H18B  2    0.081671    0.418319    0.835638    11.00000   -1.50000
H18C  2   -0.005528    0.482429    0.889127    11.00000   -1.50000
AFIX   0
PART 1
C8A   1    0.650350    0.768672    0.811991    10.50000    0.04681    0.05532 =
         0.10023   -0.04379   -0.01907    0.01612
AFIX 137
H8AA  2    0.555874    0.723721    0.810447    10.50000   -1.50000
H8AB  2    0.586100    0.823095    0.811241    10.50000   -1.50000
H8AC  2    0.726140    0.763716    0.853503    10.50000   -1.50000
AFIX   0
C7A   1    0.932239    0.827570    0.752293    10.50000    0.06238    0.03737 =
         0.10890    0.00273   -0.04205   -0.01838
AFIX 137
H7AA  2    0.874806    0.883448    0.753345    10.50000   -1.50000
H7AB  2    1.008885    0.821913    0.711562    10.50000   -1.50000
H7AC  2    1.012959    0.819953    0.792343    10.50000   -1.50000
AFIX   0
PART 2
O4B   4    0.429787    0.735203    0.627308    10.50000    0.07667    0.03626 =
         0.11548    0.02246   -0.06249   -0.01840
O2B   4    0.688907    0.781981    0.677014    10.50000    0.05045    0.03551 =
         0.08076    0.00213   -0.02985   -0.01405
C6B   1    0.573970    0.715689    0.661299    10.50000    0.01994    0.03318 =
         0.08385   -0.00898   -0.02062    0.00198
C5B   1    0.778566    0.772663    0.741508    10.50000    0.04372    0.02108 =
         0.07792   -0.00247   -0.02815    0.00062
C7B   1    0.947540    0.830673    0.741628    10.50000    0.06238    0.03737 =
         0.10890    0.00273   -0.04205   -0.01838
AFIX 137
H7BA  2    1.032935    0.814913    0.705045    10.50000   -1.50000
H7BB  2    1.014749    0.826256    0.784998    10.50000   -1.50000
H7BC  2    0.904575    0.888490    0.734919    10.50000   -1.50000
AFIX   0
C8B   1    0.653956    0.781832    0.802415    10.50000    0.04681    0.05532 =
         0.10023   -0.04379   -0.01907    0.01612
AFIX 137
H8BA  2    0.730595    0.775201    0.843576    10.50000   -1.50000
H8BB  2    0.555019    0.738789    0.801162    10.50000   -1.50000
H8BC  2    0.595229    0.837467    0.802108    10.50000   -1.50000
AFIX   0
PART 0
H2    2    0.014562    0.545042    0.785656    11.00000    0.05190
HKLF 4


REM  mile917_P21n in P21/n #14
REM wR2 = 0.160299, GooF = S = 1.02998, Restrained GooF = 1.03225 for all data
REM R1 = 0.052143 for 5214 Fo > 4sig(Fo) and 0.063993 for all 6508 data
REM 272 parameters refined using 25 restraints

END

WGHT      0.0822      0.6793

REM Instructions for potential hydrogen bonds
EQIV $1 -x+1/2, y+1/2, -z+3/2
HTAB C8A O5_$1
HTAB C8B O5_$1
EQIV $2 x-1, y, z
HTAB N2 O1_$2
HTAB N2 O3_$2

REM Highest difference peak  0.336,  deepest hole -0.238,  1-sigma level  0.045
Q1    1   0.1312  0.4266  0.8371  11.00000  0.05    0.34
Q2    1   0.1988  0.5408  0.6788  11.00000  0.05    0.29
Q3    1   0.6685  0.6349  0.7008  11.00000  0.05    0.27
Q4    1   0.4723  0.7655  0.5983  11.00000  0.05    0.26
Q5    1   0.5675  0.6759  0.6824  11.00000  0.05    0.25
Q6    1  -0.1698  0.5226  0.5401  11.00000  0.05    0.25
Q7    1   0.2835  0.5466  0.7316  11.00000  0.05    0.25
;
_shelx_res_checksum              43934
_shelx_hkl_file                  
;
  -1   0   0    0.35    0.07
  -1   0   0    0.34    0.06
  -1   0   0    0.36    0.06
  -1   0   0    0.38    0.09
   1   0   0    0.41    0.07
   1   0   0    0.38    0.07
   1   0   0    0.44    0.05
   1   0   0    0.34    0.08
   1   0   0    0.45    0.07
   1   0   0    0.23    0.07
   1   0   0    0.33    0.07
  -2   0   0  139.03    8.59
   2   0   0  185.51   11.45
   2   0   0  170.13   11.47
   2   0   0  191.78   11.43
   2   0   0  203.60   11.43
   2   0   0  180.19   11.47
   2   0   0  185.60   11.46
   2   0   0  184.15   11.44
  -3   0   0    0.36    0.14
  -3   0   0    0.21    0.15
   3   0   0    0.10    0.11
   3   0   0    0.15    0.11
   3   0   0    0.07    0.11
   3   0   0    0.16    0.13
   3   0   0    0.17    0.11
   3   0   0    0.14    0.08
   3   0   0    0.05    0.09
  -4   0   0    0.15    0.13
  -4   0   0    0.19    0.17
   4   0   0    0.08    0.09
   4   0   0    0.00    0.12
   4   0   0    0.16    0.11
   4   0   0    0.00    0.11
   4   0   0    0.11    0.15
   4   0   0    0.08    0.10
  -5   0   0   -0.04    0.13
  -5   0   0    0.04    0.18
   5   0   0   -0.18    0.09
   5   0   0    0.24    0.16
   5   0   0    0.11    0.12
   5   0   0    0.17    0.16
   5   0   0   -0.03    0.14
   5   0   0    0.14    0.10
  -6   0   0    4.05    0.54
  -6   0   0    2.21    0.39
   6   0   0    3.61    0.42
   6   0   0    3.27    0.46
   6   0   0    3.67    0.41
   6   0   0    3.56    0.46
   6   0   0    2.78    0.36
  -7   0   0    0.38    0.31
   7   0   0   -0.05    0.16
   7   0   0    0.02    0.18
   7   0   0    0.14    0.18
   7   0   0    0.04    0.15
  -8   0   0    8.15    0.96
   8   0   0    9.66    0.90
   8   0   0   11.99    0.96
  -9   0   0   -0.43    0.26
   9   0   0   -0.10    0.16
   9   0   0    0.06    0.22
   9  -1   0    0.91    0.29
  -9   1   0    0.47    0.43
   8  -1   0    5.78    0.56
   8  -1   0    4.63    0.56
   8  -1   0    5.11    0.60
  -8   1   0    6.01    0.83
   7  -1   0   28.16    1.90
   7  -1   0   25.53    1.84
   7  -1   0   28.06    1.93
  -7   1   0   26.26    1.99
   6  -1   0    0.79    0.18
   6  -1   0    0.73    0.23
   6  -1   0    0.62    0.20
   6  -1   0    0.93    0.25
   6  -1   0    0.47    0.23
   6  -1   0    0.50    0.21
  -6   1   0    0.60    0.31
   5  -1   0    7.46    0.67
   5  -1   0    7.74    0.71
   5  -1   0    8.37    0.66
   5  -1   0    8.30    0.68
   5  -1   0    8.58    0.65
  -5   1   0    7.66    0.66
  -5   1   0    7.73    0.73
   4  -1   0   19.76    1.34
   4  -1   0   21.47    1.40
   4  -1   0   20.32    1.41
   4  -1   0   22.52    1.36
   4  -1   0   17.88    1.37
   4  -1   0   22.15    1.42
  -4   1   0   23.89    1.50
  -4   1   0   19.88    1.53
   3  -1   0  243.41   14.92
   3  -1   0  244.32   14.87
   3  -1   0  232.28   14.95
   3  -1   0  231.71   14.91
   3  -1   0  248.07   14.91
   3  -1   0  256.58   14.91
   3  -1   0  248.89   14.87
   3  -1   0  228.15   14.94
  -3   1   0  228.60   15.12
  -3   1   0  277.76   15.09
  -3   1   0  229.29   15.08
  -3   1   0  242.28   15.02
   2  -1   0    0.74    0.11
   2  -1   0    0.56    0.11
   2  -1   0    0.88    0.16
   2  -1   0    0.80    0.16
   2  -1   0    0.81    0.14
   2  -1   0    0.64    0.12
  -2   1   0    0.72    0.15
  -2   1   0    0.74    0.11
  -2   1   0    0.89    0.14
  -2   1   0    0.62    0.12
  -2   1   0    0.88    0.11
   1  -1   0  184.29   10.72
   1  -1   0  161.26   10.72
   1  -1   0  166.44   10.73
   1  -1   0  194.60   10.72
   1  -1   0  165.21   10.73
  -1   1   0  159.92   10.79
  -1   1   0  191.43   10.81
  -1  -1   0  171.80   10.51
  -1  -1   0  169.83   10.53
  -1  -1   0  166.50   10.53
  -1  -1   0  162.08   10.51
  -1  -1   0  185.06   10.50
   1   1   0  171.78   10.37
   1   1   0  168.55   10.36
   1   1   0  167.45   10.37
   1   1   0  166.52   10.39
   1   1   0  176.51   10.37
   1   1   0  161.75   10.39
  -2  -1   0    1.02    0.18
  -2  -1   0    0.87    0.16
  -2  -1   0    0.74    0.12
  -2  -1   0    0.56    0.12
   2   1   0    0.85    0.11
   2   1   0    0.81    0.15
   2   1   0    0.79    0.12
   2   1   0    0.71    0.12
   2   1   0    0.78    0.15
   2   1   0    0.84    0.11
   2   1   0    0.89    0.13
   2   1   0    0.71    0.15
  -3  -1   0  203.69   13.96
  -3  -1   0  231.13   13.96
  -3  -1   0  242.08   13.92
   3   1   0  219.90   15.00
   3   1   0  219.46   14.98
   3   1   0  251.52   14.96
   3   1   0  243.40   14.99
   3   1   0  280.20   14.92
   3   1   0  247.77   14.94
   3   1   0  235.36   14.96
  -4  -1   0   20.84    1.49
  -4  -1   0   21.20    1.46
   4   1   0   21.02    1.41
   4   1   0   21.24    1.38
   4   1   0   21.01    1.41
   4   1   0   21.04    1.46
   4   1   0   20.61    1.45
  -5  -1   0    8.35    0.69
  -5  -1   0    7.22    0.72
   5   1   0    8.26    0.69
   5   1   0    8.26    0.64
   5   1   0    6.85    0.67
   5   1   0    7.95    0.61
   5   1   0    7.80    0.64
  -6  -1   0    0.47    0.23
  -6  -1   0    0.54    0.29
   6   1   0    0.29    0.18
   6   1   0    0.77    0.19
   6   1   0    0.84    0.24
   6   1   0    0.54    0.24
  -7  -1   0   18.13    1.40
   7   1   0   27.21    1.78
   7   1   0   25.51    1.93
  -8  -1   0    5.95    0.91
   8   1   0    4.62    0.54
   8   1   0    4.36    0.54
  -9  -1   0    1.53    0.52
   9   1   0    0.90    0.29
   9   1   0    0.62    0.30
   9  -2   0   -0.30    0.23
   9  -2   0    0.32    0.20
  -9   2   0    0.43    0.41
   8  -2   0   17.37    1.45
   8  -2   0   18.32    1.33
   8  -2   0   15.76    1.26
  -8   2   0   17.06    1.51
   7  -2   0    9.14    0.77
   7  -2   0    9.23    0.80
   7  -2   0    9.17    0.80
   7  -2   0    8.16    0.86
   7  -2   0    8.61    0.81
  -7   2   0    9.24    0.96
   6  -2   0    0.85    0.23
   6  -2   0    0.65    0.28
   6  -2   0    0.30    0.16
   6  -2   0    1.17    0.27
   6  -2   0    1.04    0.24
   6  -2   0    0.91    0.29
  -6   2   0    0.75    0.29
   5  -2   0    0.26    0.18
   5  -2   0    0.28    0.16
   5  -2   0    0.22    0.15
   5  -2   0    0.11    0.13
   5  -2   0    0.09    0.14
   5  -2   0    0.47    0.21
   5  -2   0    0.29    0.14
  -5   2   0    0.27    0.21
   4  -2   0    0.56    0.19
   4  -2   0    0.50    0.16
   4  -2   0    0.63    0.18
   4  -2   0    0.45    0.14
   4  -2   0    0.52    0.16
   4  -2   0    0.67    0.15
   4  -2   0    0.52    0.16
  -4   2   0    0.59    0.13
  -4   2   0    0.45    0.11
  -4   2   0    0.62    0.21
  -4   2   0    0.73    0.18
   3  -2   0   10.53    0.80
   3  -2   0    9.86    0.76
   3  -2   0   11.32    0.78
   3  -2   0    9.94    0.79
   3  -2   0   11.98    0.75
   3  -2   0   10.73    0.75
  -3   2   0    8.92    0.72
  -3   2   0    9.70    0.77
  -3   2   0   11.35    0.69
   2  -2   0   23.56    1.36
   2  -2   0   20.50    1.35
   2  -2   0   19.68    1.37
   2  -2   0   21.33    1.37
   2  -2   0   19.61    1.34
  -2   2   0   18.66    1.31
  -2   2   0   19.83    1.31
  -2   2   0   20.73    1.28
  -2   2   0   20.57    1.33
   1  -2   0  184.50   11.67
   1  -2   0  196.04   11.67
   1  -2   0  187.37   11.67
   1  -2   0  190.98   11.68
   1  -2   0  189.29   11.65
  -1   2   0  188.38   11.24
  -1   2   0  179.53   11.21
  -1   2   0  186.56   11.25
  -1   2   0  175.90   11.24
   0  -2   0   51.68    3.21
   0  -2   0   50.31    3.19
   0  -2   0   53.09    3.21
   0  -2   0   51.72    3.20
   0   2   0   49.42    2.88
   0   2   0   50.58    2.89
   0   2   0   41.92    2.86
   0   2   0   43.58    2.88
  -1  -2   0  196.26   11.52
  -1  -2   0  184.63   11.50
  -1  -2   0  177.43   11.51
  -1  -2   0  192.73   11.54
  -1  -2   0  185.29   11.54
   1   2   0  184.34   11.46
   1   2   0  190.35   11.45
   1   2   0  189.33   11.45
   1   2   0  182.74   11.48
   1   2   0  185.07   11.46
  -2  -2   0   19.41    1.26
  -2  -2   0   19.60    1.26
  -2  -2   0   19.79    1.21
  -2  -2   0   20.53    1.22
  -2  -2   0   18.28    1.19
  -2  -2   0   16.08    1.19
   2   2   0   20.99    1.22
   2   2   0   18.46    1.27
   2   2   0   17.40    1.22
   2   2   0   19.23    1.26
   2   2   0   20.28    1.21
   2   2   0   17.47    1.21
  -3  -2   0   11.72    0.79
  -3  -2   0    9.80    0.88
  -3  -2   0   12.38    0.85
   3   2   0   11.97    0.78
   3   2   0   11.17    0.77
   3   2   0   10.63    0.83
   3   2   0   11.05    0.74
   3   2   0   12.02    0.82
   3   2   0   11.68    0.75
   3   2   0   11.02    0.74
   3   2   0    8.96    0.79
  -4  -2   0    0.71    0.17
  -4  -2   0    0.67    0.23
  -4  -2   0    0.54    0.20
   4   2   0    0.92    0.15
   4   2   0    0.66    0.19
   4   2   0    0.68    0.14
   4   2   0    0.69    0.16
   4   2   0    0.65    0.15
   4   2   0    0.74    0.20
  -5  -2   0    0.15    0.17
  -5  -2   0    0.17    0.20
   5   2   0    0.15    0.14
   5   2   0    0.22    0.14
   5   2   0    0.07    0.11
   5   2   0    0.33    0.14
   5   2   0    0.30    0.11
  -6  -2   0    0.55    0.26
  -6  -2   0    0.24    0.21
   6   2   0    0.94    0.22
   6   2   0    0.71    0.19
   6   2   0    0.90    0.24
   6   2   0    0.52    0.21
  -7  -2   0    9.11    0.85
  -7  -2   0    8.65    0.93
   7   2   0    9.32    0.72
   7   2   0    7.47    0.69
   7   2   0    6.39    0.76
  -8  -2   0   16.05    1.48
  -8  -2   0   17.79    1.39
   8   2   0   17.21    1.38
   8   2   0   17.13    1.36
   8   2   0   17.84    1.42
  -9  -2   0    0.27    0.42
   9   2   0    0.32    0.24
   9   2   0   -0.04    0.23
   9  -3   0    0.41    0.22
   9  -3   0    0.75    0.31
   9  -3   0   -0.08    0.22
  -9   3   0    0.55    0.42
   8  -3   0    0.81    0.26
   8  -3   0    0.30    0.20
   8  -3   0    0.38    0.23
  -8   3   0    0.34    0.36
   7  -3   0    4.19    0.54
   7  -3   0    5.10    0.55
   7  -3   0    4.15    0.52
   7  -3   0    4.52    0.46
  -7   3   0    4.32    0.69
   6  -3   0    6.31    0.66
   6  -3   0    6.29    0.62
   6  -3   0    6.94    0.62
   6  -3   0    7.42    0.57
   6  -3   0    6.91    0.58
   6  -3   0    5.75    0.60
   6  -3   0    5.95    0.63
  -6   3   0    7.42    0.78
   5  -3   0    4.82    0.48
   5  -3   0    4.02    0.44
   5  -3   0    4.54    0.48
   5  -3   0    5.26    0.43
   5  -3   0    5.16    0.44
   5  -3   0    3.52    0.47
  -5   3   0    4.53    0.45
  -5   3   0    4.03    0.35
  -5   3   0    4.72    0.54
   4  -3   0   63.64    4.58
   4  -3   0   73.49    4.66
   4  -3   0   76.68    4.58
   4  -3   0   78.08    4.63
  -4   3   0   84.22    5.01
  -4   3   0   85.68    4.89
  -4   3   0   70.70    4.93
  -4   3   0   72.48    4.88
   3  -3   0    0.74    0.16
   3  -3   0    0.43    0.13
   3  -3   0    0.63    0.12
   3  -3   0    0.62    0.17
   3  -3   0    0.61    0.16
   3  -3   0    0.46    0.13
   3  -3   0    0.40    0.15
  -3   3   0    0.69    0.14
  -3   3   0    0.45    0.20
  -3   3   0    0.73    0.14
  -3   3   0    0.31    0.13
   2  -3   0  107.04    7.27
   2  -3   0  117.60    7.31
   2  -3   0  120.32    7.31
   2  -3   0  119.01    7.33
   2  -3   0  126.13    7.33
  -2   3   0  121.78    7.87
  -2   3   0  146.30    7.87
  -2   3   0  122.32    7.87
  -2   3   0  117.26    7.88
   1  -3   0   97.63    6.59
   1  -3   0  105.83    6.58
   1  -3   0  103.27    6.59
   1  -3   0  118.76    6.56
  -1   3   0  102.74    6.32
  -1   3   0  105.01    6.28
  -1   3   0  100.08    6.32
  -1   3   0   91.06    6.30
  -1   3   0  110.93    6.32
   0  -3   0    0.30    0.08
   0  -3   0    0.28    0.10
   0  -3   0    0.23    0.10
   0  -3   0    0.42    0.09
   0   3   0    0.47    0.11
   0   3   0    0.43    0.11
   0   3   0    0.37    0.11
   0   3   0    0.43    0.08
  -1  -3   0   97.53    6.12
  -1  -3   0  100.50    6.11
   1   3   0   96.71    6.20
   1   3   0  100.30    6.20
   1   3   0  108.90    6.22
   1   3   0   97.37    6.21
   1   3   0   98.23    6.19
  -2  -3   0  118.99    7.25
  -2  -3   0  114.40    7.19
  -2  -3   0  113.71    7.19
  -2  -3   0  114.71    7.20
  -2  -3   0  121.29    7.19
  -2  -3   0  115.51    7.24
   2   3   0  120.40    7.06
   2   3   0  116.40    7.06
   2   3   0  106.25    7.05
   2   3   0  107.78    7.10
   2   3   0  119.76    7.04
  -3  -3   0    0.57    0.13
  -3  -3   0    0.72    0.18
  -3  -3   0    0.60    0.11
  -3  -3   0    0.54    0.13
  -3  -3   0    0.33    0.16
  -3  -3   0    0.53    0.11
   3   3   0    0.65    0.18
   3   3   0    0.44    0.12
   3   3   0    0.75    0.15
   3   3   0    0.78    0.17
   3   3   0    0.56    0.13
   3   3   0    0.76    0.14
  -4  -3   0   66.69    4.46
  -4  -3   0   70.51    4.46
  -4  -3   0   71.56    4.39
   4   3   0   72.91    4.53
   4   3   0   66.73    4.50
   4   3   0   74.87    4.51
   4   3   0   69.94    4.59
   4   3   0   76.34    4.55
   4   3   0   72.71    4.51
  -5  -3   0    4.68    0.45
  -5  -3   0    5.08    0.53
  -5  -3   0    4.49    0.55
   5   3   0    5.64    0.46
   5   3   0    4.85    0.40
   5   3   0    4.25    0.43
   5   3   0    4.49    0.39
   5   3   0    3.69    0.47
   5   3   0    5.37    0.40
  -6  -3   0    6.47    0.74
  -6  -3   0    7.05    0.70
   6   3   0    7.09    0.62
   6   3   0    6.52    0.80
   6   3   0    7.21    0.62
  -7  -3   0    4.26    0.63
  -7  -3   0    4.64    0.59
   7   3   0    2.99    0.51
   7   3   0    4.68    0.48
   7   3   0    3.83    0.46
   7   3   0    4.24    0.57
  -8  -3   0    0.37    0.34
  -8  -3   0    1.04    0.43
   8   3   0    0.56    0.29
   8   3   0    0.37    0.23
   8   3   0    0.26    0.28
  -9  -3   0    0.82    0.49
  -9  -3   0    0.78    0.32
   9   3   0    1.02    0.29
   9   3   0    0.41    0.30
   9  -4   0    1.07    0.26
   9  -4   0    0.74    0.29
  -9   4   0   -0.24    0.29
   8  -4   0    1.10    0.32
   8  -4   0    0.09    0.20
   8  -4   0    0.48    0.32
   8  -4   0    0.41    0.19
  -8   4   0    0.91    0.42
   7  -4   0    0.44    0.22
   7  -4   0    0.72    0.28
   7  -4   0    0.80    0.28
   7  -4   0    0.46    0.21
   7  -4   0    0.66    0.21
   7  -4   0    0.53    0.21
  -7   4   0    0.39    0.30
   6  -4   0    1.44    0.33
   6  -4   0    1.05    0.25
   6  -4   0    1.66    0.33
   6  -4   0    1.13    0.27
   6  -4   0    1.17    0.25
   6  -4   0    1.21    0.28
   6  -4   0    1.30    0.30
   6  -4   0    0.94    0.23
  -6   4   0    1.39    0.31
  -6   4   0    1.35    0.40
   5  -4   0    1.64    0.31
   5  -4   0    1.91    0.29
   5  -4   0    1.30    0.28
   5  -4   0    1.87    0.28
   5  -4   0    1.38    0.24
   5  -4   0    1.41    0.26
  -5   4   0    0.90    0.18
  -5   4   0    1.50    0.22
  -5   4   0    1.16    0.32
   4  -4   0   36.76    2.45
   4  -4   0   38.41    2.49
   4  -4   0   37.00    2.51
   4  -4   0   36.19    2.41
   4  -4   0   41.06    2.47
  -4   4   0   33.75    2.29
  -4   4   0   36.20    2.40
  -4   4   0   37.26    2.36
   3  -4   0   29.98    1.85
   3  -4   0   27.68    1.90
   3  -4   0   30.39    1.90
   3  -4   0   26.74    1.82
  -3   4   0   28.95    1.96
  -3   4   0   29.51    1.93
  -3   4   0   31.10    2.00
   2  -4   0   81.56    5.20
   2  -4   0   86.97    5.22
   2  -4   0   87.37    5.20
   2  -4   0   78.01    5.19
   2  -4   0   82.09    5.15
  -2   4   0   84.95    5.10
  -2   4   0   83.41    5.08
  -2   4   0   79.81    5.03
  -2   4   0   75.72    5.08
  -2   4   0   82.80    5.10
   1  -4   0   59.83    3.63
   1  -4   0   57.13    3.59
   1  -4   0   59.27    3.63
   1  -4   0   56.59    3.57
   1  -4   0   55.67    3.63
  -1   4   0   60.45    3.57
  -1   4   0   55.88    3.51
  -1   4   0   55.22    3.56
  -1   4   0   55.03    3.53
   0  -4   0   59.00    3.67
   0  -4   0   58.64    3.71
   0  -4   0   56.99    3.71
   0  -4   0   61.88    3.70
   0   4   0   58.61    3.83
   0   4   0   67.41    3.88
   0   4   0   62.55    3.86
   0   4   0   58.77    3.87
  -1  -4   0   55.20    3.48
  -1  -4   0   52.50    3.49
  -1  -4   0   63.81    3.48
  -1  -4   0   50.89    3.47
   1   4   0   55.96    3.52
   1   4   0   55.66    3.51
   1   4   0   56.69    3.50
  -2  -4   0   79.14    5.01
  -2  -4   0   80.19    5.01
  -2  -4   0   88.51    5.06
  -2  -4   0   78.11    4.98
  -2  -4   0   79.08    5.05
  -2  -4   0   77.74    5.00
   2   4   0   79.91    5.01
   2   4   0   76.90    4.99
   2   4   0   82.06    4.97
   2   4   0   80.69    5.00
   2   4   0   80.93    5.03
  -3  -4   0   29.62    1.87
  -3  -4   0   27.11    1.84
  -3  -4   0   31.44    1.94
  -3  -4   0   30.18    1.94
  -3  -4   0   29.14    1.84
  -3  -4   0   26.19    1.83
   3   4   0   29.86    1.88
   3   4   0   28.12    1.91
   3   4   0   30.18    1.87
   3   4   0   29.55    1.89
   3   4   0   27.87    1.95
   3   4   0   29.77    1.89
  -4  -4   0   37.37    2.44
  -4  -4   0   36.44    2.35
  -4  -4   0   35.06    2.32
  -4  -4   0   36.02    2.42
   4   4   0   38.08    2.32
   4   4   0   37.81    2.31
   4   4   0   35.93    2.38
   4   4   0   36.68    2.34
   4   4   0   32.49    2.31
  -5  -4   0    1.56    0.33
  -5  -4   0    1.42    0.34
  -5  -4   0    0.65    0.24
   5   4   0    1.37    0.21
   5   4   0    1.27    0.21
   5   4   0    1.87    0.26
   5   4   0    1.47    0.29
   5   4   0    1.00    0.22
  -6  -4   0    1.69    0.35
  -6  -4   0    1.00    0.25
  -6  -4   0    0.91    0.35
   6   4   0    1.59    0.34
   6   4   0    1.71    0.29
   6   4   0    1.15    0.21
   6   4   0    1.63    0.28
  -7  -4   0    0.25    0.33
  -7  -4   0    0.35    0.26
   7   4   0    0.01    0.26
   7   4   0    0.27    0.25
   7   4   0    0.41    0.20
   7   4   0    0.17    0.18
  -8  -4   0   -0.04    0.31
  -8  -4   0    0.38    0.29
   8   4   0    0.42    0.23
   8   4   0    0.22    0.25
   8   4   0    0.32    0.22
  -9  -4   0    0.52    0.42
  -9  -4   0    0.75    0.32
   9   4   0    1.35    0.40
   9   4   0    0.92    0.25
   9   4   0    0.22    0.23
   9  -5   0   -0.16    0.19
   9  -5   0    0.02    0.20
  -9   5   0    0.25    0.38
   8  -5   0    0.47    0.25
   8  -5   0    0.99    0.30
   8  -5   0    0.31    0.21
  -8   5   0    0.93    0.42
   7  -5   0   19.78    1.43
   7  -5   0   20.14    1.48
   7  -5   0   16.65    1.36
   7  -5   0   18.71    1.33
  -7   5   0   18.17    1.51
   6  -5   0   11.31    0.83
   6  -5   0   10.03    0.87
   6  -5   0    9.78    1.19
   6  -5   0    9.18    0.88
   6  -5   0   10.76    0.89
   6  -5   0    9.96    0.83
   6  -5   0   11.32    0.86
  -6   5   0    9.15    0.90
  -6   5   0    9.71    0.71
  -6   5   0    9.57    0.82
  -6   5   0    8.94    0.69
   5  -5   0   16.97    1.13
   5  -5   0   13.75    1.21
   5  -5   0   18.78    1.19
   5  -5   0   15.69    1.21
  -5   5   0   12.88    0.98
  -5   5   0   11.61    0.89
  -5   5   0   13.56    1.06
   4  -5   0    1.02    0.19
   4  -5   0    0.54    0.20
   4  -5   0    0.67    0.23
   4  -5   0    0.82    0.20
   4  -5   0    0.56    0.19
   4  -5   0    0.76    0.16
  -4   5   0    0.92    0.20
  -4   5   0    0.84    0.24
  -4   5   0    0.59    0.18
  -4   5   0    1.11    0.25
   3  -5   0   27.51    1.79
   3  -5   0   26.13    1.81
   3  -5   0   26.77    1.81
   3  -5   0   27.71    1.73
  -3   5   0   24.95    1.79
  -3   5   0   27.19    1.82
  -3   5   0   28.14    1.81
  -3   5   0   27.41    1.78
   2  -5   0   89.06    5.63
   2  -5   0   86.97    5.56
   2  -5   0   91.35    5.64
   2  -5   0   92.35    5.62
  -2   5   0   79.20    5.33
  -2   5   0   84.07    5.34
  -2   5   0   90.44    5.35
  -2   5   0   92.30    5.37
  -2   5   0   80.93    5.28
   1  -5   0   83.34    5.41
   1  -5   0   88.01    5.36
   1  -5   0   87.72    5.37
   1  -5   0   87.14    5.42
  -1   5   0   87.49    5.27
  -1   5   0   86.52    5.27
  -1   5   0   83.14    5.26
  -1   5   0   79.54    5.22
   0  -5   0    0.08    0.10
   0  -5   0    0.15    0.12
   0  -5   0   -0.01    0.08
   0  -5   0    0.19    0.12
   0   5   0    0.11    0.11
   0   5   0    0.11    0.08
   0   5   0    0.04    0.08
   0   5   0    0.01    0.10
  -1  -5   0   86.06    5.25
  -1  -5   0   83.61    5.25
  -1  -5   0   87.32    5.23
  -1  -5   0   79.20    5.23
   1   5   0   86.61    5.45
   1   5   0   88.20    5.44
   1   5   0   86.64    5.42
  -2  -5   0   89.25    5.38
  -2  -5   0   84.83    5.32
  -2  -5   0   87.33    5.29
  -2  -5   0   80.14    5.32
   2   5   0   85.70    5.41
   2   5   0   88.50    5.41
   2   5   0   88.49    5.38
   2   5   0   86.11    5.41
   2   5   0   83.60    5.43
  -3  -5   0   23.58    1.78
  -3  -5   0   30.30    1.89
  -3  -5   0   25.08    1.77
  -3  -5   0   28.30    1.79
  -3  -5   0   32.03    1.83
  -3  -5   0   28.44    1.96
   3   5   0   31.09    1.90
   3   5   0   32.69    1.90
   3   5   0   29.62    1.94
   3   5   0   28.08    1.97
   3   5   0   29.66    1.94
   3   5   0   27.04    1.93
  -4  -5   0    0.97    0.17
  -4  -5   0    0.86    0.18
  -4  -5   0    0.98    0.28
  -4  -5   0    0.82    0.23
  -4  -5   0    0.76    0.15
  -4  -5   0    0.79    0.18
   4   5   0    0.54    0.20
   4   5   0    0.93    0.15
   4   5   0    0.41    0.16
   4   5   0    0.81    0.21
   4   5   0    1.02    0.20
   4   5   0    1.12    0.18
   4   5   0    0.81    0.19
  -5  -5   0   14.94    1.08
  -5  -5   0   14.58    1.19
  -5  -5   0   15.44    1.18
   5   5   0   14.24    1.13
   5   5   0   14.80    1.04
   5   5   0   15.08    1.08
   5   5   0   15.73    1.14
   5   5   0   15.15    1.06
   5   5   0   15.80    1.06
  -6  -5   0   11.44    0.95
  -6  -5   0    9.62    0.96
  -6  -5   0    9.83    0.81
   6   5   0    9.56    0.73
   6   5   0   10.44    0.79
   6   5   0    9.55    0.85
   6   5   0    9.86    0.76
   6   5   0    9.87    0.99
   6   5   0    9.56    0.72
  -7  -5   0   19.16    1.67
  -7  -5   0   17.37    1.45
   7   5   0   16.87    1.37
   7   5   0   20.26    1.42
   7   5   0   15.44    1.27
   7   5   0   18.63    1.28
  -8  -5   0    0.38    0.38
  -8  -5   0    1.09    0.34
   8   5   0    0.83    0.23
   8   5   0    0.29    0.27
   8   5   0    0.43    0.21
  -9  -5   0   -0.03    0.39
  -9  -5   0    0.10    0.25
   9   5   0   -0.27    0.19
   9   5   0   -0.15    0.25
   9  -6   0   -0.44    0.22
  -9   6   0    0.19    0.36
   8  -6   0    0.29    0.18
   8  -6   0   -0.14    0.19
   8  -6   0    0.00    0.21
   8  -6   0   -0.30    0.18
   8  -6   0    0.16    0.22
  -8   6   0    0.00    0.29
   7  -6   0    0.52    0.23
   7  -6   0    0.51    0.26
   7  -6   0    0.81    0.29
   7  -6   0    0.35    0.22
   7  -6   0    0.73    0.22
  -7   6   0    0.64    0.30
   6  -6   0    1.65    0.33
   6  -6   0    2.07    0.36
   6  -6   0    1.35    0.31
   6  -6   0    2.10    0.44
   6  -6   0    1.89    0.37
   6  -6   0    2.27    0.35
  -6   6   0    1.24    0.24
  -6   6   0    2.36    0.43
  -6   6   0    1.35    0.24
  -6   6   0    1.90    0.45
   5  -6   0    3.19    0.38
   5  -6   0    2.29    0.30
   5  -6   0    2.83    0.34
   5  -6   0    3.58    0.51
   5  -6   0    2.72    0.42
   5  -6   0    2.85    0.41
  -5   6   0    3.94    0.40
  -5   6   0    3.45    0.45
  -5   6   0    3.62    0.56
   4  -6   0   52.32    3.23
   4  -6   0   44.79    3.28
   4  -6   0   51.45    3.26
   4  -6   0   53.35    3.32
   4  -6   0   52.18    3.34
   4  -6   0   52.80    3.34
  -4   6   0   42.81    3.14
  -4   6   0   51.54    3.12
  -4   6   0   48.31    3.19
  -4   6   0   50.84    3.15
   3  -6   0    3.57    0.31
   3  -6   0    3.64    0.38
   3  -6   0    4.08    0.41
   3  -6   0    2.94    0.48
  -3   6   0    1.95    0.28
  -3   6   0    2.56    0.32
  -3   6   0    2.88    0.35
  -3   6   0    2.86    0.35
   2  -6   0   19.67    1.29
   2  -6   0   18.37    1.24
   2  -6   0   16.97    1.19
   2  -6   0   18.93    1.27
  -2   6   0   17.80    1.26
  -2   6   0   18.28    1.24
  -2   6   0   17.30    1.26
  -2   6   0   19.61    1.27
  -2   6   0   18.27    1.19
   1  -6   0   11.36    0.74
   1  -6   0   11.15    0.82
   1  -6   0   11.70    0.82
   1  -6   0   11.21    0.75
   1  -6   0    9.55    0.80
  -1   6   0   11.56    0.77
  -1   6   0   11.35    0.84
  -1   6   0   12.06    0.85
  -1   6   0   10.99    0.83
  -1   6   0   11.69    0.78
   0  -6   0    3.31    0.31
   0  -6   0    2.10    0.29
   0  -6   0    3.03    0.33
   0  -6   0    2.75    0.26
   0   6   0    2.15    0.29
   0   6   0    2.55    0.28
   0   6   0    3.22    0.32
   0   6   0    2.58    0.25
  -1  -6   0    9.16    0.71
  -1  -6   0   10.31    0.75
  -1  -6   0   10.29    0.74
  -1  -6   0   10.37    0.72
   1   6   0   10.37    0.75
   1   6   0    9.16    0.74
   1   6   0    9.77    0.71
   1   6   0   10.58    0.72
  -2  -6   0   19.41    1.30
  -2  -6   0   20.94    1.36
  -2  -6   0   21.10    1.26
  -2  -6   0   16.60    1.30
   2   6   0   19.81    1.34
   2   6   0   20.03    1.31
   2   6   0   20.50    1.37
   2   6   0   18.98    1.33
   2   6   0   19.59    1.35
  -3  -6   0    2.93    0.28
  -3  -6   0    3.19    0.33
  -3  -6   0    3.56    0.40
  -3  -6   0    2.67    0.31
  -3  -6   0    2.86    0.32
   3   6   0    3.02    0.30
   3   6   0    3.17    0.35
   3   6   0    3.76    0.37
   3   6   0    3.13    0.37
  -4  -6   0   50.11    3.24
  -4  -6   0   56.15    3.26
  -4  -6   0   49.05    3.24
  -4  -6   0   52.84    3.38
  -4  -6   0   47.84    3.36
   4   6   0   54.20    3.22
   4   6   0   51.61    3.26
   4   6   0   46.49    3.29
   4   6   0   53.10    3.21
   4   6   0   48.26    3.27
   4   6   0   50.85    3.25
  -5  -6   0    2.68    0.42
  -5  -6   0    2.71    0.33
  -5  -6   0    3.39    0.49
  -5  -6   0    3.13    0.41
   5   6   0    2.86    0.43
   5   6   0    3.21    0.40
   5   6   0    2.54    0.34
   5   6   0    3.22    0.32
   5   6   0    3.08    0.36
  -6  -6   0    1.96    0.33
  -6  -6   0    1.41    0.39
  -6  -6   0    2.20    0.44
   6   6   0    1.11    0.33
   6   6   0    1.92    0.29
   6   6   0    1.95    0.38
   6   6   0    2.21    0.33
   6   6   0    1.77    0.28
  -7  -6   0    0.51    0.35
  -7  -6   0    0.69    0.25
  -7  -6   0    0.50    0.28
   7   6   0    0.59    0.26
   7   6   0    0.58    0.20
   7   6   0    0.44    0.18
   7   6   0    0.47    0.29
  -8  -6   0    0.42    0.31
  -8  -6   0   -0.14    0.35
   8   6   0    0.08    0.28
   8   6   0   -0.26    0.14
  -9  -6   0    0.02    0.23
  -9  -6   0    0.21    0.34
   9   6   0    0.46    0.21
   9   6   0    0.49    0.29
   9  -7   0    0.00    0.19
   9  -7   0    0.09    0.19
   9  -7   0   -0.61    0.21
  -9   7   0   -0.29    0.30
   8  -7   0    0.02    0.19
   8  -7   0    0.37    0.18
   8  -7   0    0.12    0.21
   8  -7   0   -0.24    0.19
  -8   7   0   -0.17    0.30
   7  -7   0    7.37    0.67
   7  -7   0    5.93    0.63
   7  -7   0    8.13    0.71
   7  -7   0    7.75    0.76
   7  -7   0    6.34    0.78
   7  -7   0    6.49    0.59
  -7   7   0    7.41    0.76
  -7   7   0    6.56    0.83
   6  -7   0    2.71    0.45
   6  -7   0    2.58    0.45
   6  -7   0    2.80    0.38
   6  -7   0    3.33    0.42
   6  -7   0    3.06    0.45
  -6   7   0    3.45    0.57
  -6   7   0    1.96    0.32
  -6   7   0    3.01    0.36
   5  -7   0    0.24    0.19
   5  -7   0    0.09    0.12
   5  -7   0    0.38    0.15
   5  -7   0    0.30    0.21
   5  -7   0    0.17    0.18
   5  -7   0    0.27    0.23
  -5   7   0    0.37    0.23
  -5   7   0    0.09    0.15
  -5   7   0    0.26    0.21
  -5   7   0   -0.01    0.13
   4  -7   0    2.25    0.38
   4  -7   0    1.55    0.31
   4  -7   0    1.54    0.24
   4  -7   0    1.92    0.32
   4  -7   0    1.62    0.22
   4  -7   0    0.92    0.27
  -4   7   0    1.58    0.32
  -4   7   0    1.87    0.29
  -4   7   0    1.02    0.27
   3  -7   0   25.21    1.59
   3  -7   0   23.99    1.66
   3  -7   0   25.55    1.69
   3  -7   0   23.35    1.69
  -3   7   0   23.04    1.61
  -3   7   0   24.64    1.66
  -3   7   0   20.82    1.66
  -3   7   0   24.39    1.62
  -3   7   0   24.60    1.64
   2  -7   0   52.08    3.39
   2  -7   0   50.05    3.33
   2  -7   0   49.66    3.29
   2  -7   0   58.83    3.40
  -2   7   0   50.39    3.40
  -2   7   0   52.16    3.40
  -2   7   0   52.67    3.36
  -2   7   0   54.08    3.32
  -2   7   0   55.23    3.42
   1  -7   0    0.42    0.18
   1  -7   0    0.51    0.12
   1  -7   0    0.35    0.16
   1  -7   0    0.33    0.12
   1  -7   0    0.41    0.17
  -1   7   0    0.45    0.18
  -1   7   0    0.27    0.17
  -1   7   0    0.41    0.12
  -1   7   0    0.57    0.18
  -1   7   0    0.36    0.12
   0  -7   0    0.04    0.14
   0  -7   0    0.14    0.12
   0  -7   0    0.17    0.11
   0  -7   0    0.21    0.15
   0   7   0    0.07    0.12
   0   7   0    0.15    0.14
   0   7   0    0.23    0.11
   0   7   0    0.26    0.16
  -1  -7   0    0.45    0.16
  -1  -7   0    0.39    0.14
  -1  -7   0    0.27    0.15
  -1  -7   0    0.10    0.15
   1   7   0    0.27    0.16
   1   7   0    0.52    0.15
   1   7   0    0.22    0.16
   1   7   0    0.57    0.16
  -2  -7   0   54.77    3.32
  -2  -7   0   45.89    3.33
  -2  -7   0   53.48    3.28
  -2  -7   0   54.54    3.30
  -2  -7   0   50.35    3.30
  -2  -7   0   51.33    3.24
   2   7   0   59.35    3.49
   2   7   0   52.59    3.47
   2   7   0   50.76    3.46
  -3  -7   0   22.25    1.60
  -3  -7   0   21.87    1.55
  -3  -7   0   23.18    1.49
  -3  -7   0   23.58    1.54
  -3  -7   0   23.14    1.54
   3   7   0   26.12    1.62
   3   7   0   24.19    1.67
   3   7   0   23.13    1.67
   3   7   0   25.01    1.66
  -4  -7   0    1.42    0.23
  -4  -7   0    1.79    0.26
  -4  -7   0    1.91    0.27
  -4  -7   0    1.69    0.32
  -4  -7   0    2.06    0.31
   4   7   0    1.65    0.28
   4   7   0    1.65    0.28
   4   7   0    1.85    0.32
   4   7   0    1.81    0.29
   4   7   0    1.75    0.23
  -5  -7   0    0.12    0.24
  -5  -7   0    0.11    0.19
  -5  -7   0    0.15    0.13
  -5  -7   0    0.17    0.15
  -5  -7   0    0.00    0.11
  -5  -7   0    0.16    0.13
   5   7   0    0.25    0.16
   5   7   0    0.23    0.17
   5   7   0   -0.14    0.17
   5   7   0    0.24    0.18
  -6  -7   0    2.12    0.43
  -6  -7   0    2.76    0.56
  -6  -7   0    2.95    0.43
   6   7   0    2.79    0.37
   6   7   0    3.03    0.38
   6   7   0    2.31    0.42
   6   7   0    2.96    0.45
  -7  -7   0    5.20    0.74
  -7  -7   0    6.99    0.64
  -7  -7   0    6.95    0.85
   7   7   0    6.96    0.59
   7   7   0    6.87    0.99
   7   7   0    6.43    0.71
   7   7   0    6.66    0.60
   7   7   0    7.01    0.59
  -8  -7   0    0.50    0.45
   8   7   0   -0.02    0.16
   8   7   0    0.09    0.27
  -9  -7   0   -0.15    0.23
  -9  -7   0    0.22    0.44
   9   7   0   -0.13    0.28
   9  -8   0    0.29    0.22
   9  -8   0    0.04    0.24
  -9   8   0    0.35    0.36
   8  -8   0    0.12    0.23
   8  -8   0   -0.15    0.40
   8  -8   0   -0.17    0.17
   8  -8   0   -0.06    0.19
   8  -8   0   -0.04    0.17
  -8   8   0    0.20    0.29
   7  -8   0   -0.21    0.15
   7  -8   0   -0.25    0.14
   7  -8   0    0.09    0.21
   7  -8   0    0.34    0.25
   7  -8   0    0.27    0.22
   7  -8   0   -0.02    0.22
  -7   8   0    0.01    0.23
  -7   8   0    0.59    0.33
  -7   8   0   -0.12    0.14
   6  -8   0    2.17    0.32
   6  -8   0    1.23    0.34
   6  -8   0    1.90    0.39
   6  -8   0    1.93    0.36
   6  -8   0    1.40    0.27
   6  -8   0    1.55    0.34
  -6   8   0    1.85    0.32
  -6   8   0    1.65    0.29
  -6   8   0    1.63    0.37
  -6   8   0    1.55    0.44
   5  -8   0    2.09    0.26
   5  -8   0    1.90    0.35
   5  -8   0    1.34    0.33
   5  -8   0    2.19    0.31
   5  -8   0    2.19    0.38
  -5   8   0    2.45    0.36
  -5   8   0    2.65    0.42
  -5   8   0    1.20    0.29
  -5   8   0    1.71    0.38
   4  -8   0    5.71    0.49
   4  -8   0    7.56    0.63
   4  -8   0    6.27    0.61
   4  -8   0    6.78    0.65
   4  -8   0    6.24    0.60
  -4   8   0    6.11    0.60
  -4   8   0    5.90    0.56
  -4   8   0    5.99    0.61
   3  -8   0    1.32    0.29
   3  -8   0    1.29    0.19
   3  -8   0    1.43    0.28
   3  -8   0    1.43    0.25
   3  -8   0    1.32    0.29
  -3   8   0    1.08    0.26
  -3   8   0    1.24    0.26
  -3   8   0    1.81    0.34
  -3   8   0    1.10    0.26
  -3   8   0    0.91    0.17
  -3   8   0    1.60    0.29
   2  -8   0    1.50    0.33
   2  -8   0    1.51    0.29
   2  -8   0    1.40    0.22
   2  -8   0    1.84    0.34
   2  -8   0    1.73    0.21
  -2   8   0    1.51    0.24
  -2   8   0    1.82    0.21
  -2   8   0    1.25    0.26
  -2   8   0    1.29    0.26
   1  -8   0   78.09    5.01
   1  -8   0   75.58    4.99
   1  -8   0   83.56    5.02
   1  -8   0   77.75    4.91
  -1   8   0   74.57    4.63
  -1   8   0   72.88    4.71
  -1   8   0   75.11    4.73
  -1   8   0   75.75    4.73
  -1   8   0   72.66    4.63
   0  -8   0    1.37    0.22
   0  -8   0    1.39    0.27
   0  -8   0    2.44    0.32
   0  -8   0    1.63    0.27
   0   8   0    1.59    0.27
   0   8   0    1.25    0.22
   0   8   0    1.25    0.26
  -1  -8   0   75.13    4.57
  -1  -8   0   72.17    4.59
  -1  -8   0   72.72    4.61
  -1  -8   0   69.42    4.55
   1   8   0   75.72    4.69
   1   8   0   75.28    4.64
   1   8   0   71.82    4.65
   1   8   0   72.02    4.69
  -2  -8   0    0.87    0.19
  -2  -8   0    1.47    0.25
  -2  -8   0    1.15    0.24
   2   8   0    1.87    0.30
   2   8   0    1.82    0.26
   2   8   0    1.40    0.27
   2   8   0    1.39    0.27
  -3  -8   0    1.41    0.27
  -3  -8   0    1.32    0.27
  -3  -8   0    1.05    0.23
  -3  -8   0    1.35    0.20
   3   8   0    1.04    0.26
   3   8   0    1.27    0.22
   3   8   0    1.62    0.29
   3   8   0    1.21    0.26
  -4  -8   0    5.50    0.51
  -4  -8   0    5.24    0.60
  -4  -8   0    5.31    0.50
  -4  -8   0    7.31    0.56
  -4  -8   0    5.65    0.47
   4   8   0    5.79    0.56
   4   8   0    6.84    0.51
   4   8   0    5.80    0.53
   4   8   0    5.85    0.57
   4   8   0    6.06    0.60
  -5  -8   0    2.01    0.34
  -5  -8   0    2.12    0.29
  -5  -8   0    1.72    0.27
  -5  -8   0    1.99    0.30
  -5  -8   0    2.19    0.43
   5   8   0    2.78    0.42
   5   8   0    1.59    0.31
   5   8   0    2.62    0.35
   5   8   0    1.75    0.32
  -6  -8   0    1.68    0.41
  -6  -8   0    1.72    0.34
   6   8   0    1.81    0.32
   6   8   0    1.86    0.33
   6   8   0    1.92    0.41
   6   8   0    2.56    0.41
  -7  -8   0    0.15    0.19
  -7  -8   0    0.06    0.24
   7   8   0   -0.05    0.21
   7   8   0   -0.11    0.17
   7   8   0    0.37    0.29
   7   8   0    0.08    0.16
  -8  -8   0    0.14    0.26
   8   8   0    0.00    0.25
  -9  -8   0    0.27    0.27
   9   8   0    0.42    0.31
   9  -9   0    1.90    0.47
   9  -9   0    2.37    0.43
   9  -9   0    3.25    0.57
  -9   9   0    1.83    0.59
   8  -9   0    5.31    0.57
   8  -9   0    6.34    0.73
   8  -9   0    5.88    0.63
   8  -9   0    5.43    0.53
   8  -9   0    5.42    0.65
  -8   9   0    3.80    0.68
   7  -9   0    0.89    0.23
   7  -9   0    0.17    0.23
   7  -9   0    1.13    0.23
   7  -9   0    0.26    0.27
   7  -9   0    1.10    0.34
  -7   9   0    0.79    0.24
  -7   9   0    0.21    0.31
  -7   9   0    0.94    0.41
   6  -9   0    4.74    0.62
   6  -9   0    4.28    0.56
   6  -9   0    4.46    0.87
   6  -9   0    5.54    0.50
   6  -9   0    4.81    0.68
   6  -9   0    5.16    0.59
  -6   9   0    4.47    0.48
  -6   9   0    3.82    0.63
  -6   9   0    3.40    0.76
  -6   9   0    2.38    0.43
   5  -9   0    2.40    0.43
   5  -9   0    2.57    0.41
   5  -9   0    2.51    0.30
   5  -9   0    2.85    0.46
   5  -9   0    2.28    0.32
   5  -9   0    2.50    0.43
  -5   9   0    2.38    0.43
  -5   9   0    1.91    0.40
   4  -9   0    4.25    0.52
   4  -9   0    4.49    0.52
   4  -9   0    4.39    0.47
   4  -9   0    4.35    0.50
   4  -9   0    3.48    0.35
  -4   9   0    4.48    0.53
  -4   9   0    3.78    0.47
  -4   9   0    4.14    0.50
   3  -9   0   16.14    1.25
   3  -9   0   16.25    1.11
   3  -9   0   16.27    1.24
   3  -9   0   16.73    1.23
   3  -9   0   16.95    1.25
  -3   9   0   14.44    1.13
  -3   9   0   14.81    1.00
  -3   9   0   14.84    1.12
  -3   9   0   14.71    1.12
  -3   9   0   14.69    1.08
   2  -9   0   41.05    2.81
   2  -9   0   43.67    2.74
   2  -9   0   42.96    2.83
   2  -9   0   42.75    2.84
   2  -9   0   42.87    2.71
  -2   9   0   40.09    2.65
  -2   9   0   40.24    2.64
  -2   9   0   42.08    2.65
  -2   9   0   36.59    2.56
  -2   9   0   40.08    2.53
   1  -9   0   37.67    2.69
   1  -9   0   39.87    2.68
   1  -9   0   43.31    2.61
   1  -9   0   41.71    2.70
  -1   9   0   31.67    2.21
  -1   9   0   36.36    2.34
  -1   9   0   35.95    2.34
  -1   9   0   33.24    2.39
  -1   9   0   36.85    2.24
   0  -9   0   -0.08    0.14
   0  -9   0   -0.16    0.15
   0  -9   0    0.01    0.11
   0   9   0    0.14    0.13
   0   9   0    0.00    0.15
   0   9   0    0.03    0.11
   0   9   0    0.06    0.16
  -1  -9   0   38.51    2.41
  -1  -9   0   39.76    2.46
  -1  -9   0   32.86    2.38
  -1  -9   0   36.00    2.43
   1   9   0   33.22    2.26
   1   9   0   35.90    2.29
   1   9   0   34.99    2.33
  -2  -9   0   40.26    2.69
  -2  -9   0   38.98    2.67
  -2  -9   0   43.11    2.65
   2   9   0   39.27    2.60
   2   9   0   41.16    2.64
   2   9   0   36.18    2.58
   2   9   0   43.39    2.66
  -3  -9   0   13.87    1.07
  -3  -9   0   13.46    0.99
  -3  -9   0   15.55    1.15
  -3  -9   0   16.58    1.09
   3   9   0   17.13    1.29
   3   9   0   16.51    1.20
   3   9   0   15.69    1.18
   3   9   0   15.90    1.14
  -4  -9   0    3.92    0.42
  -4  -9   0    2.98    0.38
  -4  -9   0    3.24    0.34
  -4  -9   0    3.12    0.39
  -4  -9   0    3.80    0.49
   4   9   0    3.77    0.37
   4   9   0    3.18    0.37
   4   9   0    3.56    0.49
   4   9   0    3.78    0.45
   4   9   0    3.79    0.44
  -5  -9   0    1.92    0.31
  -5  -9   0    2.24    0.37
  -5  -9   0    2.56    0.47
  -5  -9   0    2.48    0.33
  -5  -9   0    2.13    0.31
   5   9   0    1.70    0.31
   5   9   0    2.17    0.39
   5   9   0    2.16    0.38
   5   9   0    2.19    0.36
  -6  -9   0    3.68    0.38
  -6  -9   0    3.77    0.48
  -6  -9   0    4.18    0.61
   6   9   0    4.35    0.49
   6   9   0    3.95    0.50
   6   9   0    3.79    0.47
   6   9   0    3.94    0.56
  -7  -9   0    0.58    0.33
  -7  -9   0    0.70    0.25
   7   9   0    0.48    0.27
   7   9   0    0.65    0.31
   7   9   0    0.94    0.25
  -8  -9   0    5.67    0.63
  -8  -9   0    6.06    0.78
   8   9   0    6.15    0.76
  -9  -9   0    2.62    0.59
   9   9   0    2.90    0.85
   8 -10   0    0.45    0.29
   8 -10   0   -0.06    0.22
   8 -10   0    0.14    0.19
   8 -10   0    0.45    0.30
  -8  10   0    0.16    0.33
  -8  10   0    0.65    0.22
   7 -10   0    1.98    0.42
   7 -10   0    1.61    0.38
   7 -10   0    1.16    0.38
   7 -10   0    1.56    0.29
  -7  10   0    1.68    0.50
  -7  10   0    1.41    0.32
   6 -10   0    1.31    0.26
   6 -10   0    0.48    0.28
   6 -10   0    1.02    0.35
   6 -10   0    1.41    0.36
   6 -10   0    1.39    0.33
  -6  10   0    1.86    0.49
  -6  10   0    1.35    0.34
  -6  10   0    1.36    0.31
   5 -10   0   69.79    4.33
   5 -10   0   68.44    4.45
   5 -10   0   66.86    4.29
   5 -10   0   70.00    4.50
   5 -10   0   67.72    4.47
   5 -10   0   66.30    4.44
  -5  10   0   61.80    3.96
  -5  10   0   53.87    4.01
  -5  10   0   66.19    4.04
   4 -10   0    7.88    0.72
   4 -10   0    8.51    0.63
   4 -10   0    7.78    0.78
   4 -10   0    9.02    0.78
   4 -10   0    7.81    0.78
  -4  10   0    7.35    0.73
  -4  10   0    6.73    0.75
  -4  10   0    6.58    0.67
  -4  10   0    7.60    0.70
   3 -10   0   10.87    0.90
   3 -10   0   10.79    0.89
   3 -10   0   10.26    0.90
   3 -10   0   11.36    0.82
   3 -10   0    8.64    0.73
  -3  10   0   10.08    0.75
  -3  10   0   10.82    0.89
  -3  10   0    9.83    0.88
  -3  10   0   11.41    0.90
   2 -10   0    0.02    0.11
   2 -10   0    0.07    0.12
   2 -10   0   -0.02    0.15
   2 -10   0    0.00    0.18
   2 -10   0    0.16    0.18
  -2  10   0    0.11    0.16
  -2  10   0    0.11    0.11
  -2  10   0    0.15    0.13
  -2  10   0    0.02    0.14
  -2  10   0    0.11    0.17
   1 -10   0   15.34    1.10
   1 -10   0   16.41    1.24
   1 -10   0   17.22    1.21
   1 -10   0   15.29    1.19
  -1  10   0   17.41    1.24
  -1  10   0   15.91    1.13
  -1  10   0   15.89    1.24
  -1  10   0   16.49    1.25
  -1  10   0   17.45    1.12
   0 -10   0  163.68   10.39
   0 -10   0  171.26   10.38
   0 -10   0  158.86   10.29
   0 -10   0  169.51   10.35
   0  10   0  169.71   10.77
   0  10   0  175.15   10.80
   0  10   0  175.08   10.81
   0  10   0  170.73   10.79
  -1 -10   0   15.52    1.18
  -1 -10   0   16.51    1.20
  -1 -10   0   14.48    1.12
  -1 -10   0   17.22    1.16
   1  10   0   16.36    1.26
   1  10   0   17.60    1.23
   1  10   0   17.18    1.27
   1  10   0   16.88    1.19
  -2 -10   0    0.28    0.15
  -2 -10   0    0.17    0.18
  -2 -10   0    0.12    0.16
   2  10   0    0.08    0.16
   2  10   0    0.11    0.18
   2  10   0    0.18    0.14
   2  10   0    0.22    0.18
  -3 -10   0    9.97    0.73
  -3 -10   0   10.56    0.82
  -3 -10   0    9.92    0.82
  -3 -10   0   10.10    0.88
  -3 -10   0   10.49    0.84
   3  10   0   11.03    0.86
   3  10   0   10.01    0.79
   3  10   0   10.15    0.83
   3  10   0    9.51    0.86
  -4 -10   0    8.03    0.62
  -4 -10   0    7.94    0.71
  -4 -10   0    8.43    0.70
  -4 -10   0    7.81    0.78
  -4 -10   0    7.89    0.70
   4  10   0    8.41    0.76
   4  10   0    8.82    0.76
   4  10   0    8.63    0.77
   4  10   0    8.79    0.68
   4  10   0    7.71    0.66
  -5 -10   0   61.49    4.07
  -5 -10   0   65.29    4.25
  -5 -10   0   63.22    4.11
  -5 -10   0   64.28    4.03
   5  10   0   61.82    4.12
   5  10   0   63.36    4.17
   5  10   0   67.11    4.19
   5  10   0   65.19    4.22
  -6 -10   0    1.78    0.28
  -6 -10   0    0.81    0.36
  -6 -10   0    1.51    0.25
  -6 -10   0    1.48    0.32
   6  10   0    1.97    0.42
   6  10   0    1.71    0.36
   6  10   0    1.17    0.32
   6  10   0    1.57    0.34
  -7 -10   0    1.21    0.31
  -7 -10   0    1.11    0.38
   7  10   0    1.22    0.31
   7  10   0    0.91    0.32
   7  10   0    1.84    0.35
   7  10   0    1.70    0.37
  -8 -10   0   -0.12    0.21
  -8 -10   0    0.55    0.33
   8  10   0    0.48    0.22
   8  10   0   -0.16    0.18
   8  10   0   -0.11    0.26
   8 -11   0    0.25    0.26
   8 -11   0    0.42    0.28
   8 -11   0    0.08    0.19
   8 -11   0    0.35    0.29
  -8  11   0   -0.02    0.23
  -8  11   0    0.07    0.33
   7 -11   0    0.34    0.28
   7 -11   0    0.21    0.27
   7 -11   0    0.43    0.26
   7 -11   0   -0.14    0.15
  -7  11   0    0.48    0.32
  -7  11   0   -0.20    0.20
   6 -11   0    0.19    0.23
   6 -11   0    0.33    0.22
   6 -11   0    0.28    0.17
   6 -11   0    0.40    0.35
   6 -11   0    0.49    0.30
  -6  11   0    0.54    0.33
  -6  11   0    0.14    0.21
   5 -11   0    8.33    0.71
   5 -11   0    8.82    0.89
   5 -11   0    8.35    0.69
   5 -11   0   10.50    0.90
   5 -11   0   10.22    0.92
   5 -11   0   10.00    0.84
  -5  11   0    6.99    0.79
  -5  11   0    8.64    0.86
  -5  11   0    8.16    0.76
  -5  11   0    8.69    0.77
   4 -11   0    6.43    0.69
   4 -11   0    5.54    0.68
   4 -11   0    6.30    0.61
   4 -11   0    6.39    0.52
   4 -11   0    5.79    0.67
  -4  11   0    5.10    0.61
  -4  11   0    5.47    0.63
  -4  11   0    5.80    0.64
  -4  11   0    6.03    0.67
   3 -11   0   -0.23    0.11
   3 -11   0    0.04    0.19
   3 -11   0   -0.06    0.11
   3 -11   0    0.11    0.20
   3 -11   0    0.01    0.20
  -3  11   0   -0.04    0.18
  -3  11   0   -0.02    0.11
  -3  11   0   -0.13    0.14
   2 -11   0   35.91    2.48
   2 -11   0   36.84    2.50
   2 -11   0   36.19    2.35
  -2  11   0   35.93    2.40
  -2  11   0   36.88    2.41
  -2  11   0   33.41    2.25
  -2  11   0   33.94    2.39
  -2  11   0   34.47    2.28
   1 -11   0    0.17    0.21
   1 -11   0    0.31    0.19
   1 -11   0    0.28    0.20
   1 -11   0    0.22    0.13
  -1  11   0    0.13    0.14
  -1  11   0    0.26    0.14
  -1  11   0    0.24    0.20
  -1  11   0    0.25    0.12
  -1  11   0    0.19    0.20
   0 -11   0    0.18    0.15
   0 -11   0    0.01    0.14
   0 -11   0    0.24    0.21
   0  11   0   -0.14    0.16
   0  11   0   -0.01    0.14
   0  11   0    0.18    0.21
   0  11   0    0.02    0.14
  -1 -11   0    0.38    0.19
  -1 -11   0    0.44    0.20
  -1 -11   0    0.29    0.16
  -1 -11   0    0.13    0.19
   1  11   0    0.37    0.17
   1  11   0    0.30    0.19
   1  11   0    0.42    0.22
   1  11   0    0.44    0.21
  -2 -11   0   35.01    2.36
  -2 -11   0   33.28    2.37
  -2 -11   0   36.25    2.32
   2  11   0   36.47    2.49
   2  11   0   40.31    2.57
   2  11   0   36.06    2.54
  -3 -11   0    0.10    0.19
  -3 -11   0    0.01    0.11
  -3 -11   0   -0.14    0.14
  -3 -11   0   -0.06    0.25
  -3 -11   0   -0.05    0.17
   3  11   0    0.09    0.21
   3  11   0    0.03    0.18
   3  11   0    0.12    0.19
   3  11   0   -0.06    0.13
  -4 -11   0    5.24    0.48
  -4 -11   0    4.76    0.56
  -4 -11   0    5.48    0.65
  -4 -11   0    6.34    0.59
  -4 -11   0    5.95    0.63
   4  11   0    5.91    0.55
   4  11   0    6.05    0.52
   4  11   0    5.10    0.62
   4  11   0    6.05    0.63
   4  11   0    5.70    0.63
  -5 -11   0    7.90    0.69
  -5 -11   0    8.72    0.74
  -5 -11   0    7.02    0.69
  -5 -11   0    8.28    0.84
  -5 -11   0    7.23    0.68
   5  11   0    8.65    0.76
   5  11   0    8.45    0.74
   5  11   0   10.40    0.87
   5  11   0   11.72    0.89
   5  11   0    9.00    0.87
  -6 -11   0    0.30    0.18
  -6 -11   0    0.58    0.25
  -6 -11   0    0.07    0.17
  -6 -11   0    0.32    0.25
   6  11   0    0.12    0.18
   6  11   0    0.23    0.22
   6  11   0    0.11    0.23
   6  11   0    0.55    0.25
  -7 -11   0    0.27    0.21
  -7 -11   0    0.09    0.23
   7  11   0    0.40    0.21
   7  11   0    0.52    0.27
   7  11   0    0.04    0.22
   7  11   0    0.26    0.27
  -8 -11   0   -0.02    0.26
   8  11   0   -0.20    0.21
   8  11   0    0.63    0.32
   8  11   0    0.27    0.24
   8 -12   0    0.06    0.28
   8 -12   0    0.11    0.37
   8 -12   0    0.74    0.34
  -8  12   0    0.72    0.40
  -8  12   0    0.58    0.31
   7 -12   0    0.20    0.28
   7 -12   0    0.08    0.18
   7 -12   0    0.00    0.23
   7 -12   0    0.35    0.27
  -7  12   0    0.04    0.27
  -7  12   0   -0.24    0.19
   6 -12   0    0.28    0.25
   6 -12   0    0.02    0.25
   6 -12   0    0.07    0.15
   6 -12   0    0.44    0.27
  -6  12   0    0.03    0.26
  -6  12   0    0.18    0.31
   5 -12   0    4.56    0.46
   5 -12   0    5.05    0.65
   5 -12   0    4.28    0.63
  -5  12   0    6.02    0.70
  -5  12   0    3.84    0.56
  -5  12   0    4.93    0.71
   4 -12   0   18.08    1.61
   4 -12   0   21.73    1.66
   4 -12   0   22.96    1.46
   4 -12   0   19.73    1.61
   4 -12   0   24.37    1.57
  -4  12   0   21.14    1.63
  -4  12   0   22.39    1.64
  -4  12   0   20.43    1.59
   3 -12   0    0.29    0.26
   3 -12   0    0.52    0.19
   3 -12   0    0.60    0.18
   3 -12   0    0.63    0.30
   3 -12   0    0.49    0.25
  -3  12   0    0.73    0.28
  -3  12   0    0.29    0.24
  -3  12   0    0.59    0.23
  -3  12   0    0.39    0.17
   2 -12   0   18.06    1.39
   2 -12   0   16.41    1.28
   2 -12   0   17.13    1.35
   2 -12   0   18.19    1.37
  -2  12   0   16.74    1.17
  -2  12   0   16.10    1.18
  -2  12   0   17.07    1.32
  -2  12   0   18.04    1.34
   1 -12   0    0.02    0.20
   1 -12   0    0.62    0.26
   1 -12   0    0.55    0.25
   1 -12   0    0.26    0.17
  -1  12   0    0.66    0.31
  -1  12   0    0.40    0.17
  -1  12   0    0.48    0.26
  -1  12   0    0.36    0.20
  -1  12   0    0.28    0.14
   0 -12   0   35.33    2.40
   0 -12   0   33.19    2.35
   0 -12   0   34.21    2.27
   0 -12   0   34.49    2.34
   0  12   0   35.39    2.33
   0  12   0   28.90    2.18
   0  12   0   36.56    2.30
  -1 -12   0    0.45    0.23
  -1 -12   0    0.02    0.20
  -1 -12   0    0.61    0.21
   1  12   0    0.41    0.19
   1  12   0    0.39    0.20
   1  12   0    0.43    0.25
   1  12   0    0.11    0.21
  -2 -12   0   16.66    1.20
  -2 -12   0   16.22    1.27
  -2 -12   0   14.73    1.24
  -2 -12   0   16.94    1.25
   2  12   0   16.77    1.29
   2  12   0   17.82    1.29
   2  12   0   16.44    1.21
   2  12   0   14.41    1.19
  -3 -12   0    0.52    0.26
  -3 -12   0    0.70    0.24
  -3 -12   0    0.44    0.24
  -3 -12   0    0.46    0.23
  -3 -12   0    0.30    0.16
   3  12   0    0.41    0.24
   3  12   0    0.33    0.18
   3  12   0   -0.06    0.21
   3  12   0    0.17    0.21
  -4 -12   0   22.10    1.59
  -4 -12   0   19.33    1.40
  -4 -12   0   19.55    1.46
  -4 -12   0   19.09    1.45
   4  12   0   21.35    1.52
   4  12   0   18.72    1.51
   4  12   0   22.40    1.45
   4  12   0   17.36    1.48
  -5 -12   0    6.01    0.54
  -5 -12   0    6.53    0.84
  -5 -12   0    4.78    0.56
  -5 -12   0    4.30    0.55
   5  12   0    6.25    0.78
   5  12   0    5.65    0.86
   5  12   0    5.12    0.53
   5  12   0    5.38    0.65
   5  12   0    5.76    0.54
  -6 -12   0    0.06    0.19
  -6 -12   0    0.46    0.22
  -6 -12   0    0.22    0.17
  -6 -12   0   -0.06    0.20
   6  12   0    0.09    0.23
   6  12   0    0.14    0.26
   6  12   0    0.18    0.22
   6  12   0    0.56    0.28
  -7 -12   0    0.15    0.28
  -7 -12   0    0.11    0.20
   7  12   0   -0.03    0.25
   7  12   0   -0.02    0.21
   7  12   0   -0.02    0.22
  -8 -12   0    0.00    0.23
  -8 -12   0    0.32    0.42
   8  12   0    0.05    0.23
   8  12   0   -0.33    0.45
   8  12   0   -0.17    0.20
   8 -13   0    0.16    0.31
   8 -13   0   -0.28    0.26
  -8  13   0    0.36    0.38
   7 -13   0    3.05    0.61
   7 -13   0    6.70    0.78
   7 -13   0    5.01    0.67
  -7  13   0    5.71    0.88
  -7  13   0    4.18    0.60
   6 -13   0    2.03    0.33
   6 -13   0    2.53    0.33
   6 -13   0    3.11    0.54
   6 -13   0    3.12    0.57
   6 -13   0    3.00    0.59
  -6  13   0    2.28    0.53
   5 -13   0    1.76    0.42
   5 -13   0    1.51    0.27
   5 -13   0    1.67    0.35
   5 -13   0    1.80    0.44
   5 -13   0    1.84    0.30
   5 -13   0    1.19    0.38
  -5  13   0    1.22    0.36
   4 -13   0   12.31    1.16
   4 -13   0   13.88    1.05
   4 -13   0   13.94    1.18
   4 -13   0   14.73    1.18
   4 -13   0   12.17    0.95
  -4  13   0   12.32    1.03
  -4  13   0    9.12    0.99
  -4  13   0   12.05    1.07
  -4  13   0   11.51    0.86
  -4  13   0   13.31    1.09
   3 -13   0    4.40    0.67
   3 -13   0    7.12    0.73
   3 -13   0    7.34    0.57
   3 -13   0    6.06    0.71
  -3  13   0    5.95    0.56
  -3  13   0    6.42    0.72
  -3  13   0    7.73    0.73
  -3  13   0    7.42    0.75
   2 -13   0   21.70    1.60
   2 -13   0   21.82    1.63
   2 -13   0   20.18    1.43
   2 -13   0   20.12    1.57
  -2  13   0   18.08    1.22
  -2  13   0   19.06    1.41
  -2  13   0   13.87    1.32
  -2  13   0   19.05    1.40
   1 -13   0   10.53    0.96
   1 -13   0   10.52    0.94
   1 -13   0   10.15    0.81
   1 -13   0   10.07    0.91
  -1  13   0   10.16    0.94
  -1  13   0    9.80    0.96
  -1  13   0    9.54    0.92
  -1  13   0   11.63    0.81
  -1  13   0    9.88    0.74
   0 -13   0   -0.14    0.15
   0 -13   0    0.13    0.19
   0 -13   0    0.07    0.20
   0 -13   0    0.24    0.26
   0  13   0   -0.09    0.15
   0  13   0    0.32    0.25
   0  13   0    0.47    0.22
   0  13   0    0.24    0.24
  -1 -13   0    9.83    0.86
  -1 -13   0    9.88    0.89
  -1 -13   0   10.48    0.94
   1  13   0   10.34    0.94
   1  13   0    8.35    0.90
   1  13   0   11.62    0.85
   1  13   0   10.58    0.88
  -2 -13   0   17.23    1.43
  -2 -13   0   20.22    1.45
  -2 -13   0   19.39    1.38
  -2 -13   0   18.08    1.41
   2  13   0   20.22    1.56
   2  13   0   21.10    1.49
   2  13   0   19.98    1.49
   2  13   0   20.92    1.58
  -3 -13   0    6.05    0.69
  -3 -13   0    6.03    0.71
  -3 -13   0    6.44    0.64
  -3 -13   0    5.83    0.68
  -3 -13   0    6.62    0.54
   3  13   0    7.92    0.74
   3  13   0    7.32    0.78
   3  13   0    7.20    0.76
  -4 -13   0   13.81    1.13
  -4 -13   0   12.23    1.00
  -4 -13   0   10.86    0.99
   4  13   0   14.56    1.11
   4  13   0   12.84    1.10
   4  13   0   11.23    1.09
  -5 -13   0    1.45    0.34
  -5 -13   0    1.18    0.41
  -5 -13   0    1.46    0.34
  -5 -13   0    1.67    0.27
   5  13   0    1.69    0.39
   5  13   0    1.54    0.30
   5  13   0    1.70    0.41
   5  13   0    1.67    0.40
  -6 -13   0    2.01    0.36
  -6 -13   0    2.20    0.51
  -6 -13   0    2.06    0.42
   6  13   0    3.33    0.55
   6  13   0    2.13    0.35
   6  13   0    2.72    0.48
   6  13   0    1.61    0.40
  -7 -13   0    3.97    0.47
  -7 -13   0    4.78    0.58
  -7 -13   0    3.36    0.64
   7  13   0    4.86    0.63
   7  13   0    4.61    0.67
   7  13   0    5.74    0.66
   7  13   0    6.02    0.73
  -8 -13   0    0.02    0.30
  -8 -13   0   -0.23    0.20
   8  13   0   -0.14    0.27
   8  13   0   -0.48    0.20
   8  13   0    0.17    0.31
   7 -14   0    1.79    0.51
   7 -14   0    2.17    0.49
   7 -14   0    2.90    0.61
  -7  14   0    3.00    0.62
   6 -14   0    0.82    0.39
   6 -14   0    1.08    0.41
   6 -14   0    1.59    0.41
   6 -14   0    0.71    0.26
  -6  14   0    1.48    0.49
   5 -14   0    0.40    0.27
   5 -14   0   -0.04    0.23
   5 -14   0    0.43    0.19
   5 -14   0    0.36    0.32
  -5  14   0    0.50    0.33
  -5  14   0    0.14    0.24
   4 -14   0    0.62    0.31
   4 -14   0    1.11    0.25
   4 -14   0    1.23    0.41
   4 -14   0    0.59    0.31
  -4  14   0    0.44    0.27
  -4  14   0    0.68    0.20
  -4  14   0    1.29    0.40
   3 -14   0    4.66    0.64
   3 -14   0    5.07    0.68
   3 -14   0    5.40    0.50
   3 -14   0    4.72    0.63
  -3  14   0    5.43    0.67
  -3  14   0    4.81    0.48
  -3  14   0    5.62    0.64
  -3  14   0    4.59    0.62
   2 -14   0    2.01    0.31
   2 -14   0    0.99    0.36
   2 -14   0    0.92    0.36
   2 -14   0    1.46    0.41
  -2  14   0    1.22    0.37
  -2  14   0    1.38    0.34
  -2  14   0    1.28    0.26
  -2  14   0    0.87    0.30
   1 -14   0   13.97    1.04
   1 -14   0   14.89    1.16
   1 -14   0   12.68    1.14
   1 -14   0   13.29    1.19
  -1  14   0   14.40    1.04
  -1  14   0   13.50    1.19
  -1  14   0   14.00    1.19
  -1  14   0   14.03    1.15
   0 -14   0    1.46    0.35
   0 -14   0    1.83    0.39
   0 -14   0    1.45    0.29
   0 -14   0    0.53    0.31
   0  14   0    0.87    0.33
   0  14   0    1.22    0.27
   0  14   0    2.18    0.38
   0  14   0    1.90    0.40
  -1 -14   0   15.81    1.26
  -1 -14   0   13.48    1.20
  -1 -14   0   15.10    1.17
   1  14   0   14.97    1.13
   1  14   0   14.80    1.25
   1  14   0   15.04    1.22
  -2 -14   0    1.22    0.37
  -2 -14   0    1.25    0.34
  -2 -14   0    1.23    0.35
  -2 -14   0    1.25    0.31
   2  14   0    1.34    0.32
   2  14   0    1.57    0.41
   2  14   0    1.28    0.32
   2  14   0    1.27    0.39
  -3 -14   0    4.20    0.44
  -3 -14   0    4.68    0.57
  -3 -14   0    4.97    0.56
  -3 -14   0    5.45    0.65
   3  14   0    4.35    0.62
   3  14   0    4.67    0.68
   3  14   0    5.39    0.61
   3  14   0    5.15    0.56
  -4 -14   0    0.78    0.28
  -4 -14   0    0.68    0.32
  -4 -14   0    0.74    0.26
  -4 -14   0    0.96    0.23
   4  14   0    0.40    0.28
   4  14   0    0.91    0.28
   4  14   0    0.57    0.31
   4  14   0    0.38    0.30
  -5 -14   0    0.23    0.20
  -5 -14   0    0.18    0.24
  -5 -14   0    0.28    0.16
  -5 -14   0    0.46    0.33
   5  14   0    0.06    0.25
   5  14   0    0.21    0.25
   5  14   0    0.48    0.22
   5  14   0    0.08    0.27
  -6 -14   0    0.92    0.37
  -6 -14   0    0.49    0.25
   6  14   0    0.63    0.27
   6  14   0    1.57    0.41
   6  14   0    0.45    0.21
   6  14   0    0.16    0.26
  -7 -14   0    3.29    0.66
  -7 -14   0    1.84    0.33
  -7 -14   0    2.14    0.45
   7  14   0    3.73    0.57
   7  14   0    2.58    0.48
   7  14   0    3.16    0.56
   7  14   0    2.45    0.44
   7 -15   0    1.57    0.49
   7 -15   0    1.41    0.47
   7 -15   0    1.25    0.52
  -7  15   0   -0.39    0.25
  -7  15   0    0.72    0.39
   6 -15   0   -0.37    0.21
   6 -15   0   -0.11    0.24
   6 -15   0    0.04    0.28
   6 -15   0    0.18    0.21
  -6  15   0    0.40    0.27
  -6  15   0    0.30    0.37
   5 -15   0    1.63    0.40
   5 -15   0    1.85    0.45
   5 -15   0    1.60    0.46
   5 -15   0    1.72    0.28
  -5  15   0    1.43    0.41
  -5  15   0    1.66    0.47
   4 -15   0    1.98    0.49
   4 -15   0    2.42    0.34
   4 -15   0    1.74    0.48
   4 -15   0    1.62    0.45
  -4  15   0    0.89    0.37
  -4  15   0    1.46    0.45
  -4  15   0    1.67    0.27
   3 -15   0    3.83    0.63
   3 -15   0    3.88    0.65
   3 -15   0    4.30    0.66
   3 -15   0    4.18    0.46
  -3  15   0    4.41    0.69
  -3  15   0    3.71    0.62
  -3  15   0    5.03    0.48
   2 -15   0   22.25    1.68
   2 -15   0   20.52    1.49
   2 -15   0   20.54    1.65
   2 -15   0   21.98    1.70
  -2  15   0   19.01    1.40
  -2  15   0   22.40    1.62
  -2  15   0   21.38    1.62
  -2  15   0   18.10    1.55
   1 -15   0    3.47    0.61
   1 -15   0    3.98    0.47
   1 -15   0    4.52    0.57
   1 -15   0    3.49    0.58
  -1  15   0    2.63    0.52
  -1  15   0    4.25    0.54
  -1  15   0    3.43    0.59
  -1  15   0    4.02    0.44
   0 -15   0   -0.12    0.19
   0 -15   0    0.24    0.19
   0 -15   0    0.02    0.26
   0 -15   0   -0.10    0.34
   0  15   0    0.19    0.25
   0  15   0   -0.04    0.18
   0  15   0    0.04    0.24
   0  15   0    0.20    0.20
  -1 -15   0    3.02    0.52
  -1 -15   0    3.85    0.51
   1  15   0    3.97    0.47
   1  15   0    2.87    0.56
   1  15   0    2.70    0.45
   1  15   0    3.36    0.57
  -2 -15   0   18.22    1.56
  -2 -15   0   19.88    1.55
  -2 -15   0   19.75    1.54
  -2 -15   0   21.80    1.51
   2  15   0   19.62    1.62
   2  15   0   23.28    1.58
   2  15   0   21.27    1.53
   2  15   0   18.68    1.60
  -3 -15   0    3.58    0.53
  -3 -15   0    4.34    0.43
  -3 -15   0    2.34    0.51
  -3 -15   0    4.90    0.61
   3  15   0    4.93    0.62
   3  15   0    5.60    0.71
   3  15   0    5.31    0.69
   3  15   0    4.48    0.71
  -4 -15   0    1.57    0.38
  -4 -15   0    1.84    0.29
  -4 -15   0    1.43    0.32
  -4 -15   0    1.08    0.36
   4  15   0    1.05    0.34
   4  15   0    2.33    0.38
   4  15   0    2.01    0.47
   4  15   0    1.16    0.40
  -5 -15   0    0.76    0.30
  -5 -15   0    1.91    0.45
  -5 -15   0    1.34    0.25
   5  15   0    1.10    0.37
   5  15   0    0.80    0.35
   5  15   0    1.19    0.37
   5  15   0    1.29    0.30
  -6 -15   0    0.06    0.27
  -6 -15   0   -0.10    0.21
  -6 -15   0    0.04    0.21
   6  15   0    0.38    0.29
   6  15   0    0.21    0.29
   6  15   0   -0.10    0.26
  -7 -15   0    0.89    0.35
  -7 -15   0    1.01    0.46
  -7 -15   0    0.20    0.35
   7  15   0    1.70    0.46
   7  15   0    0.86    0.35
   7  15   0    2.06    0.43
   6 -16   0    0.02    0.30
   6 -16   0    0.48    0.33
   6 -16   0    0.39    0.34
  -6  16   0   -0.05    0.28
  -6  16   0    0.45    0.37
   5 -16   0    0.20    0.32
   5 -16   0    0.88    0.41
   5 -16   0    0.66    0.35
  -5  16   0    0.91    0.38
  -5  16   0    0.82    0.38
   4 -16   0   -0.27    0.21
   4 -16   0    0.56    0.20
   4 -16   0    0.53    0.33
   4 -16   0   -0.39    0.24
  -4  16   0    0.27    0.28
  -4  16   0    0.29    0.30
   3 -16   0    4.80    0.51
   3 -16   0    5.14    0.70
   3 -16   0    3.21    0.64
   3 -16   0    5.51    0.69
  -3  16   0    5.81    0.55
  -3  16   0    4.89    0.74
   2 -16   0    2.54    0.52
   2 -16   0    1.47    0.45
   2 -16   0    1.33    0.39
   2 -16   0    2.24    0.37
  -2  16   0    2.21    0.49
  -2  16   0    1.30    0.42
  -2  16   0    1.64    0.30
   1 -16   0    3.58    0.49
   1 -16   0    4.46    0.69
   1 -16   0    3.48    0.54
  -1  16   0    2.16    0.47
  -1  16   0    3.41    0.43
  -1  16   0    4.22    0.65
  -1  16   0    3.69    0.53
   0 -16   0    8.12    0.78
   0 -16   0    6.43    0.76
   0 -16   0    6.80    0.82
   0  16   0    7.61    0.85
   0  16   0    6.94    0.77
   0  16   0    8.17    0.85
   0  16   0    7.69    0.69
  -1 -16   0    3.77    0.58
  -1 -16   0    3.74    0.60
  -1 -16   0    4.37    0.67
   1  16   0    4.37    0.63
   1  16   0    3.89    0.64
   1  16   0    3.94    0.50
   1  16   0    4.46    0.70
  -2 -16   0    1.65    0.40
  -2 -16   0    0.90    0.28
  -2 -16   0    1.05    0.41
  -2 -16   0    1.37    0.43
   2  16   0    1.92    0.39
   2  16   0    1.99    0.47
   2  16   0    1.39    0.41
   2  16   0    0.72    0.28
  -3 -16   0    4.70    0.47
  -3 -16   0    3.77    0.61
  -3 -16   0    4.75    0.65
  -3 -16   0    4.16    0.60
   3  16   0    3.87    0.62
   3  16   0    4.61    0.57
   3  16   0    3.79    0.56
   3  16   0    4.69    0.71
  -4 -16   0    0.24    0.23
  -4 -16   0    0.37    0.26
  -4 -16   0   -0.42    0.21
  -4 -16   0    0.09    0.17
   4  16   0    0.97    0.36
   4  16   0   -0.13    0.25
   4  16   0   -0.13    0.24
   4  16   0    0.00    0.23
  -5 -16   0    0.69    0.31
  -5 -16   0    1.99    0.64
  -5 -16   0    1.73    0.45
  -5 -16   0    0.94    0.24
   5  16   0    1.02    0.35
   5  16   0    1.01    0.36
   5  16   0    1.08    0.39
   5  16   0    0.35    0.31
  -6 -16   0   -0.24    0.24
  -6 -16   0   -0.04    0.24
  -6 -16   0    0.17    0.26
   6  16   0    0.17    0.30
   6  16   0    0.23    0.28
   6  16   0   -0.01    0.27
   6 -17   0    0.78    0.48
   6 -17   0    0.40    0.55
  -6  17   0   -0.51    0.28
  -6  17   0   -0.03    0.29
   5 -17   0    1.18    0.43
   5 -17   0    1.23    0.27
   5 -17   0    0.90    0.42
   5 -17   0    0.85    0.37
  -5  17   0    0.83    0.42
  -5  17   0    0.87    0.41
   4 -17   0    4.49    0.71
   4 -17   0    3.55    0.44
   4 -17   0    2.67    0.57
   4 -17   0    2.42    0.58
  -4  17   0    2.71    0.58
  -4  17   0    2.68    0.63
  -4  17   0    2.65    0.37
   3 -17   0    9.28    0.94
   3 -17   0    8.37    0.95
   3 -17   0    7.70    0.89
   3 -17   0    6.93    0.77
  -3  17   0    7.79    0.67
  -3  17   0    7.24    0.86
   2 -17   0    7.43    0.90
   2 -17   0    7.72    0.86
   2 -17   0    8.48    0.74
  -2  17   0    6.34    0.87
  -2  17   0    7.62    0.67
  -2  17   0    8.80    0.91
   1 -17   0    0.34    0.31
   1 -17   0    0.28    0.27
   1 -17   0    0.04    0.31
   1 -17   0    0.40    0.22
  -1  17   0    0.69    0.24
  -1  17   0    1.07    0.37
   0 -17   0    0.05    0.30
   0 -17   0   -0.16    0.23
   0 -17   0   -0.38    0.21
   0  17   0    0.66    0.47
   0  17   0   -0.02    0.19
   0  17   0    0.37    0.31
  -1 -17   0    0.56    0.27
  -1 -17   0    0.48    0.33
  -1 -17   0    0.68    0.32
  -1 -17   0    0.26    0.25
   1  17   0    0.59    0.36
   1  17   0    0.91    0.31
   1  17   0    0.34    0.29
   1  17   0    0.40    0.24
  -2 -17   0    8.69    0.95
  -2 -17   0    8.55    0.83
   2  17   0    6.50    0.89
   2  17   0   10.30    0.97
   2  17   0    7.81    0.78
   2  17   0    8.40    0.83
  -3 -17   0    6.83    0.77
  -3 -17   0    7.95    0.88
  -3 -17   0    7.66    0.66
  -3 -17   0    8.13    0.88
   3  17   0    8.16    0.90
   3  17   0    7.66    0.80
   3  17   0    7.74    0.89
   3  17   0    7.34    0.78
  -4 -17   0    3.70    0.61
  -4 -17   0    3.08    0.40
  -4 -17   0    2.54    0.46
  -4 -17   0    2.76    0.56
   4  17   0    2.49    0.55
   4  17   0    3.44    0.64
   4  17   0    3.51    0.54
   4  17   0    2.49    0.57
  -5 -17   0    0.92    0.32
  -5 -17   0    0.52    0.51
  -5 -17   0    1.19    0.25
  -5 -17   0    0.89    0.38
   5  17   0    0.38    0.28
   5  17   0    0.69    0.36
   5  17   0    0.96    0.36
   5  17   0    0.63    0.34
  -6 -17   0    0.18    0.24
  -6 -17   0    0.03    0.29
  -6 -17   0    0.71    0.34
   6  17   0    0.15    0.29
   6  17   0   -0.12    0.26
   5 -18   0    5.04    0.84
   5 -18   0    4.34    0.76
   5 -18   0    3.62    0.73
  -5  18   0    3.54    0.67
  -5  18   0    4.52    0.82
   4 -18   0    0.31    0.33
   4 -18   0    0.41    0.36
   4 -18   0    0.98    0.44
   4 -18   0    0.02    0.20
  -4  18   0    0.63    0.37
  -4  18   0    0.48    0.21
  -4  18   0    1.54    0.44
   3 -18   0    1.06    0.31
   3 -18   0    0.91    0.39
   3 -18   0    0.75    0.37
   3 -18   0    0.92    0.38
  -3  18   0    0.77    0.26
  -3  18   0    0.98    0.37
   2 -18   0    2.48    0.54
   2 -18   0    2.39    0.53
   2 -18   0    2.17    0.53
  -2  18   0    2.28    0.53
  -2  18   0    2.89    0.42
   1 -18   0    0.76    0.39
   1 -18   0    0.70    0.37
   1 -18   0    0.20    0.29
  -1  18   0    0.46    0.34
  -1  18   0    0.48    0.32
  -1  18   0    0.54    0.24
   0 -18   0   18.48    1.63
   0 -18   0   20.60    1.58
   0 -18   0   19.02    1.66
   0  18   0   18.97    1.37
   0  18   0   18.40    1.57
   0  18   0   16.82    1.53
  -1 -18   0    0.73    0.41
  -1 -18   0    0.80    0.30
  -1 -18   0    0.36    0.25
   1  18   0    0.43    0.33
   1  18   0    0.54    0.25
  -2 -18   0    2.66    0.49
  -2 -18   0    3.03    0.60
  -2 -18   0    2.73    0.65
  -2 -18   0    2.81    0.57
   2  18   0    3.07    0.60
   2  18   0    2.91    0.49
   2  18   0    3.11    0.63
  -3 -18   0    0.78    0.37
  -3 -18   0    0.52    0.22
  -3 -18   0    1.87    0.50
   3  18   0    0.55    0.35
   3  18   0    0.66    0.34
   3  18   0    1.22    0.36
  -4 -18   0    0.61    0.22
  -4 -18   0    0.63    0.29
  -4 -18   0    0.21    0.29
  -4 -18   0    0.48    0.32
   4  18   0    0.59    0.40
   4  18   0    0.22    0.26
   4  18   0    0.91    0.37
   4  18   0    0.23    0.34
  -5 -18   0    2.54    0.39
  -5 -18   0    3.61    0.68
  -5 -18   0    3.49    0.55
   5  18   0    1.75    0.55
   5  18   0    4.32    0.67
   5  18   0    3.53    0.66
   5  18   0    3.73    0.52
   5 -19   0    1.51    0.74
   5 -19   0    1.54    0.46
  -5  19   0    1.81    0.53
  -5  19   0    1.15    0.51
   4 -19   0    2.62    0.58
   4 -19   0    2.71    0.65
   4 -19   0    2.47    0.59
   4 -19   0    3.11    0.71
  -4  19   0    1.88    0.36
  -4  19   0    2.40    0.56
  -4  19   0    2.64    0.61
   3 -19   0    0.50    0.37
   3 -19   0   -0.09    0.55
   3 -19   0    0.20    0.20
   3 -19   0    0.11    0.28
  -3  19   0    0.17    0.22
  -3  19   0   -0.01    0.31
   2 -19   0    0.12    0.28
   2 -19   0    0.77    0.37
   2 -19   0    0.58    0.38
   2 -19   0    0.97    0.29
  -2  19   0    0.55    0.23
  -2  19   0    0.80    0.37
   1 -19   0    1.25    0.49
   1 -19   0    1.29    0.40
   1 -19   0    1.58    0.71
  -1  19   0    1.21    0.43
  -1  19   0    1.39    0.32
   0 -19   0   -0.22    0.25
   0 -19   0    0.20    0.33
   0  19   0   -0.03    0.33
   0  19   0   -0.19    0.33
   0  19   0    0.21    0.21
  -1 -19   0    1.52    0.43
  -1 -19   0    1.18    0.37
  -1 -19   0    1.70    0.50
   1  19   0    0.62    0.37
   1  19   0    1.11    0.31
   1  19   0    1.27    0.44
  -2 -19   0    0.48    0.29
  -2 -19   0    0.08    0.21
  -2 -19   0    0.08    0.31
  -2 -19   0    0.50    0.33
   2  19   0    0.64    0.36
   2  19   0    0.80    0.31
   2  19   0    0.98    0.41
  -3 -19   0   -0.39    0.30
  -3 -19   0    0.09    0.17
  -3 -19   0    0.22    0.22
  -3 -19   0    0.56    0.32
   3  19   0    0.17    0.26
   3  19   0    0.70    0.41
   3  19   0   -0.03    0.27
  -4 -19   0    2.37    0.55
  -4 -19   0    3.01    0.60
  -4 -19   0    2.65    0.39
  -4 -19   0    3.01    0.53
   4  19   0    4.36    0.76
   4  19   0    3.01    0.59
   4  19   0    2.72    0.61
  -5 -19   0    1.62    0.47
  -5 -19   0    2.04    0.34
  -5 -19   0    1.45    0.40
   5  19   0    2.30    0.55
   5  19   0    1.19    0.44
   4 -20   0    2.09    0.53
   4 -20   0    2.28    0.57
  -4  20   0    1.05    0.28
  -4  20   0    3.19    0.62
  -4  20   0    1.06    0.45
   3 -20   0    0.28    0.31
   3 -20   0    0.33    0.36
   3 -20   0    0.67    0.42
  -3  20   0    0.01    0.22
  -3  20   0    0.32    0.31
   2 -20   0    0.31    0.37
   2 -20   0    0.79    0.42
  -2  20   0    0.18    0.33
   1 -20   0   -0.12    0.25
  -1  20   0   -0.05    0.19
  -1  20   0    0.05    0.35
   0 -20   0   12.78    1.34
   0 -20   0   14.16    1.22
   0 -20   0   13.99    1.28
   0  20   0   13.28    1.31
   0  20   0   13.05    1.72
   0  20   0   14.04    1.12
  -1 -20   0    0.43    0.40
  -1 -20   0   -0.22    0.21
  -1 -20   0    0.23    0.28
   1  20   0    0.00    0.39
   1  20   0   -0.09    0.20
   1  20   0   -0.09    0.27
  -2 -20   0    0.46    0.33
  -2 -20   0    0.75    0.37
  -2 -20   0    0.82    0.38
   2  20   0    1.64    0.42
   2  20   0    0.35    0.26
   2  20   0   -0.29    0.26
  -3 -20   0   -0.09    0.21
  -3 -20   0    0.24    0.19
  -3 -20   0    0.29    0.29
   3  20   0    0.47    0.30
   3  20   0    0.03    0.44
   3  20   0    0.14    0.32
  -4 -20   0    1.16    0.42
  -4 -20   0    1.14    0.29
  -4 -20   0    0.90    0.55
  -4 -20   0    0.85    0.36
   4  20   0    0.89    0.42
   4  20   0    0.32    0.42
   3 -21   0    0.56    0.41
   3 -21   0    0.74    0.41
  -3  21   0    0.52    0.24
  -3  21   0   -0.13    0.35
   2 -21   0    1.00    0.45
   2 -21   0    0.63    0.36
  -2  21   0    0.64    0.53
  -2  21   0    0.82    0.28
   1 -21   0    2.33    0.49
   1 -21   0    0.94    0.47
   1 -21   0    1.88    0.54
  -1  21   0    1.10    0.45
  -1  21   0    1.60    0.34
   0 -21   0    0.19    0.26
   0 -21   0   -0.55    0.30
   0 -21   0    0.54    0.34
   0  21   0   -0.06    0.32
   0  21   0    0.36    0.26
  -1 -21   0    2.94    0.55
  -1 -21   0    2.04    0.58
   1  21   0    2.26    0.56
   1  21   0    0.72    0.48
   1  21   0    0.94    0.31
  -2 -21   0    0.71    0.41
  -2 -21   0    0.58    0.41
  -2 -21   0    0.70    0.33
   2  21   0    0.86    0.39
   2  21   0    0.29    0.25
  -3 -21   0    1.41    0.44
  -3 -21   0   -0.33    0.18
  -3 -21   0   -0.37    0.25
  -3 -21   0   -0.45    0.30
   2 -22   0   -0.07    0.22
   2 -22   0   -0.48    0.29
   2 -22   0    0.94    0.46
  -2  22   0    0.20    0.36
  -2  22   0   -0.14    0.21
   1 -22   0   -0.19    0.29
   1 -22   0    0.36    0.37
   1 -22   0    0.61    0.49
  -1  22   0    0.29    0.35
  -1  22   0    0.39    0.25
   0 -22   0    0.51    0.31
   0 -22   0    0.33    0.42
   0 -22   0    0.48    0.32
   0  22   0    0.57    0.29
   0  22   0    1.04    0.53
  -1 -22   0    0.06    0.28
  -1 -22   0    0.37    0.31
  -1 -22   0   -0.50    0.37
   1  22   0    1.12    0.46
   1  22   0    0.56    0.29
  -2 -22   0    0.46    0.44
  -2 -22   0    0.67    0.33
  -2 -22   0    0.68    0.35
  -2 -22   0   -0.03    0.21
   2  22   0   -0.35    0.46
   2  22   0   -1.16    0.37
   2  22  -1    0.47    0.32
  -2 -22   1   -0.33    0.25
  -2 -22   1    0.51    0.44
   1  22  -1    2.41    0.47
   1  22  -1    1.97    0.55
  -1 -22   1    1.51    0.44
  -1 -22   1    2.43    0.54
  -1 -22   1    1.60    0.56
   0  22  -1    1.15    0.36
   0  22  -1    0.27    0.40
   0 -22   1    0.72    0.49
   0 -22   1    0.08    0.32
   0 -22   1    0.93    0.37
  -1  22  -1    6.60    1.04
  -1  22  -1    8.99    0.80
   1 -22   1    9.17    1.12
   1 -22   1    8.98    0.96
   1 -22   1   10.48    1.16
   3  21  -1    1.41    0.53
  -3 -21   1    1.17    0.46
  -3 -21   1    0.67    0.33
  -3 -21   1    0.19    0.22
  -3 -21   1    1.06    0.41
   2  21  -1   -0.68    0.40
   2  21  -1    0.04    0.33
   2  21  -1    0.17    0.24
  -2 -21   1    0.55    0.41
  -2 -21   1    0.09    0.25
  -2 -21   1    0.00    0.28
   1  21  -1    0.94    0.43
   1  21  -1    0.62    0.27
   1  21  -1    2.37    0.77
  -1 -21   1    1.31    0.50
  -1 -21   1    1.43    0.45
  -1 -21   1    0.81    0.35
   0  21  -1   -0.01    0.29
   0  21  -1    0.00    0.24
   0 -21   1   -0.21    0.29
   0 -21   1    0.96    0.37
  -1  21  -1    0.86    0.44
  -1  21  -1    0.18    0.22
   1 -21   1    0.61    0.44
   1 -21   1    0.19    0.31
  -2  21  -1    0.27    0.36
  -2  21  -1    0.14    0.21
   2 -21   1    0.55    0.37
   2 -21   1    0.16    0.40
  -3  21  -1    0.01    0.37
   3 -21   1    0.03    0.35
   3 -21   1    0.56    0.41
   4  20  -1    5.17    0.87
   4  20  -1    5.31    0.87
  -4 -20   1    6.82    0.62
  -4 -20   1    8.60    0.85
  -4 -20   1    5.64    0.85
  -4 -20   1    4.59    1.13
   3  20  -1    1.30    0.49
   3  20  -1    1.53    0.48
   3  20  -1    1.06    0.36
  -3 -20   1    1.22    0.41
  -3 -20   1    1.50    0.39
  -3 -20   1    1.40    0.45
  -3 -20   1    1.20    0.28
   2  20  -1    0.31    0.27
   2  20  -1    0.96    0.43
   2  20  -1   -0.04    0.28
  -2 -20   1    0.32    0.35
  -2 -20   1   -0.13    0.20
  -2 -20   1    0.60    0.32
  -2 -20   1    0.06    0.24
   1  20  -1   -0.16    0.29
   1  20  -1    0.72    0.35
   1  20  -1    0.06    0.20
  -1 -20   1    0.07    0.24
  -1 -20   1   -0.05    0.29
  -1 -20   1    0.22    0.28
   0  20  -1    1.32    0.46
   0  20  -1    0.79    0.28
   0 -20   1    1.59    0.44
   0 -20   1    0.19    0.37
  -1  20  -1    1.08    0.30
  -1  20  -1    0.47    0.36
   1 -20   1    0.01    0.35
   1 -20   1    1.16    0.38
  -2  20  -1    1.80    0.54
  -2  20  -1    2.33    0.37
   2 -20   1    2.27    0.60
   2 -20   1    2.20    0.56
  -3  20  -1    0.36    0.31
  -3  20  -1    0.15    0.20
   3 -20   1   -0.52    0.39
   3 -20   1    0.05    0.26
   3 -20   1    0.17    0.33
  -4  20  -1    2.75    0.63
  -4  20  -1    3.33    0.41
  -4  20  -1    2.47    0.67
   4 -20   1    4.29    0.74
   4 -20   1    1.76    0.50
   5  19  -1    1.12    0.44
   5  19  -1    1.14    0.43
  -5 -19   1    0.14    0.29
  -5 -19   1    0.61    0.30
  -5 -19   1   -0.06    0.25
   4  19  -1   -0.27    0.27
   4  19  -1    0.32    0.33
   4  19  -1   -0.24    0.24
  -4 -19   1   -0.29    0.24
  -4 -19   1    0.22    0.19
  -4 -19   1    0.08    0.22
  -4 -19   1    0.19    0.34
   3  19  -1    1.90    0.51
   3  19  -1    2.24    0.47
   3  19  -1    1.83    0.57
  -3 -19   1    1.20    0.43
  -3 -19   1    1.88    0.31
  -3 -19   1    1.85    0.45
  -3 -19   1    1.80    0.51
   2  19  -1    0.10    0.24
   2  19  -1   -0.40    0.24
   2  19  -1    0.15    0.32
  -2 -19   1    0.21    0.27
  -2 -19   1    0.06    0.22
  -2 -19   1   -0.12    0.31
   1  19  -1    0.19    0.34
   1  19  -1    0.43    0.32
   1  19  -1    1.20    0.33
  -1 -19   1    1.38    0.46
  -1 -19   1    1.29    0.37
  -1 -19   1    1.03    0.40
   0  19  -1   -0.17    0.18
   0  19  -1    0.48    0.36
   0  19  -1   -0.25    0.32
   0 -19   1    0.32    0.37
   0 -19   1    0.01    0.23
  -1  19  -1    1.85    0.36
  -1  19  -1    2.13    0.52
   1 -19   1    2.91    0.59
   1 -19   1    1.81    0.55
   1 -19   1    1.93    0.52
  -2  19  -1   -0.07    0.26
  -2  19  -1   -0.09    0.15
   2 -19   1    0.12    0.27
   2 -19   1    0.02    0.32
   2 -19   1    0.00    0.28
  -3  19  -1    0.26    0.19
  -3  19  -1    0.21    0.30
   3 -19   1    0.29    0.30
   3 -19   1    0.47    0.35
   3 -19   1   -0.07    0.32
  -4  19  -1    2.17    0.31
  -4  19  -1    1.00    0.43
  -4  19  -1    1.92    0.49
   4 -19   1    2.12    0.58
   4 -19   1    2.25    0.57
   4 -19   1    2.43    0.51
  -5  19  -1    0.41    0.36
   5 -19   1    0.62    0.45
   5 -19   1    0.31    0.36
   5  18  -1    4.71    0.81
   5  18  -1    4.36    0.64
   5  18  -1    4.11    0.70
   5  18  -1    2.88    0.67
  -5 -18   1    4.22    0.74
  -5 -18   1    3.93    0.65
   4  18  -1    0.02    0.27
   4  18  -1   -0.23    0.23
   4  18  -1    0.01    0.29
   4  18  -1    0.89    0.38
  -4 -18   1    0.18    0.31
  -4 -18   1    0.31    0.25
  -4 -18   1    0.32    0.28
  -4 -18   1    0.24    0.19
   3  18  -1   -0.10    0.29
   3  18  -1    0.04    0.32
   3  18  -1   -0.41    0.25
   3  18  -1    0.10    0.26
  -3 -18   1   -0.08    0.21
  -3 -18   1    0.05    0.16
  -3 -18   1   -0.16    0.24
  -3 -18   1   -0.24    0.27
   2  18  -1    0.34    0.23
   2  18  -1    0.27    0.37
   2  18  -1    1.09    0.40
   2  18  -1    0.36    0.35
  -2 -18   1    1.16    0.38
  -2 -18   1    0.65    0.37
  -2 -18   1    0.17    0.20
   1  18  -1    0.70    0.44
   1  18  -1    0.36    0.26
   1  18  -1    1.22    0.60
  -1 -18   1    0.35    0.29
  -1 -18   1    0.34    0.31
   0  18  -1    2.84    0.42
   0  18  -1    2.03    0.53
   0  18  -1    1.76    0.51
   0 -18   1    2.51    0.47
   0 -18   1    1.96    0.52
   0 -18   1    2.35    0.51
  -1  18  -1    6.80    0.83
  -1  18  -1    5.94    0.60
  -1  18  -1    5.05    0.83
   1 -18   1    6.67    0.85
   1 -18   1    6.40    0.83
   1 -18   1    7.36    0.81
  -2  18  -1    2.89    0.43
  -2  18  -1    3.78    0.66
   2 -18   1    3.64    0.66
   2 -18   1    3.84    0.66
  -3  18  -1    0.16    0.16
  -3  18  -1   -0.11    0.28
   3 -18   1    0.10    0.21
   3 -18   1   -0.29    0.25
   3 -18   1    0.01    0.29
  -4  18  -1    0.20    0.17
  -4  18  -1    0.16    0.28
  -4  18  -1    0.05    0.27
   4 -18   1    0.08    0.31
   4 -18   1   -0.33    0.24
   4 -18   1   -0.27    0.21
   4 -18   1    0.25    0.30
  -5  18  -1   -0.38    0.33
  -5  18  -1    0.13    0.33
   5 -18   1    0.59    0.36
   5 -18   1   -0.05    0.27
   5 -18   1    0.09    0.36
   6  17  -1    0.06    0.26
   6  17  -1   -0.17    0.44
   6  17  -1    0.27    0.29
  -6 -17   1    0.64    0.29
  -6 -17   1   -0.08    0.27
  -6 -17   1    0.10    0.29
   5  17  -1    3.23    0.61
   5  17  -1    3.31    0.46
   5  17  -1    2.48    0.54
   5  17  -1    1.60    0.51
  -5 -17   1    2.75    0.47
  -5 -17   1    2.56    0.56
   4  17  -1    0.91    0.33
   4  17  -1    0.62    0.37
   4  17  -1    0.92    0.36
   4  17  -1    1.32    0.34
  -4 -17   1    0.68    0.28
  -4 -17   1    0.94    0.40
  -4 -17   1    0.34    0.20
  -4 -17   1    0.54    0.32
   3  17  -1    0.42    0.29
   3  17  -1    0.54    0.35
   3  17  -1    0.84    0.50
   3  17  -1    0.18    0.33
  -3 -17   1   -0.03    0.24
  -3 -17   1    0.26    0.23
  -3 -17   1    0.15    0.17
  -3 -17   1    0.50    0.34
   2  17  -1    0.48    0.27
   2  17  -1   -0.10    0.24
   2  17  -1   -0.39    0.26
   2  17  -1    0.08    0.22
  -2 -17   1    0.23    0.22
  -2 -17   1    0.15    0.25
   1  17  -1    6.12    0.81
   1  17  -1    6.56    0.64
   1  17  -1    4.91    0.66
   1  17  -1    6.26    0.77
  -1 -17   1    5.26    0.72
  -1 -17   1    6.75    0.71
  -1 -17   1    6.79    0.80
   0  17  -1   13.70    1.29
   0  17  -1   14.25    1.30
   0  17  -1   15.38    1.13
   0 -17   1   15.70    1.35
   0 -17   1   16.95    1.39
   0 -17   1   16.15    1.43
  -1  17  -1    0.93    0.38
  -1  17  -1    0.79    0.45
  -1  17  -1    1.00    0.26
   1 -17   1    1.55    0.43
   1 -17   1    0.94    0.39
   1 -17   1    0.94    0.39
  -2  17  -1    0.74    0.38
  -2  17  -1    1.23    0.28
  -2  17  -1    0.81    0.41
   2 -17   1    1.22    0.41
   2 -17   1    1.10    0.29
   2 -17   1    1.65    0.68
   2 -17   1    2.04    0.49
  -3  17  -1    0.18    0.18
  -3  17  -1    0.82    0.37
   3 -17   1    0.24    0.20
   3 -17   1    0.63    0.35
   3 -17   1    0.34    0.32
   3 -17   1    0.44    0.33
  -4  17  -1    1.03    0.40
  -4  17  -1    0.53    0.20
  -4  17  -1    0.94    0.43
   4 -17   1    1.27    0.45
   4 -17   1    0.75    0.42
   4 -17   1    1.20    0.26
   4 -17   1    1.09    0.42
  -5  17  -1    0.82    0.37
  -5  17  -1    0.48    0.36
   5 -17   1    0.74    0.35
   5 -17   1    0.64    0.39
  -6  17  -1   -0.13    0.29
  -6  17  -1    0.44    0.30
   6 -17   1   -0.20    0.33
   6  16  -1    1.29    0.39
   6  16  -1    1.60    0.44
   6  16  -1    0.88    0.40
  -6 -16   1    0.84    0.39
  -6 -16   1    0.11    0.27
  -6 -16   1    0.72    0.31
   5  16  -1    1.04    0.41
   5  16  -1    1.33    0.41
   5  16  -1    0.84    0.27
   5  16  -1    1.79    0.45
  -5 -16   1    0.13    0.36
  -5 -16   1    0.63    0.34
  -5 -16   1    0.94    0.30
   4  16  -1    1.11    0.36
   4  16  -1    2.63    0.63
   4  16  -1    1.15    0.43
   4  16  -1    1.10    0.41
  -4 -16   1    2.08    0.30
  -4 -16   1    1.52    0.42
  -4 -16   1    1.80    0.43
   3  16  -1    2.04    0.48
   3  16  -1    1.63    0.37
   3  16  -1    1.94    0.42
   3  16  -1    1.74    0.46
  -3 -16   1    1.01    0.32
  -3 -16   1    0.96    0.35
  -3 -16   1    1.41    0.38
  -3 -16   1    1.50    0.27
   2  16  -1    0.72    0.28
   2  16  -1    0.36    0.24
   2  16  -1    1.34    0.42
  -2 -16   1    0.74    0.33
  -2 -16   1    0.36    0.31
  -2 -16   1    0.77    0.35
  -2 -16   1    0.31    0.22
   1  16  -1    1.54    0.44
   1  16  -1    3.26    0.60
   1  16  -1    4.02    0.78
   1  16  -1    3.03    0.43
  -1 -16   1    2.91    0.54
  -1 -16   1    3.28    0.58
  -1 -16   1    3.00    0.52
   0  16  -1    0.80    0.37
   0  16  -1    1.91    0.32
   0  16  -1    0.98    0.33
   0  16  -1    1.89    0.44
   0 -16   1    0.99    0.35
   0 -16   1    0.99    0.36
   0 -16   1    2.00    0.43
  -1  16  -1    1.37    0.41
  -1  16  -1    1.91    0.47
  -1  16  -1    0.92    0.35
  -1  16  -1    1.77    0.33
   1 -16   1    2.10    0.51
   1 -16   1    0.98    0.33
   1 -16   1    1.47    0.43
  -2  16  -1    1.91    0.45
  -2  16  -1    1.32    0.27
  -2  16  -1    1.75    0.44
   2 -16   1    1.77    0.47
   2 -16   1    2.09    0.47
   2 -16   1    1.75    0.43
   2 -16   1    1.11    0.28
  -3  16  -1   14.65    0.99
  -3  16  -1   10.69    1.13
   3 -16   1   14.88    1.22
   3 -16   1   12.60    1.19
   3 -16   1   10.58    1.19
   3 -16   1   13.43    0.99
  -4  16  -1    3.27    0.37
  -4  16  -1    2.92    0.59
  -4  16  -1    2.61    0.54
   4 -16   1    2.93    0.57
   4 -16   1    2.19    0.51
   4 -16   1    2.89    0.67
   4 -16   1    2.62    0.37
  -5  16  -1    0.24    0.33
  -5  16  -1    0.72    0.35
   5 -16   1    0.50    0.34
   5 -16   1    0.06    0.29
   5 -16   1    0.95    0.39
  -6  16  -1    0.43    0.37
  -6  16  -1    0.65    0.32
   6 -16   1    0.65    0.34
   6 -16   1    1.17    0.26
   6 -16   1    0.22    0.37
   6 -16   1    0.27    0.36
   7  15  -1    1.72    0.42
   7  15  -1    1.42    0.47
   7  15  -1    1.63    0.56
   7  15  -1    1.27    0.39
  -7 -15   1    1.54    0.35
  -7 -15   1    1.25    0.47
  -7 -15   1    1.10    0.44
   6  15  -1    0.46    0.33
   6  15  -1    0.34    0.30
  -6 -15   1   -0.32    0.22
  -6 -15   1   -0.35    0.20
  -6 -15   1   -0.41    0.16
   5  15  -1    7.54    0.80
   5  15  -1    6.33    0.75
   5  15  -1    5.91    0.63
   5  15  -1    6.31    0.75
  -5 -15   1    6.61    0.79
  -5 -15   1    5.12    0.63
   4  15  -1    0.72    0.33
   4  15  -1    0.59    0.31
   4  15  -1    0.48    0.29
   4  15  -1    0.43    0.24
  -4 -15   1    0.32    0.24
  -4 -15   1    0.63    0.19
  -4 -15   1    0.38    0.25
  -4 -15   1    0.68    0.29
   3  15  -1    2.82    0.46
   3  15  -1    3.44    0.54
   3  15  -1    3.06    0.55
   3  15  -1    2.65    0.51
  -3 -15   1    2.36    0.48
  -3 -15   1    3.41    0.56
  -3 -15   1    2.58    0.45
  -3 -15   1    2.84    0.35
   2  15  -1    4.35    0.59
   2  15  -1    3.77    0.60
   2  15  -1    4.18    0.64
   2  15  -1    3.75    0.59
  -2 -15   1    3.49    0.49
  -2 -15   1    3.10    0.55
  -2 -15   1    4.23    0.66
   1  15  -1   15.02    1.20
   1  15  -1   14.33    1.27
   1  15  -1   15.18    1.14
   1  15  -1   14.71    1.27
  -1 -15   1   15.51    1.29
  -1 -15   1   14.69    1.18
  -1 -15   1   14.18    1.22
   0  15  -1    3.96    0.53
   0  15  -1    4.57    0.67
   0  15  -1    3.50    0.59
   0  15  -1    3.31    0.44
   0 -15   1    2.89    0.56
   0 -15   1    3.26    0.48
  -1  15  -1   12.39    0.95
  -1  15  -1   12.68    1.09
  -1  15  -1   12.58    1.13
   1 -15   1   11.40    1.13
   1 -15   1   13.96    1.12
   1 -15   1   12.23    1.11
   1 -15   1   12.64    0.98
  -2  15  -1    0.26    0.27
  -2  15  -1    0.21    0.16
  -2  15  -1    0.21    0.25
  -2  15  -1   -0.31    0.22
   2 -15   1    0.39    0.29
   2 -15   1    0.04    0.23
   2 -15   1    0.12    0.25
   2 -15   1    0.20    0.19
  -3  15  -1    1.10    0.24
  -3  15  -1    1.32    0.42
  -3  15  -1    1.57    0.39
   3 -15   1    0.91    0.36
   3 -15   1    1.15    0.39
   3 -15   1    0.98    0.26
   3 -15   1    0.90    0.34
  -4  15  -1    0.26    0.16
  -4  15  -1   -0.15    0.19
   4 -15   1    0.05    0.24
   4 -15   1   -0.07    0.24
   4 -15   1    0.46    0.30
   4 -15   1   -0.23    0.16
  -5  15  -1    0.73    0.32
  -5  15  -1    1.01    0.41
   5 -15   1    1.27    0.44
   5 -15   1    1.40    0.43
   5 -15   1    0.42    0.34
  -6  15  -1    2.65    0.46
  -6  15  -1    1.90    0.49
   6 -15   1    2.61    0.54
   6 -15   1    2.37    0.54
   6 -15   1    2.07    0.35
   6 -15   1    2.92    0.57
  -7  15  -1    0.17    0.35
  -7  15  -1    0.02    0.25
   7 -15   1    0.14    0.30
   7 -15   1   -0.17    0.28
   7 -15   1    0.59    0.48
   7  14  -1    0.73    0.31
   7  14  -1    1.50    0.43
   7  14  -1    1.98    0.42
  -7 -14   1    1.91    0.40
  -7 -14   1    1.23    0.46
  -7 -14   1    1.17    0.31
   6  14  -1    1.16    0.26
   6  14  -1    1.51    0.38
   6  14  -1    0.73    0.34
   6  14  -1    0.53    0.35
  -6 -14   1    1.04    0.30
  -6 -14   1    0.88    0.28
  -6 -14   1    0.63    0.35
   5  14  -1    0.55    0.31
   5  14  -1    0.42    0.28
   5  14  -1    0.31    0.28
   5  14  -1    0.45    0.23
  -5 -14   1    0.41    0.26
  -5 -14   1    0.38    0.30
  -5 -14   1    0.08    0.22
   4  14  -1    1.38    0.38
   4  14  -1    1.72    0.44
   4  14  -1    1.25    0.36
   4  14  -1    1.35    0.31
  -4 -14   1    1.84    0.40
  -4 -14   1    2.05    0.40
  -4 -14   1    1.79    0.41
  -4 -14   1    1.31    0.35
   3  14  -1    3.09    0.52
   3  14  -1    3.58    0.53
   3  14  -1    2.22    0.47
   3  14  -1    2.88    0.45
  -3 -14   1    2.89    0.51
  -3 -14   1    3.34    0.49
  -3 -14   1    3.14    0.51
  -3 -14   1    2.30    0.34
   2  14  -1    2.08    0.40
   2  14  -1    2.44    0.49
   2  14  -1    3.35    0.53
   2  14  -1    3.08    0.45
  -2 -14   1    2.27    0.48
  -2 -14   1    3.79    0.54
  -2 -14   1    3.40    0.45
   1  14  -1    0.97    0.35
   1  14  -1    0.64    0.26
   1  14  -1    0.81    0.33
   1  14  -1    1.28    0.31
  -1 -14   1    1.66    0.34
  -1 -14   1    1.27    0.40
  -1 -14   1    1.37    0.39
   0  14  -1   40.05    2.38
   0  14  -1   32.11    2.49
   0  14  -1   34.20    2.46
   0 -14   1   30.41    2.27
   0 -14   1   32.29    2.26
   0 -14   1   32.23    2.22
  -1  14  -1    0.08    0.23
  -1  14  -1    0.07    0.22
  -1  14  -1    0.23    0.25
  -1  14  -1    0.75    0.22
   1 -14   1    0.67    0.31
   1 -14   1    0.66    0.21
   1 -14   1    0.15    0.24
   1 -14   1    0.08    0.29
  -2  14  -1   33.63    2.30
  -2  14  -1   27.55    1.89
  -2  14  -1   26.41    2.03
  -2  14  -1   30.79    1.89
  -2  14  -1   23.52    2.01
   2 -14   1   27.31    1.84
   2 -14   1   28.18    2.05
   2 -14   1   29.23    2.02
   2 -14   1   24.46    1.98
  -3  14  -1    0.38    0.18
  -3  14  -1    0.08    0.21
  -3  14  -1    0.89    0.33
  -3  14  -1    0.24    0.25
   3 -14   1    1.05    0.36
   3 -14   1    0.41    0.27
   3 -14   1    0.27    0.19
   3 -14   1    0.46    0.27
  -4  14  -1   18.60    1.45
  -4  14  -1   15.99    1.22
  -4  14  -1   20.05    1.47
   4 -14   1   18.97    1.35
   4 -14   1   19.43    1.54
   4 -14   1   20.09    1.60
   4 -14   1   18.82    1.72
  -5  14  -1    3.49    0.55
  -5  14  -1    3.72    0.62
   5 -14   1    3.42    0.64
   5 -14   1    4.35    0.65
  -6  14  -1    0.04    0.28
   6 -14   1    0.31    0.17
   6 -14   1    0.31    0.29
   6 -14   1    0.00    0.26
   6 -14   1   -0.21    0.25
  -7  14  -1    5.81    0.94
  -7  14  -1    6.25    0.79
   7 -14   1    7.08    0.81
   7 -14   1    4.77    0.55
   7 -14   1    6.96    0.84
   8  13  -1    0.26    0.31
   8  13  -1    0.14    0.31
   8  13  -1    0.35    0.27
  -8 -13   1    0.75    0.26
  -8 -13   1    0.46    0.35
   7  13  -1    2.85    0.56
   7  13  -1    2.80    0.47
   7  13  -1    2.57    0.41
   7  13  -1    2.71    0.48
  -7 -13   1    1.73    0.33
  -7 -13   1    2.53    0.45
  -7 -13   1    3.01    0.63
   6  13  -1    0.61    0.28
   6  13  -1    0.68    0.38
   6  13  -1    0.76    0.37
   6  13  -1    0.12    0.28
  -6 -13   1    1.23    0.30
  -6 -13   1    1.05    0.31
  -6 -13   1    0.42    0.31
   5  13  -1    2.44    0.47
   5  13  -1    3.21    0.54
   5  13  -1    2.95    0.39
   5  13  -1    2.98    0.48
   5  13  -1    3.17    0.53
  -5 -13   1    3.08    0.47
  -5 -13   1    4.11    0.60
  -5 -13   1    3.41    0.50
  -5 -13   1    2.84    0.35
   4  13  -1   20.52    1.45
   4  13  -1   20.03    1.54
   4  13  -1   20.31    1.56
   4  13  -1   20.25    1.57
  -4 -13   1   18.51    1.39
  -4 -13   1   16.51    1.36
  -4 -13   1   18.23    1.47
  -4 -13   1   18.61    1.36
  -4 -13   1   18.50    1.24
   3  13  -1    2.52    0.39
   3  13  -1    3.04    0.47
   3  13  -1    2.35    0.46
   3  13  -1    2.77    0.49
  -3 -13   1    1.83    0.40
  -3 -13   1    1.12    0.36
  -3 -13   1    2.53    0.31
  -3 -13   1    2.45    0.43
  -3 -13   1    1.45    0.32
   2  13  -1    0.22    0.24
   2  13  -1    0.10    0.19
   2  13  -1    0.34    0.22
   2  13  -1    0.31    0.24
  -2 -13   1    0.64    0.28
  -2 -13   1    0.37    0.20
  -2 -13   1    0.24    0.21
   1  13  -1    0.57    0.28
   1  13  -1    0.70    0.25
   1  13  -1    0.68    0.30
   1  13  -1    0.81    0.24
  -1 -13   1    0.23    0.28
  -1 -13   1    0.45    0.26
  -1 -13   1    0.44    0.25
   0  13  -1   13.35    0.98
   0  13  -1   12.52    1.05
   0  13  -1   13.11    1.11
   0  13  -1   13.21    1.11
   0 -13   1   10.79    0.93
   0 -13   1   13.09    1.03
   0 -13   1   12.61    1.05
   0 -13   1   13.73    1.10
  -1  13  -1   26.37    1.75
  -1  13  -1   27.92    1.95
  -1  13  -1   26.04    1.78
  -1  13  -1   25.70    1.93
  -1  13  -1   27.11    2.02
   1 -13   1   26.75    1.97
   1 -13   1   28.31    1.95
   1 -13   1   26.47    1.80
   1 -13   1   25.41    1.90
  -2  13  -1    0.66    0.30
  -2  13  -1    0.64    0.26
  -2  13  -1    0.55    0.30
  -2  13  -1    0.75    0.20
   2 -13   1    0.68    0.30
   2 -13   1    0.95    0.29
   2 -13   1    0.92    0.23
   2 -13   1    0.94    0.34
  -3  13  -1    7.64    0.62
  -3  13  -1    7.82    0.79
  -3  13  -1    8.62    0.81
  -3  13  -1    7.22    0.78
   3 -13   1    8.12    0.64
   3 -13   1    8.98    0.86
   3 -13   1    7.44    0.78
   3 -13   1    6.20    0.76
  -4  13  -1   13.78    1.17
  -4  13  -1   12.27    1.01
  -4  13  -1   13.43    1.14
  -4  13  -1   13.63    1.16
   4 -13   1   14.18    1.23
   4 -13   1   13.94    1.19
   4 -13   1   14.21    1.00
   4 -13   1   13.47    1.21
  -5  13  -1   10.70    1.04
  -5  13  -1   10.88    0.98
   5 -13   1   12.20    1.15
   5 -13   1   12.27    1.04
   5 -13   1   13.62    1.14
  -6  13  -1    1.38    0.46
   6 -13   1    1.58    0.44
   6 -13   1    1.58    0.37
   6 -13   1    1.19    0.27
   6 -13   1    0.77    0.39
  -7  13  -1    0.23    0.35
  -7  13  -1   -0.01    0.23
   7 -13   1    0.66    0.37
   7 -13   1    0.24    0.29
   7 -13   1    0.28    0.18
   7 -13   1    0.23    0.26
  -8  13  -1   -0.08    0.28
   8 -13   1    0.21    0.34
   8 -13   1    0.28    0.30
   8 -13   1   -0.46    0.24
   8  12  -1    3.31    0.50
   8  12  -1    4.57    0.55
  -8 -12   1    1.98    0.85
   7  12  -1    1.13    0.31
   7  12  -1    0.55    0.30
   7  12  -1    0.44    0.26
   7  12  -1    0.79    0.30
  -7 -12   1    0.61    0.21
  -7 -12   1    0.47    0.32
  -7 -12   1    0.67    0.25
   6  12  -1    6.97    0.75
   6  12  -1    6.08    0.69
   6  12  -1    6.44    0.65
   6  12  -1    6.85    0.72
  -6 -12   1    6.80    0.78
  -6 -12   1    6.68    0.65
  -6 -12   1    5.39    0.59
   5  12  -1    0.71    0.23
   5  12  -1    0.66    0.33
   5  12  -1    0.47    0.29
   5  12  -1    0.77    0.21
   5  12  -1    0.41    0.27
  -5 -12   1    0.55    0.31
  -5 -12   1    0.56    0.25
  -5 -12   1    0.56    0.25
  -5 -12   1    0.35    0.16
   4  12  -1   24.30    1.63
   4  12  -1   24.11    1.75
   4  12  -1   24.78    1.74
   4  12  -1   21.20    1.58
   4  12  -1   23.69    1.72
  -4 -12   1   23.30    1.63
  -4 -12   1   22.28    1.64
  -4 -12   1   22.28    1.52
  -4 -12   1   23.70    1.75
   3  12  -1    9.63    0.82
   3  12  -1    8.63    0.85
   3  12  -1    9.41    0.77
   3  12  -1    9.36    0.85
  -3 -12   1    7.57    0.75
  -3 -12   1    8.53    0.64
  -3 -12   1    7.60    0.77
  -3 -12   1    8.93    0.74
  -3 -12   1    9.17    0.82
   2  12  -1   36.07    2.44
   2  12  -1   36.67    2.45
   2  12  -1   38.20    2.53
   2  12  -1   35.43    2.52
  -2 -12   1   36.93    2.33
  -2 -12   1   37.40    2.42
  -2 -12   1   29.74    2.34
   1  12  -1   18.27    1.33
   1  12  -1   17.72    1.37
   1  12  -1   16.86    1.37
   1  12  -1   19.05    1.29
  -1 -12   1   15.75    1.30
  -1 -12   1   17.58    1.26
  -1 -12   1   17.31    1.30
   0  12  -1   10.10    0.73
   0  12  -1    8.58    0.78
   0  12  -1    9.78    0.85
   0  12  -1    7.87    0.81
   0 -12   1    9.18    0.82
   0 -12   1    9.42    0.80
   0 -12   1    9.00    0.85
   0 -12   1    8.48    0.72
  -1  12  -1    1.05    0.30
  -1  12  -1    0.87    0.26
  -1  12  -1    1.06    0.32
  -1  12  -1    0.90    0.19
  -1  12  -1    0.73    0.20
   1 -12   1    0.85    0.31
   1 -12   1    0.63    0.26
   1 -12   1    0.99    0.26
   1 -12   1    0.64    0.26
  -2  12  -1   55.23    3.51
  -2  12  -1   54.76    3.64
  -2  12  -1   54.17    3.64
   2 -12   1   53.87    3.28
   2 -12   1   59.68    3.46
   2 -12   1   45.02    3.41
   2 -12   1   46.27    3.39
  -3  12  -1    0.13    0.19
  -3  12  -1    0.02    0.21
  -3  12  -1    0.32    0.19
  -3  12  -1    0.23    0.15
  -3  12  -1    0.26    0.23
   3 -12   1    0.11    0.24
   3 -12   1    0.45    0.28
   3 -12   1    0.16    0.15
   3 -12   1    0.22    0.22
  -4  12  -1   13.79    1.18
  -4  12  -1   14.92    1.22
  -4  12  -1   16.10    1.22
  -4  12  -1   14.33    1.23
   4 -12   1   15.97    1.31
   4 -12   1   16.83    1.22
   4 -12   1   14.81    1.09
   4 -12   1   16.40    1.32
   4 -12   1   16.09    1.29
  -5  12  -1    5.94    0.74
  -5  12  -1    7.32    0.71
  -5  12  -1    5.96    0.73
   5 -12   1    6.76    0.75
   5 -12   1    6.58    0.74
   5 -12   1    6.97    0.78
  -6  12  -1    0.61    0.28
  -6  12  -1    1.16    0.38
   6 -12   1    2.29    0.45
   6 -12   1    0.99    0.35
   6 -12   1    1.38    0.28
   6 -12   1    1.04    0.38
  -7  12  -1    1.16    0.29
  -7  12  -1    1.20    0.46
   7 -12   1    1.57    0.30
   7 -12   1    1.63    0.43
   7 -12   1    1.81    0.40
   7 -12   1    1.47    0.42
  -8  12  -1    1.93    0.54
  -8  12  -1    1.35    0.36
   8 -12   1    2.79    0.50
   8 -12   1    2.25    0.53
   8  11  -1    0.18    0.28
   8  11  -1    0.01    0.21
   8  11  -1    0.01    0.22
  -8 -11   1    0.24    0.31
  -8 -11   1    0.11    0.21
   7  11  -1    4.60    0.59
   7  11  -1    5.02    0.73
   7  11  -1    6.22    0.63
   7  11  -1    4.57    0.57
  -7 -11   1    4.36    0.69
  -7 -11   1    4.93    0.56
   6  11  -1    5.47    0.59
   6  11  -1    5.10    0.61
   6  11  -1    6.54    0.69
   6  11  -1    5.15    0.63
  -6 -11   1    5.34    0.79
  -6 -11   1    5.35    0.57
  -6 -11   1    5.10    0.53
   5  11  -1    0.22    0.23
   5  11  -1    0.54    0.25
   5  11  -1    0.38    0.20
   5  11  -1    0.50    0.27
  -5 -11   1   -0.07    0.19
  -5 -11   1    0.72    0.29
  -5 -11   1    0.40    0.23
  -5 -11   1    0.67    0.24
   4  11  -1   74.10    5.01
   4  11  -1   80.01    5.03
   4  11  -1   81.05    4.93
   4  11  -1   75.53    5.22
  -4 -11   1   72.31    4.58
  -4 -11   1   66.26    4.48
  -4 -11   1   75.40    4.71
  -4 -11   1   72.43    4.61
   3  11  -1    5.73    0.54
   3  11  -1    4.47    0.55
   3  11  -1    3.32    0.42
   3  11  -1    5.26    0.56
  -3 -11   1    3.44    0.71
  -3 -11   1    4.51    0.56
  -3 -11   1    4.84    0.41
  -3 -11   1    5.28    0.55
  -3 -11   1    4.72    0.49
   2  11  -1    6.41    0.67
   2  11  -1    6.50    0.68
   2  11  -1    7.54    0.64
   2  11  -1    6.86    0.67
  -2 -11   1    5.33    0.61
  -2 -11   1    6.93    0.66
  -2 -11   1    6.89    0.58
   1  11  -1   25.46    1.92
   1  11  -1   27.57    1.89
   1  11  -1   27.81    1.95
   1  11  -1   29.54    1.86
  -1 -11   1   26.80    1.96
  -1 -11   1   26.24    1.94
  -1 -11   1   31.18    1.93
   0  11  -1   30.89    2.02
   0  11  -1   31.40    2.09
   0  11  -1   30.13    2.13
   0  11  -1   30.07    2.12
   0 -11   1   33.48    2.11
   0 -11   1   30.86    2.36
   0 -11   1   29.63    2.13
   0 -11   1   28.58    2.12
  -1  11  -1    0.20    0.12
  -1  11  -1    0.02    0.17
  -1  11  -1    0.50    0.18
  -1  11  -1    0.24    0.14
  -1  11  -1    0.19    0.20
   1 -11   1    0.21    0.19
   1 -11   1    0.27    0.20
   1 -11   1    0.29    0.22
   1 -11   1    0.41    0.16
  -2  11  -1    5.63    0.61
  -2  11  -1    5.61    0.61
  -2  11  -1    6.27    0.61
  -2  11  -1    5.94    0.52
  -2  11  -1    5.70    0.48
   2 -11   1    6.04    0.66
   2 -11   1    5.95    0.63
   2 -11   1    5.68    0.62
   2 -11   1    5.92    0.49
  -3  11  -1    3.71    0.49
  -3  11  -1    3.73    0.43
  -3  11  -1    3.41    0.47
  -3  11  -1    3.92    0.36
   3 -11   1    3.52    0.50
   3 -11   1    3.52    0.51
   3 -11   1    3.47    0.36
   3 -11   1    4.04    0.54
   3 -11   1    4.41    0.43
  -4  11  -1    6.18    0.64
  -4  11  -1    5.52    0.65
  -4  11  -1    6.41    0.65
  -4  11  -1    5.08    0.63
   4 -11   1    6.84    0.70
   4 -11   1    6.15    0.51
   4 -11   1    5.79    0.69
   4 -11   1    7.23    0.64
   4 -11   1    6.12    0.69
  -5  11  -1   23.86    1.71
  -5  11  -1   23.13    1.77
  -5  11  -1   23.45    1.78
   5 -11   1   28.65    1.83
   5 -11   1   21.32    1.71
   5 -11   1   24.53    1.87
   5 -11   1   26.39    1.84
  -6  11  -1    1.22    0.31
   6 -11   1    1.38    0.37
   6 -11   1    1.18    0.34
   6 -11   1    2.06    0.35
  -7  11  -1    2.46    0.55
  -7  11  -1    2.12    0.38
   7 -11   1    2.80    0.40
   7 -11   1    2.92    0.50
   7 -11   1    2.80    0.56
  -8  11  -1    0.16    0.31
  -8  11  -1    0.00    0.21
   8 -11   1    0.60    0.26
   8 -11   1    0.06    0.25
   8 -11   1   -0.04    0.17
   8 -11   1   -0.05    0.24
   8  10  -1    0.41    0.20
   8  10  -1    0.11    0.27
   8  10  -1   -0.06    0.20
  -8 -10   1    0.00    0.27
  -8 -10   1    0.20    0.21
   7  10  -1    0.35    0.27
   7  10  -1    0.50    0.24
   7  10  -1   -0.07    0.20
   7  10  -1    0.38    0.30
  -7 -10   1    0.45    0.31
  -7 -10   1    0.14    0.21
   6  10  -1    3.78    0.51
   6  10  -1    3.91    0.49
   6  10  -1    2.87    0.45
   6  10  -1    3.26    0.52
  -6 -10   1    3.79    0.41
  -6 -10   1    3.26    0.45
  -6 -10   1    4.21    0.48
  -6 -10   1    3.23    0.58
   5  10  -1    0.63    0.28
   5  10  -1    0.86    0.25
   5  10  -1    0.60    0.26
   5  10  -1    0.86    0.29
  -5 -10   1    0.63    0.29
  -5 -10   1    0.53    0.22
  -5 -10   1    0.60    0.22
  -5 -10   1    0.55    0.23
  -5 -10   1    0.73    0.20
   4  10  -1   20.72    1.55
   4  10  -1   21.76    1.55
   4  10  -1   20.95    1.47
   4  10  -1   22.09    1.46
  -4 -10   1   19.80    1.30
  -4 -10   1   20.53    1.50
  -4 -10   1   17.97    1.38
  -4 -10   1   19.72    1.40
   3  10  -1   42.86    2.94
   3  10  -1   46.47    2.94
   3  10  -1   44.47    2.86
   3  10  -1   42.85    2.91
  -3 -10   1   39.78    2.56
  -3 -10   1   41.49    2.65
  -3 -10   1   39.66    2.69
  -3 -10   1   39.01    2.67
  -3 -10   1   42.16    2.74
   2  10  -1    0.11    0.18
   2  10  -1    0.24    0.19
   2  10  -1    0.31    0.16
   2  10  -1    0.10    0.13
  -2 -10   1    0.22    0.17
  -2 -10   1    0.21    0.14
  -2 -10   1    0.12    0.17
   1  10  -1    5.08    0.53
   1  10  -1    4.48    0.46
   1  10  -1    4.21    0.44
   1  10  -1    5.16    0.53
  -1 -10   1    4.94    0.48
  -1 -10   1    4.83    0.53
  -1 -10   1    4.40    0.49
   0  10  -1    2.33    0.29
   0  10  -1    2.08    0.36
   0  10  -1    1.28    0.28
   0  10  -1    2.09    0.35
   0 -10   1    2.56    0.40
   0 -10   1    2.28    0.36
   0 -10   1    2.16    0.36
   0 -10   1    2.26    0.29
  -1  10  -1   17.22    1.24
  -1  10  -1   18.04    1.14
  -1  10  -1   16.86    1.25
  -1  10  -1   15.20    1.12
  -1  10  -1   16.42    1.25
   1 -10   1   18.71    1.26
   1 -10   1   14.39    1.13
   1 -10   1   18.08    1.26
  -2  10  -1   29.35    1.99
  -2  10  -1   29.88    1.99
  -2  10  -1   27.24    1.85
  -2  10  -1   29.31    1.90
  -2  10  -1   27.81    1.98
   2 -10   1   32.09    2.20
   2 -10   1   29.78    2.18
   2 -10   1   35.41    2.08
   2 -10   1   30.39    2.20
  -3  10  -1    0.25    0.16
  -3  10  -1    0.02    0.17
  -3  10  -1    0.27    0.13
  -3  10  -1    0.02    0.16
  -3  10  -1    0.12    0.16
   3 -10   1    0.19    0.23
   3 -10   1    0.13    0.19
   3 -10   1    0.34    0.17
   3 -10   1    0.14    0.11
   3 -10   1    0.12    0.20
  -4  10  -1    5.22    0.60
  -4  10  -1    5.39    0.58
  -4  10  -1    5.61    0.59
  -4  10  -1    6.01    0.63
   4 -10   1    6.04    0.48
   4 -10   1    7.28    0.67
   4 -10   1    4.87    0.62
   4 -10   1    6.63    0.60
   4 -10   1    5.31    0.61
  -5  10  -1    8.02    0.72
  -5  10  -1    6.26    0.76
   5 -10   1   12.52    0.93
   5 -10   1    7.86    0.88
   5 -10   1   10.91    0.74
   5 -10   1   10.55    0.96
   5 -10   1   10.86    0.81
   5 -10   1    7.43    0.92
  -6  10  -1    0.69    0.28
  -6  10  -1    0.14    0.19
  -6  10  -1    0.35    0.30
   6 -10   1    0.33    0.23
   6 -10   1    0.42    0.20
   6 -10   1    0.27    0.24
   6 -10   1    0.09    0.23
   6 -10   1    0.56    0.26
  -7  10  -1   -0.03    0.28
  -7  10  -1   -0.05    0.17
   7 -10   1   -0.30    0.16
   7 -10   1    0.31    0.24
   7 -10   1    0.25    0.23
   7 -10   1   -0.16    0.19
  -8  10  -1   -0.08    0.21
  -8  10  -1   -0.23    0.26
   8 -10   1    0.13    0.26
   8 -10   1   -0.27    0.17
   8 -10   1    0.96    0.35
   8 -10   1    0.20    0.24
  -9  -9   1    0.34    0.41
   8   9  -1    0.38    0.22
   8   9  -1   -0.05    0.29
   8   9  -1    1.13    0.26
  -8  -9   1    0.66    0.27
  -8  -9   1    0.43    0.32
   7   9  -1    0.16    0.24
   7   9  -1    0.45    0.22
   7   9  -1    0.17    0.25
   7   9  -1    0.19    0.20
  -7  -9   1    0.34    0.28
  -7  -9   1    0.10    0.18
   6   9  -1    7.31    0.65
   6   9  -1    7.09    0.73
   6   9  -1    5.31    0.64
   6   9  -1    7.06    0.66
  -6  -9   1    5.95    0.53
  -6  -9   1    6.35    0.62
  -6  -9   1    6.53    0.74
   5   9  -1    7.26    0.71
   5   9  -1    7.13    0.64
   5   9  -1    6.28    0.65
   5   9  -1    7.33    0.66
  -5  -9   1    6.63    0.61
  -5  -9   1    6.88    0.75
  -5  -9   1    7.59    0.65
  -5  -9   1    7.09    0.57
  -5  -9   1    7.43    0.62
   4   9  -1    0.25    0.16
   4   9  -1    0.25    0.19
   4   9  -1    0.24    0.21
   4   9  -1    0.13    0.13
   4   9  -1    0.41    0.20
  -4  -9   1    0.01    0.18
  -4  -9   1    0.22    0.17
  -4  -9   1    0.18    0.16
  -4  -9   1    0.04    0.11
  -4  -9   1    0.29    0.18
   3   9  -1   17.94    1.39
   3   9  -1   19.83    1.43
   3   9  -1   20.20    1.35
   3   9  -1   21.06    1.42
  -3  -9   1   20.18    1.43
  -3  -9   1   20.29    1.43
  -3  -9   1   20.96    1.41
  -3  -9   1   19.49    1.33
  -3  -9   1   21.06    1.49
   2   9  -1    3.81    0.44
   2   9  -1    3.80    0.38
   2   9  -1    4.15    0.42
   2   9  -1    3.42    0.43
  -2  -9   1    4.09    0.45
  -2  -9   1    4.14    0.39
  -2  -9   1    3.72    0.44
   1   9  -1    8.79    0.72
   1   9  -1    7.38    0.62
   1   9  -1    6.58    0.85
   1   9  -1    7.89    0.68
  -1  -9   1    7.82    0.63
  -1  -9   1    6.66    0.64
  -1  -9   1    8.59    0.69
   0   9  -1    5.51    0.58
   0   9  -1    6.17    0.58
   0   9  -1    6.19    0.45
   0   9  -1    6.14    0.49
   0   9  -1    5.75    0.53
   0  -9   1    6.08    0.58
   0  -9   1    6.32    0.50
   0  -9   1    5.74    0.56
   0  -9   1    5.71    0.61
  -1   9  -1    5.06    0.51
  -1   9  -1    5.24    0.51
  -1   9  -1    4.86    0.41
  -1   9  -1    6.00    0.58
  -1   9  -1    4.44    0.40
   1  -9   1    4.83    0.49
   1  -9   1    4.47    0.40
   1  -9   1    5.14    0.50
   1  -9   1    4.55    0.50
  -2   9  -1    0.29    0.14
  -2   9  -1    0.22    0.16
  -2   9  -1    0.30    0.18
  -2   9  -1    0.41    0.12
  -2   9  -1    0.56    0.20
   2  -9   1    0.15    0.17
   2  -9   1    0.45    0.20
   2  -9   1    0.43    0.13
   2  -9   1    0.50    0.20
  -3   9  -1    9.84    0.74
  -3   9  -1   10.76    0.83
  -3   9  -1   11.47    0.87
  -3   9  -1   10.24    0.86
  -3   9  -1   11.25    0.89
   3  -9   1   11.57    0.94
   3  -9   1   11.74    0.79
   3  -9   1   10.65    0.92
   3  -9   1   11.31    0.92
   3  -9   1   11.13    0.92
  -4   9  -1    3.59    0.47
  -4   9  -1    4.31    0.51
  -4   9  -1    3.76    0.46
  -4   9  -1    3.86    0.45
   4  -9   1    4.68    0.52
   4  -9   1    4.50    0.38
   4  -9   1    4.32    0.53
   4  -9   1    4.80    0.56
   4  -9   1    4.01    0.47
  -5   9  -1    0.73    0.26
  -5   9  -1    1.12    0.35
  -5   9  -1    0.96    0.33
   5  -9   1    0.97    0.28
   5  -9   1    1.24    0.20
   5  -9   1    1.81    0.38
   5  -9   1    0.71    0.32
   5  -9   1    0.93    0.31
   5  -9   1    0.88    0.23
  -6   9  -1    4.49    0.58
  -6   9  -1    4.42    0.52
  -6   9  -1    4.83    0.51
  -6   9  -1    4.61    0.65
   6  -9   1    5.33    0.60
   6  -9   1    3.88    0.53
   6  -9   1    5.11    0.49
   6  -9   1    3.13    0.54
   6  -9   1    4.62    0.77
  -7   9  -1    2.21    0.74
  -7   9  -1    2.60    0.38
  -7   9  -1    2.91    0.60
   7  -9   1    3.26    0.49
   7  -9   1    3.16    0.57
   7  -9   1    3.25    0.51
   7  -9   1    2.57    0.40
  -8   9  -1    0.97    0.41
   8  -9   1    1.24    0.39
   8  -9   1    1.26    0.34
  -9   9  -1    0.03    0.34
   9  -9   1    0.73    0.29
   9  -9   1    0.72    0.44
   9  -9   1    0.51    0.32
   9   8  -1    0.95    0.38
  -9  -8   1    0.62    0.34
   8   8  -1    0.57    0.21
   8   8  -1    0.15    0.30
  -8  -8   1    0.37    0.31
  -8  -8   1   -0.23    0.30
   7   8  -1    3.01    0.42
   7   8  -1    3.06    0.43
   7   8  -1    3.10    0.50
   7   8  -1    3.26    0.52
  -7  -8   1    3.57    0.47
  -7  -8   1    3.16    0.59
  -7  -8   1    2.47    0.58
   6   8  -1    4.00    0.48
   6   8  -1    4.31    0.49
   6   8  -1    5.00    0.60
   6   8  -1    4.15    0.60
  -6  -8   1    4.69    0.68
  -6  -8   1    4.54    0.42
  -6  -8   1    4.57    0.50
   5   8  -1    9.93    0.83
   5   8  -1   10.75    0.82
   5   8  -1    9.43    0.82
   5   8  -1   10.41    0.88
  -5  -8   1   10.32    0.81
  -5  -8   1    9.84    0.77
  -5  -8   1    9.96    0.77
  -5  -8   1   11.57    0.95
  -5  -8   1    9.44    0.74
   4   8  -1    3.44    0.43
   4   8  -1    4.04    0.35
   4   8  -1    3.17    0.41
   4   8  -1    4.51    0.48
  -4  -8   1    4.64    0.53
  -4  -8   1    4.45    0.43
  -4  -8   1    4.01    0.43
  -4  -8   1    4.14    0.43
  -4  -8   1    4.18    0.37
   3   8  -1    0.37    0.18
   3   8  -1    0.18    0.16
   3   8  -1    0.15    0.12
   3   8  -1    0.46    0.20
  -3  -8   1    0.21    0.11
  -3  -8   1    0.25    0.15
  -3  -8   1    0.45    0.20
  -3  -8   1    0.24    0.14
   2   8  -1  122.73    7.64
   2   8  -1  122.77    7.70
   2   8  -1  121.77    7.67
   2   8  -1  123.62    7.69
  -2  -8   1  118.81    7.70
  -2  -8   1  126.85    7.65
   1   8  -1   36.62    2.39
   1   8  -1   33.25    2.34
   1   8  -1   38.81    2.35
  -1  -8   1   38.66    2.48
  -1  -8   1   34.04    2.49
  -1  -8   1   42.33    2.54
   0   8  -1  138.39    8.67
   0   8  -1  136.72    8.69
   0   8  -1  133.61    8.69
   0   8  -1  148.86    8.58
   0   8  -1  137.14    8.61
   0  -8   1  127.89    8.08
   0  -8   1  122.56    8.13
   0  -8   1  135.24    8.13
   0  -8   1  135.16    8.16
  -1   8  -1   27.19    1.86
  -1   8  -1   27.32    1.78
  -1   8  -1   28.75    1.78
  -1   8  -1   27.75    1.87
  -1   8  -1   26.99    1.87
   1  -8   1   28.95    1.95
   1  -8   1   29.12    1.85
   1  -8   1   28.20    1.94
   1  -8   1   28.56    1.95
  -2   8  -1   36.50    2.39
  -2   8  -1   40.73    2.60
  -2   8  -1   39.55    2.51
  -2   8  -1   35.42    2.44
   2  -8   1   42.25    2.70
   2  -8   1   41.50    2.64
   2  -8   1   41.28    2.71
   2  -8   1   40.32    2.59
   2  -8   1   39.99    2.71
  -3   8  -1   23.86    1.55
  -3   8  -1   23.93    1.65
  -3   8  -1   25.73    1.68
  -3   8  -1   22.50    1.67
  -3   8  -1   22.14    1.63
  -3   8  -1   25.38    1.66
   3  -8   1   23.92    1.67
   3  -8   1   25.06    1.65
   3  -8   1   23.80    1.66
   3  -8   1   21.38    1.51
   3  -8   1   24.45    1.62
  -4   8  -1    1.87    0.30
  -4   8  -1    0.85    0.25
  -4   8  -1    0.74    0.24
  -4   8  -1    1.37    0.32
   4  -8   1    1.62    0.35
   4  -8   1    1.48    0.31
   4  -8   1    1.20    0.26
   4  -8   1    0.95    0.17
  -5   8  -1    9.07    0.75
  -5   8  -1    9.03    0.82
  -5   8  -1    8.88    0.84
  -5   8  -1    8.67    0.74
   5  -8   1    7.45    0.69
   5  -8   1    9.32    0.78
   5  -8   1    9.33    0.80
   5  -8   1    9.67    0.84
   5  -8   1    8.84    0.65
   5  -8   1    9.19    0.79
  -6   8  -1    3.60    0.44
  -6   8  -1    4.23    0.46
  -6   8  -1    4.80    0.69
   6  -8   1    4.31    0.47
   6  -8   1    4.58    0.56
   6  -8   1    4.71    0.54
   6  -8   1    4.16    0.39
   6  -8   1    3.28    0.55
   6  -8   1    4.86    0.53
  -7   8  -1    8.25    0.95
  -7   8  -1    9.59    0.91
   7  -8   1   10.37    0.92
   7  -8   1    9.20    0.81
   7  -8   1    7.17    0.83
   7  -8   1   10.81    0.85
   7  -8   1    9.45    0.84
  -8   8  -1    0.86    0.39
   8  -8   1    1.94    0.56
   8  -8   1    1.30    0.49
   8  -8   1    1.68    0.42
   8  -8   1    1.67    0.35
  -9   8  -1    1.79    0.55
   9  -8   1    0.57    0.26
   9  -8   1    1.05    0.36
   9  -8   1    0.72    0.28
   9   7  -1    0.32    0.29
  -9  -7   1    0.46    0.30
  -9  -7   1    0.01    0.34
   8   7  -1    0.15    0.31
   8   7  -1    0.12    0.16
  -8  -7   1    0.51    0.30
  -8  -7   1   -0.10    0.33
   7   7  -1    0.23    0.28
   7   7  -1    0.58    0.26
   7   7  -1    0.23    0.15
  -7  -7   1    0.29    0.23
  -7  -7   1    0.44    0.37
  -7  -7   1    0.24    0.20
   6   7  -1    6.86    0.67
   6   7  -1    7.15    0.78
   6   7  -1    9.69    0.66
   6   7  -1    9.45    0.73
  -6  -7   1    9.75    0.92
  -6  -7   1    7.68    0.83
  -6  -7   1    8.50    0.72
   5   7  -1    2.38    0.39
   5   7  -1    2.88    0.36
   5   7  -1    2.32    0.37
   5   7  -1    1.74    0.32
  -5  -7   1    3.37    0.34
  -5  -7   1    2.67    0.45
  -5  -7   1    2.78    0.32
  -5  -7   1    3.05    0.37
  -5  -7   1    2.54    0.44
   4   7  -1   18.65    1.32
   4   7  -1   18.34    1.35
   4   7  -1   19.45    1.34
  -4  -7   1   16.85    1.30
  -4  -7   1   15.71    1.19
  -4  -7   1   17.60    1.21
  -4  -7   1   18.80    1.16
   3   7  -1    1.01    0.23
   3   7  -1    0.79    0.22
   3   7  -1    0.88    0.22
   3   7  -1    1.05    0.18
  -3  -7   1    0.87    0.15
  -3  -7   1    1.08    0.21
  -3  -7   1    0.58    0.21
  -3  -7   1    0.76    0.20
   2   7  -1   62.98    3.60
   2   7  -1   50.10    3.63
   2   7  -1   57.42    3.63
  -2  -7   1   50.09    3.33
  -2  -7   1   55.84    3.38
  -2  -7   1   54.98    3.42
  -2  -7   1   53.23    3.43
   1   7  -1   90.84    5.69
   1   7  -1   91.12    5.73
   1   7  -1   94.26    5.75
   1   7  -1   88.50    5.70
  -1  -7   1   88.83    5.48
  -1  -7   1   86.65    5.52
  -1  -7   1   87.51    5.52
   0   7  -1    0.39    0.13
   0   7  -1    0.26    0.12
   0   7  -1    0.39    0.10
   0   7  -1    0.39    0.17
   0   7  -1    0.53    0.17
   0  -7   1    0.26    0.12
   0  -7   1    0.20    0.15
   0  -7   1    0.17    0.15
   0  -7   1    0.34    0.16
  -1   7  -1   95.93    5.94
  -1   7  -1   96.34    5.94
  -1   7  -1   93.36    5.85
  -1   7  -1   96.56    5.87
  -1   7  -1   90.03    5.94
   1  -7   1  108.87    6.03
   1  -7   1   80.51    5.92
   1  -7   1   96.90    6.03
   1  -7   1   97.55    6.02
  -2   7  -1   54.89    3.58
  -2   7  -1   56.67    3.59
  -2   7  -1   54.44    3.55
  -2   7  -1   58.98    3.61
  -2   7  -1   54.88    3.49
   2  -7   1   58.78    3.69
   2  -7   1   58.12    3.70
   2  -7   1   56.23    3.76
   2  -7   1   51.42    3.59
   2  -7   1   63.84    3.66
  -3   7  -1   51.82    2.99
  -3   7  -1   37.86    2.91
  -3   7  -1   39.50    3.11
  -3   7  -1   51.45    2.98
   3  -7   1   59.28    3.73
   3  -7   1   63.03    3.63
   3  -7   1   53.95    3.74
   3  -7   1   55.05    3.73
  -4   7  -1    2.47    0.35
  -4   7  -1    2.59    0.37
  -4   7  -1    2.17    0.36
  -4   7  -1    2.48    0.37
  -4   7  -1    2.64    0.35
   4  -7   1    2.72    0.39
   4  -7   1    2.86    0.38
   4  -7   1    3.04    0.42
   4  -7   1    2.79    0.27
   4  -7   1    2.68    0.36
   4  -7   1    2.82    0.32
  -5   7  -1    2.50    0.39
  -5   7  -1    1.53    0.31
  -5   7  -1    1.31    0.27
  -5   7  -1    1.87    0.29
   5  -7   1    2.50    0.28
   5  -7   1    2.59    0.39
   5  -7   1    2.15    0.37
   5  -7   1    2.43    0.40
   5  -7   1    2.82    0.34
  -6   7  -1    1.38    0.26
  -6   7  -1    1.36    0.37
  -6   7  -1    1.52    0.35
  -6   7  -1    2.08    0.36
   6  -7   1    1.13    0.34
   6  -7   1    1.38    0.30
   6  -7   1    1.24    0.33
   6  -7   1    1.64    0.35
   6  -7   1    1.43    0.29
   6  -7   1    1.40    0.23
   6  -7   1    1.72    0.33
  -7   7  -1    5.65    0.96
  -7   7  -1    4.97    0.44
   7  -7   1    6.09    0.64
   7  -7   1    6.68    0.65
   7  -7   1    7.47    0.66
   7  -7   1    8.20    0.72
   7  -7   1    5.95    0.71
   7  -7   1    5.65    0.55
  -8   7  -1    0.38    0.36
   8  -7   1    0.25    0.18
   8  -7   1    0.46    0.21
   8  -7   1    0.43    0.28
   8  -7   1   -0.05    0.17
   8  -7   1    0.32    0.21
  -9   7  -1    0.42    0.36
   9  -7   1    0.55    0.23
   9  -7   1    1.52    0.38
   9   6  -1    0.82    0.26
   9   6  -1    1.64    0.44
  -9  -6   1    0.56    0.47
  -9  -6   1    0.61    0.33
   8   6  -1    1.18    0.27
   8   6  -1    1.66    0.42
  -8  -6   1    1.47    0.40
  -8  -6   1    1.95    0.59
   7   6  -1    0.97    0.29
   7   6  -1    0.41    0.18
   7   6  -1    0.36    0.16
   7   6  -1    0.32    0.17
   7   6  -1    0.23    0.25
  -7  -6   1    0.01    0.24
  -7  -6   1    0.43    0.34
   6   6  -1    0.84    0.19
   6   6  -1    0.41    0.19
   6   6  -1    0.31    0.19
   6   6  -1    0.42    0.26
  -6  -6   1    0.55    0.26
  -6  -6   1    0.62    0.34
  -6  -6   1    0.21    0.17
   5   6  -1    7.42    0.56
   5   6  -1    7.60    0.67
   5   6  -1    7.68    0.62
   5   6  -1    7.80    0.69
   5   6  -1    6.13    0.59
  -5  -6   1    6.53    0.54
  -5  -6   1    6.63    0.72
  -5  -6   1    7.83    0.55
  -5  -6   1    6.43    0.59
  -5  -6   1    6.99    0.70
   4   6  -1   32.93    1.95
   4   6  -1   29.78    1.99
   4   6  -1   27.44    1.94
   4   6  -1   27.10    1.95
  -4  -6   1   29.26    1.90
  -4  -6   1   27.33    1.92
  -4  -6   1   28.86    2.03
  -4  -6   1   31.81    1.95
  -4  -6   1   30.73    2.05
  -4  -6   1   29.27    1.92
   3   6  -1   33.27    2.45
   3   6  -1   41.95    2.42
   3   6  -1   38.20    2.49
   3   6  -1   38.89    2.48
  -3  -6   1   36.22    2.38
  -3  -6   1   43.62    2.44
  -3  -6   1   33.33    2.47
  -3  -6   1   37.64    2.50
   2   6  -1   39.28    2.48
   2   6  -1   37.77    2.52
   2   6  -1   38.57    2.54
   2   6  -1   35.65    2.51
   2   6  -1   44.54    2.62
  -2  -6   1   34.57    2.42
  -2  -6   1   37.80    2.42
  -2  -6   1   38.28    2.38
  -2  -6   1   39.22    2.36
  -2  -6   1   37.69    2.40
   1   6  -1    9.97    0.73
   1   6  -1   10.89    0.77
   1   6  -1    9.44    0.75
   1   6  -1   10.61    0.73
  -1  -6   1    9.36    0.71
  -1  -6   1    9.14    0.72
  -1  -6   1   10.24    0.69
   0   6  -1    0.02    0.12
   0   6  -1    0.21    0.11
   0   6  -1    0.15    0.12
   0   6  -1    0.30    0.10
   0  -6   1    0.18    0.12
   0  -6   1    0.08    0.11
   0  -6   1    0.04    0.09
   0  -6   1    0.15    0.13
  -1   6  -1   24.09    1.57
  -1   6  -1   24.89    1.58
  -1   6  -1   23.92    1.52
  -1   6  -1   21.05    1.49
  -1   6  -1   23.56    1.57
   1  -6   1   24.41    1.55
   1  -6   1   23.08    1.46
   1  -6   1   19.57    1.52
   1  -6   1   24.68    1.55
  -2   6  -1   16.51    1.12
  -2   6  -1   14.56    1.08
  -2   6  -1   15.98    1.13
  -2   6  -1   15.97    1.03
  -2   6  -1   16.22    1.12
   2  -6   1   17.05    1.15
   2  -6   1   16.07    1.18
   2  -6   1   18.39    1.18
   2  -6   1   17.46    1.20
   2  -6   1   15.65    1.08
  -3   6  -1   99.60    6.23
  -3   6  -1  107.25    6.26
  -3   6  -1   90.36    6.22
   3  -6   1  113.56    6.94
   3  -6   1  105.18    6.78
   3  -6   1  107.48    6.77
   3  -6   1  106.68    6.68
  -4   6  -1    4.94    0.43
  -4   6  -1    3.80    0.41
  -4   6  -1    4.51    0.47
  -4   6  -1    3.91    0.46
  -4   6  -1    4.50    0.50
   4  -6   1    4.49    0.39
   4  -6   1    4.54    0.48
   4  -6   1    6.07    0.50
   4  -6   1    5.20    0.45
   4  -6   1    5.25    0.51
   4  -6   1    4.84    0.52
  -5   6  -1    0.07    0.13
  -5   6  -1    0.21    0.22
  -5   6  -1   -0.05    0.15
  -5   6  -1   -0.19    0.12
   5  -6   1   -0.03    0.15
   5  -6   1    0.07    0.14
   5  -6   1    0.36    0.20
   5  -6   1    0.08    0.11
   5  -6   1    0.08    0.13
   5  -6   1    0.06    0.17
  -6   6  -1    6.89    0.76
  -6   6  -1    5.98    0.54
  -6   6  -1    7.67    0.57
  -6   6  -1    6.32    0.66
   6  -6   1    7.76    0.67
   6  -6   1    8.39    0.76
   6  -6   1    7.26    0.66
   6  -6   1    6.38    0.77
   6  -6   1    7.44    0.73
   6  -6   1    7.20    0.59
   6  -6   1    7.74    0.67
  -7   6  -1    4.35    0.70
  -7   6  -1    5.65    0.64
   7  -6   1    4.83    0.49
   7  -6   1    5.07    0.53
   7  -6   1    5.44    0.63
   7  -6   1    5.24    0.57
   7  -6   1    6.21    1.04
  -8   6  -1    1.41    0.45
   8  -6   1    0.83    0.26
   8  -6   1    1.48    0.27
   8  -6   1    1.28    0.37
   8  -6   1    1.38    0.31
   8  -6   1    1.17    0.28
  -9   6  -1    0.54    0.40
   9  -6   1    1.04    0.35
   9  -6   1    0.43    0.22
   9   5  -1    3.03    0.55
   9   5  -1    2.59    0.41
  -9  -5   1    2.74    0.69
  -9  -5   1    2.90    0.56
   8   5  -1    0.11    0.25
   8   5  -1    0.21    0.22
  -8  -5   1    0.18    0.24
  -8  -5   1    0.31    0.36
   7   5  -1    3.98    0.53
   7   5  -1    4.11    0.43
   7   5  -1    3.75    0.43
   7   5  -1    3.81    0.59
   7   5  -1    3.79    0.39
   7   5  -1    2.92    0.38
  -7  -5   1    3.95    0.61
  -7  -5   1    2.87    0.56
   6   5  -1    2.66    0.33
   6   5  -1    2.18    0.40
   6   5  -1    2.30    0.33
   6   5  -1    2.49    0.32
   6   5  -1    2.64    0.33
  -6  -5   1    2.43    0.35
  -6  -5   1    2.63    0.46
  -6  -5   1    2.38    0.47
   5   5  -1    1.28    0.23
   5   5  -1    1.23    0.22
   5   5  -1    0.88    0.21
   5   5  -1    0.91    0.25
   5   5  -1    1.28    0.22
  -5  -5   1    1.27    0.35
  -5  -5   1    0.74    0.26
  -5  -5   1    1.01    0.23
   4   5  -1    1.36    0.23
   4   5  -1    1.33    0.24
   4   5  -1    1.58    0.19
   4   5  -1    1.00    0.23
  -4  -5   1    0.93    0.18
  -4  -5   1    1.29    0.20
  -4  -5   1    1.28    0.20
  -4  -5   1    1.20    0.27
  -4  -5   1    1.80    0.30
  -4  -5   1    1.21    0.22
   3   5  -1   33.30    2.19
   3   5  -1   31.09    2.09
  -3  -5   1   32.89    2.26
  -3  -5   1   36.90    2.35
  -3  -5   1   34.99    2.27
  -3  -5   1   33.96    2.27
  -3  -5   1   34.19    2.24
  -3  -5   1   40.86    2.39
   2   5  -1  149.82    9.72
   2   5  -1  159.74    9.80
   2   5  -1  161.29    9.78
   2   5  -1  165.14    9.77
   2   5  -1  152.38    9.77
  -2  -5   1  154.35    9.55
  -2  -5   1  157.10    9.59
  -2  -5   1  153.94    9.61
   1   5  -1   92.18    5.71
   1   5  -1   89.13    5.73
   1   5  -1   92.24    5.74
   1   5  -1   93.71    5.70
  -1  -5   1   89.44    5.70
  -1  -5   1   98.00    5.68
  -1  -5   1   86.62    5.70
   0   5  -1   10.61    0.74
   0   5  -1   10.51    0.69
   0   5  -1   10.01    0.74
   0   5  -1    9.91    0.72
   0  -5   1   10.37    0.75
   0  -5   1   10.40    0.74
   0  -5   1   10.13    0.70
   0  -5   1   10.36    0.73
  -1   5  -1  277.88   17.35
  -1   5  -1  275.56   17.35
  -1   5  -1  298.61   17.31
  -1   5  -1  285.67   17.35
  -1   5  -1  268.79   17.28
   1  -5   1  298.10   17.10
   1  -5   1  309.92   17.06
   1  -5   1  246.48   17.03
   1  -5   1  234.33   17.08
   1  -5   1  297.66   17.11
  -2   5  -1   43.35    2.47
  -2   5  -1   35.48    2.39
  -2   5  -1   37.40    2.48
  -2   5  -1   37.06    2.45
  -2   5  -1   38.26    2.46
   2  -5   1   37.91    2.50
   2  -5   1   40.90    2.57
   2  -5   1   40.24    2.59
   2  -5   1   42.00    2.61
  -3   5  -1   29.28    1.93
  -3   5  -1   29.13    1.89
  -3   5  -1   28.43    1.93
  -3   5  -1   28.92    1.91
  -3   5  -1   28.36    1.92
   3  -5   1   31.16    2.04
   3  -5   1   32.71    2.06
   3  -5   1   30.71    2.01
   3  -5   1   28.92    1.94
  -4   5  -1  155.30    9.99
  -4   5  -1  169.36   10.01
  -4   5  -1  140.11    9.98
  -4   5  -1  164.32    9.93
  -4   5  -1  169.92    9.92
   4  -5   1  185.26   10.52
   4  -5   1  159.11   10.49
   4  -5   1  147.11   10.53
   4  -5   1  173.77   10.55
   4  -5   1  169.30   10.44
   4  -5   1  179.49   10.50
  -5   5  -1    5.84    0.57
  -5   5  -1    5.37    0.60
  -5   5  -1    6.77    0.50
  -5   5  -1    4.69    0.46
   5  -5   1    6.07    0.56
   5  -5   1    5.87    0.55
   5  -5   1    6.58    0.61
   5  -5   1    4.45    0.57
   5  -5   1    7.12    0.51
   5  -5   1    7.13    0.56
  -6   5  -1    3.64    0.49
  -6   5  -1    4.36    0.40
  -6   5  -1    3.78    0.58
   6  -5   1    4.34    0.53
   6  -5   1    4.51    0.49
   6  -5   1    4.23    0.43
   6  -5   1    5.19    0.48
   6  -5   1    4.22    0.51
   6  -5   1    4.52    0.54
  -7   5  -1    0.23    0.30
   7  -5   1    0.13    0.17
   7  -5   1    0.01    0.17
   7  -5   1    0.09    0.18
   7  -5   1   -0.12    0.20
   7  -5   1    0.33    0.22
   7  -5   1    0.09    0.18
   7  -5   1    0.10    0.19
  -8   5  -1    0.28    0.32
   8  -5   1    0.44    0.20
   8  -5   1    0.46    0.24
   8  -5   1    0.51    0.26
   8  -5   1   -0.24    0.19
   8  -5   1    0.24    0.27
  -9   5  -1    0.51    0.41
   9  -5   1    0.51    0.25
   9  -5   1    1.03    0.34
   9   4  -1    0.35    0.22
   9   4  -1    0.04    0.30
   9   4  -1    0.69    0.23
  -9  -4   1    0.13    0.22
  -9  -4   1    0.01    0.35
   8   4  -1    0.33    0.26
   8   4  -1    0.21    0.18
   8   4  -1    0.42    0.19
  -8  -4   1    0.08    0.30
  -8  -4   1   -0.38    0.15
   7   4  -1    0.60    0.22
   7   4  -1    0.44    0.25
   7   4  -1    0.71    0.22
  -7  -4   1    0.77    0.30
  -7  -4   1    0.45    0.40
   6   4  -1    1.29    0.29
   6   4  -1    0.92    0.21
   6   4  -1    1.01    0.35
   6   4  -1    0.97    0.21
  -6  -4   1    0.68    0.26
  -6  -4   1    1.11    0.35
   5   4  -1    1.49    0.24
   5   4  -1    1.47    0.29
   5   4  -1    1.60    0.25
   5   4  -1    1.29    0.23
   5   4  -1    1.13    0.22
  -5  -4   1    1.76    0.39
  -5  -4   1    1.55    0.32
  -5  -4   1    1.41    0.25
   4   4  -1   41.10    2.55
   4   4  -1   40.52    2.57
   4   4  -1   38.21    2.62
   4   4  -1   39.36    2.56
   4   4  -1   41.04    2.57
  -4  -4   1   38.14    2.49
  -4  -4   1   40.01    2.58
  -4  -4   1   37.85    2.58
  -4  -4   1   38.84    2.45
   3   4  -1   11.59    1.02
   3   4  -1   15.18    0.95
   3   4  -1   15.33    0.98
   3   4  -1   14.64    1.00
   3   4  -1   15.10    0.99
  -3  -4   1   14.92    0.97
  -3  -4   1   15.74    1.08
  -3  -4   1   14.11    0.99
  -3  -4   1   15.14    1.07
  -3  -4   1   15.14    1.00
  -3  -4   1   13.60    0.98
   2   4  -1   27.11    1.76
   2   4  -1   29.29    1.77
   2   4  -1   25.07    1.78
  -2  -4   1   27.44    1.71
  -2  -4   1   26.11    1.75
  -2  -4   1   28.22    1.80
   1   4  -1    9.08    0.65
   1   4  -1    9.76    0.62
   1   4  -1    8.45    0.63
   1   4  -1    8.71    0.65
  -1  -4   1    9.81    0.62
  -1  -4   1    8.91    0.65
  -1  -4   1    8.48    0.65
   0   4  -1  368.38   21.81
   0   4  -1  321.55   21.77
   0   4  -1  361.95   21.82
   0   4  -1  366.77   21.82
   0  -4   1  342.64   21.80
   0  -4   1  372.23   21.83
   0  -4   1  336.39   21.83
   0  -4   1  369.01   21.85
  -1   4  -1   12.90    0.78
  -1   4  -1   11.64    0.75
  -1   4  -1   11.26    0.78
  -1   4  -1    9.13    0.70
  -1   4  -1   10.74    0.77
   1  -4   1   11.02    0.79
   1  -4   1   11.28    0.80
   1  -4   1   10.47    0.73
   1  -4   1   12.68    0.77
   1  -4   1   11.71    0.80
  -2   4  -1  131.65    8.50
  -2   4  -1  137.57    8.49
  -2   4  -1  135.85    8.52
  -2   4  -1  143.07    8.51
   2  -4   1  145.54    8.79
   2  -4   1  138.72    8.78
   2  -4   1  140.60    8.78
   2  -4   1  139.98    8.72
   2  -4   1  143.65    8.80
  -3   4  -1    8.01    0.64
  -3   4  -1    8.41    0.60
  -3   4  -1    6.83    0.62
  -3   4  -1    8.43    0.60
   3  -4   1    8.28    0.67
   3  -4   1    8.09    0.58
   3  -4   1    8.62    0.68
   3  -4   1    8.94    0.64
   3  -4   1    9.03    0.65
   3  -4   1    8.19    0.63
  -4   4  -1  119.60    7.31
  -4   4  -1  118.11    7.23
  -4   4  -1  114.54    7.23
  -4   4  -1  113.09    7.33
   4  -4   1  124.31    7.84
   4  -4   1  124.48    7.89
   4  -4   1  136.62    7.84
   4  -4   1  120.99    7.90
   4  -4   1  122.81    7.85
  -5   4  -1    6.06    0.55
  -5   4  -1    8.32    0.57
  -5   4  -1    7.64    0.73
  -5   4  -1    8.76    0.69
   5  -4   1    9.39    0.68
   5  -4   1    8.62    0.73
   5  -4   1    8.06    0.73
   5  -4   1    9.19    0.72
   5  -4   1    9.09    0.74
   5  -4   1    8.02    0.64
   5  -4   1    8.24    0.75
  -6   4  -1    0.20    0.23
   6  -4   1    0.20    0.20
   6  -4   1    0.17    0.18
   6  -4   1    0.88    0.27
   6  -4   1    0.27    0.15
   6  -4   1    0.54    0.19
   6  -4   1    0.40    0.20
   6  -4   1    0.20    0.17
   6  -4   1    0.42    0.18
  -7   4  -1   51.63    3.56
   7  -4   1   71.51    4.33
   7  -4   1   70.43    4.26
   7  -4   1   59.62    4.21
   7  -4   1   60.94    4.27
   7  -4   1   64.91    4.25
   7  -4   1   62.34    4.14
  -8   4  -1    3.15    0.62
   8  -4   1    3.14    0.51
   8  -4   1    2.90    0.48
   8  -4   1    2.77    0.46
   8  -4   1    2.76    0.41
  -9   4  -1    0.45    0.36
   9  -4   1    0.11    0.22
   9  -4   1    0.60    0.33
   9  -4   1    0.46    0.28
   9   3  -1    0.78    0.25
   9   3  -1    0.28    0.30
  -9  -3   1    0.21    0.39
  -9  -3   1    0.25    0.27
   8   3  -1   25.51    1.76
   8   3  -1   24.01    1.73
  -8  -3   1   21.77    1.80
   7   3  -1   -0.03    0.15
   7   3  -1    0.18    0.22
   7   3  -1    0.05    0.16
  -7  -3   1    0.16    0.22
  -7  -3   1   -0.07    0.25
   6   3  -1   35.73    2.19
   6   3  -1   34.92    2.18
   6   3  -1   28.94    2.28
   6   3  -1   34.63    2.24
  -6  -3   1   31.56    2.19
  -6  -3   1   31.11    2.25
   5   3  -1    0.35    0.19
   5   3  -1    0.20    0.13
   5   3  -1    0.10    0.12
   5   3  -1    0.13    0.12
   5   3  -1    0.13    0.12
  -5  -3   1    0.35    0.20
  -5  -3   1   -0.03    0.11
  -5  -3   1   -0.05    0.15
   4   3  -1   10.48    0.75
   4   3  -1   10.41    0.74
   4   3  -1   11.47    0.75
   4   3  -1    9.26    0.73
   4   3  -1   10.63    0.81
  -4  -3   1   10.24    0.82
  -4  -3   1   11.26    0.71
  -4  -3   1    9.95    0.74
  -4  -3   1    9.65    0.83
  -4  -3   1    9.90    0.70
   3   3  -1    0.85    0.15
   3   3  -1    0.59    0.13
   3   3  -1    0.81    0.16
   3   3  -1    0.70    0.19
   3   3  -1    0.76    0.15
  -3  -3   1    0.66    0.14
  -3  -3   1    0.88    0.14
  -3  -3   1    0.60    0.17
  -3  -3   1    0.72    0.14
  -3  -3   1    0.33    0.16
   2   3  -1    2.64    0.29
   2   3  -1    2.77    0.26
   2   3  -1    2.80    0.22
   2   3  -1    2.80    0.27
  -2  -3   1    2.95    0.30
  -2  -3   1    3.30    0.25
  -2  -3   1    3.03    0.23
  -2  -3   1    2.32    0.24
  -2  -3   1    2.29    0.29
   1   3  -1  296.43   18.04
   1   3  -1  290.45   18.05
   1   3  -1  293.20   18.01
  -1  -3   1  293.72   17.94
  -1  -3   1  289.67   17.94
   0   3  -1   44.54    2.97
   0   3  -1   47.45    3.00
   0   3  -1   51.44    3.00
   0   3  -1   48.43    3.01
   0  -3   1   43.91    2.92
   0  -3   1   49.71    2.96
   0  -3   1   47.94    2.95
  -1   3  -1    0.82    0.10
  -1   3  -1    1.48    0.20
  -1   3  -1    1.11    0.15
  -1   3  -1    0.93    0.15
  -1   3  -1    1.15    0.16
   1  -3   1    1.16    0.15
   1  -3   1    1.18    0.17
   1  -3   1    1.03    0.16
   1  -3   1    1.19    0.18
  -2   3  -1  184.41   10.77
  -2   3  -1  152.37   10.78
  -2   3  -1  184.49   10.78
  -2   3  -1  167.52   10.79
  -2   3  -1  183.74   10.80
   2  -3   1  183.56   11.49
   2  -3   1  186.60   11.50
   2  -3   1  196.08   11.48
   2  -3   1  187.09   11.48
   2  -3   1  176.88   11.43
  -3   3  -1    1.25    0.18
  -3   3  -1    1.31    0.18
  -3   3  -1    1.30    0.25
  -3   3  -1    0.91    0.20
  -3   3  -1    0.99    0.21
   3  -3   1    1.20    0.19
   3  -3   1    1.30    0.22
   3  -3   1    1.17    0.20
   3  -3   1    0.76    0.18
   3  -3   1    1.19    0.18
   3  -3   1    1.23    0.22
  -4   3  -1    2.30    0.35
  -4   3  -1    2.65    0.24
  -4   3  -1    1.70    0.23
  -4   3  -1    2.29    0.31
   4  -3   1    3.02    0.35
   4  -3   1    2.25    0.27
   4  -3   1    1.96    0.27
   4  -3   1    2.51    0.30
   4  -3   1    3.03    0.34
  -5   3  -1   18.96    1.36
  -5   3  -1   16.69    1.27
   5  -3   1   17.51    1.21
   5  -3   1   14.83    1.21
   5  -3   1   16.41    1.21
   5  -3   1   15.76    1.18
   5  -3   1   17.41    1.20
  -6   3  -1   49.08    3.33
   6  -3   1   51.00    3.65
   6  -3   1   61.34    3.56
   6  -3   1   55.98    3.67
   6  -3   1   55.57    3.65
  -7   3  -1   15.06    1.32
   7  -3   1   16.27    1.27
   7  -3   1   15.24    1.23
   7  -3   1   16.22    1.23
  -8   3  -1   -0.53    0.23
   8  -3   1   -0.12    0.17
   8  -3   1   -0.22    0.18
   8  -3   1   -0.24    0.17
  -9   3  -1    1.55    0.53
   9  -3   1    2.19    0.41
   9  -3   1    1.97    0.35
   9  -3   1    2.02    0.38
   9   2  -1   10.02    0.84
   9   2  -1    9.99    0.96
  -9  -2   1    7.39    0.98
   8   2  -1    1.16    0.30
   8   2  -1    1.31    0.30
  -8  -2   1    0.57    0.29
  -8  -2   1    1.45    0.48
   7   2  -1    1.28    0.29
   7   2  -1    0.70    0.28
   7   2  -1    0.48    0.21
  -7  -2   1    0.95    0.36
  -7  -2   1    1.14    0.31
   6   2  -1    8.54    0.73
   6   2  -1    8.49    0.80
   6   2  -1    9.85    0.74
  -6  -2   1    8.31    0.75
  -6  -2   1    7.64    0.81
   5   2  -1    0.24    0.12
   5   2  -1    0.22    0.17
   5   2  -1    0.17    0.13
   5   2  -1    0.12    0.13
   5   2  -1    0.14    0.12
  -5  -2   1    0.20    0.17
  -5  -2   1   -0.07    0.18
   4   2  -1    4.48    0.40
   4   2  -1    4.71    0.43
   4   2  -1    4.84    0.46
   4   2  -1    5.04    0.41
  -4  -2   1    5.35    0.42
  -4  -2   1    4.89    0.51
  -4  -2   1    4.10    0.46
   3   2  -1    1.14    0.16
   3   2  -1    0.91    0.15
   3   2  -1    0.99    0.16
   3   2  -1    1.46    0.27
   3   2  -1    1.08    0.16
  -3  -2   1    1.14    0.21
  -3  -2   1    1.18    0.15
  -3  -2   1    1.06    0.15
  -3  -2   1    1.18    0.17
   2   2  -1   80.41    4.76
   2   2  -1   79.63    4.77
   2   2  -1   79.72    4.77
   2   2  -1   73.50    4.81
   2   2  -1   70.84    4.75
  -2  -2   1   71.22    4.66
  -2  -2   1   76.47    4.67
  -2  -2   1   76.82    4.67
  -2  -2   1   72.91    4.67
  -2  -2   1   77.39    4.71
  -2  -2   1   77.18    4.72
  -1   2  -1  131.54    8.71
  -1   2  -1  138.95    8.70
  -1   2  -1  140.27    8.72
  -1   2  -1  154.29    8.71
   1  -2   1  139.52    8.86
   1  -2   1  139.97    8.86
   1  -2   1  140.17    8.87
   1  -2   1  155.40    8.86
  -2   2  -1    7.31    0.47
  -2   2  -1    6.07    0.50
  -2   2  -1    6.98    0.47
  -2   2  -1    6.24    0.51
  -2   2  -1    6.27    0.50
   2  -2   1    5.86    0.48
   2  -2   1    6.21    0.48
   2  -2   1    6.29    0.49
   2  -2   1    6.59    0.50
   2  -2   1    6.75    0.46
   2  -2   1    7.00    0.47
  -3   2  -1  172.53   10.61
  -3   2  -1  183.50   10.55
  -3   2  -1  166.65   10.54
  -3   2  -1  167.21   10.63
  -3   2  -1  165.97   10.63
   3  -2   1  182.09   10.96
   3  -2   1  180.76   10.95
   3  -2   1  168.79   10.97
   3  -2   1  175.95   10.98
  -4   2  -1   17.63    1.11
  -4   2  -1   13.46    1.13
   4  -2   1   15.90    1.17
   4  -2   1   17.32    1.18
   4  -2   1   16.29    1.18
   4  -2   1   17.54    1.22
   4  -2   1   16.93    1.19
  -5   2  -1   14.61    1.15
   5  -2   1   16.00    1.25
   5  -2   1   16.39    1.20
   5  -2   1   16.21    1.22
   5  -2   1   18.09    1.13
   5  -2   1   16.03    1.21
   5  -2   1   17.43    1.13
  -6   2  -1    4.79    0.61
   6  -2   1    4.26    0.48
   6  -2   1    4.68    0.50
   6  -2   1    4.28    0.51
   6  -2   1    4.20    0.54
   6  -2   1    5.22    0.53
  -7   2  -1    3.80    0.61
   7  -2   1    4.94    0.53
   7  -2   1    4.14    0.58
   7  -2   1    4.48    0.54
   7  -2   1    4.59    0.55
   7  -2   1    4.65    0.61
  -8   2  -1    3.23    0.61
   8  -2   1    3.68    0.49
   8  -2   1    3.57    0.62
  -9   2  -1    2.42    0.63
   9  -2   1    3.68    0.50
   9  -2   1    4.31    0.54
   9   1  -1   -0.31    0.16
   9   1  -1   -0.05    0.26
  -9  -1   1    0.51    0.41
   8   1  -1   14.88    1.15
  -8  -1   1   12.90    1.27
  -8  -1   1   13.39    1.12
   7   1  -1    1.98    0.42
   7   1  -1    1.41    0.30
   7   1  -1    0.98    0.27
  -7  -1   1    1.55    0.45
  -7  -1   1    1.30    0.33
   6   1  -1   42.33    2.62
   6   1  -1   40.45    2.62
   6   1  -1   38.87    2.53
   6   1  -1   36.87    2.69
  -6  -1   1   37.38    2.49
  -6  -1   1   36.00    2.57
   5   1  -1    2.82    0.30
   5   1  -1    3.09    0.33
   5   1  -1    3.00    0.35
   5   1  -1    2.91    0.29
   5   1  -1    3.21    0.31
   5   1  -1    2.19    0.36
  -5  -1   1    2.98    0.40
  -5  -1   1    3.69    0.54
   4   1  -1  106.99    6.24
   4   1  -1  106.79    6.20
   4   1  -1   97.53    6.22
   4   1  -1   98.85    6.29
   4   1  -1   89.05    6.19
  -4  -1   1  105.27    6.45
  -4  -1   1  100.07    6.49
   3   1  -1   21.70    1.56
   3   1  -1   23.61    1.52
   3   1  -1   21.91    1.58
   3   1  -1   24.26    1.51
   3   1  -1   23.93    1.52
   3   1  -1   24.83    1.51
  -3  -1   1   22.57    1.59
  -3  -1   1   22.59    1.51
  -3  -1   1   23.69    1.56
  -3  -1   1   24.00    1.49
  -3  -1   1   24.36    1.49
   2   1  -1  178.84   10.52
   2   1  -1  165.03   10.52
   2   1  -1  175.70   10.52
   2   1  -1  163.79   10.52
  -2  -1   1  177.46   10.30
  -2  -1   1  161.78   10.29
  -2  -1   1  161.41   10.33
  -2  -1   1  153.39   10.34
  -2  -1   1  181.84   10.30
   1   1  -1  140.51    8.00
   1   1  -1  150.16    7.98
   1   1  -1  109.62    7.96
   1   1  -1  118.28    7.97
  -1  -1   1  137.70    8.50
  -1  -1   1  138.13    8.49
  -1   1  -1  181.28   11.41
  -1   1  -1  184.59   11.41
  -1   1  -1  190.66   11.42
   1  -1   1  182.07   11.51
   1  -1   1  191.75   11.53
   1  -1   1  190.12   11.51
   1  -1   1  185.92   11.53
  -2   1  -1   16.58    1.07
  -2   1  -1   15.46    1.08
  -2   1  -1   15.73    1.08
  -2   1  -1   16.62    1.02
   2  -1   1   15.88    1.09
   2  -1   1   17.15    1.10
   2  -1   1   15.19    1.10
   2  -1   1   17.75    1.05
   2  -1   1   14.63    1.09
   2  -1   1   16.67    1.11
   2  -1   1   17.26    1.05
   2  -1   1   17.37    1.10
  -3   1  -1    0.19    0.12
  -3   1  -1    0.20    0.12
  -3   1  -1    0.05    0.10
  -3   1  -1    0.20    0.13
   3  -1   1    0.32    0.13
   3  -1   1    0.25    0.11
   3  -1   1    0.10    0.08
   3  -1   1    0.20    0.13
   3  -1   1    0.25    0.08
   3  -1   1    0.12    0.11
   3  -1   1    0.17    0.11
  -4   1  -1    7.77    0.61
  -4   1  -1    7.11    0.65
   4  -1   1    7.16    0.57
   4  -1   1    6.88    0.58
   4  -1   1    7.16    0.56
   4  -1   1    6.30    0.56
  -5   1  -1   23.66    1.70
   5  -1   1   21.43    1.64
   5  -1   1   23.69    1.62
   5  -1   1   24.63    1.61
   5  -1   1   23.53    1.59
  -6   1  -1   29.69    2.14
   6  -1   1   27.21    1.93
   6  -1   1   29.16    1.99
   6  -1   1   23.70    1.92
   6  -1   1   32.15    1.95
  -7   1  -1    3.80    0.67
   7  -1   1    4.05    0.54
   7  -1   1    3.04    0.46
   7  -1   1    3.37    0.51
   7  -1   1    3.60    0.44
   7  -1   1    3.21    0.53
  -8   1  -1    3.38    0.66
   8  -1   1    3.84    0.48
   8  -1   1    3.14    0.51
   8  -1   1    3.36    0.45
  -9   1  -1    1.59    0.56
   9  -1   1    0.83    0.32
   9  -1   1    1.26    0.36
   9  -1   1    1.82    0.34
   9   0  -1    8.88    0.91
  -9   0   1   10.15    1.15
   8   0  -1   -0.01    0.19
   8   0  -1   -0.09    0.16
  -8   0   1   -0.16    0.30
   7   0  -1    3.87    0.56
   7   0  -1    3.08    0.41
  -7   0   1    2.98    0.58
  -7   0   1    3.59    0.47
   6   0  -1    0.10    0.13
   6   0  -1   -0.07    0.12
   6   0  -1    0.00    0.13
   6   0  -1   -0.09    0.16
   6   0  -1    0.16    0.16
  -6   0   1    0.26    0.25
  -6   0   1    0.33    0.19
   5   0  -1    8.93    0.77
   5   0  -1    7.73    0.72
   5   0  -1    8.83    0.72
   5   0  -1    9.77    0.68
   5   0  -1    8.93    0.69
   5   0  -1    9.16    0.66
   5   0  -1    9.11    0.66
  -5   0   1    8.80    0.75
  -5   0   1    6.72    0.64
   4   0  -1    0.23    0.13
   4   0  -1    0.11    0.12
   4   0  -1    0.07    0.16
   4   0  -1    0.19    0.13
   4   0  -1    0.02    0.10
   4   0  -1    0.04    0.09
   4   0  -1    0.08    0.10
  -4   0   1    0.10    0.15
  -4   0   1    0.05    0.12
   3   0  -1    3.85    0.36
   3   0  -1    4.16    0.35
   3   0  -1    3.87    0.33
   3   0  -1    3.89    0.38
   3   0  -1    3.59    0.38
  -3   0   1    3.95    0.32
  -3   0   1    4.36    0.37
  -3   0   1    3.68    0.40
  -3   0   1    3.83    0.31
   2   0  -1    0.40    0.11
   2   0  -1    0.34    0.09
   2   0  -1    0.18    0.10
   2   0  -1    0.35    0.09
   2   0  -1    0.12    0.09
   2   0  -1    0.17    0.07
  -2   0   1    0.32    0.13
  -2   0   1    0.32    0.09
  -2   0   1    0.35    0.09
  -2   0   1    0.21    0.10
  -2   0   1    0.40    0.09
   1   0  -1  104.74    7.06
   1   0  -1  124.27    7.05
  -1   0   1  101.07    6.40
  -1   0   1  103.63    6.38
  -1   0   1  106.16    6.38
  -1   0  -1    1.53    0.16
  -1   0  -1    1.69    0.16
  -1   0  -1    1.41    0.15
  -1   0  -1    1.64    0.15
  -1   0  -1    1.69    0.15
   1   0   1    1.80    0.16
   1   0   1    1.62    0.15
   1   0   1    1.66    0.15
   1   0   1    1.45    0.15
   1   0   1    1.42    0.15
  -2   0  -1    0.05    0.09
  -2   0  -1   -0.03    0.09
  -2   0  -1    0.12    0.10
  -2   0  -1   -0.01    0.08
   2   0   1    0.05    0.09
   2   0   1    0.02    0.08
   2   0   1    0.09    0.09
   2   0   1    0.02    0.08
   2   0   1    0.14    0.09
   2   0   1   -0.05    0.08
  -3   0  -1   48.41    3.05
  -3   0  -1   47.28    3.07
   3   0   1   47.84    3.22
   3   0   1   50.76    3.19
   3   0   1   54.71    3.21
   3   0   1   49.00    3.23
   3   0   1   50.77    3.21
  -4   0  -1    0.32    0.15
  -4   0  -1    0.18    0.17
   4   0   1    0.07    0.11
   4   0   1    0.05    0.11
   4   0   1    0.29    0.14
   4   0   1    0.09    0.12
   4   0   1    0.17    0.13
  -5   0  -1    8.39    0.71
  -5   0  -1    8.16    0.76
   5   0   1    9.95    0.75
   5   0   1    9.74    0.73
   5   0   1    8.65    0.77
   5   0   1    9.10    0.78
   5   0   1    9.42    0.75
  -6   0  -1   -0.17    0.19
  -6   0  -1    0.05    0.17
   6   0   1   -0.08    0.17
   6   0   1   -0.20    0.16
   6   0   1    0.21    0.18
   6   0   1   -0.03    0.13
   6   0   1   -0.03    0.13
  -7   0  -1    1.01    0.39
   7   0   1    1.34    0.29
   7   0   1    1.56    0.35
   7   0   1    1.11    0.26
   7   0   1    1.10    0.31
   7   0   1    1.00    0.27
  -8   0  -1    0.17    0.33
   8   0   1   -0.11    0.19
   8   0   1    0.10    0.18
   8   0   1    0.26    0.22
   8   0   1   -0.01    0.17
  -9   0  -1    0.94    0.41
   9   0   1    0.90    0.29
   9  -1  -1   -0.11    0.27
  -9   1   1    0.16    0.34
   8  -1  -1   14.69    1.07
   8  -1  -1   13.52    1.25
   8  -1  -1   14.62    1.18
  -8   1   1   14.09    1.33
   7  -1  -1    0.75    0.20
   7  -1  -1    1.38    0.36
   7  -1  -1    1.34    0.30
   7  -1  -1    0.58    0.25
   7  -1  -1    0.87    0.31
  -7   1   1    1.11    0.37
   6  -1  -1   34.89    2.65
   6  -1  -1   42.87    2.56
   6  -1  -1   39.75    2.52
   6  -1  -1   40.16    2.61
   6  -1  -1   36.90    2.57
  -6   1   1   34.23    2.48
  -6   1   1   36.11    2.37
   5  -1  -1    2.51    0.41
   5  -1  -1    2.96    0.38
   5  -1  -1    2.88    0.33
   5  -1  -1    3.16    0.37
   5  -1  -1    3.94    0.34
   5  -1  -1    3.51    0.36
  -5   1   1    2.91    0.45
  -5   1   1    2.79    0.42
   4  -1  -1  122.46    7.03
   4  -1  -1  106.07    7.03
   4  -1  -1  110.01    7.05
  -4   1   1  101.38    6.42
  -4   1   1  104.23    6.35
  -4   1   1  100.73    6.32
  -4   1   1   99.26    6.28
   3  -1  -1   20.02    1.51
   3  -1  -1   24.27    1.52
   3  -1  -1   24.74    1.53
   3  -1  -1   22.47    1.53
   3  -1  -1   26.51    1.52
   3  -1  -1   22.68    1.58
  -3   1   1   22.78    1.52
  -3   1   1   25.17    1.50
  -3   1   1   22.61    1.58
  -3   1   1   22.74    1.53
   2  -1  -1  154.24    9.28
   2  -1  -1  138.59    9.43
   2  -1  -1  146.41    9.31
   2  -1  -1  160.36    9.28
   2  -1  -1  151.73    9.28
  -2   1   1  163.08   10.17
  -2   1   1  180.66   10.17
  -2   1   1  158.74   10.16
  -2   1   1  157.18   10.21
   1  -1  -1  156.56    9.61
   1  -1  -1  155.56    9.62
  -1   1   1  148.52    8.92
  -1   1   1  142.61    8.90
  -1   1   1  143.85    8.94
  -1  -1  -1  193.39   11.75
  -1  -1  -1  173.93   11.71
  -1  -1  -1  216.00   11.75
  -1  -1  -1  180.72   11.74
   1   1   1  170.27   11.27
   1   1   1  187.03   11.31
   1   1   1  192.69   11.31
   1   1   1  186.06   11.29
   1   1   1  182.44   11.27
  -2  -1  -1   16.87    1.10
  -2  -1  -1   15.76    1.09
  -2  -1  -1   16.23    1.12
  -2  -1  -1   18.05    1.13
   2   1   1   15.89    1.04
   2   1   1   13.22    1.04
   2   1   1   13.99    1.01
   2   1   1   17.51    1.03
   2   1   1   17.23    1.05
  -3  -1  -1    0.33    0.14
  -3  -1  -1    0.34    0.13
  -3  -1  -1    0.26    0.14
   3   1   1    0.28    0.11
   3   1   1    0.24    0.12
   3   1   1    0.17    0.12
   3   1   1    0.16    0.10
   3   1   1    0.41    0.13
   3   1   1    0.10    0.10
  -4  -1  -1    7.44    0.63
  -4  -1  -1    7.44    0.66
   4   1   1    7.69    0.59
   4   1   1    7.01    0.62
   4   1   1    6.68    0.61
   4   1   1    7.94    0.58
   4   1   1    7.59    0.59
  -5  -1  -1   22.34    1.65
  -5  -1  -1   23.31    1.61
   5   1   1   23.29    1.48
   5   1   1   23.70    1.57
   5   1   1   21.98    1.55
   5   1   1   18.41    1.48
   5   1   1   22.33    1.61
  -6  -1  -1   28.73    2.05
  -6  -1  -1   30.28    2.13
   6   1   1   32.38    2.11
   6   1   1   31.98    2.07
   6   1   1   29.04    2.15
   6   1   1   30.91    2.10
   6   1   1   30.89    2.17
  -7  -1  -1    4.05    0.68
  -7  -1  -1    3.82    0.58
   7   1   1    3.69    0.46
   7   1   1    3.70    0.47
   7   1   1    3.50    0.45
   7   1   1    3.41    0.55
  -8  -1  -1    3.17    0.65
   8   1   1    3.13    0.51
   8   1   1    2.87    0.47
   8   1   1    3.61    0.49
   8   1   1    3.29    0.41
  -9  -1  -1    2.06    0.59
   9   1   1    1.04    0.27
   9   1   1    1.55    0.36
   9  -2  -1   11.12    0.88
   9  -2  -1    9.90    0.89
  -9   2   1   10.36    1.16
   8  -2  -1    1.24    0.35
   8  -2  -1    1.84    0.35
   8  -2  -1    1.49    0.32
  -8   2   1    1.65    0.50
   7  -2  -1    1.67    0.43
   7  -2  -1    1.21    0.31
   7  -2  -1    0.57    0.24
   7  -2  -1    1.01    0.27
   7  -2  -1    1.15    0.24
   7  -2  -1    1.01    0.22
  -7   2   1    1.20    0.41
   6  -2  -1    8.35    0.81
   6  -2  -1    8.64    0.72
   6  -2  -1    8.76    0.73
   6  -2  -1    9.60    0.70
   6  -2  -1    8.18    0.73
   6  -2  -1    8.74    0.76
  -6   2   1    7.13    0.77
   5  -2  -1    0.20    0.13
   5  -2  -1    0.31    0.15
   5  -2  -1    0.08    0.14
   5  -2  -1    0.27    0.14
   5  -2  -1    0.11    0.13
   5  -2  -1    0.48    0.17
   5  -2  -1    0.25    0.14
  -5   2   1    0.32    0.11
  -5   2   1    0.08    0.09
  -5   2   1    0.32    0.15
  -5   2   1    0.32    0.18
   4  -2  -1    4.17    0.41
   4  -2  -1    3.93    0.40
   4  -2  -1    4.86    0.42
   4  -2  -1    4.42    0.47
   4  -2  -1    5.37    0.41
  -4   2   1    4.60    0.37
  -4   2   1    4.83    0.37
  -4   2   1    4.32    0.40
  -4   2   1    3.86    0.40
  -4   2   1    4.36    0.48
   3  -2  -1    1.33    0.20
   3  -2  -1    1.22    0.19
   3  -2  -1    1.62    0.21
   3  -2  -1    1.84    0.27
   3  -2  -1    1.00    0.20
   3  -2  -1    1.61    0.22
  -3   2   1    1.50    0.20
  -3   2   1    1.79    0.20
  -3   2   1    1.01    0.19
  -3   2   1    1.84    0.29
  -3   2   1    1.50    0.20
   2  -2  -1   83.24    4.83
   2  -2  -1   79.26    4.77
   2  -2  -1   72.80    4.80
   2  -2  -1   68.68    4.78
   2  -2  -1   80.67    4.79
  -2   2   1   79.54    4.80
  -2   2   1   83.07    4.80
  -2   2   1   64.71    4.87
  -2   2   1   80.58    4.84
  -1  -2  -1  130.13    8.40
  -1  -2  -1  148.98    8.44
  -1  -2  -1  134.02    8.42
  -1  -2  -1  126.37    8.41
  -1  -2  -1  143.67    8.41
   1   2   1  133.45    8.31
   1   2   1  135.41    8.32
   1   2   1  141.18    8.34
   1   2   1  136.33    8.32
   1   2   1  137.77    8.31
   1   2   1  125.87    8.31
  -2  -2  -1    6.64    0.53
  -2  -2  -1    7.06    0.49
  -2  -2  -1    7.79    0.54
  -2  -2  -1    6.26    0.50
   2   2   1    6.27    0.47
   2   2   1    6.29    0.47
   2   2   1    6.11    0.47
   2   2   1    6.22    0.43
   2   2   1    6.54    0.53
   2   2   1    6.21    0.44
   2   2   1    6.41    0.50
   2   2   1    7.27    0.46
  -3  -2  -1  172.32   10.59
  -3  -2  -1  174.56   10.59
  -3  -2  -1  166.17   10.64
  -3  -2  -1  171.68   10.63
   3   2   1  143.43    9.50
   3   2   1  156.95    9.47
   3   2   1  158.45    9.53
  -4  -2  -1   18.00    1.20
  -4  -2  -1   16.54    1.25
   4   2   1   17.69    1.20
   4   2   1   17.01    1.26
   4   2   1   17.63    1.28
   4   2   1   18.72    1.23
   4   2   1   18.64    1.23
  -5  -2  -1   15.06    1.20
  -5  -2  -1   15.81    1.17
   5   2   1   13.98    1.10
   5   2   1   15.84    1.16
   5   2   1   16.88    1.09
   5   2   1   15.39    1.11
   5   2   1   15.33    1.17
  -6  -2  -1    4.29    0.59
  -6  -2  -1    4.80    0.56
   6   2   1    4.93    0.48
   6   2   1    3.98    0.43
   6   2   1    3.42    0.49
   6   2   1    5.45    0.50
  -7  -2  -1    5.01    0.61
  -7  -2  -1    5.23    0.71
   7   2   1    4.96    0.57
   7   2   1    4.25    0.56
   7   2   1    4.80    0.47
   7   2   1    4.71    0.53
   7   2   1    4.45    0.57
  -8  -2  -1    3.58    0.73
  -8  -2  -1    3.42    0.65
   8   2   1    2.88    0.47
   8   2   1    2.86    0.46
   8   2   1    4.08    0.54
  -9  -2  -1    4.45    0.82
   9   2   1    2.69    0.44
   9   2   1    2.62    0.47
   9  -3  -1    0.24    0.22
   9  -3  -1   -0.10    0.24
  -9   3   1   -0.12    0.32
   8  -3  -1   22.31    1.75
   8  -3  -1   26.96    1.70
   8  -3  -1   25.70    1.78
   8  -3  -1   25.08    1.80
  -8   3   1   25.56    2.04
   7  -3  -1    0.19    0.19
   7  -3  -1    0.06    0.15
   7  -3  -1    0.12    0.16
   7  -3  -1   -0.16    0.19
   7  -3  -1    0.19    0.20
  -7   3   1    0.01    0.25
   6  -3  -1   34.29    2.42
   6  -3  -1   35.41    2.28
   6  -3  -1   32.97    2.33
   6  -3  -1   33.85    2.33
   6  -3  -1   32.99    2.36
   6  -3  -1   32.89    2.32
   6  -3  -1   40.79    2.32
  -6   3   1   30.57    2.21
   5  -3  -1    0.19    0.13
   5  -3  -1    0.25    0.15
   5  -3  -1    0.12    0.14
   5  -3  -1    0.10    0.16
   5  -3  -1    0.14    0.15
   5  -3  -1    0.16    0.14
  -5   3   1    0.12    0.11
  -5   3   1    0.15    0.15
  -5   3   1    0.09    0.11
  -5   3   1    0.16    0.19
   4  -3  -1    7.73    0.71
   4  -3  -1   11.96    0.75
   4  -3  -1    9.72    0.78
   4  -3  -1   10.41    0.73
   4  -3  -1    9.29    0.74
  -4   3   1   10.16    0.80
  -4   3   1    9.76    0.72
  -4   3   1    8.56    0.68
   3  -3  -1    0.76    0.18
   3  -3  -1    0.82    0.19
   3  -3  -1    0.86    0.15
   3  -3  -1    0.91    0.22
   3  -3  -1    0.82    0.18
   3  -3  -1    0.79    0.17
   3  -3  -1    0.94    0.15
  -3   3   1    0.63    0.15
  -3   3   1    0.91    0.16
  -3   3   1    0.88    0.18
  -3   3   1    0.79    0.24
   2  -3  -1    2.83    0.24
   2  -3  -1    3.05    0.28
   2  -3  -1    2.47    0.28
   2  -3  -1    2.82    0.23
   2  -3  -1    3.00    0.28
   2  -3  -1    2.99    0.29
  -2   3   1    3.03    0.29
  -2   3   1    3.49    0.30
  -2   3   1    2.92    0.31
   1  -3  -1  297.94   18.75
   1  -3  -1  304.50   18.77
   1  -3  -1  313.02   18.78
  -1   3   1  311.90   18.75
  -1   3   1  297.76   18.75
  -1   3   1  304.92   18.76
   0  -3  -1   51.48    3.20
   0  -3  -1   50.15    3.20
   0  -3  -1   50.79    3.18
   0  -3  -1   52.66    3.21
   0   3   1   51.23    3.18
   0   3   1   49.65    3.18
   0   3   1   50.30    3.17
   0   3   1   51.78    3.15
  -1  -3  -1    0.90    0.14
  -1  -3  -1    1.03    0.15
  -1  -3  -1    1.23    0.16
  -1  -3  -1    0.99    0.12
  -1  -3  -1    0.69    0.15
   1   3   1    0.85    0.14
   1   3   1    0.92    0.13
   1   3   1    0.91    0.11
   1   3   1    0.85    0.13
   1   3   1    1.00    0.15
  -2  -3  -1  191.54   11.14
  -2  -3  -1  180.12   11.08
  -2  -3  -1  183.73   11.14
  -2  -3  -1  169.42   11.10
  -2  -3  -1  181.51   11.09
  -2  -3  -1  173.63   11.07
   2   3   1  175.84   11.15
   2   3   1  179.35   11.11
   2   3   1  191.86   11.12
   2   3   1  149.61   11.11
   2   3   1  193.62   11.16
   2   3   1  182.02   11.10
   2   3   1  189.13   11.10
  -3  -3  -1    0.63    0.18
  -3  -3  -1    0.96    0.16
  -3  -3  -1    0.39    0.13
  -3  -3  -1    0.56    0.18
   3   3   1    0.95    0.14
   3   3   1    0.69    0.18
   3   3   1    1.10    0.23
   3   3   1    0.75    0.13
   3   3   1    0.90    0.19
   3   3   1    0.65    0.17
   3   3   1    0.93    0.18
   3   3   1    0.58    0.14
  -4  -3  -1    2.38    0.33
  -4  -3  -1    2.30    0.29
  -4  -3  -1    2.12    0.37
  -4  -3  -1    2.27    0.29
   4   3   1    2.24    0.30
   4   3   1    2.13    0.28
   4   3   1    1.89    0.22
   4   3   1    2.11    0.26
  -5  -3  -1   15.08    1.13
  -5  -3  -1   16.71    1.22
  -5  -3  -1   15.75    1.22
   5   3   1   15.37    1.14
   5   3   1   16.08    1.20
   5   3   1   17.14    1.14
   5   3   1   16.85    1.17
   5   3   1   15.33    1.11
  -6  -3  -1   55.42    3.95
  -6  -3  -1   63.90    3.95
   6   3   1   54.83    3.45
   6   3   1   51.58    3.47
   6   3   1   53.39    3.40
  -7  -3  -1   17.09    1.39
  -7  -3  -1   14.57    1.28
   7   3   1   16.19    1.20
   7   3   1   15.38    1.15
   7   3   1   15.73    1.23
   7   3   1   14.34    1.13
   7   3   1   13.55    1.06
  -8  -3  -1   -0.09    0.20
  -8  -3  -1    0.09    0.29
   8   3   1    0.01    0.19
   8   3   1   -0.07    0.21
  -9  -3  -1    2.04    0.60
   9   3   1    1.42    0.36
   9   3   1    2.26    0.44
   9  -4  -1    0.02    0.21
   9  -4  -1    0.40    0.27
   9  -4  -1   -0.40    0.20
  -9   4   1    0.33    0.38
   8  -4  -1    0.01    0.18
   8  -4  -1    0.22    0.22
   8  -4  -1    0.57    0.23
   8  -4  -1   -0.02    0.20
   8  -4  -1   -0.33    0.16
  -8   4   1    0.46    0.35
   7  -4  -1    0.47    0.23
   7  -4  -1    0.33    0.20
   7  -4  -1    0.43    0.24
   7  -4  -1    0.41    0.21
   7  -4  -1    0.56    0.21
   7  -4  -1    0.34    0.22
   7  -4  -1    0.47    0.19
  -7   4   1    0.67    0.32
   6  -4  -1    1.34    0.30
   6  -4  -1    0.96    0.23
   6  -4  -1    0.98    0.24
   6  -4  -1    0.82    0.27
   6  -4  -1    0.70    0.23
   6  -4  -1    1.19    0.26
   6  -4  -1    1.03    0.31
  -6   4   1    0.90    0.32
  -6   4   1    1.01    0.20
  -6   4   1    1.01    0.27
   5  -4  -1    1.45    0.26
   5  -4  -1    1.38    0.30
   5  -4  -1    1.53    0.28
   5  -4  -1    1.71    0.28
   5  -4  -1    1.94    0.28
   5  -4  -1    1.57    0.29
  -5   4   1    2.07    0.33
  -5   4   1    1.58    0.25
  -5   4   1    1.86    0.25
  -5   4   1    1.40    0.33
   4  -4  -1   38.53    2.72
   4  -4  -1   43.10    2.71
   4  -4  -1   45.05    2.66
   4  -4  -1   41.06    2.68
   4  -4  -1   39.46    2.64
  -4   4   1   43.89    2.64
  -4   4   1   37.88    2.65
  -4   4   1   43.40    2.62
  -4   4   1   37.65    2.70
   3  -4  -1   14.76    1.02
   3  -4  -1   16.79    1.09
   3  -4  -1   15.26    1.09
   3  -4  -1   15.52    1.02
   3  -4  -1   12.41    1.05
   3  -4  -1   17.94    1.09
  -3   4   1   13.06    1.05
  -3   4   1   13.53    1.06
  -3   4   1   15.55    1.05
  -3   4   1   16.56    1.03
   2  -4  -1   28.29    1.81
   2  -4  -1   25.28    1.79
   2  -4  -1   28.53    1.75
   2  -4  -1   28.28    1.81
  -2   4   1   26.94    1.71
  -2   4   1   24.62    1.66
  -2   4   1   27.07    1.72
   1  -4  -1    8.89    0.61
   1  -4  -1    8.89    0.66
   1  -4  -1    8.46    0.60
   1  -4  -1    9.68    0.65
  -1   4   1    9.35    0.64
  -1   4   1    7.91    0.63
  -1   4   1    8.72    0.64
  -1   4   1    9.01    0.59
   0  -4  -1  354.24   22.58
   0  -4  -1  371.24   22.58
   0  -4  -1  368.57   22.57
   0  -4  -1  374.15   22.55
   0   4   1  385.70   23.10
   0   4   1  356.23   23.08
   0   4   1  384.68   23.10
  -1  -4  -1   11.04    0.71
  -1  -4  -1   10.33    0.72
  -1  -4  -1   10.98    0.74
  -1  -4  -1    9.90    0.72
  -1  -4  -1    9.87    0.72
   1   4   1   10.93    0.75
   1   4   1   11.03    0.73
   1   4   1   10.22    0.74
  -2  -4  -1  140.25    8.19
  -2  -4  -1  113.17    8.20
  -2  -4  -1  137.91    8.31
  -2  -4  -1  132.13    8.19
  -2  -4  -1  139.73    8.26
   2   4   1  134.93    8.51
   2   4   1  141.60    8.53
   2   4   1  138.70    8.52
   2   4   1  136.97    8.54
   2   4   1  139.65    8.56
   2   4   1  134.76    8.52
  -3  -4  -1    8.36    0.69
  -3  -4  -1    9.03    0.70
  -3  -4  -1    8.63    0.59
  -3  -4  -1    7.96    0.59
  -3  -4  -1    8.58    0.62
   3   4   1    8.16    0.64
   3   4   1    8.75    0.62
   3   4   1    8.33    0.61
   3   4   1    8.49    0.69
   3   4   1    8.47    0.62
   3   4   1    9.54    0.67
   3   4   1    8.83    0.64
  -4  -4  -1  122.32    7.61
  -4  -4  -1  125.11    7.61
  -4  -4  -1  117.23    7.53
  -4  -4  -1  118.28    7.51
   4   4   1  120.80    7.33
   4   4   1  106.04    7.37
   4   4   1  126.29    7.31
   4   4   1  117.41    7.37
   4   4   1  122.61    7.30
   4   4   1  113.34    7.35
  -5  -4  -1    9.45    0.82
  -5  -4  -1    8.80    0.82
  -5  -4  -1    9.73    0.75
   5   4   1    7.75    0.61
   5   4   1    8.60    0.66
   5   4   1    8.72    0.73
   5   4   1    9.03    0.76
   5   4   1    8.80    0.63
   5   4   1    9.52    0.69
   5   4   1    9.01    0.74
  -6  -4  -1    0.32    0.21
  -6  -4  -1   -0.18    0.21
  -6  -4  -1    0.95    0.31
   6   4   1    0.41    0.18
   6   4   1    0.51    0.40
   6   4   1    0.70    0.22
   6   4   1    0.27    0.21
   6   4   1    0.12    0.15
  -7  -4  -1   62.49    4.22
  -7  -4  -1   61.90    4.15
   7   4   1   60.75    3.69
   7   4   1   61.54    3.58
   7   4   1   45.20    3.54
   7   4   1   52.33    3.61
  -8  -4  -1    3.12    0.52
  -8  -4  -1    2.07    0.53
   8   4   1    3.31    0.46
   8   4   1    3.12    0.80
   8   4   1    2.44    0.40
  -9  -4  -1    0.06    0.37
  -9  -4  -1    0.85    0.34
   9   4   1   -0.07    0.22
   9   4   1   -0.13    0.26
   9  -5  -1    2.51    0.43
   9  -5  -1    3.04    0.43
  -9   5   1    4.34    0.83
   8  -5  -1    0.13    0.19
   8  -5  -1    0.18    0.18
   8  -5  -1   -0.09    0.20
  -8   5   1   -0.18    0.27
   7  -5  -1    5.08    0.50
   7  -5  -1    4.73    0.51
   7  -5  -1    4.32    0.48
   7  -5  -1    3.57    0.46
   7  -5  -1    3.74    0.53
   7  -5  -1    4.71    0.65
  -7   5   1    4.25    0.58
  -7   5   1    3.08    0.68
   6  -5  -1    2.32    0.38
   6  -5  -1    2.71    0.37
   6  -5  -1    2.57    0.38
   6  -5  -1    1.60    0.37
   6  -5  -1    2.88    0.39
   6  -5  -1    2.48    0.35
   6  -5  -1    2.75    0.66
  -6   5   1    2.58    0.40
  -6   5   1    1.69    0.27
  -6   5   1    2.19    0.30
  -6   5   1    2.52    0.49
   5  -5  -1    1.05    0.25
   5  -5  -1    1.18    0.22
   5  -5  -1    0.95    0.25
   5  -5  -1    1.05    0.26
   5  -5  -1    1.39    0.24
   5  -5  -1    1.24    0.27
  -5   5   1    0.93    0.25
  -5   5   1    1.31    0.24
  -5   5   1    1.30    0.34
  -5   5   1    1.13    0.23
   4  -5  -1    1.21    0.20
   4  -5  -1    1.16    0.24
   4  -5  -1    0.94    0.18
   4  -5  -1    1.43    0.26
   4  -5  -1    1.13    0.24
  -4   5   1    1.33    0.25
  -4   5   1    0.98    0.25
  -4   5   1    1.36    0.24
  -4   5   1    1.11    0.22
   3  -5  -1   37.10    2.34
   3  -5  -1   36.67    2.41
   3  -5  -1   38.18    2.40
   3  -5  -1   35.20    2.40
   3  -5  -1   36.57    2.33
  -3   5   1   35.74    2.32
  -3   5   1   34.25    2.29
  -3   5   1   34.88    2.27
   2  -5  -1  179.04   10.69
   2  -5  -1  172.14   10.71
   2  -5  -1  169.72   10.65
   2  -5  -1  169.95   10.71
  -2   5   1  167.82   10.12
  -2   5   1  161.06   10.12
  -2   5   1  163.89   10.11
  -2   5   1  159.42   10.06
   1  -5  -1   83.01    5.91
   1  -5  -1   99.02    5.87
   1  -5  -1   98.76    5.87
   1  -5  -1   95.84    5.92
   1  -5  -1   97.24    5.93
  -1   5   1   95.32    6.00
  -1   5   1   99.45    6.00
  -1   5   1   96.05    5.94
  -1   5   1   93.25    5.94
   0  -5  -1   10.31    0.69
   0  -5  -1    9.71    0.73
   0  -5  -1   11.01    0.74
   0  -5  -1    9.39    0.71
   0   5   1   10.01    0.69
   0   5   1    9.88    0.72
   0   5   1    9.54    0.73
   0   5   1   11.05    0.74
  -1  -5  -1  266.92   16.39
  -1  -5  -1  274.05   16.39
  -1  -5  -1  263.78   16.38
  -1  -5  -1  259.20   16.40
   1   5   1  255.06   17.05
   1   5   1  278.70   17.06
   1   5   1  295.19   17.05
   1   5   1  277.86   17.04
  -2  -5  -1   40.39    2.48
  -2  -5  -1   40.73    2.56
  -2  -5  -1   39.57    2.51
  -2  -5  -1   36.72    2.49
   2   5   1   41.00    2.32
   2   5   1   39.22    2.37
   2   5   1   37.95    2.33
   2   5   1   32.40    2.32
   2   5   1   35.95    2.34
   2   5   1   32.07    2.29
  -3  -5  -1   29.58    1.72
  -3  -5  -1   23.69    1.66
  -3  -5  -1   26.63    1.67
  -3  -5  -1   26.52    1.67
  -3  -5  -1   22.74    1.74
   3   5   1   31.98    1.78
   3   5   1   27.03    1.79
   3   5   1   23.29    1.75
   3   5   1   27.45    1.78
   3   5   1   28.47    1.83
   3   5   1   26.02    1.78
   3   5   1   28.15    1.80
  -4  -5  -1  163.57   10.46
  -4  -5  -1  185.21   10.44
  -4  -5  -1  144.25   10.41
  -4  -5  -1  184.43   10.59
  -4  -5  -1  174.56   10.58
  -4  -5  -1  162.68   10.49
   4   5   1  171.46   10.08
   4   5   1  153.86   10.06
   4   5   1  168.16   10.07
   4   5   1  151.62   10.12
   4   5   1  167.63   10.11
  -5  -5  -1    6.77    0.66
  -5  -5  -1    5.25    0.53
  -5  -5  -1    6.40    0.63
  -5  -5  -1    5.55    0.56
   5   5   1    6.00    0.49
   5   5   1    6.31    0.55
   5   5   1    4.88    0.57
   5   5   1    6.46    0.52
   5   5   1    6.40    0.49
   5   5   1    5.90    0.57
  -6  -5  -1    4.03    0.64
  -6  -5  -1    4.55    0.49
  -6  -5  -1    4.89    0.59
   6   5   1    4.09    0.37
   6   5   1    3.83    0.43
   6   5   1    4.50    0.51
   6   5   1    4.81    0.55
   6   5   1    3.85    0.44
  -7  -5  -1   -0.05    0.22
  -7  -5  -1    0.06    0.40
   7   5   1    0.25    0.24
   7   5   1   -0.18    0.18
   7   5   1   -0.10    0.16
   7   5   1    0.17    0.18
  -8  -5  -1    0.50    0.39
  -8  -5  -1    0.36    0.26
   8   5   1    0.58    0.29
   8   5   1    0.56    0.23
   8   5   1    0.56    0.23
  -9  -5  -1    0.31    0.45
  -9  -5  -1    0.76    0.33
   9   5   1    0.89    0.35
   9   5   1    0.42    0.26
   9   5   1   -0.06    0.28
   9  -6  -1    0.81    0.27
   9  -6  -1    1.06    0.28
   9  -6  -1    0.94    0.31
   9  -6  -1    0.82    0.26
  -9   6   1    1.38    0.54
   8  -6  -1    1.44    0.35
   8  -6  -1    1.61    0.30
   8  -6  -1    0.95    0.30
   8  -6  -1    0.66    0.29
  -8   6   1    1.83    0.48
   7  -6  -1    0.44    0.21
   7  -6  -1    0.75    0.29
   7  -6  -1    0.32    0.22
   7  -6  -1    0.32    0.25
   7  -6  -1   -0.03    0.20
   7  -6  -1    0.31    0.26
   7  -6  -1    0.89    0.23
  -7   6   1    0.52    0.28
  -7   6   1   -0.01    0.28
  -7   6   1    0.54    0.16
   6  -6  -1    0.76    0.26
   6  -6  -1    0.44    0.18
   6  -6  -1    0.24    0.20
   6  -6  -1    0.05    0.20
   6  -6  -1    0.55    0.19
   6  -6  -1    0.62    0.26
  -6   6   1    0.70    0.23
  -6   6   1    0.28    0.17
  -6   6   1    0.33    0.17
  -6   6   1    0.60    0.29
   5  -6  -1    7.82    0.67
   5  -6  -1    9.33    0.62
   5  -6  -1    6.66    0.68
   5  -6  -1    7.07    0.68
   5  -6  -1    6.94    0.60
  -5   6   1    6.21    0.59
  -5   6   1    7.21    0.65
  -5   6   1    7.65    0.62
  -5   6   1    7.54    0.74
   4  -6  -1   30.91    2.01
   4  -6  -1   32.43    2.02
   4  -6  -1   29.53    2.09
   4  -6  -1   32.65    2.09
   4  -6  -1   29.65    2.10
  -4   6   1   29.28    2.00
  -4   6   1   29.78    2.04
  -4   6   1   31.53    2.09
   3  -6  -1   37.37    2.48
   3  -6  -1   40.32    2.50
   3  -6  -1   36.10    2.50
   3  -6  -1   38.18    2.42
   3  -6  -1   38.50    2.52
  -3   6   1   35.97    2.47
  -3   6   1   38.67    2.50
  -3   6   1   38.38    2.47
   2  -6  -1   40.17    2.58
   2  -6  -1   39.33    2.54
   2  -6  -1   40.49    2.51
   2  -6  -1   38.65    2.57
  -2   6   1   36.90    2.57
  -2   6   1   45.63    2.60
  -2   6   1   37.96    2.50
  -2   6   1   38.59    2.58
   1  -6  -1    9.88    0.77
   1  -6  -1   10.15    0.76
   1  -6  -1   10.62    0.69
   1  -6  -1    9.94    0.75
   1  -6  -1    9.65    0.69
  -1   6   1    7.16    0.66
  -1   6   1    8.49    0.68
  -1   6   1    8.21    0.66
  -1   6   1    9.90    0.62
  -1   6   1    9.69    0.62
   0  -6  -1    0.11    0.09
   0  -6  -1    0.21    0.12
   0  -6  -1   -0.03    0.11
   0  -6  -1    0.06    0.11
   0   6   1    0.11    0.08
   0   6   1    0.03    0.12
   0   6   1    0.14    0.10
   0   6   1    0.11    0.11
  -1  -6  -1   23.96    1.51
  -1  -6  -1   22.10    1.52
  -1  -6  -1   22.24    1.50
  -1  -6  -1   23.36    1.54
   1   6   1   25.03    1.59
   1   6   1   21.51    1.60
   1   6   1   25.15    1.61
   1   6   1   24.93    1.58
  -2  -6  -1   15.43    1.13
  -2  -6  -1   18.89    1.20
  -2  -6  -1   15.71    1.13
  -2  -6  -1   16.79    1.09
   2   6   1   15.80    1.07
   2   6   1   16.58    1.04
   2   6   1   15.62    1.12
   2   6   1   15.38    1.09
   2   6   1   15.36    1.09
   2   6   1   15.66    1.09
  -3  -6  -1  100.54    6.55
  -3  -6  -1  106.31    6.54
  -3  -6  -1  108.31    6.65
  -3  -6  -1  103.00    6.55
  -3  -6  -1  108.12    6.58
   3   6   1  103.50    6.82
   3   6   1  116.31    6.85
   3   6   1  113.43    6.87
   3   6   1  108.67    6.85
   3   6   1  106.61    6.82
  -4  -6  -1    4.72    0.38
  -4  -6  -1    3.69    0.47
  -4  -6  -1    4.51    0.51
  -4  -6  -1    3.80    0.36
  -4  -6  -1    3.52    0.49
  -4  -6  -1    5.02    0.40
   4   6   1    5.45    0.45
   4   6   1    3.50    0.43
   4   6   1    5.17    0.41
   4   6   1    4.72    0.44
   4   6   1    4.64    0.49
   4   6   1    5.61    0.42
  -5  -6  -1    0.39    0.24
  -5  -6  -1   -0.06    0.16
  -5  -6  -1    0.26    0.17
  -5  -6  -1    0.25    0.15
   5   6   1   -0.07    0.12
   5   6   1    0.19    0.12
   5   6   1    0.06    0.10
   5   6   1    0.24    0.21
   5   6   1    0.09    0.16
   5   6   1   -0.03    0.12
   5   6   1    0.10    0.14
  -6  -6  -1    6.71    0.64
  -6  -6  -1    7.43    0.80
  -6  -6  -1    6.46    0.73
   6   6   1    6.84    0.57
   6   6   1    6.63    0.70
   6   6   1    7.82    0.61
   6   6   1    7.48    0.69
   6   6   1    6.98    0.64
  -7  -6  -1    5.22    0.57
  -7  -6  -1    6.06    0.90
  -7  -6  -1    5.53    0.76
   7   6   1    5.42    0.61
   7   6   1    5.28    0.52
   7   6   1    5.53    0.65
  -8  -6  -1    1.30    0.53
  -8  -6  -1    1.56    0.43
   8   6   1    1.46    0.38
   8   6   1    0.91    0.27
  -9  -6  -1    0.84    0.46
  -9  -6  -1    0.97    0.38
   9   6   1    0.72    0.26
   9   6   1    0.88    0.34
   9  -7  -1   -0.55    0.20
   9  -7  -1    0.14    0.23
   9  -7  -1    0.00    0.20
  -9   7   1    0.07    0.34
   8  -7  -1   -0.42    0.19
   8  -7  -1    0.55    0.25
   8  -7  -1    0.08    0.22
   8  -7  -1   -0.14    0.20
   8  -7  -1   -0.03    0.21
  -8   7   1   -0.11    0.25
   7  -7  -1    0.33    0.18
   7  -7  -1    0.17    0.23
   7  -7  -1    0.13    0.20
   7  -7  -1    0.12    0.21
   7  -7  -1    0.15    0.19
   7  -7  -1    0.39    0.19
  -7   7   1    0.17    0.21
  -7   7   1    0.29    0.22
  -7   7   1    0.06    0.26
   6  -7  -1    9.69    0.76
   6  -7  -1    8.71    0.85
   6  -7  -1   10.91    0.87
   6  -7  -1    9.79    0.82
   6  -7  -1    9.16    0.87
   6  -7  -1    9.55    0.75
  -6   7   1    9.11    0.89
  -6   7   1    8.96    0.81
  -6   7   1    8.38    0.72
  -6   7   1    8.24    0.71
   5  -7  -1    3.22    0.46
   5  -7  -1    2.57    0.32
   5  -7  -1    2.90    0.33
   5  -7  -1    3.45    0.52
   5  -7  -1    3.50    0.49
  -5   7   1    2.71    0.38
  -5   7   1    2.79    0.39
  -5   7   1    2.32    0.41
  -5   7   1    3.16    0.44
   4  -7  -1   16.47    1.21
   4  -7  -1   18.55    1.32
   4  -7  -1   19.05    1.34
   4  -7  -1   18.90    1.23
   4  -7  -1   17.71    1.31
   4  -7  -1   18.76    1.33
  -4   7   1   18.32    1.36
  -4   7   1   18.41    1.30
  -4   7   1   17.73    1.32
   3  -7  -1    0.80    0.22
   3  -7  -1    0.70    0.15
   3  -7  -1    0.70    0.19
   3  -7  -1    1.11    0.25
   3  -7  -1    1.08    0.26
  -3   7   1    1.20    0.24
  -3   7   1    1.49    0.35
  -3   7   1    0.87    0.17
  -3   7   1    0.58    0.20
  -3   7   1    0.97    0.26
   2  -7  -1   60.09    3.76
   2  -7  -1   61.29    3.67
   2  -7  -1   53.56    3.73
   2  -7  -1   58.77    3.76
   2  -7  -1   58.31    3.69
  -2   7   1   58.14    3.69
  -2   7   1   57.90    3.69
  -2   7   1   56.38    3.60
   1  -7  -1   93.44    5.85
   1  -7  -1   97.36    5.77
   1  -7  -1   90.39    5.86
   1  -7  -1   91.53    5.85
   1  -7  -1   91.99    5.78
  -1   7   1   97.66    5.61
  -1   7   1   85.66    5.60
  -1   7   1   78.37    5.52
  -1   7   1   92.32    5.53
  -1   7   1   91.16    5.61
   0  -7  -1    0.26    0.12
   0  -7  -1    0.38    0.17
   0  -7  -1    0.28    0.13
   0  -7  -1    0.25    0.14
   0   7   1    0.34    0.12
   0   7   1    0.24    0.15
   0   7   1    0.20    0.12
   0   7   1    0.22    0.15
  -1  -7  -1   90.47    5.76
  -1  -7  -1   89.65    5.73
  -1  -7  -1   95.23    5.78
   1   7   1   94.32    5.88
   1   7   1   93.22    5.84
   1   7   1   93.24    5.88
  -2  -7  -1   56.39    3.56
  -2  -7  -1   56.97    3.60
  -2  -7  -1   52.96    3.55
  -2  -7  -1   57.89    3.51
  -2  -7  -1   55.42    3.57
   2   7   1   46.49    3.42
   2   7   1   54.13    3.51
   2   7   1   56.61    3.53
   2   7   1   60.38    3.55
  -3  -7  -1   50.09    3.27
  -3  -7  -1   51.27    3.35
  -3  -7  -1   49.78    3.28
  -3  -7  -1   46.56    3.23
  -3  -7  -1   59.59    3.31
   3   7   1   53.19    3.38
   3   7   1   51.64    3.35
   3   7   1   52.23    3.33
   3   7   1   52.96    3.37
   3   7   1   52.19    3.32
  -4  -7  -1    2.32    0.28
  -4  -7  -1    2.02    0.36
  -4  -7  -1    2.17    0.28
  -4  -7  -1    2.93    0.37
  -4  -7  -1    2.20    0.27
   4   7   1    2.95    0.29
   4   7   1    1.80    0.29
   4   7   1    2.35    0.32
   4   7   1    2.90    0.39
   4   7   1    2.35    0.32
  -5  -7  -1    2.74    0.40
  -5  -7  -1    2.43    0.26
  -5  -7  -1    1.91    0.25
  -5  -7  -1    2.00    0.41
  -5  -7  -1    1.84    0.31
   5   7   1    2.05    0.31
   5   7   1    2.28    0.39
   5   7   1    2.25    0.31
   5   7   1    2.19    0.35
   5   7   1    2.00    0.26
  -6  -7  -1    1.77    0.32
  -6  -7  -1    1.26    0.40
  -6  -7  -1    1.23    0.32
   6   7   1    0.90    0.23
   6   7   1    2.01    0.34
   6   7   1    1.01    0.33
   6   7   1    1.26    0.25
   6   7   1    1.29    0.24
  -7  -7  -1    6.80    0.81
  -7  -7  -1    7.64    0.88
  -7  -7  -1    6.79    0.67
   7   7   1    6.58    0.59
   7   7   1    6.40    0.68
  -8  -7  -1    0.29    0.38
  -8  -7  -1    0.18    0.25
   8   7   1    0.41    0.18
   8   7   1   -0.22    0.23
  -9  -7  -1    0.34    0.29
  -9  -7  -1    0.06    0.43
   9   7   1    0.75    0.33
   9   7   1    0.31    0.23
   9  -8  -1    3.08    0.44
   9  -8  -1    1.90    0.44
  -9   8   1    2.51    0.65
   8  -8  -1    0.32    0.24
   8  -8  -1    0.46    0.29
   8  -8  -1    0.55    0.28
  -8   8   1    0.10    0.35
   7  -8  -1    3.23    0.39
   7  -8  -1    2.88    0.47
   7  -8  -1    2.46    0.47
   7  -8  -1    3.39    0.47
   7  -8  -1    3.10    0.38
  -7   8   1    3.77    0.59
  -7   8   1    3.74    0.43
  -7   8   1    3.62    0.66
   6  -8  -1    4.92    0.59
   6  -8  -1    4.46    0.45
   6  -8  -1    4.49    0.54
   6  -8  -1    4.26    0.44
   6  -8  -1    5.01    0.58
   6  -8  -1    4.51    0.56
  -6   8   1    3.89    0.49
  -6   8   1    5.34    0.52
  -6   8   1    4.28    0.67
  -6   8   1    4.71    0.56
   5  -8  -1   11.07    0.93
   5  -8  -1   10.87    0.91
   5  -8  -1   11.80    0.96
   5  -8  -1   10.23    0.81
   5  -8  -1    8.57    0.95
   5  -8  -1   13.58    0.83
  -5   8   1    7.04    0.76
  -5   8   1    9.89    0.77
  -5   8   1    9.25    0.87
  -5   8   1    9.77    0.79
   4  -8  -1    5.19    0.52
   4  -8  -1    3.00    0.43
   4  -8  -1    4.62    0.39
   4  -8  -1    3.99    0.49
   4  -8  -1    4.40    0.39
   4  -8  -1    4.38    0.50
  -4   8   1    2.88    0.40
  -4   8   1    3.85    0.45
  -4   8   1    3.86    0.48
   3  -8  -1    0.49    0.22
   3  -8  -1    0.29    0.13
   3  -8  -1    0.21    0.18
   3  -8  -1    0.14    0.17
   3  -8  -1    0.27    0.15
  -3   8   1    0.35    0.13
  -3   8   1    0.35    0.18
  -3   8   1    0.40    0.20
  -3   8   1    0.23    0.17
  -3   8   1    0.10    0.16
   2  -8  -1  118.03    8.02
   2  -8  -1  132.33    8.04
   2  -8  -1  133.43    7.96
   2  -8  -1  127.94    7.93
  -2   8   1  119.27    7.57
  -2   8   1  125.20    7.68
  -2   8   1  121.97    7.67
   1  -8  -1   39.17    2.64
   1  -8  -1   41.17    2.55
   1  -8  -1   39.85    2.70
   1  -8  -1   43.39    2.53
   1  -8  -1   35.61    2.61
  -1   8   1   39.08    2.54
  -1   8   1   39.51    2.62
  -1   8   1   39.77    2.63
  -1   8   1   42.25    2.65
  -1   8   1   39.69    2.53
   0  -8  -1  132.15    8.33
   0  -8  -1  138.81    8.32
   0  -8  -1  131.15    8.34
   0  -8  -1  130.91    8.27
   0   8   1  135.57    8.45
   0   8   1  133.63    8.47
   0   8   1  136.77    8.40
  -1  -8  -1   31.45    1.90
  -1  -8  -1   27.49    1.90
  -1  -8  -1   28.44    1.87
  -1  -8  -1   26.38    1.91
   1   8   1   26.32    1.87
   1   8   1   30.05    1.84
   1   8   1   27.01    1.84
   1   8   1   27.70    1.87
  -2  -8  -1   36.38    2.55
  -2  -8  -1   40.77    2.59
  -2  -8  -1   41.40    2.66
  -2  -8  -1   38.12    2.63
  -2  -8  -1   39.34    2.49
   2   8   1   39.39    2.70
   2   8   1   41.65    2.68
   2   8   1   43.64    2.71
   2   8   1   40.57    2.66
  -3  -8  -1   21.89    1.50
  -3  -8  -1   23.76    1.59
  -3  -8  -1   19.68    1.50
  -3  -8  -1   22.11    1.45
  -3  -8  -1   23.30    1.52
   3   8   1   23.20    1.63
   3   8   1   23.28    1.57
   3   8   1   24.80    1.65
   3   8   1   24.74    1.65
  -4  -8  -1    1.36    0.32
  -4  -8  -1    1.14    0.21
  -4  -8  -1    1.15    0.23
  -4  -8  -1    1.48    0.25
  -4  -8  -1    1.21    0.27
   4   8   1    1.17    0.22
   4   8   1    1.17    0.30
   4   8   1    1.29    0.27
   4   8   1    1.18    0.26
   4   8   1    1.31    0.23
  -5  -8  -1    8.68    0.67
  -5  -8  -1    9.85    0.87
  -5  -8  -1    8.53    0.75
  -5  -8  -1    8.57    0.71
   5   8   1    8.74    0.73
   5   8   1    9.02    0.81
   5   8   1    9.80    0.76
   5   8   1    8.72    0.69
   5   8   1    9.25    0.76
  -6  -8  -1    3.52    0.56
  -6  -8  -1    4.00    0.48
   6   8   1    4.89    0.47
   6   8   1    3.03    0.49
   6   8   1    3.88    0.43
   6   8   1    3.28    0.46
  -7  -8  -1    5.82    0.61
   7   8   1    9.63    0.76
   7   8   1   10.34    0.93
   7   8   1    9.07    0.75
   7   8   1    9.31    0.85
  -8  -8  -1    1.36    0.33
  -8  -8  -1    1.44    0.43
   8   8   1    1.59    0.42
  -9  -8  -1    0.34    0.30
   9   8   1    0.77    0.35
   9  -9  -1   -0.07    0.24
   9  -9  -1   -0.21    0.22
   9  -9  -1    0.17    0.24
  -9   9   1    0.26    0.35
   8  -9  -1    0.54    0.33
   8  -9  -1    0.60    0.30
   8  -9  -1    0.45    0.28
   8  -9  -1    0.56    0.28
  -8   9   1    0.01    0.30
  -8   9   1    0.46    0.21
   7  -9  -1    0.51    0.27
   7  -9  -1   -0.10    0.24
   7  -9  -1    0.59    0.20
   7  -9  -1    0.19    0.24
  -7   9   1    0.32    0.25
  -7   9   1    0.14    0.18
  -7   9   1    0.14    0.30
   6  -9  -1    6.06    1.08
   6  -9  -1    7.77    0.76
   6  -9  -1    7.03    0.59
   6  -9  -1    6.63    0.59
   6  -9  -1    7.36    0.73
  -6   9   1    6.43    0.66
  -6   9   1    6.88    0.80
  -6   9   1    8.05    0.91
   5  -9  -1    9.00    0.78
   5  -9  -1    7.08    0.61
   5  -9  -1    8.06    0.62
   5  -9  -1    8.18    0.77
   5  -9  -1    7.18    0.72
  -5   9   1    7.35    0.77
  -5   9   1    7.00    0.71
   4  -9  -1    0.22    0.17
   4  -9  -1   -0.01    0.18
   4  -9  -1    0.15    0.20
   4  -9  -1    0.08    0.18
   4  -9  -1    0.17    0.13
  -4   9   1    0.33    0.31
  -4   9   1   -0.02    0.19
  -4   9   1    0.27    0.20
  -4   9   1    0.31    0.21
   3  -9  -1   22.27    1.54
   3  -9  -1   19.98    1.40
   3  -9  -1   20.53    1.53
   3  -9  -1   22.06    1.47
   3  -9  -1   21.41    1.54
  -3   9   1   20.14    1.42
  -3   9   1   20.56    1.42
  -3   9   1   17.77    1.29
   2  -9  -1    3.69    0.45
   2  -9  -1    4.59    0.38
   2  -9  -1    4.05    0.38
   2  -9  -1    4.11    0.47
   2  -9  -1    3.73    0.48
  -2   9   1    3.38    0.33
  -2   9   1    4.17    0.45
  -2   9   1    3.33    0.41
  -2   9   1    3.30    0.43
   1  -9  -1    7.92    0.68
   1  -9  -1    8.88    0.62
   1  -9  -1    8.15    0.70
   1  -9  -1    7.15    0.70
  -1   9   1    7.52    0.58
  -1   9   1    8.33    0.68
  -1   9   1    7.71    0.68
  -1   9   1    7.57    0.56
  -1   9   1    7.73    0.68
   0  -9  -1    6.00    0.57
   0  -9  -1    5.86    0.48
   0  -9  -1    4.80    0.52
   0  -9  -1    5.90    0.57
   0   9   1    6.05    0.54
   0   9   1    5.50    0.56
   0   9   1    6.01    0.58
   0   9   1    5.80    0.49
  -1  -9  -1    4.38    0.47
  -1  -9  -1    4.10    0.41
  -1  -9  -1    3.97    0.42
  -1  -9  -1    4.44    0.45
   1   9   1    4.72    0.45
   1   9   1    4.70    0.43
   1   9   1    4.69    0.55
   1   9   1    4.54    0.49
  -2  -9  -1    0.41    0.17
  -2  -9  -1    0.43    0.17
  -2  -9  -1    0.44    0.19
  -2  -9  -1    0.59    0.20
   2   9   1    0.29    0.15
   2   9   1    0.32    0.18
   2   9   1    0.43    0.18
   2   9   1    0.20    0.17
  -3  -9  -1   10.07    0.75
  -3  -9  -1   10.63    0.83
  -3  -9  -1   10.77    0.82
  -3  -9  -1   10.77    0.89
   3   9   1   12.01    0.91
   3   9   1   11.52    0.80
   3   9   1   11.43    0.89
   3   9   1   10.83    0.91
   3   9   1   11.24    0.85
  -4  -9  -1    3.56    0.40
  -4  -9  -1    4.09    0.43
  -4  -9  -1    3.91    0.44
  -4  -9  -1    3.93    0.38
  -4  -9  -1    3.51    0.52
   4   9   1    3.96    0.40
   4   9   1    4.28    0.47
   4   9   1    4.26    0.47
   4   9   1    3.79    0.39
   4   9   1    4.04    0.48
  -5  -9  -1    0.86    0.21
  -5  -9  -1    1.17    0.36
  -5  -9  -1    1.20    0.27
  -5  -9  -1    0.70    0.19
  -5  -9  -1    0.91    0.23
   5   9   1    0.71    0.25
   5   9   1    0.80    0.23
   5   9   1    0.93    0.21
   5   9   1    0.98    0.29
   5   9   1    0.36    0.21
  -6  -9  -1    4.20    0.46
  -6  -9  -1    4.95    0.70
  -6  -9  -1    4.51    0.53
   6   9   1    4.07    0.50
   6   9   1    4.86    0.59
   6   9   1    4.16    0.51
   6   9   1    5.05    0.51
  -7  -9  -1    2.94    0.44
  -7  -9  -1    2.20    0.54
   7   9   1    3.25    0.55
   7   9   1    3.34    0.43
   7   9   1    3.30    0.41
   7   9   1    2.17    0.49
  -8  -9  -1    1.35    0.45
  -8  -9  -1    1.07    0.30
   8   9   1    1.13    0.39
  -9  -9  -1    0.39    0.33
   9   9   1    0.26    0.42
   8 -10  -1   -0.29    0.16
   8 -10  -1    0.10    0.22
   8 -10  -1   -0.20    0.22
   8 -10  -1   -0.20    0.26
  -8  10   1    0.31    0.19
  -8  10   1    0.04    0.29
   7 -10  -1    0.40    0.28
   7 -10  -1    0.38    0.16
   7 -10  -1    0.12    0.25
   7 -10  -1    0.26    0.29
   7 -10  -1    0.09    0.18
  -7  10   1    0.13    0.31
  -7  10   1    0.81    0.24
   6 -10  -1    4.69    0.45
   6 -10  -1    3.96    0.42
   6 -10  -1    5.03    0.60
   6 -10  -1    4.80    0.57
   6 -10  -1    3.54    0.58
   6 -10  -1    4.44    0.65
  -6  10   1    2.58    0.43
  -6  10   1    3.40    0.63
  -6  10   1    3.49    0.53
   5 -10  -1    0.11    0.26
   5 -10  -1    0.69    0.27
   5 -10  -1    0.58    0.18
   5 -10  -1    1.03    0.35
   5 -10  -1    0.39    0.26
  -5  10   1    0.48    0.25
  -5  10   1    1.05    0.29
  -5  10   1    0.39    0.31
   4 -10  -1   22.66    1.67
   4 -10  -1   20.89    1.72
   4 -10  -1   21.89    1.58
   4 -10  -1   26.32    1.75
   4 -10  -1   28.87    1.80
  -4  10   1   21.15    1.63
  -4  10   1   21.91    1.61
  -4  10   1   23.08    1.61
   3 -10  -1   34.49    2.71
   3 -10  -1   41.75    2.77
   3 -10  -1   42.88    2.77
   3 -10  -1   43.72    2.62
  -3  10   1   43.09    2.76
  -3  10   1   43.43    2.89
  -3  10   1   42.15    2.87
  -3  10   1   43.50    2.89
   2 -10  -1    0.27    0.13
   2 -10  -1    0.27    0.19
   2 -10  -1    0.07    0.11
   2 -10  -1    0.09    0.16
   2 -10  -1    0.13    0.21
  -2  10   1   -0.04    0.16
  -2  10   1    0.12    0.18
  -2  10   1    0.16    0.17
  -2  10   1    0.15    0.13
   1 -10  -1    4.91    0.50
   1 -10  -1    3.89    0.47
   1 -10  -1    4.06    0.40
   1 -10  -1    4.44    0.52
  -1  10   1    4.42    0.50
  -1  10   1    3.52    0.49
  -1  10   1    4.75    0.41
  -1  10   1    4.84    0.49
   0 -10  -1    1.84    0.33
   0 -10  -1    2.05    0.33
   0 -10  -1    2.17    0.29
   0 -10  -1    1.96    0.37
   0  10   1    2.14    0.37
   0  10   1    2.21    0.32
   0  10   1    2.08    0.37
   0  10   1    1.61    0.27
  -1 -10  -1   17.80    1.19
  -1 -10  -1   16.50    1.16
  -1 -10  -1   14.77    1.18
  -1 -10  -1   16.06    1.22
   1  10   1   14.28    1.20
   1  10   1   17.34    1.23
   1  10   1   17.48    1.16
  -2 -10  -1   27.83    1.87
  -2 -10  -1   29.44    1.92
  -2 -10  -1   26.51    1.89
  -2 -10  -1   28.43    1.87
  -2 -10  -1   25.66    1.87
   2  10   1   28.31    1.99
   2  10   1   27.77    1.99
   2  10   1   30.01    1.95
   2  10   1   29.51    1.95
  -3 -10  -1    0.59    0.22
  -3 -10  -1    0.10    0.11
  -3 -10  -1    0.19    0.14
  -3 -10  -1    0.20    0.18
  -3 -10  -1   -0.01    0.15
   3  10   1    0.01    0.13
   3  10   1    0.09    0.17
   3  10   1    0.10    0.18
   3  10   1    0.03    0.16
  -4 -10  -1    5.86    0.55
  -4 -10  -1    5.43    0.55
  -4 -10  -1    5.72    0.57
  -4 -10  -1    5.21    0.63
  -4 -10  -1    5.94    0.50
   4  10   1    4.66    0.49
   4  10   1    5.64    0.58
   4  10   1    5.67    0.59
   4  10   1    5.18    0.57
   4  10   1    6.10    0.49
  -5 -10  -1    9.71    0.95
  -5 -10  -1   10.16    0.79
  -5 -10  -1    9.95    0.80
  -5 -10  -1    9.95    0.85
  -5 -10  -1   10.14    0.82
   5  10   1   11.49    0.94
   5  10   1   11.99    0.98
   5  10   1   10.98    0.88
   5  10   1   10.28    0.84
   5  10   1   11.91    0.94
  -6 -10  -1    0.42    0.20
  -6 -10  -1    0.20    0.25
  -6 -10  -1    0.13    0.16
  -6 -10  -1   -0.07    0.18
  -6 -10  -1    0.03    0.13
   6  10   1    0.20    0.26
   6  10   1    0.46    0.23
   6  10   1    0.39    0.27
   6  10   1    0.08    0.22
  -7 -10  -1   -0.11    0.26
  -7 -10  -1   -0.09    0.17
   7  10   1    0.49    0.30
   7  10   1   -0.08    0.19
  -8 -10  -1    0.10    0.27
   8  10   1    0.40    0.29
   8 -11  -1    0.74    0.32
   8 -11  -1    0.37    0.31
   8 -11  -1    0.45    0.27
  -8  11   1    0.07    0.21
  -8  11   1   -0.08    0.30
   7 -11  -1    3.60    0.60
   7 -11  -1    4.73    0.70
   7 -11  -1    5.62    0.70
   7 -11  -1    4.42    0.46
   7 -11  -1    6.32    0.50
  -7  11   1    2.56    0.42
  -7  11   1    4.54    0.76
   6 -11  -1    5.28    0.49
   6 -11  -1    4.77    0.49
   6 -11  -1    5.69    0.83
   6 -11  -1    6.42    0.71
   6 -11  -1    5.71    0.71
  -6  11   1    5.49    0.64
  -6  11   1    6.33    0.78
   5 -11  -1    0.49    0.29
   5 -11  -1    0.59    0.18
   5 -11  -1    0.69    0.26
   5 -11  -1    0.31    0.26
   5 -11  -1    0.80    0.31
   5 -11  -1    0.48    0.18
  -5  11   1    0.79    0.28
  -5  11   1    0.48    0.26
  -5  11   1    0.76    0.28
  -5  11   1    0.57    0.32
   4 -11  -1   81.03    5.24
   4 -11  -1   77.34    5.09
   4 -11  -1   79.54    5.15
   4 -11  -1   84.24    5.23
  -4  11   1   80.63    4.94
  -4  11   1   72.85    4.91
  -4  11   1   73.73    4.94
  -4  11   1   75.84    4.95
   3 -11  -1    4.81    0.44
   3 -11  -1    4.18    0.58
   3 -11  -1    4.83    0.57
   3 -11  -1    5.10    0.48
   3 -11  -1    4.83    0.58
  -3  11   1    4.20    0.42
  -3  11   1    4.94    0.55
  -3  11   1    4.43    0.55
   2 -11  -1    6.38    0.68
   2 -11  -1    6.18    0.53
   2 -11  -1    5.97    0.63
   2 -11  -1    6.97    0.66
  -2  11   1    6.36    0.63
  -2  11   1    6.53    0.66
  -2  11   1    5.91    0.65
  -2  11   1    6.61    0.54
   1 -11  -1   29.09    1.98
   1 -11  -1   28.09    1.99
   1 -11  -1   27.49    1.96
  -1  11   1   27.25    1.84
  -1  11   1   21.31    1.82
  -1  11   1   29.76    2.09
  -1  11   1   27.42    1.74
   0 -11  -1   29.03    2.00
   0 -11  -1   30.23    2.10
   0 -11  -1   27.22    2.08
   0 -11  -1   34.47    2.09
   0  11   1   30.04    2.11
   0  11   1   31.12    2.02
   0  11   1   30.19    2.11
  -1 -11  -1    0.37    0.19
  -1 -11  -1    0.23    0.15
  -1 -11  -1    0.25    0.19
  -1 -11  -1    0.41    0.22
   1  11   1    0.24    0.16
   1  11   1    0.61    0.21
   1  11   1    0.34    0.22
   1  11   1    0.17    0.20
  -2 -11  -1    5.54    0.55
  -2 -11  -1    5.85    0.59
  -2 -11  -1    4.64    0.55
  -2 -11  -1    5.93    0.54
   2  11   1    4.37    0.51
   2  11   1    6.18    0.56
   2  11   1    5.02    0.58
   2  11   1    6.47    0.62
  -3 -11  -1    3.68    0.44
  -3 -11  -1    3.45    0.37
  -3 -11  -1    3.60    0.51
  -3 -11  -1    3.51    0.53
   3  11   1    3.77    0.46
   3  11   1    3.66    0.46
   3  11   1    2.98    0.48
   3  11   1    3.50    0.48
  -4 -11  -1    5.84    0.60
  -4 -11  -1    6.06    0.60
  -4 -11  -1    5.78    0.68
  -4 -11  -1    6.33    0.59
  -4 -11  -1    6.29    0.68
   4  11   1    5.62    0.63
   4  11   1    5.79    0.64
   4  11   1    5.02    0.63
   4  11   1    5.91    0.62
   4  11   1    6.33    0.51
  -5 -11  -1   21.47    1.65
  -5 -11  -1   24.79    1.72
  -5 -11  -1   24.93    1.63
  -5 -11  -1   23.37    1.65
  -5 -11  -1   25.40    1.84
   5  11   1   26.11    1.70
   5  11   1   26.65    1.82
   5  11   1   25.52    1.78
   5  11   1   22.49    1.70
   5  11   1   23.34    1.76
  -6 -11  -1    1.59    0.45
  -6 -11  -1    1.21    0.25
  -6 -11  -1    1.16    0.33
  -6 -11  -1    1.30    0.26
   6  11   1    1.29    0.36
   6  11   1    0.95    0.30
   6  11   1    1.21    0.28
   6  11   1    1.71    0.35
  -7 -11  -1    1.51    0.39
  -7 -11  -1    1.86    0.38
   7  11   1    1.45    0.34
   7  11   1    2.73    0.52
   7  11   1    2.51    0.47
  -8 -11  -1    0.04    0.22
  -8 -11  -1    0.07    0.25
   8  11   1   -0.25    0.18
   8  11   1    0.21    0.21
   8  11   1    0.60    0.35
   8 -12  -1    4.36    0.62
   8 -12  -1    3.02    0.61
   8 -12  -1    2.12    0.52
  -8  12   1    3.63    0.73
   7 -12  -1    1.07    0.36
   7 -12  -1    0.69    0.38
   7 -12  -1    0.69    0.34
   7 -12  -1    0.51    0.21
  -7  12   1    1.33    0.32
  -7  12   1    1.17    0.48
   6 -12  -1    7.37    0.80
   6 -12  -1    7.13    0.82
   6 -12  -1    9.22    0.64
   6 -12  -1    6.32    0.59
   6 -12  -1    7.00    0.82
  -6  12   1    5.63    0.76
  -6  12   1    6.99    0.83
   5 -12  -1    0.34    0.26
   5 -12  -1    0.78    0.19
   5 -12  -1    0.37    0.29
   5 -12  -1    0.88    0.22
   5 -12  -1    0.31    0.21
  -5  12   1    0.69    0.33
  -5  12   1    1.07    0.32
  -5  12   1    0.94    0.37
   4 -12  -1   25.59    1.70
   4 -12  -1   24.43    1.85
   4 -12  -1   25.16    1.88
   4 -12  -1   25.58    1.77
  -4  12   1   23.13    1.68
  -4  12   1   21.46    1.67
  -4  12   1   21.68    1.68
  -4  12   1   21.02    1.50
  -4  12   1   23.60    1.67
   3 -12  -1    9.07    0.87
   3 -12  -1   10.16    0.75
   3 -12  -1    9.76    0.91
   3 -12  -1    9.37    0.77
   3 -12  -1    9.66    0.89
  -3  12   1    8.54    0.68
  -3  12   1    8.05    0.80
  -3  12   1    9.29    0.83
  -3  12   1    8.79    0.82
   2 -12  -1   36.38    2.43
   2 -12  -1   34.31    2.45
   2 -12  -1   34.71    2.29
   2 -12  -1   34.53    2.42
  -2  12   1   34.15    2.41
  -2  12   1   35.77    2.42
  -2  12   1   34.14    2.26
   1 -12  -1   16.83    1.21
   1 -12  -1   17.54    1.31
   1 -12  -1   17.47    1.36
  -1  12   1   16.67    1.18
  -1  12   1   17.77    1.29
  -1  12   1   15.97    1.30
   0 -12  -1    8.19    0.80
   0 -12  -1    8.27    0.70
   0 -12  -1    8.87    0.77
   0 -12  -1    8.87    0.79
   0  12   1    8.43    0.70
   0  12   1    9.94    0.84
   0  12   1    8.10    0.79
   0  12   1    8.43    0.76
  -1 -12  -1    1.00    0.25
  -1 -12  -1    0.60    0.23
  -1 -12  -1    0.82    0.27
  -1 -12  -1    0.70    0.26
   1  12   1    1.10    0.30
   1  12   1    0.99    0.25
   1  12   1    0.81    0.25
   1  12   1    0.90    0.30
  -2 -12  -1   55.43    3.69
  -2 -12  -1   57.19    3.66
  -2 -12  -1   56.22    3.71
   2  12   1   61.47    3.78
   2  12   1   57.26    3.83
   2  12   1   57.15    3.78
   2  12   1   56.73    3.83
  -3 -12  -1    0.40    0.22
  -3 -12  -1    0.64    0.24
  -3 -12  -1    0.05    0.19
  -3 -12  -1    0.40    0.16
  -3 -12  -1    0.15    0.22
   3  12   1    0.32    0.26
   3  12   1    0.25    0.20
   3  12   1    0.33    0.22
   3  12   1    0.26    0.23
  -4 -12  -1   16.10    1.16
  -4 -12  -1   14.06    1.23
  -4 -12  -1   14.16    1.05
  -4 -12  -1   14.42    1.13
  -4 -12  -1   14.77    1.19
   4  12   1   15.64    1.16
   4  12   1   14.50    1.16
   4  12   1   12.84    1.06
  -5 -12  -1    5.97    0.77
  -5 -12  -1    4.85    0.57
  -5 -12  -1    5.16    0.49
  -5 -12  -1    4.56    0.54
   5  12   1    4.79    0.72
   5  12   1    6.21    0.74
   5  12   1    6.16    0.65
   5  12   1    4.95    0.57
   5  12   1    4.85    0.54
  -6 -12  -1    0.68    0.22
  -6 -12  -1    0.83    0.27
  -6 -12  -1    0.73    0.22
  -6 -12  -1    1.05    0.38
   6  12   1    0.99    0.36
   6  12   1    0.87    0.27
   6  12   1    0.71    0.29
   6  12   1    0.61    0.26
  -7 -12  -1    0.95    0.42
   7  12   1    0.89    0.29
   7  12   1    1.20    0.38
   7  12   1    1.12    0.32
   7  12   1    1.80    0.35
  -8 -12  -1    1.01    0.48
  -8 -12  -1    1.61    0.38
   8  12   1    2.30    0.56
   8  12   1    1.40    0.34
   8  12   1    1.99    0.35
   8 -13  -1    0.72    0.36
   8 -13  -1    0.73    0.36
  -8  13   1    1.01    0.48
   7 -13  -1    3.25    0.63
   7 -13  -1    2.26    0.53
  -7  13   1    3.13    0.49
  -7  13   1    1.91    0.53
   6 -13  -1    0.76    0.36
   6 -13  -1    0.84    0.36
   6 -13  -1    0.31    0.32
   6 -13  -1    0.42    0.21
  -6  13   1    0.94    0.40
   5 -13  -1    4.20    0.67
   5 -13  -1    4.03    0.60
   5 -13  -1    3.12    0.36
   5 -13  -1    2.68    0.38
   5 -13  -1    4.56    0.67
   5 -13  -1    4.74    0.60
  -5  13   1    3.29    0.58
  -5  13   1    3.92    0.59
   4 -13  -1   20.21    1.63
   4 -13  -1   22.71    1.55
   4 -13  -1   20.96    1.46
   4 -13  -1   21.29    1.66
  -4  13   1   20.72    1.52
  -4  13   1   18.77    1.50
  -4  13   1   19.79    1.50
  -4  13   1   18.99    1.47
  -4  13   1   16.70    1.30
   3 -13  -1    2.10    0.46
   3 -13  -1    2.29    0.49
   3 -13  -1    2.54    0.33
   3 -13  -1    1.78    0.42
  -3  13   1    2.73    0.36
  -3  13   1    2.65    0.50
  -3  13   1    2.39    0.44
  -3  13   1    2.79    0.48
   2 -13  -1    0.12    0.25
   2 -13  -1    0.33    0.21
   2 -13  -1    0.33    0.17
   2 -13  -1    0.40    0.26
  -2  13   1    0.11    0.15
  -2  13   1    0.27    0.24
  -2  13   1    0.20    0.23
  -2  13   1    0.22    0.26
   1 -13  -1    0.48    0.25
   1 -13  -1    0.86    0.33
   1 -13  -1    0.45    0.26
   1 -13  -1    0.72    0.23
  -1  13   1    0.31    0.27
  -1  13   1    0.48    0.26
  -1  13   1    0.48    0.25
  -1  13   1    0.31    0.18
   0 -13  -1   12.76    0.98
   0 -13  -1   12.65    1.07
   0 -13  -1   13.48    1.06
   0 -13  -1   12.24    1.19
   0  13   1   12.60    1.10
   0  13   1   12.66    1.06
   0  13   1   16.01    1.48
   0  13   1   13.16    0.99
  -1 -13  -1   26.77    1.87
  -1 -13  -1   24.20    1.79
  -1 -13  -1   25.73    1.83
  -1 -13  -1   24.86    1.76
   1  13   1   27.78    2.02
   1  13   1   28.42    2.03
   1  13   1   28.02    1.92
  -2 -13  -1    0.89    0.27
  -2 -13  -1    0.61    0.29
  -2 -13  -1    0.86    0.30
  -2 -13  -1    0.59    0.27
   2  13   1    0.75    0.25
   2  13   1    0.61    0.26
   2  13   1    0.76    0.31
   2  13   1    0.74    0.27
  -3 -13  -1    8.10    0.79
  -3 -13  -1    8.44    0.78
  -3 -13  -1    7.71    0.81
  -3 -13  -1    8.41    0.76
  -3 -13  -1    7.91    0.66
   3  13   1    8.83    0.84
   3  13   1    7.87    0.73
   3  13   1    8.15    0.82
   3  13   1    7.95    0.78
  -4 -13  -1   12.53    1.13
  -4 -13  -1   12.05    1.04
  -4 -13  -1   12.74    1.03
  -4 -13  -1   12.97    0.95
   4  13   1   15.09    1.11
   4  13   1   14.63    1.18
   4  13   1   13.84    1.19
   4  13   1   13.23    1.18
  -5 -13  -1   10.84    1.03
  -5 -13  -1    8.91    0.88
  -5 -13  -1    9.95    0.89
  -5 -13  -1   11.49    0.82
   5  13   1   12.69    1.03
   5  13   1    9.88    0.98
   5  13   1   12.04    0.91
   5  13   1   10.11    0.98
  -6 -13  -1    0.68    0.36
  -6 -13  -1    1.39    0.36
  -6 -13  -1    1.15    0.27
  -6 -13  -1    0.80    0.27
   6  13   1    0.49    0.22
   6  13   1    0.89    0.31
   6  13   1    0.42    0.20
   6  13   1    0.89    0.34
   6  13   1    0.64    0.32
  -7 -13  -1   -0.08    0.27
  -7 -13  -1    0.26    0.25
   7  13   1    0.15    0.20
   7  13   1    0.22    0.27
   7  13   1   -0.22    0.22
   7  13   1   -0.06    0.21
  -8 -13  -1   -0.25    0.21
  -8 -13  -1    0.75    0.36
   8  13   1    0.14    0.25
   8  13   1    0.08    0.23
   8  13   1    0.01    0.34
   7 -14  -1    1.68    0.48
   7 -14  -1    2.42    0.56
   7 -14  -1    2.21    0.51
  -7  14   1    1.64    0.39
  -7  14   1    1.92    0.59
   6 -14  -1    2.40    0.51
   6 -14  -1    1.28    0.40
   6 -14  -1    1.03    0.38
   6 -14  -1    1.27    0.25
   6 -14  -1    0.79    0.19
  -6  14   1    1.22    0.32
  -6  14   1    1.03    0.44
   5 -14  -1    0.46    0.31
   5 -14  -1    1.15    0.40
   5 -14  -1    0.50    0.23
   5 -14  -1    0.04    0.28
   5 -14  -1    0.39    0.20
   5 -14  -1    0.92    0.21
  -5  14   1    0.62    0.30
  -5  14   1    0.14    0.29
   4 -14  -1    1.91    0.35
   4 -14  -1    1.29    0.42
   4 -14  -1    1.75    0.45
   4 -14  -1    1.59    0.46
   4 -14  -1    1.82    0.31
  -4  14   1    1.22    0.36
  -4  14   1    1.09    0.36
  -4  14   1    1.84    0.29
   3 -14  -1    3.15    0.38
   3 -14  -1    3.15    0.54
   3 -14  -1    2.04    0.42
   3 -14  -1    2.80    0.55
  -3  14   1    3.35    0.58
  -3  14   1    2.59    0.50
  -3  14   1    2.83    0.39
  -3  14   1    3.61    0.56
   2 -14  -1    3.00    0.54
   2 -14  -1    2.91    0.55
   2 -14  -1    3.02    0.52
   2 -14  -1    2.88    0.39
  -2  14   1    3.32    0.53
  -2  14   1    2.35    0.49
  -2  14   1    2.35    0.35
  -2  14   1    3.19    0.52
   1 -14  -1    1.14    0.37
   1 -14  -1    1.08    0.28
   1 -14  -1    1.22    0.34
   1 -14  -1    1.33    0.40
  -1  14   1    1.23    0.32
  -1  14   1    1.05    0.27
  -1  14   1    1.66    0.40
  -1  14   1    1.47    0.39
   0 -14  -1   32.51    2.22
   0 -14  -1   31.49    2.07
   0 -14  -1   33.11    2.16
   0 -14  -1   24.61    2.12
   0  14   1   32.14    2.31
   0  14   1   33.44    2.17
   0  14   1   31.69    2.30
   0  14   1   31.49    2.25
  -1 -14  -1    0.55    0.27
  -1 -14  -1   -0.11    0.20
  -1 -14  -1    0.37    0.23
  -1 -14  -1    0.62    0.31
   1  14   1    0.44    0.28
   1  14   1    0.53    0.30
   1  14   1    0.11    0.19
  -2 -14  -1   30.60    2.23
  -2 -14  -1   27.45    2.03
  -2 -14  -1   27.55    2.05
  -2 -14  -1   28.17    1.99
   2  14   1   26.89    2.02
   2  14   1   29.45    2.05
   2  14   1   27.16    1.94
  -3 -14  -1    0.33    0.18
  -3 -14  -1    0.17    0.23
  -3 -14  -1    0.54    0.28
  -3 -14  -1    0.23    0.22
  -3 -14  -1    0.30    0.24
   3  14   1    0.61    0.26
   3  14   1    0.85    0.26
   3  14   1    0.89    0.32
   3  14   1   -0.04    0.24
  -4 -14  -1   18.61    1.33
  -4 -14  -1   18.79    1.73
  -4 -14  -1   19.60    1.45
   4  14   1   20.24    1.36
   4  14   1   16.66    1.38
   4  14   1   13.98    1.37
   4  14   1   20.63    1.48
  -5 -14  -1    3.32    0.39
  -5 -14  -1    3.40    0.62
  -5 -14  -1    3.01    0.48
  -5 -14  -1    2.57    0.45
   5  14   1    3.20    0.55
   5  14   1    2.94    0.52
   5  14   1    3.87    0.59
   5  14   1    2.94    0.44
  -6 -14  -1   -0.42    0.20
  -6 -14  -1   -0.10    0.18
  -6 -14  -1    0.40    0.19
   6  14   1    0.29    0.21
   6  14   1    0.35    0.28
   6  14   1    0.11    0.26
   6  14   1    0.34    0.26
  -7 -14  -1    4.61    0.79
  -7 -14  -1    4.92    0.68
   7  14   1    5.07    0.62
   7  14   1    4.52    0.56
   7  14   1    4.95    0.66
   7  14   1    4.95    0.72
   7 -15  -1    1.33    0.78
   7 -15  -1    1.15    0.43
   7 -15  -1    0.66    0.39
  -7  15   1   -0.40    0.23
  -7  15   1    1.24    0.48
   6 -15  -1    0.04    0.26
   6 -15  -1    0.35    0.30
   6 -15  -1   -0.15    0.24
   6 -15  -1   -0.31    0.16
  -6  15   1   -0.23    0.29
  -6  15   1   -0.21    0.25
   5 -15  -1    6.82    0.82
   5 -15  -1    6.23    0.77
   5 -15  -1    5.18    0.52
   5 -15  -1    6.80    0.67
   5 -15  -1    7.15    0.80
   5 -15  -1    6.04    0.57
  -5  15   1    6.46    0.85
  -5  15   1    7.17    0.80
   4 -15  -1    0.48    0.20
   4 -15  -1    0.52    0.33
   4 -15  -1    0.24    0.26
   4 -15  -1    0.57    0.35
  -4  15   1    0.23    0.17
  -4  15   1    0.21    0.29
  -4  15   1    0.35    0.29
   3 -15  -1    3.19    0.60
   3 -15  -1    3.05    0.39
   3 -15  -1    2.87    0.55
   3 -15  -1    2.80    0.57
  -3  15   1    3.43    0.57
  -3  15   1    2.75    0.40
   2 -15  -1    3.97    0.64
   2 -15  -1    3.36    0.46
   2 -15  -1    3.90    0.65
   2 -15  -1    4.33    0.66
  -2  15   1    3.84    0.62
  -2  15   1    3.70    0.60
  -2  15   1    3.25    0.42
  -2  15   1    4.00    0.62
   1 -15  -1   14.78    1.27
   1 -15  -1   14.48    1.16
   1 -15  -1   16.44    1.28
   1 -15  -1   15.99    1.33
  -1  15   1   18.93    1.19
  -1  15   1   14.63    1.30
  -1  15   1   14.34    1.31
  -1  15   1   14.64    1.27
   0 -15  -1    3.55    0.52
   0 -15  -1    3.65    0.59
   0 -15  -1    3.54    0.48
   0 -15  -1    3.09    0.56
   0  15   1    3.43    0.59
   0  15   1    3.02    0.44
   0  15   1    4.28    0.66
   0  15   1    3.55    0.79
  -1 -15  -1   12.82    1.08
  -1 -15  -1   12.89    1.05
  -1 -15  -1   12.80    1.04
  -1 -15  -1    9.38    1.17
   1  15   1   10.82    0.93
   1  15   1   12.48    1.08
   1  15   1   10.75    1.07
   1  15   1   11.34    0.98
  -2 -15  -1   -0.22    0.17
  -2 -15  -1    0.36    0.25
  -2 -15  -1    0.08    0.25
  -2 -15  -1    0.33    0.23
  -2 -15  -1   -0.16    0.20
   2  15   1   -0.07    0.23
   2  15   1    0.14    0.20
   2  15   1    0.41    0.26
   2  15   1   -0.17    0.21
  -3 -15  -1    0.89    0.23
  -3 -15  -1    1.14    0.31
  -3 -15  -1    0.35    0.28
  -3 -15  -1    0.72    0.31
   3  15   1    0.67    0.37
   3  15   1    0.77    0.35
   3  15   1    0.69    0.28
   3  15   1    0.96    0.36
  -4 -15  -1    0.13    0.20
  -4 -15  -1    0.07    0.16
  -4 -15  -1    0.22    0.26
  -4 -15  -1   -0.21    0.15
   4  15   1    0.37    0.26
   4  15   1    0.09    0.25
   4  15   1    0.40    0.29
   4  15   1   -0.02    0.26
  -5 -15  -1    1.34    0.40
  -5 -15  -1    0.97    0.24
  -5 -15  -1    0.98    0.30
  -5 -15  -1    0.69    0.29
   5  15   1    0.63    0.33
   5  15   1    0.72    0.33
   5  15   1    1.07    0.33
  -6 -15  -1    1.50    0.45
  -6 -15  -1    1.17    0.33
  -6 -15  -1    2.00    0.34
  -6 -15  -1    2.23    0.43
   6  15   1    1.61    0.43
   6  15   1    1.29    0.40
   6  15   1    1.72    0.43
   6  15   1    3.09    0.41
  -7 -15  -1    0.52    0.30
  -7 -15  -1    0.17    0.30
   7  15   1    0.46    0.32
   7  15   1   -0.71    0.25
   7  15   1    0.08    0.29
   6 -16  -1    1.66    0.46
   6 -16  -1    0.82    0.38
   6 -16  -1    0.39    0.34
  -6  16   1    1.82    0.49
   5 -16  -1    1.02    0.40
   5 -16  -1    1.10    0.41
   5 -16  -1    1.06    0.25
   5 -16  -1    0.60    0.36
   5 -16  -1    0.78    0.20
  -5  16   1    1.18    0.40
  -5  16   1    0.35    0.35
   4 -16  -1    1.86    0.31
   4 -16  -1    2.15    0.46
   4 -16  -1    1.64    0.45
   4 -16  -1    1.54    0.48
  -4  16   1    1.45    0.41
  -4  16   1    1.36    0.27
  -4  16   1    1.63    0.45
   3 -16  -1    2.19    0.54
   3 -16  -1    1.70    0.41
   3 -16  -1    1.82    0.48
   3 -16  -1    2.39    0.53
  -3  16   1    1.65    0.48
  -3  16   1    2.36    0.36
   2 -16  -1    0.42    0.29
   2 -16  -1    0.27    0.22
   2 -16  -1    0.74    0.33
   2 -16  -1    0.25    0.27
  -2  16   1    0.39    0.30
  -2  16   1    0.53    0.29
  -2  16   1    0.67    0.23
   1 -16  -1    3.29    0.43
   1 -16  -1    2.07    0.45
   1 -16  -1    2.57    0.55
   1 -16  -1    2.67    0.62
  -1  16   1    3.30    0.61
  -1  16   1    3.19    0.45
  -1  16   1    2.40    0.51
  -1  16   1    2.75    0.52
   0 -16  -1    1.52    0.33
   0 -16  -1    1.37    0.41
   0 -16  -1    2.15    0.46
   0 -16  -1    1.02    0.34
   0  16   1    1.37    0.40
   0  16   1    1.57    0.46
   0  16   1    1.43    0.35
   0  16   1    2.12    0.35
  -1 -16  -1    1.65    0.37
  -1 -16  -1    1.80    0.49
  -1 -16  -1    1.29    0.36
  -1 -16  -1    1.72    0.39
   1  16   1    2.70    0.53
   1  16   1    2.27    0.43
   1  16   1    2.46    0.42
   1  16   1    2.05    0.49
  -2 -16  -1    2.02    0.39
  -2 -16  -1    2.10    0.40
  -2 -16  -1    1.32    0.43
  -2 -16  -1    1.34    0.38
   2  16   1    1.83    0.41
   2  16   1    1.93    0.47
   2  16   1    1.60    0.42
  -3 -16  -1   12.35    0.95
  -3 -16  -1   11.92    1.12
  -3 -16  -1   12.93    1.15
   3  16   1   13.97    1.16
   3  16   1   14.27    1.15
   3  16   1   14.77    1.25
   3  16   1   12.30    1.22
  -4 -16  -1    1.72    0.46
  -4 -16  -1    3.34    0.49
  -4 -16  -1    2.17    0.53
  -4 -16  -1    2.62    0.37
   4  16   1    2.58    0.51
   4  16   1    2.60    0.49
   4  16   1    2.34    0.51
   4  16   1    3.25    0.48
  -5 -16  -1    0.32    0.20
  -5 -16  -1    0.18    0.24
  -5 -16  -1    0.08    0.23
  -5 -16  -1    0.42    0.28
   5  16   1    0.48    0.30
   5  16   1    0.44    0.24
   5  16   1    0.49    0.30
   5  16   1    0.64    0.33
  -6 -16  -1    0.55    0.32
  -6 -16  -1    0.63    0.30
  -6 -16  -1    0.64    0.24
  -6 -16  -1    1.15    0.41
   6  16   1    1.34    0.39
   6  16   1    1.45    0.43
   6  16   1    0.45    0.27
   6  16   1    1.56    0.42
   6 -17  -1   -0.18    0.33
  -6  17   1    1.12    0.37
  -6  17   1    0.35    0.35
   5 -17  -1    3.29    0.43
   5 -17  -1    4.03    0.71
   5 -17  -1    3.10    0.63
   5 -17  -1    3.02    0.63
  -5  17   1    3.21    0.63
  -5  17   1    2.76    0.62
   4 -17  -1    0.78    0.40
   4 -17  -1    1.23    0.39
   4 -17  -1    0.86    0.25
   4 -17  -1    1.23    0.46
  -4  17   1    0.69    0.22
  -4  17   1    1.36    0.46
  -4  17   1    1.14    0.41
   3 -17  -1    0.38    0.26
   3 -17  -1    0.55    0.32
   3 -17  -1   -0.02    0.19
   3 -17  -1    0.43    0.31
  -3  17   1    0.38    0.31
  -3  17   1    0.37    0.20
   2 -17  -1    0.64    0.35
   2 -17  -1    0.27    0.31
   2 -17  -1    0.11    0.23
   2 -17  -1    0.19    0.20
  -2  17   1    0.01    0.27
  -2  17   1   -0.02    0.17
  -2  17   1    0.23    0.30
   1 -17  -1    7.69    0.80
   1 -17  -1    6.43    0.78
   1 -17  -1    6.30    0.82
  -1  17   1    7.48    0.96
  -1  17   1    6.61    0.63
  -1  17   1    5.85    0.78
   0 -17  -1   16.06    1.32
   0 -17  -1   13.95    1.16
   0 -17  -1   15.30    1.37
   0  17   1   15.63    1.20
   0  17   1   15.71    1.37
  -1 -17  -1    0.78    0.31
  -1 -17  -1    0.96    0.32
  -1 -17  -1    1.08    0.40
  -1 -17  -1    1.41    0.41
   1  17   1    0.68    0.28
   1  17   1    0.58    0.36
   1  17   1    1.12    0.32
   1  17   1    0.82    0.36
  -2 -17  -1    1.11    0.44
  -2 -17  -1    1.06    0.32
  -2 -17  -1    0.58    0.33
   2  17   1    1.39    0.41
   2  17   1    1.21    0.35
   2  17   1    0.46    0.35
   2  17   1    1.50    0.37
  -3 -17  -1    0.19    0.18
  -3 -17  -1    0.15    0.26
  -3 -17  -1    0.29    0.26
   3  17   1   -0.19    0.21
   3  17   1    0.63    0.33
   3  17   1    0.12    0.29
   3  17   1    0.51    0.30
  -4 -17  -1    0.45    0.32
  -4 -17  -1    1.27    0.27
  -4 -17  -1    1.22    0.39
  -4 -17  -1    1.45    0.40
   4  17   1    1.44    0.44
   4  17   1    1.55    0.46
   4  17   1    1.45    0.33
   4  17   1    1.34    0.40
  -5 -17  -1    0.66    0.32
  -5 -17  -1    0.24    0.28
  -5 -17  -1    0.46    0.22
  -5 -17  -1   -0.38    0.37
   5  17   1    0.58    0.34
   5  17   1    0.72    0.37
   5  17   1    0.30    0.28
   5  17   1   -0.56    0.29
  -6 -17  -1    0.13    0.20
  -6 -17  -1    0.17    0.29
  -6 -17  -1    0.17    0.25
  -6 -17  -1   -0.39    0.27
   6  17   1   -0.32    0.29
   6  17   1   -0.55    0.32
   6  17   1   -0.06    0.26
   6  17   1    0.61    0.31
   5 -18  -1    3.13    0.42
   5 -18  -1    3.78    0.74
   5 -18  -1    3.53    0.64
   5 -18  -1    4.11    0.74
  -5  18   1    3.59    0.71
  -5  18   1    5.10    0.86
   4 -18  -1    0.33    0.35
   4 -18  -1   -0.35    0.19
   4 -18  -1    0.01    0.29
   4 -18  -1    0.73    0.36
  -4  18   1    0.76    0.38
  -4  18   1    0.01    0.16
  -4  18   1    0.01    0.34
   3 -18  -1   -0.41    0.18
   3 -18  -1    0.31    0.30
   3 -18  -1    0.14    0.33
  -3  18   1   -0.04    0.20
  -3  18   1   -0.31    0.24
   2 -18  -1    0.70    0.36
   2 -18  -1    0.48    0.26
   2 -18  -1    0.83    0.36
   2 -18  -1    0.32    0.30
  -2  18   1    0.75    0.37
  -2  18   1    0.59    0.24
   1 -18  -1    0.19    0.27
   1 -18  -1    0.60    0.25
   1 -18  -1    0.93    0.38
   1 -18  -1    0.48    0.34
  -1  18   1    0.04    0.33
  -1  18   1    0.91    0.41
  -1  18   1    0.35    0.21
   0 -18  -1    1.34    0.55
   0 -18  -1    2.52    0.55
   0 -18  -1    2.40    0.44
   0 -18  -1    1.31    0.40
   0  18   1    2.03    0.50
   0  18   1    2.01    0.52
   0  18   1    1.78    0.36
  -1 -18  -1    5.95    0.69
  -1 -18  -1    5.43    0.65
  -1 -18  -1    3.37    0.64
   1  18   1    5.39    0.82
   1  18   1    4.17    0.90
   1  18   1    5.82    0.63
  -2 -18  -1    3.23    0.55
  -2 -18  -1    2.92    0.55
   2  18   1    2.42    0.58
   2  18   1    3.47    0.64
   2  18   1    2.52    0.49
  -3 -18  -1    0.05    0.17
  -3 -18  -1    0.15    0.25
  -3 -18  -1    0.21    0.25
  -3 -18  -1    0.31    0.30
   3  18   1   -0.06    0.28
   3  18   1    0.47    0.29
   3  18   1    0.22    0.29
  -4 -18  -1   -0.25    0.21
  -4 -18  -1    0.04    0.18
  -4 -18  -1    0.31    0.30
  -4 -18  -1    0.30    0.30
   4  18   1    0.11    0.29
   4  18   1    0.28    0.36
   4  18   1    0.42    0.30
   4  18   1   -0.30    0.26
  -5 -18  -1   -0.16    0.28
  -5 -18  -1    0.66    0.31
  -5 -18  -1    0.14    0.21
   5  18   1   -0.03    0.34
   5  18   1    0.74    0.36
   5  18   1    0.12    0.29
   5  18   1   -0.46    0.25
   5 -19  -1    1.61    0.42
  -5  19   1    0.79    0.49
  -5  19   1    0.76    0.44
   4 -19  -1    1.35    0.35
   4 -19  -1    0.24    0.35
   4 -19  -1    0.29    0.30
   4 -19  -1    0.46    0.39
  -4  19   1    0.61    0.40
  -4  19   1    0.03    0.17
  -4  19   1    0.76    0.39
   3 -19  -1    1.69    0.36
   3 -19  -1    1.93    0.55
   3 -19  -1    0.71    0.41
  -3  19   1    1.77    0.53
  -3  19   1    1.72    0.34
   2 -19  -1    0.63    0.38
   2 -19  -1    0.20    0.29
   2 -19  -1    0.15    0.32
   2 -19  -1    0.28    0.26
  -2  19   1    0.74    0.35
  -2  19   1    0.41    0.20
   1 -19  -1    0.59    0.39
   1 -19  -1    1.02    0.36
   1 -19  -1    1.16    0.34
  -1  19   1    1.00    0.42
   0 -19  -1   -0.33    0.27
   0 -19  -1   -0.16    0.21
   0 -19  -1   -0.54    0.18
   0  19   1    0.00    0.17
   0  19   1    0.48    0.33
  -1 -19  -1    2.01    0.53
  -1 -19  -1    2.04    0.49
  -1 -19  -1    2.19    0.48
   1  19   1    2.59    0.56
   1  19   1    2.34    0.43
   1  19   1    2.58    0.57
  -2 -19  -1   -0.11    0.19
  -2 -19  -1   -0.06    0.30
  -2 -19  -1   -0.14    0.23
   2  19   1    0.68    0.36
   2  19   1    0.41    0.27
   2  19   1    0.45    0.36
  -3 -19  -1    0.05    0.29
  -3 -19  -1    0.12    0.19
  -3 -19  -1   -0.28    0.23
   3  19   1    0.10    0.25
   3  19   1   -0.11    0.31
   3  19   1   -0.03    0.27
  -4 -19  -1    2.17    0.52
  -4 -19  -1    2.11    0.46
  -4 -19  -1    1.96    0.34
  -4 -19  -1    1.58    0.47
   4  19   1    3.17    0.69
   4  19   1    2.57    0.57
   4  19   1    3.55    0.59
  -5 -19  -1    1.28    0.38
  -5 -19  -1    1.17    0.42
  -5 -19  -1    0.63    0.23
   5  19   1    0.32    0.32
   5  19   1    0.40    0.35
   4 -20  -1    7.20    0.92
   4 -20  -1    5.76    0.92
  -4  20   1    5.85    0.90
  -4  20   1    5.57    0.86
  -4  20   1    4.14    0.52
   3 -20  -1    2.00    0.54
   3 -20  -1    1.66    0.52
   3 -20  -1    1.15    0.50
  -3  20   1    1.23    0.53
  -3  20   1    1.20    0.41
   2 -20  -1    0.41    0.36
   2 -20  -1    0.17    0.29
   2 -20  -1    0.35    0.27
  -2  20   1    0.53    0.34
  -2  20   1    0.09    0.21
   1 -20  -1    0.00    0.27
   1 -20  -1   -0.05    0.20
  -1  20   1    0.12    0.20
   0 -20  -1    1.25    0.41
   0 -20  -1    0.81    0.32
   0 -20  -1    1.25    0.48
   0  20   1    1.32    0.48
   0  20   1    0.56    0.30
   0  20   1    0.31    0.38
  -1 -20  -1    0.17    0.29
  -1 -20  -1    0.36    0.27
  -1 -20  -1    1.78    0.47
   1  20   1    1.44    0.36
   1  20   1    0.48    0.36
  -2 -20  -1    1.64    0.46
  -2 -20  -1    2.07    0.52
  -2 -20  -1    1.71    0.44
   2  20   1    2.74    0.50
   2  20   1    2.71    0.59
  -3 -20  -1    0.91    0.36
  -3 -20  -1    0.16    0.19
  -3 -20  -1   -0.34    0.29
  -3 -20  -1    0.03    0.25
   3  20   1   -0.12    0.26
   3  20   1    0.17    0.32
   3  20   1    0.56    0.38
  -4 -20  -1    3.91    0.67
  -4 -20  -1    3.65    0.74
  -4 -20  -1    3.69    0.47
  -4 -20  -1    3.01    0.59
   4  20   1    4.85    0.77
   4  20   1    3.32    0.60
   3 -21  -1    0.25    0.23
   3 -21  -1    1.44    0.52
   3 -21  -1    0.41    0.34
  -3  21   1    0.86    0.29
  -3  21   1    0.50    0.39
   2 -21  -1   -0.11    0.23
   2 -21  -1    0.81    0.43
   2 -21  -1   -0.72    0.41
  -2  21   1    0.33    0.58
  -2  21   1    0.01    0.21
   1 -21  -1    0.99    0.32
   1 -21  -1    2.05    0.55
   1 -21  -1    1.00    0.46
  -1  21   1    1.42    0.53
  -1  21   1    1.51    0.37
   0 -21  -1    0.34    0.33
   0 -21  -1    0.13    0.36
   0 -21  -1    0.08    0.25
   0  21   1    0.04    0.35
   0  21   1   -0.06    0.24
  -1 -21  -1    0.39    0.34
  -1 -21  -1    0.35    0.29
  -1 -21  -1    0.56    0.33
   1  21   1    0.68    0.30
   1  21   1    0.79    0.50
   1  21   1    0.78    0.41
  -2 -21  -1    0.38    0.32
  -2 -21  -1    0.75    0.44
  -2 -21  -1   -0.10    0.26
   2  21   1    0.95    0.42
   2  21   1    0.59    0.44
   2  21   1    0.45    0.30
  -3 -21  -1    0.32    0.31
  -3 -21  -1    0.04    0.23
  -3 -21  -1   -0.66    0.31
  -3 -21  -1    0.06    0.35
   3  21   1   -0.80    0.38
   3  21   1    0.18    0.45
   2 -22  -1   -0.35    0.27
   2 -22  -1   -0.29    0.32
   1 -22  -1    2.80    0.64
   1 -22  -1    1.42    0.41
   1 -22  -1    1.12    0.55
  -1  22   1    1.96    0.53
  -1  22   1    2.36    0.44
   0 -22  -1    1.14    0.46
   0 -22  -1    0.85    0.34
   0 -22  -1    1.30    0.49
   0  22   1    0.70    0.30
   0  22   1    0.09    0.38
  -1 -22  -1    8.80    0.97
  -1 -22  -1   10.43    1.03
  -1 -22  -1    7.89    1.08
   1  22   1    9.67    0.95
   1  22   1   10.01    1.16
  -2 -22  -1    1.04    0.46
  -2 -22  -1   -0.03    0.28
   1  22  -2    0.16    0.37
   1  22  -2   -0.12    0.24
  -1 -22   2    0.71    0.35
  -1 -22   2    0.35    0.40
  -1 -22   2    0.84    0.36
   0  22  -2    0.63    0.36
   0  22  -2   -0.34    0.22
   0 -22   2    0.18    0.31
   0 -22   2    0.25    0.29
   0 -22   2    0.42    0.42
  -1  22  -2    2.16    0.39
  -1  22  -2    1.41    0.49
   1 -22   2    1.44    0.53
   1 -22   2    2.81    0.61
   3  21  -2    1.18    0.69
   3  21  -2    0.45    0.36
  -3 -21   2    0.55    0.32
  -3 -21   2    0.28    0.21
  -3 -21   2   -0.30    0.31
  -3 -21   2   -0.48    0.40
   2  21  -2    0.86    0.31
   2  21  -2    0.44    0.37
   2  21  -2   -0.71    0.42
  -2 -21   2    0.11    0.28
  -2 -21   2    0.44    0.31
  -2 -21   2   -0.08    0.38
  -2 -21   2    0.67    0.30
   1  21  -2    2.30    0.59
   1  21  -2    0.94    0.33
  -1 -21   2    2.29    0.51
  -1 -21   2    1.30    0.56
  -1 -21   2    1.07    0.42
   0  21  -2    0.34    0.25
   0  21  -2    0.88    0.40
   0 -21   2   -0.42    0.60
   0 -21   2   -0.23    0.25
  -1  21  -2    0.61    0.38
  -1  21  -2   -0.03    0.21
   1 -21   2    0.08    0.39
   1 -21   2    0.24    0.28
  -2  21  -2   -0.21    0.32
  -2  21  -2    0.63    0.22
   2 -21   2   -0.18    0.34
   2 -21   2   -0.40    0.30
  -3  21  -2    0.50    0.32
  -3  21  -2    0.72    0.23
   3 -21   2    0.10    0.31
   3 -21   2    0.59    0.40
   4  20  -2    0.10    0.38
   4  20  -2    0.16    0.36
  -4 -20   2    0.72    0.33
  -4 -20   2    0.15    0.37
  -4 -20   2   -0.58    0.26
   3  20  -2    0.85    0.40
   3  20  -2    0.68    0.31
   3  20  -2    0.86    0.42
  -3 -20   2    0.34    0.27
  -3 -20   2    0.47    0.21
  -3 -20   2    0.92    0.40
  -3 -20   2    0.17    0.30
   2  20  -2    1.05    0.41
   2  20  -2   -0.02    0.24
   2  20  -2    0.23    0.31
  -2 -20   2    0.13    0.25
  -2 -20   2    0.19    0.30
  -2 -20   2    0.24    0.32
   1  20  -2    2.84    0.46
   1  20  -2    1.43    0.49
   1  20  -2    2.81    0.57
  -1 -20   2    2.57    0.51
  -1 -20   2    1.72    0.53
   0  20  -2    1.36    0.50
   0  20  -2    1.46    0.35
   0 -20   2    1.97    0.47
   0 -20   2    2.21    0.58
  -1  20  -2   -0.05    0.29
   1 -20   2    0.55    0.34
   1 -20   2    0.28    0.37
  -2  20  -2   -0.01    0.31
  -2  20  -2    0.30    0.20
   2 -20   2    0.18    0.28
   2 -20   2   -0.13    0.36
  -3  20  -2    4.96    0.83
  -3  20  -2    3.92    0.49
   3 -20   2    4.90    0.80
   3 -20   2    4.81    0.82
   3 -20   2    3.81    0.69
  -4  20  -2   -0.28    0.34
  -4  20  -2   -0.03    0.34
  -4  20  -2    0.06    0.17
   4 -20   2   -0.16    0.31
   4 -20   2    0.62    0.38
   5  19  -2    4.71    0.72
   5  19  -2    6.63    0.87
  -5 -19   2    4.19    0.70
  -5 -19   2    3.66    0.59
   4  19  -2    0.69    0.34
   4  19  -2    0.00    0.31
   4  19  -2   -0.29    0.23
  -4 -19   2   -0.12    0.23
  -4 -19   2    0.38    0.30
  -4 -19   2    1.03    0.46
   3  19  -2    0.66    0.38
   3  19  -2    0.77    0.36
   3  19  -2    0.86    0.47
  -3 -19   2    0.32    0.25
  -3 -19   2    0.37    0.19
  -3 -19   2    0.67    0.37
   2  19  -2    0.09    0.35
   2  19  -2    0.19    0.22
   2  19  -2    0.38    0.31
  -2 -19   2    0.24    0.24
  -2 -19   2    0.32    0.35
  -2 -19   2    0.01    0.25
   1  19  -2   -0.28    0.23
   1  19  -2   -0.28    0.18
  -1 -19   2    0.08    0.31
  -1 -19   2    0.21    0.25
   0  19  -2   -0.39    0.34
   0  19  -2    0.07    0.29
   0 -19   2   -0.22    0.22
   0 -19   2    0.02    0.28
  -1  19  -2    1.05    0.29
  -1  19  -2    0.93    0.38
   1 -19   2    2.11    0.50
   1 -19   2    1.41    0.44
   1 -19   2    0.55    0.44
  -2  19  -2    0.43    0.22
  -2  19  -2    0.09    0.29
   2 -19   2   -0.07    0.27
   2 -19   2    0.02    0.25
   2 -19   2    0.19    0.32
  -3  19  -2    2.54    0.37
  -3  19  -2    2.09    0.54
   3 -19   2    1.82    0.52
   3 -19   2    2.31    0.54
   3 -19   2    2.43    0.53
  -4  19  -2    0.92    0.40
  -4  19  -2    0.64    0.39
   4 -19   2    0.95    0.41
   4 -19   2    0.80    0.38
   4 -19   2    0.42    0.48
  -5  19  -2    0.47    0.36
  -5  19  -2    0.42    0.36
   5 -19   2    0.09    0.37
   5 -19   2    0.40    0.38
   5  18  -2    0.46    0.33
   5  18  -2    0.62    0.41
   5  18  -2    0.59    0.29
   5  18  -2    0.46    0.38
  -5 -18   2    1.65    0.44
  -5 -18   2    0.53    0.29
  -5 -18   2    0.74    0.32
   4  18  -2    0.82    0.31
   4  18  -2    0.19    0.32
   4  18  -2    0.53    0.37
   4  18  -2    0.50    0.30
  -4 -18   2    0.46    0.31
  -4 -18   2    0.00    0.24
  -4 -18   2   -0.02    0.30
   3  18  -2    0.44    0.38
   3  18  -2    0.13    0.29
   3  18  -2    0.68    0.32
   3  18  -2    0.45    0.36
  -3 -18   2    0.65    0.29
  -3 -18   2    0.75    0.37
  -3 -18   2    0.56    0.34
  -3 -18   2    0.49    0.20
   2  18  -2    0.43    0.31
   2  18  -2   -0.06    0.29
   2  18  -2   -0.19    0.27
   2  18  -2    0.43    0.26
  -2 -18   2    0.38    0.29
  -2 -18   2    0.02    0.21
  -2 -18   2    0.24    0.35
   1  18  -2   -0.02    0.40
   1  18  -2    0.20    0.34
  -1 -18   2    0.00    0.25
  -1 -18   2    0.41    0.34
   0  18  -2   -0.07    0.49
   0  18  -2   -0.06    0.18
   0  18  -2   -0.04    0.25
   0 -18   2   -0.44    0.23
   0 -18   2    0.01    0.27
   0 -18   2   -0.08    0.24
  -1  18  -2    1.26    0.31
  -1  18  -2    1.02    0.41
  -1  18  -2    1.94    0.50
   1 -18   2    0.80    0.44
   1 -18   2    1.38    0.46
   1 -18   2    1.18    0.40
  -2  18  -2    0.37    0.21
  -2  18  -2    0.31    0.29
   2 -18   2   -0.06    0.29
   2 -18   2    0.04    0.27
  -3  18  -2    1.14    0.46
  -3  18  -2    1.85    0.30
   3 -18   2    0.98    0.49
   3 -18   2    0.99    0.41
   3 -18   2    1.37    0.45
  -4  18  -2    1.92    0.31
  -4  18  -2    2.45    0.52
  -4  18  -2    2.06    0.50
   4 -18   2    2.58    0.58
   4 -18   2    2.28    0.52
   4 -18   2    1.33    0.46
  -5  18  -2    2.29    0.56
  -5  18  -2    5.19    0.79
   5 -18   2    1.88    0.54
   5 -18   2    4.45    0.74
   5 -18   2    3.34    0.67
   6  17  -2   -0.12    0.31
   6  17  -2    0.18    0.32
   6  17  -2   -0.46    0.33
  -6 -17   2    0.42    0.30
  -6 -17   2    0.13    0.30
  -6 -17   2    0.02    0.22
   5  17  -2    0.78    0.35
   5  17  -2    0.18    0.33
   5  17  -2    0.77    0.39
   5  17  -2    1.30    0.31
  -5 -17   2    0.74    0.27
  -5 -17   2    0.37    0.32
  -5 -17   2   -0.32    0.19
   4  17  -2    3.43    0.67
   4  17  -2    5.13    0.59
   4  17  -2    5.56    0.67
   4  17  -2    4.53    0.72
  -4 -17   2    5.03    0.73
  -4 -17   2    3.43    0.61
  -4 -17   2    3.04    0.54
   3  17  -2    0.33    0.34
   3  17  -2    1.10    0.46
   3  17  -2    1.20    0.34
   3  17  -2    1.44    0.44
  -3 -17   2    0.75    0.29
  -3 -17   2    1.23    0.42
  -3 -17   2    0.96    0.23
  -3 -17   2    0.95    0.38
   2  17  -2    0.73    0.38
   2  17  -2    0.22    0.25
   2  17  -2   -0.31    0.21
  -2 -17   2    0.25    0.24
  -2 -17   2    0.14    0.25
   1  17  -2    1.35    0.42
   1  17  -2    1.56    0.38
   1  17  -2    0.81    0.30
   1  17  -2    1.36    0.43
  -1 -17   2    1.01    0.42
  -1 -17   2    1.56    0.37
  -1 -17   2    0.55    0.31
   0  17  -2    4.05    0.68
   0  17  -2    5.56    0.73
   0  17  -2    3.52    0.80
   0  17  -2    5.38    0.55
   0 -17   2    6.09    0.71
   0 -17   2    6.23    0.83
   0 -17   2    6.20    0.78
  -1  17  -2    0.39    0.29
  -1  17  -2    0.33    0.19
  -1  17  -2   -0.27    0.22
   1 -17   2    0.60    0.30
   1 -17   2    0.32    0.27
   1 -17   2    0.29    0.23
  -2  17  -2    0.05    0.15
  -2  17  -2    0.23    0.28
   2 -17   2    0.07    0.21
   2 -17   2   -0.05    0.23
   2 -17   2    0.47    0.34
  -3  17  -2    0.22    0.16
  -3  17  -2   -0.09    0.26
   3 -17   2    0.37    0.30
   3 -17   2   -0.06    0.27
   3 -17   2    0.12    0.25
  -4  17  -2    0.33    0.28
  -4  17  -2    0.30    0.31
   4 -17   2   -0.39    0.28
   4 -17   2   -0.22    0.26
   4 -17   2   -0.04    0.28
  -5  17  -2    0.68    0.35
  -5  17  -2    0.94    0.45
   5 -17   2    1.15    0.45
   5 -17   2    1.61    0.45
   5 -17   2    1.57    0.50
  -6  17  -2    0.67    0.41
  -6  17  -2    0.44    0.35
   6 -17   2    0.76    0.63
   6 -17   2    1.33    0.51
   6  16  -2    0.20    0.35
   6  16  -2    0.26    0.28
  -6 -16   2    0.09    0.26
  -6 -16   2    0.42    0.26
  -6 -16   2    0.37    0.31
   5  16  -2    4.88    0.54
   5  16  -2    4.51    0.70
   5  16  -2    4.72    0.69
   5  16  -2    4.61    0.72
  -5 -16   2    5.15    0.62
  -5 -16   2    5.52    0.85
   4  16  -2    0.35    0.29
   4  16  -2    0.49    0.29
   4  16  -2    0.12    0.23
   4  16  -2    0.24    0.27
  -4 -16   2    0.05    0.22
  -4 -16   2    0.73    0.33
  -4 -16   2    0.27    0.28
   3  16  -2    6.43    0.79
   3  16  -2    7.66    0.74
   3  16  -2    6.33    0.81
   3  16  -2    5.39    0.88
  -3 -16   2    5.75    0.71
  -3 -16   2    6.07    0.72
  -3 -16   2    5.52    0.62
  -3 -16   2    4.99    0.49
   2  16  -2    3.53    0.61
   2  16  -2    3.33    0.63
   2  16  -2    3.54    0.50
[truncated: 2,157,092 more chars]
