# Supplementary material for: HFIP Mediates a Direct C−C Coupling between Michael Acceptors and Eschenmoser's salt
Source: Angew Chem Int Ed Engl. 2022 Feb 3;61(11):e202109933. doi: 10.1002/anie.202109933 (PMC9306631; doi:10.1002/anie.202109933)
Supplement: Supplementary file 5 — Supporting Information [file ANIE-61-0-s001.xyz]

49
B�hme-adduct
C       -3.497245000     -1.437330000     -0.935963000
N       -2.678460000     -0.373531000     -1.382614000
C       -1.795320000     -0.720749000     -2.489446000
H       -1.048164000      0.073352000     -2.621227000
H       -1.272215000     -1.660362000     -2.267944000
H       -2.356852000     -0.842115000     -3.432662000
C       -3.388271000      0.879292000     -1.609015000
H       -2.660034000      1.686362000     -1.767540000
H       -4.001210000      1.124501000     -0.731226000
H       -4.046322000      0.818498000     -2.494029000
H       -2.894495000     -2.326653000     -0.717792000
H       -4.084093000     -1.139351000     -0.059849000
Cl      -4.741637000     -1.995964000     -2.175501000
H       -1.637918000      0.012528000     -0.165554000
O       -0.861550000      0.390525000      0.379158000
C       -1.083641000      0.536533000      1.730680000
C       -2.311532000      1.405943000      2.028069000
F       -2.306371000      2.483220000      1.250272000
F       -2.318741000      1.812249000      3.295682000
F       -3.462808000      0.757197000      1.808830000
C       -1.148321000     -0.824905000      2.429500000
F        0.024924000     -1.442391000      2.341604000
F       -1.450363000     -0.699857000      3.722057000
F       -2.063721000     -1.624016000      1.873323000
H       -0.227962000      1.069989000      2.173504000
H        2.199671000     -0.548242000     -1.483032000
O        2.840600000     -1.257815000     -1.728163000
C        2.791870000     -2.296282000     -0.818741000
C        3.246610000     -1.842811000      0.569537000
F        4.465475000     -1.314129000      0.487086000
F        3.297328000     -2.856268000      1.434122000
F        2.439357000     -0.911730000      1.084957000
C        1.414270000     -2.960806000     -0.818033000
F        1.116951000     -3.374946000     -2.049094000
F        1.359373000     -4.013914000     -0.005357000
F        0.452244000     -2.109764000     -0.445187000
H        3.504732000     -3.077058000     -1.129729000
H        0.457253000      0.663029000     -0.502169000
O        1.160101000      0.766040000     -1.203888000
C        1.679019000      2.046127000     -1.254276000
C        0.586814000      3.091549000     -1.499732000
F       -0.198396000      2.694491000     -2.501168000
F        1.109894000      4.268908000     -1.832968000
F       -0.189252000      3.280248000     -0.430335000
C        2.522012000      2.343511000     -0.012187000
F        3.577277000      1.534091000      0.019089000
F        2.966976000      3.598789000     -0.002887000
F        1.829948000      2.147380000      1.114077000
H        2.363006000      2.115170000     -2.115056000


49
B�hme-dissociated
C       -2.176693000      1.786891000      3.538866000
N       -0.915771000      1.815463000      3.204283000
C        0.000514000      0.807337000      3.699988000
H        0.997573000      1.247334000      3.836037000
H       -0.361184000      0.412647000      4.657486000
H        0.077050000     -0.018712000      2.975239000
C       -0.469508000      2.571462000      2.050403000
H        0.491986000      3.052589000      2.274323000
H       -1.213091000      3.336325000      1.797191000
H       -0.336756000      1.895772000      1.195000000
H       -2.457146000      1.255177000      4.448467000
H       -2.826977000      2.579073000      3.167096000
Cl      -3.348120000      0.174175000      2.255183000
H       -2.234573000      0.163423000      0.673654000
O       -1.549066000      0.078714000     -0.063703000
C       -2.015825000      0.428818000     -1.315272000
C       -3.264859000     -0.371132000     -1.697414000
F       -3.063483000     -1.663460000     -1.461927000
F       -3.551789000     -0.226604000     -2.990355000
F       -4.336991000      0.005441000     -0.998311000
C       -2.220185000      1.942760000     -1.404562000
F       -1.048732000      2.562434000     -1.264070000
F       -2.736045000      2.305673000     -2.577681000
F       -3.027121000      2.390080000     -0.442008000
H       -1.248199000      0.176284000     -2.063034000
H        1.881140000      0.262485000      0.982412000
O        2.425200000      1.010757000      1.329420000
C        3.256930000      1.513451000      0.349064000
C        4.310759000      0.480407000     -0.054141000
F        5.190172000      0.970209000     -0.925761000
F        3.763402000     -0.610550000     -0.598731000
F        4.980737000      0.089554000      1.028696000
C        2.457340000      2.072545000     -0.830298000
F        1.659539000      3.051325000     -0.401057000
F        3.246355000      2.577549000     -1.777049000
F        1.681921000      1.145370000     -1.398048000
H        3.818986000      2.367782000      0.760625000
H       -0.146501000     -0.609954000      0.264586000
O        0.767934000     -0.912892000      0.524617000
C        0.977110000     -2.260030000      0.306228000
C        0.055890000     -3.096275000      1.197325000
F        0.270196000     -2.784091000      2.475401000
F        0.275225000     -4.401273000      1.052349000
F       -1.231777000     -2.863618000      0.939574000
C        0.862506000     -2.609756000     -1.181378000
F        1.650871000     -1.813812000     -1.896465000
F        1.225026000     -3.869783000     -1.413971000
F       -0.382800000     -2.452181000     -1.641269000
H        2.007349000     -2.511304000      0.603440000


49
Eschenmoser-adduct
H       -1.085649000     -1.449005000      0.107840000
O       -1.539255000     -1.970148000     -0.594611000
C       -2.736844000     -1.332340000     -0.871113000
C       -2.908239000     -1.278955000     -2.385296000
F       -1.923749000     -0.555942000     -2.921666000
F       -2.860150000     -2.492053000     -2.934914000
F       -4.063824000     -0.715200000     -2.735871000
C       -3.871044000     -2.059283000     -0.151344000
F       -3.981105000     -3.329505000     -0.540740000
F       -5.050654000     -1.468543000     -0.341709000
F       -3.625739000     -2.063600000      1.161118000
H       -2.764462000     -0.289253000     -0.517072000
C        2.643710000     -0.690861000     -0.050375000
N        2.356845000      0.007274000     -1.221317000
C        3.486253000      0.680391000     -1.839292000
H        3.127837000      1.332315000     -2.646069000
H        4.200042000     -0.050434000     -2.263409000
H        4.010148000      1.292815000     -1.091710000
C        1.495060000     -0.684562000     -2.166182000
H        1.182927000      0.011918000     -2.954828000
H        0.602005000     -1.066101000     -1.653326000
H        2.023663000     -1.535900000     -2.634584000
H        3.237554000     -0.104440000      0.658353000
H        1.754650000     -1.131841000      0.408333000
H       -0.054604000      0.503197000      0.853961000
O       -0.497508000     -0.331515000      1.171715000
C       -0.791414000     -0.304633000      2.521472000
C       -1.779790000      0.819745000      2.836723000
F       -2.873093000      0.675006000      2.091385000
F       -2.145970000      0.813986000      4.114459000
F       -1.265934000      2.024251000      2.564011000
C        0.494466000     -0.246861000      3.347884000
F        1.197541000      0.860400000      3.098756000
F        1.267404000     -1.287407000      3.039469000
F        0.245090000     -0.290163000      4.653576000
H       -1.295843000     -1.245078000      2.793759000
H        1.360225000      1.225817000     -0.506353000
O        0.796027000      1.704990000      0.174422000
C        0.237677000      2.895728000     -0.253548000
C       -0.840348000      2.658657000     -1.313352000
F       -1.409602000      3.796150000     -1.700164000
F       -1.793646000      1.874918000     -0.803305000
F       -0.360053000      2.049455000     -2.398153000
C        1.320140000      3.882366000     -0.696853000
F        0.819431000      5.099093000     -0.889881000
F        2.260976000      3.961528000      0.238747000
F        1.912258000      3.501716000     -1.832981000
H       -0.274128000      3.367151000      0.600110000
I        3.957797000     -2.533242000     -0.325464000


49
Eschenmoser-dissociated
H        1.090843000      0.607713000     -0.586432000
O        1.901276000      0.100474000     -0.329993000
C        2.603979000      0.797793000      0.632217000
C        3.271012000     -0.215748000      1.558360000
F        2.342837000     -0.965505000      2.153654000
F        4.083976000     -1.042384000      0.896467000
F        3.984241000      0.383266000      2.509245000
C        3.599666000      1.739930000     -0.045911000
F        4.470426000      1.080376000     -0.810204000
F        4.289812000      2.464221000      0.833154000
F        2.934831000      2.585609000     -0.837936000
H        1.964222000      1.426617000      1.273562000
C        1.347872000     -2.994921000     -0.174731000
N        2.229731000     -3.537338000     -0.935093000
C        2.309782000     -4.974616000     -1.124399000
H        1.985368000     -5.216359000     -2.148092000
H        1.664077000     -5.485008000     -0.400882000
H        3.351449000     -5.299356000     -0.995117000
C        3.110798000     -2.734686000     -1.767891000
H        4.151342000     -3.038736000     -1.588095000
H        2.978540000     -1.673370000     -1.533538000
H        2.864137000     -2.920449000     -2.824220000
H        0.709992000     -3.634089000      0.438633000
H        1.335718000     -1.906448000     -0.076516000
H       -1.094548000      0.982635000     -0.453527000
O       -0.312344000      1.393641000     -0.907194000
C       -0.495014000      2.740329000     -1.163582000
C       -0.643268000      3.532503000      0.136475000
F       -0.770779000      4.836818000     -0.088133000
F       -1.703030000      3.133668000      0.845333000
F        0.436400000      3.352050000      0.897867000
C       -1.655718000      2.941510000     -2.139481000
F       -2.816118000      2.536099000     -1.619224000
F       -1.437705000      2.229534000     -3.240828000
F       -1.789028000      4.218500000     -2.491162000
H        0.403981000      3.131052000     -1.664877000
H       -2.047981000     -0.841473000     -0.233170000
O       -2.275046000      0.019089000      0.201857000
C       -2.448967000     -0.101332000      1.573223000
C       -1.132126000     -0.430498000      2.279639000
F       -1.275711000     -0.459832000      3.600971000
F       -0.231842000      0.509609000      1.985810000
F       -0.629251000     -1.605004000      1.896771000
C       -3.579932000     -1.081226000      1.890209000
F       -3.840652000     -1.119885000      3.194776000
F       -4.686361000     -0.703647000      1.257830000
F       -3.289668000     -2.321985000      1.494286000
H       -2.768128000      0.876651000      1.965874000
I       -1.228078000     -2.484367000     -1.859965000


47
HFIP-1B
H        3.187747000      2.414023000      0.586239000
C        2.266585000      2.427217000     -0.013666000
C        2.160285000      1.120273000     -0.739353000
O        1.124596000      0.584849000     -1.060618000
O        3.365072000      0.620584000     -1.022796000
C        3.441113000     -0.660730000     -1.654419000
C        3.734669000     -1.738088000     -0.619894000
C        2.671556000     -1.826627000      0.440140000
C        1.532890000     -2.620511000      0.253759000
C        0.508567000     -2.633164000      1.198500000
C        0.598435000     -1.838450000      2.342657000
C        1.728474000     -1.045764000      2.541406000
C        2.758239000     -1.045380000      1.599562000
H        3.644034000     -0.424835000      1.763440000
H        1.811958000     -0.425066000      3.437816000
H       -0.211830000     -1.837830000      3.076158000
H       -0.373006000     -3.256566000      1.034383000
H        1.444815000     -3.231310000     -0.649714000
H        3.825152000     -2.694021000     -1.159555000
H        4.712090000     -1.526386000     -0.158367000
H        4.261508000     -0.589587000     -2.382148000
H        2.501124000     -0.859832000     -2.187994000
C        1.099799000      2.765396000      0.897760000
N       -0.199966000      2.968001000      0.261605000
C       -1.165633000      3.397981000      1.259835000
H       -0.924030000      4.399457000      1.669630000
H       -1.185313000      2.681597000      2.093309000
H       -2.171599000      3.435883000      0.816797000
C       -0.163415000      3.889937000     -0.860497000
H        0.245088000      4.882815000     -0.583075000
H       -1.185366000      4.034720000     -1.240694000
H        0.438199000      3.476658000     -1.682427000
H        1.384832000      3.680483000      1.457000000
H        0.980259000      1.964287000      1.645276000
H        2.426067000      3.206661000     -0.778191000
O       -1.778511000      1.119048000     -0.755132000
C       -1.663893000     -0.187672000     -0.333887000
C       -1.924524000     -1.098216000     -1.529323000
F       -1.794758000     -2.391972000     -1.220155000
F       -3.152858000     -0.927254000     -2.028266000
F       -1.059522000     -0.830936000     -2.505914000
C       -2.628350000     -0.434539000      0.825216000
F       -2.653375000     -1.709850000      1.223620000
F       -3.878661000     -0.084513000      0.520893000
F       -2.254723000      0.302784000      1.877210000
H       -0.657116000     -0.445416000      0.034939000
H       -1.027826000      1.688095000     -0.368945000


47
HFIP-TS1BB'
H        1.328626000     -1.674369000     -2.192839000
C        1.762265000     -1.563459000     -1.192823000
H        1.211733000     -0.199980000     -0.935028000
C        1.164205000     -2.396563000     -0.197187000
O        1.665152000     -2.774317000      0.862154000
O       -0.126642000     -2.705467000     -0.489589000
C       -0.903255000     -3.294526000      0.539973000
H       -0.751091000     -2.742450000      1.481652000
H       -0.583229000     -4.336435000      0.710679000
C       -2.356682000     -3.244179000      0.109081000
H       -2.479988000     -3.848733000     -0.803483000
H       -2.954819000     -3.722353000      0.900731000
C       -2.843483000     -1.840956000     -0.137684000
C       -3.258253000     -1.027084000      0.924797000
C       -2.847790000     -1.300840000     -1.430072000
C       -3.685563000      0.281378000      0.700465000
H       -3.252431000     -1.428277000      1.942986000
C       -3.274233000      0.007614000     -1.658798000
H       -2.514334000     -1.918684000     -2.268687000
C       -3.701428000      0.801169000     -0.594233000
H       -4.007891000      0.899677000      1.542505000
H       -3.270205000      0.410671000     -2.675141000
H       -4.035317000      1.826220000     -0.771746000
C        3.241702000     -1.350669000     -1.153495000
H        3.804037000     -2.164271000     -0.666673000
H        3.636668000     -1.219643000     -2.168926000
N        3.648114000     -0.086444000     -0.400838000
C        3.728855000     -0.310559000      1.056619000
H        3.854872000      0.655667000      1.560528000
H        2.812762000     -0.804882000      1.394347000
H        4.590278000     -0.958157000      1.267418000
C        4.890791000      0.501442000     -0.929404000
H        5.144384000      1.395849000     -0.346382000
H        5.700675000     -0.235851000     -0.847698000
H        4.740265000      0.775237000     -1.981139000
O        1.096015000      0.914695000     -0.766211000
H        2.872828000      0.592774000     -0.539897000
C       -0.054954000      1.238159000     -0.090798000
H       -0.892010000      0.542151000     -0.293575000
C       -0.506337000      2.610102000     -0.583483000
C        0.166756000      1.191367000      1.420639000
F       -1.587489000      3.069795000      0.050684000
F        0.457722000      3.524264000     -0.438950000
F       -0.800484000      2.542640000     -1.883162000
F        0.457885000     -0.061345000      1.790331000
F       -0.906083000      1.568909000      2.118006000
F        1.189072000      1.963213000      1.801292000


47
HFIP-1B'
H        2.457383000      3.073875000      1.555534000
C        1.601379000      2.576578000      1.099910000
H       -0.694194000     -0.457196000      1.132763000
C        1.256914000      1.291767000      1.440580000
O        0.334907000      0.636696000      0.842440000
O        1.964177000      0.702015000      2.449390000
C        1.759318000     -0.667545000      2.746142000
H        0.740177000     -0.974890000      2.476272000
H        1.854248000     -0.757196000      3.839439000
C        2.796034000     -1.563450000      2.082076000
H        3.795471000     -1.267322000      2.438002000
H        2.615073000     -2.589424000      2.444550000
C        2.773052000     -1.539912000      0.577281000
C        3.770983000     -0.870220000     -0.139882000
C        1.741096000     -2.161531000     -0.139723000
C        3.750883000     -0.832514000     -1.534953000
H        4.578880000     -0.373740000      0.405694000
C        1.714332000     -2.122013000     -1.531984000
H        0.937481000     -2.667776000      0.401966000
C        2.722458000     -1.460343000     -2.236018000
H        4.542955000     -0.307157000     -2.075712000
H        0.899010000     -2.609288000     -2.072067000
H        2.704061000     -1.434215000     -3.328997000
C        0.786220000      3.240849000      0.051517000
H       -0.261818000      3.415408000      0.352853000
H        1.208108000      4.202110000     -0.275043000
N        0.662998000      2.359081000     -1.174408000
C       -0.447062000      2.750400000     -2.054912000
H       -0.266300000      3.763386000     -2.439857000
H       -0.512533000      2.043426000     -2.891622000
H       -1.382991000      2.731795000     -1.484089000
C        1.932662000      2.222892000     -1.902669000
H        1.836161000      1.427971000     -2.651847000
H        2.168528000      3.176400000     -2.395179000
H        2.720324000      1.963215000     -1.185562000
O       -1.355372000     -1.202480000      1.304676000
H        0.430364000      1.439360000     -0.722330000
C       -2.475082000     -1.097287000      0.515175000
H       -3.181949000     -1.901873000      0.780557000
C       -2.145911000     -1.322599000     -0.962835000
C       -3.242983000      0.205317000      0.764542000
F       -1.272156000     -0.428516000     -1.437904000
F       -1.600208000     -2.529418000     -1.117854000
F       -3.233305000     -1.266565000     -1.733453000
F       -4.447016000      0.183823000      0.190463000
F       -2.602210000      1.286231000      0.303775000
F       -3.416760000      0.376375000      2.072531000


47
iPrOH-1B
H        2.157647000     -2.186804000     -2.206649000
C        2.078454000     -1.521529000     -1.330493000
H        2.103332000     -0.486535000     -1.695671000
C        0.745332000     -1.829413000     -0.711210000
O        0.482076000     -2.845645000     -0.108765000
O       -0.140988000     -0.857174000     -0.918655000
C       -1.450187000     -1.040921000     -0.378234000
H       -1.365931000     -1.249542000      0.699810000
H       -1.917512000     -1.917881000     -0.854395000
C       -2.218799000      0.228685000     -0.652762000
H       -1.679236000      1.072729000     -0.189255000
H       -2.201832000      0.422284000     -1.738455000
C       -3.646806000      0.235854000     -0.172490000
C       -4.452173000      1.348203000     -0.461637000
C       -4.211668000     -0.815984000      0.558573000
C       -5.775479000      1.409372000     -0.034632000
H       -4.027943000      2.179456000     -1.033074000
C       -5.539995000     -0.757364000      0.987642000
H       -3.619075000     -1.699945000      0.804850000
C       -6.327139000      0.353330000      0.694375000
H       -6.382446000      2.287181000     -0.272938000
H       -5.959143000     -1.591675000      1.556757000
H       -7.366396000      0.398300000      1.030411000
C        3.270956000     -1.792663000     -0.423295000
H        3.162355000     -2.793937000      0.044278000
H        4.170816000     -1.831137000     -1.054523000
N        3.490500000     -0.760096000      0.581494000
C        2.476937000     -0.737649000      1.617461000
H        2.387340000     -1.708445000      2.146601000
H        2.726060000      0.035211000      2.359419000
H        1.492146000     -0.479314000      1.203021000
C        4.821284000     -0.854270000      1.149121000
H        4.986436000     -1.805407000      1.696814000
H        5.576441000     -0.782246000      0.351796000
H        4.986704000     -0.024155000      1.852370000
O        3.510350000      1.523692000     -0.994271000
H        3.458477000      0.763013000     -0.355799000
C        2.870416000      2.647718000     -0.431745000
H        3.039414000      3.474371000     -1.146519000
C        3.504483000      3.037807000      0.895271000
C        1.367473000      2.441330000     -0.304957000
H        3.326548000      2.259438000      1.656360000
H        4.592844000      3.159860000      0.779424000
H        3.090374000      3.983754000      1.278736000
H        1.141797000      1.639164000      0.415843000
H        0.930477000      2.162343000     -1.276250000
H        0.866758000      3.358571000      0.044183000


47
iPrOH-TS1BB'
H        1.115167000     -0.911190000     -2.034065000
C        1.577277000     -0.825329000     -1.043527000
H        1.436535000      0.519339000     -0.761240000
C        0.852882000     -1.542243000     -0.025581000
O        1.289932000     -1.934739000      1.052925000
O       -0.457963000     -1.698260000     -0.330526000
C       -1.285149000     -2.280209000      0.665906000
H       -1.198106000     -1.709139000      1.605027000
H       -0.951539000     -3.310459000      0.873185000
C       -2.714673000     -2.276556000      0.160586000
H       -2.765493000     -2.862873000     -0.770514000
H       -3.326987000     -2.802005000      0.910540000
C       -3.254806000     -0.890974000     -0.069700000
C       -3.722782000     -0.121188000      1.003620000
C       -3.252492000     -0.319699000     -1.347640000
C       -4.179720000      1.180872000      0.805409000
H       -3.731052000     -0.551360000      2.009927000
C       -3.708797000      0.982827000     -1.550315000
H       -2.884760000     -0.905207000     -2.195108000
C       -4.174113000      1.738192000     -0.474124000
H       -4.543926000      1.764369000      1.655511000
H       -3.698514000      1.411155000     -2.556361000
H       -4.531522000      2.759337000     -0.631351000
C        3.078596000     -0.958603000     -1.058244000
H        3.451568000     -1.912051000     -0.650344000
H        3.443337000     -0.869253000     -2.089217000
N        3.770871000      0.139316000     -0.275426000
C        4.052987000     -0.263169000      1.111398000
H        4.842213000     -1.028774000      1.113791000
H        4.390050000      0.612249000      1.681466000
H        3.140627000     -0.682996000      1.550226000
C        4.975532000      0.639256000     -0.951081000
H        5.432570000      1.427661000     -0.338447000
H        5.695062000     -0.180532000     -1.088546000
H        4.694767000      1.054368000     -1.927645000
O        1.728244000      1.705135000     -0.520096000
H        3.041313000      0.945870000     -0.246312000
C        0.896920000      2.282363000      0.451203000
H        1.145165000      3.363750000      0.509885000
C        1.123051000      1.694501000      1.839554000
C       -0.565265000      2.171523000      0.035745000
H        0.484532000      2.187527000      2.590573000
H        0.893075000      0.616555000      1.854979000
H        2.170578000      1.823613000      2.154638000
H       -1.226899000      2.716791000      0.727081000
H       -0.885044000      1.116578000      0.017714000
H       -0.707197000      2.584999000     -0.975085000


47
iPrOH-1B'
H        0.224179000      0.485119000     -2.810309000
C        0.510397000      0.652910000     -1.772239000
H        2.287331000      0.229790000      0.709033000
C        0.426289000     -0.351974000     -0.839712000
O        0.653648000     -0.200320000      0.411532000
O        0.079853000     -1.594474000     -1.301130000
C       -0.298935000     -2.588171000     -0.367739000
H        0.084274000     -2.327779000      0.629279000
H        0.180711000     -3.527000000     -0.687342000
C       -1.809627000     -2.771620000     -0.336705000
H       -2.152239000     -3.081196000     -1.336692000
H       -2.027677000     -3.604203000      0.353070000
C       -2.554924000     -1.536806000      0.093075000
C       -3.230515000     -0.744235000     -0.842270000
C       -2.560731000     -1.131700000      1.434953000
C       -3.911063000      0.408928000     -0.448833000
H       -3.228099000     -1.041317000     -1.895058000
C       -3.234891000      0.021532000      1.832083000
H       -2.032263000     -1.733808000      2.180340000
C       -3.917326000      0.794824000      0.890996000
H       -4.438335000      1.009481000     -1.195195000
H       -3.232351000      0.316781000      2.885004000
H       -4.451201000      1.696699000      1.202345000
C        1.000036000      1.978963000     -1.312280000
H        2.060391000      1.971089000     -1.008416000
H        0.864594000      2.771246000     -2.062268000
N        0.269197000      2.406635000     -0.058972000
C        1.014919000      3.400854000      0.725790000
H        0.446850000      3.645090000      1.632578000
H        1.987474000      2.974376000      1.002253000
H        1.159973000      4.308375000      0.123781000
C       -1.116659000      2.815984000     -0.324622000
H       -1.598297000      2.040677000     -0.932468000
H       -1.651723000      2.925229000      0.626641000
H       -1.113059000      3.772982000     -0.864393000
O        3.204267000      0.578024000      0.818633000
H        0.260176000      1.497873000      0.475275000
C        4.112664000     -0.466058000      0.534399000
H        5.118531000     -0.017423000      0.627657000
C        3.953309000     -0.979370000     -0.888707000
C        3.993455000     -1.583875000      1.559127000
H        2.972875000     -1.464348000     -1.026565000
H        4.029844000     -0.152963000     -1.612437000
H        4.732168000     -1.719536000     -1.132071000
H        4.761300000     -2.358544000      1.405104000
H        3.003986000     -2.066169000      1.488471000
H        4.105681000     -1.183924000      2.579029000


44
HFIP-2B
H       -0.565635000      2.425636000      2.283546000
C       -0.254746000      2.071741000      1.284147000
H       -0.041743000      1.001622000      1.397602000
C       -1.444535000      2.341190000      0.390227000
O       -1.572581000      3.439916000     -0.133208000
C        1.011777000      2.812371000      0.887340000
H        0.754309000      3.838955000      0.561163000
H        1.660514000      2.903124000      1.771021000
N        1.786754000      2.117225000     -0.142055000
C        1.076088000      1.972170000     -1.401845000
H        0.773293000      2.949563000     -1.824086000
H        1.722090000      1.461573000     -2.128844000
H        0.175675000      1.356304000     -1.273627000
C        3.078273000      2.757718000     -0.335737000
H        2.977977000      3.798342000     -0.701568000
H        3.632082000      2.775541000      0.614791000
H        3.669245000      2.188682000     -1.067859000
O        2.473824000      0.052083000      1.280683000
H        2.160519000      0.756251000      0.590040000
C        2.599498000     -1.211854000      0.761320000
H        3.028969000     -1.886499000      1.522938000
C        3.581089000     -1.248977000     -0.413429000
C        1.235373000     -1.811568000      0.412042000
F        3.117025000     -0.594821000     -1.485302000
F        4.723969000     -0.664370000     -0.058780000
F        3.859749000     -2.495084000     -0.795980000
F        0.585043000     -1.093981000     -0.509017000
F        0.468582000     -1.837241000      1.505566000
F        1.331858000     -3.060401000     -0.043879000
C       -2.469726000      1.290943000      0.187561000
C       -3.590287000      1.600470000     -0.607774000
C       -2.381516000      0.004635000      0.736026000
C       -4.576543000      0.664591000     -0.846511000
C       -3.367120000     -0.949989000      0.504903000
C       -4.472922000     -0.624756000     -0.292264000
H       -3.665211000      2.601731000     -1.037850000
H       -1.530265000     -0.279795000      1.354422000
H       -5.447086000      0.897770000     -1.464006000
H       -3.262209000     -1.942680000      0.943557000
O       -5.470945000     -1.471905000     -0.579251000
C       -5.432267000     -2.786368000     -0.064251000
H       -5.438728000     -2.787141000      1.038242000
H       -6.337864000     -3.287112000     -0.429399000
H       -4.546227000     -3.334011000     -0.425481000


44
HFIP-TS2BB'
H       -0.036003000     -1.873619000     -1.912621000
C        0.501695000     -1.931548000     -0.960625000
H        1.027339000     -0.584425000     -0.954621000
C       -0.316636000     -2.046926000      0.213298000
O        0.095000000     -2.556244000      1.274843000
C        1.749642000     -2.766108000     -1.028634000
H        1.684248000     -3.697784000     -0.444542000
H        1.972235000     -3.026338000     -2.070652000
N        2.987226000     -2.044718000     -0.513342000
C        3.231843000     -2.305481000      0.919610000
H        3.507129000     -3.361471000      1.042688000
H        4.050699000     -1.663683000      1.265706000
H        2.309420000     -2.103025000      1.474760000
C        4.182585000     -2.326750000     -1.327431000
H        3.998380000     -2.004123000     -2.359790000
H        5.037645000     -1.776107000     -0.914995000
H        4.389824000     -3.405047000     -1.303793000
O        1.688614000      0.380717000     -0.919767000
H        2.769401000     -1.028142000     -0.605022000
C        1.175876000      1.207447000      0.046971000
H        0.457052000      0.700777000      0.723989000
C        0.398317000      2.345870000     -0.615830000
C        2.303259000      1.719218000      0.940663000
F        1.183276000      3.112086000     -1.377704000
F       -0.549144000      1.839762000     -1.408415000
F       -0.204078000      3.141193000      0.271320000
F        2.874341000      0.691937000      1.578203000
F        1.871732000      2.574073000      1.869812000
F        3.260693000      2.328789000      0.240102000
C       -1.707016000     -1.481641000      0.195232000
C       -2.495363000     -1.620034000      1.349469000
C       -2.262304000     -0.807385000     -0.898423000
C       -3.782259000     -1.112374000      1.409786000
C       -3.553434000     -0.285595000     -0.855038000
C       -4.324197000     -0.437456000      0.304667000
H       -2.066694000     -2.139939000      2.209142000
H       -1.681082000     -0.663436000     -1.810624000
H       -4.396025000     -1.221463000      2.307349000
H       -3.947317000      0.239261000     -1.726139000
O       -5.579694000      0.028400000      0.446913000
C       -6.180940000      0.716181000     -0.627493000
H       -6.267331000      0.075824000     -1.521399000
H       -7.187285000      0.997436000     -0.291090000
H       -5.621368000      1.630286000     -0.888059000


44
HFIP-2B'
H       -1.587241000      3.573413000     -0.185064000
C       -0.733400000      2.914884000     -0.343249000
H        0.410237000     -0.674548000     -0.740699000
C       -0.878241000      1.555190000     -0.404434000
O        0.178420000      0.778181000     -0.479615000
C        0.632009000      3.510056000     -0.443480000
H        1.030300000      3.477229000     -1.472918000
H        0.669827000      4.555672000     -0.104336000
N        1.606904000      2.712782000      0.373695000
C        3.002059000      2.920698000     -0.029616000
H        3.110345000      2.676960000     -1.093731000
H        3.283953000      3.969952000      0.139089000
H        3.652402000      2.265386000      0.563467000
C        1.409593000      2.888149000      1.818976000
H        0.351018000      2.723020000      2.056163000
H        2.025427000      2.159402000      2.360108000
H        1.700371000      3.907969000      2.108731000
O        0.632224000     -1.667142000     -0.844347000
H        1.282106000      1.718974000      0.102573000
C        1.837203000     -1.981455000     -0.266470000
H        1.955925000     -3.078628000     -0.241610000
C        1.950934000     -1.543664000      1.200136000
C        3.004884000     -1.465694000     -1.111624000
F        2.208298000     -0.236216000      1.346547000
F        0.815856000     -1.800523000      1.845423000
F        2.931065000     -2.201555000      1.822617000
F        2.978125000     -2.041536000     -2.312093000
F        4.187750000     -1.738377000     -0.553473000
F        2.946722000     -0.144712000     -1.305897000
C       -2.211923000      0.901618000     -0.322965000
C       -3.401599000      1.571055000     -0.660746000
C       -2.312661000     -0.426223000      0.106348000
C       -4.633051000      0.943771000     -0.558809000
C       -3.544390000     -1.071767000      0.215743000
C       -4.717097000     -0.385422000     -0.115519000
H       -3.361106000      2.598723000     -1.029571000
H       -1.403812000     -0.973684000      0.360173000
H       -5.555662000      1.463025000     -0.829881000
H       -3.576658000     -2.106895000      0.558336000
O       -5.956823000     -0.916160000     -0.049285000
C       -6.102356000     -2.251598000      0.376955000
H       -5.577251000     -2.952338000     -0.294188000
H       -5.733416000     -2.392536000      1.407151000
H       -7.177781000     -2.470917000      0.350722000


44
iPrOH-2B
H        0.903693000     -1.644563000     -2.305047000
C        1.087762000     -1.321184000     -1.264625000
H        1.018206000     -0.225548000     -1.270601000
C       -0.016231000     -1.961359000     -0.453563000
O        0.134499000     -3.078972000      0.017428000
C        2.495817000     -1.734520000     -0.867020000
H        2.510325000     -2.816097000     -0.621779000
H        3.160454000     -1.589994000     -1.731524000
N        3.037643000     -0.935555000      0.226994000
C        2.337512000     -1.119802000      1.482683000
H        2.360326000     -2.171798000      1.833243000
H        2.799406000     -0.488998000      2.256763000
H        1.284818000     -0.814109000      1.395768000
C        4.462666000     -1.152437000      0.380489000
H        4.706751000     -2.197714000      0.662512000
H        4.982242000     -0.922162000     -0.562004000
H        4.859855000     -0.487144000      1.162025000
O        2.781150000      1.635942000     -0.697977000
H        2.850788000      0.719986000     -0.312884000
C        2.447326000      2.538314000      0.333675000
H        3.067422000      2.326362000      1.229967000
C        0.984413000      2.416205000      0.735610000
C        2.783287000      3.936560000     -0.147690000
H        0.331190000      2.647115000     -0.122225000
H        0.750969000      1.396110000      1.077274000
H        0.734506000      3.110171000      1.554281000
H        2.190962000      4.182581000     -1.044956000
H        3.849322000      4.006243000     -0.414976000
H        2.568450000      4.691090000      0.624520000
C       -1.297211000     -1.235110000     -0.271492000
C       -2.305610000     -1.842005000      0.501075000
C       -1.557742000      0.023609000     -0.828800000
C       -3.517590000     -1.215297000      0.713458000
C       -2.775701000      0.666456000     -0.628842000
C       -3.765424000      0.050085000      0.149327000
H       -2.108792000     -2.824462000      0.935916000
H       -0.805919000      0.526017000     -1.439386000
H       -4.301273000     -1.680189000      1.316118000
H       -2.944054000      1.644922000     -1.079302000
O       -4.964981000      0.587391000      0.405580000
C       -5.278920000      1.856500000     -0.127320000
H       -5.256907000      1.848266000     -1.229651000
H       -6.297363000      2.089423000      0.208695000
H       -4.590348000      2.632400000      0.246261000


44
iPrOH-TS2BB'
H        0.693518000     -0.765488000     -1.932279000
C        1.196273000     -0.795971000     -0.959385000
H        1.489979000      0.510694000     -0.755460000
C        0.354182000     -1.185378000      0.145007000
O        0.802454000     -1.699172000      1.184170000
C        2.577092000     -1.403487000     -1.035583000
H        2.641364000     -2.392911000     -0.555851000
H        2.874792000     -1.514789000     -2.085560000
N        3.636281000     -0.538671000     -0.387637000
C        3.913138000     -0.943808000      0.999184000
H        4.435410000     -1.911455000      0.998924000
H        4.546530000     -0.186328000      1.478903000
H        2.960099000     -1.048053000      1.530207000
C        4.866196000     -0.459002000     -1.186496000
H        5.295382000     -1.462928000     -1.316067000
H        4.630720000     -0.026847000     -2.167648000
H        5.591110000      0.184793000     -0.670971000
O        2.181243000      1.572584000     -0.613250000
H        3.188350000      0.458031000     -0.366198000
C        1.696707000      2.443770000      0.372365000
H        2.356350000      3.338171000      0.385541000
C        1.740821000      1.836947000      1.770708000
C        0.293703000      2.923921000      0.020469000
H        1.112757000      0.933391000      1.834374000
H        2.769776000      1.554741000      2.043333000
H        1.379965000      2.553217000      2.526597000
H       -0.425541000      2.088995000      0.059587000
H        0.278292000      3.336958000     -1.000738000
H       -0.055336000      3.705883000      0.713980000
C       -1.110960000     -0.875387000      0.082146000
C       -1.921656000     -1.263907000      1.161786000
C       -1.720462000     -0.198504000     -0.981139000
C       -3.280544000     -0.999875000      1.176155000
C       -3.085721000      0.080522000     -0.982419000
C       -3.878177000     -0.323672000      0.099971000
H       -1.451735000     -1.783318000      1.999728000
H       -1.127205000      0.136090000     -1.834177000
H       -3.910079000     -1.305887000      2.015322000
H       -3.521231000      0.614222000     -1.827761000
O       -5.201996000     -0.106752000      0.191376000
C       -5.858202000      0.563828000     -0.861020000
H       -5.770580000      0.011422000     -1.811781000
H       -6.917554000      0.622813000     -0.579349000
H       -5.467055000      1.586031000     -0.998057000


44
iPrOH-2B'
H       -0.560409000     -1.635526000      1.952772000
C       -1.119871000     -1.203133000      1.123638000
H       -2.057652000      1.199594000     -0.666481000
C       -0.491854000     -0.647353000      0.040883000
O       -1.166657000     -0.205117000     -0.996652000
C       -2.612036000     -1.222734000      1.173745000
H       -3.009627000     -1.944520000      1.902820000
H       -3.033505000     -0.233212000      1.420739000
N       -3.163106000     -1.559257000     -0.178378000
C       -3.032510000     -2.984311000     -0.502685000
H       -3.727931000     -3.570788000      0.114901000
H       -3.262524000     -3.136274000     -1.565215000
H       -2.000906000     -3.300975000     -0.301866000
C       -4.523282000     -1.049938000     -0.384451000
H       -5.205604000     -1.493848000      0.354799000
H       -4.509381000      0.042087000     -0.275165000
H       -4.857651000     -1.312091000     -1.396647000
O       -2.674768000      1.948540000     -0.474372000
H       -2.458952000     -0.993667000     -0.793377000
C       -1.939152000      2.989313000      0.132917000
H       -2.630676000      3.850224000      0.190101000
C       -0.750702000      3.391333000     -0.727260000
C       -1.521211000      2.629547000      1.551083000
H       -0.028140000      2.561382000     -0.800972000
H       -1.082509000      3.644358000     -1.746496000
H       -0.225103000      4.263945000     -0.308439000
H       -1.016488000      3.474810000      2.045797000
H       -0.827631000      1.772232000      1.550380000
H       -2.400762000      2.357726000      2.155961000
C        0.991881000     -0.536413000     -0.043942000
C        1.582518000     -0.240317000     -1.283352000
C        1.841422000     -0.687174000      1.059274000
C        2.957768000     -0.116617000     -1.419129000
C        3.224460000     -0.565368000      0.941510000
C        3.794856000     -0.280149000     -0.306426000
H        0.930381000     -0.108255000     -2.148904000
H        1.422227000     -0.890063000      2.047685000
H        3.412671000      0.110297000     -2.386673000
H        3.848006000     -0.684744000      1.828444000
O        5.118718000     -0.140534000     -0.522810000
C        6.003460000     -0.292307000      0.562325000
H        5.937993000     -1.301256000      1.004333000
H        7.015520000     -0.144728000      0.162956000
H        5.817585000      0.458712000      1.349088000


58
HFIP-1C
C       -0.878953000      1.956492000      0.170496000
C       -0.574112000      0.626918000     -0.458035000
O        0.046745000      0.501699000     -1.501911000
O       -1.050545000     -0.396941000      0.225333000
C       -0.996878000     -1.706262000     -0.359043000
C       -1.948529000     -2.591739000      0.417019000
C       -3.367169000     -2.094360000      0.350933000
C       -3.890528000     -1.283547000      1.364548000
C       -5.175309000     -0.749345000      1.260883000
C       -5.958090000     -1.019440000      0.138553000
C       -5.449115000     -1.831330000     -0.876149000
C       -4.164270000     -2.361830000     -0.769682000
H       -3.769692000     -2.993217000     -1.571765000
H       -6.056998000     -2.052623000     -1.757707000
H       -6.964441000     -0.600501000      0.055387000
H       -5.566423000     -0.116175000      2.061884000
H       -3.278487000     -1.062015000      2.243617000
H       -1.870769000     -3.603712000     -0.010191000
H       -1.609244000     -2.651077000      1.463065000
H       -1.289113000     -1.627463000     -1.417817000
H        0.034197000     -2.080467000     -0.311653000
C        0.430398000      2.669458000      0.509007000
N        1.393550000      1.853536000      1.219618000
C        2.651721000      2.552754000      1.365988000
H        3.401787000      1.890816000      1.823487000
H        2.566186000      3.461289000      2.001126000
H        3.028285000      2.866587000      0.380203000
C        0.913910000      1.356292000      2.491006000
H        0.631457000      2.171577000      3.192738000
H        1.702141000      0.758305000      2.972215000
H        0.040934000      0.701509000      2.358017000
H        0.174233000      3.591401000      1.076931000
H        0.902192000      2.996467000     -0.432857000
C       -1.692758000      2.857140000     -0.793366000
N       -3.088087000      2.558618000     -0.987164000
C       -3.354528000      1.314795000     -1.671487000
H       -4.405751000      1.284235000     -2.001242000
H       -3.189388000      0.412457000     -1.048634000
H       -2.719339000      1.230612000     -2.566811000
C       -3.896727000      2.723620000      0.195866000
H       -3.726192000      3.718678000      0.637080000
H       -4.964407000      2.650204000     -0.066586000
H       -3.706143000      1.966308000      0.985895000
H       -1.184239000      2.845441000     -1.772365000
H       -1.613680000      3.885903000     -0.404238000
H       -1.463013000      1.778862000      1.084340000
O        2.135113000     -1.195091000     -1.409691000
C        2.862499000     -0.545677000     -0.419249000
C        3.073304000     -1.507916000      0.741760000
F        3.673530000     -2.637570000      0.366268000
F        3.803508000     -0.963998000      1.718685000
F        1.889769000     -1.840034000      1.268242000
C        4.161052000     -0.033375000     -1.030645000
F        4.877069000     -1.015327000     -1.582875000
F        3.876849000      0.844626000     -1.994975000
F        4.941512000      0.583015000     -0.140460000
H        2.325866000      0.327043000      0.010606000
H        1.345667000     -0.645143000     -1.606148000


58
HFIP-TS1CC''
C       -1.896069000     -1.237507000     -0.546843000
H       -1.150596000     -0.069561000     -0.019109000
C       -0.893961000     -1.723388000     -1.470223000
O       -0.754661000     -1.392466000     -2.645431000
O       -0.017501000     -2.583012000     -0.891062000
C        1.030969000     -3.118592000     -1.684648000
H        1.240634000     -2.439601000     -2.523588000
H        0.701321000     -4.083303000     -2.106868000
C        2.251402000     -3.315098000     -0.809457000
H        1.992538000     -3.975539000      0.032999000
H        3.004603000     -3.847804000     -1.414115000
C        2.834897000     -2.026926000     -0.289626000
C        3.371508000     -1.080304000     -1.174048000
C        2.857356000     -1.742218000      1.080310000
C        3.928941000      0.106223000     -0.701802000
H        3.361510000     -1.281348000     -2.249626000
C        3.412045000     -0.553423000      1.557702000
H        2.439059000     -2.467231000      1.784169000
C        3.954888000      0.372422000      0.668280000
H        4.346389000      0.828769000     -1.408009000
H        3.416944000     -0.349927000      2.631835000
H        4.389927000      1.303174000      1.039494000
C       -3.006110000     -0.497736000     -1.247095000
H       -2.705627000     -0.276857000     -2.278970000
H       -3.960072000     -1.052274000     -1.273777000
N       -3.342207000      0.838256000     -0.627584000
C       -4.122067000      1.683484000     -1.545316000
H       -5.064370000      1.176663000     -1.793245000
H       -4.334938000      2.643789000     -1.058771000
H       -3.539104000      1.852580000     -2.459289000
C       -3.989609000      0.696762000      0.691057000
H       -4.155695000      1.696008000      1.113512000
H       -4.950782000      0.179782000      0.566101000
H       -3.323366000      0.117729000      1.347933000
O       -0.894623000      1.004705000      0.341771000
H       -2.421039000      1.293490000     -0.437329000
C        0.400617000      1.407641000      0.156993000
H        1.123889000      0.570163000      0.095259000
C        0.801162000      2.242386000      1.372067000
C        0.536407000      2.177121000     -1.157541000
F        2.015669000      2.787385000      1.262074000
F       -0.062379000      3.238517000      1.586619000
F        0.802705000      1.476144000      2.465551000
F       -0.259226000      3.252324000     -1.189216000
F        0.176551000      1.391739000     -2.173914000
F        1.783385000      2.591803000     -1.391489000
C       -2.306177000     -2.144991000      0.603560000
H       -3.400494000     -2.283132000      0.561620000
H       -1.870231000     -3.158585000      0.469673000
N       -2.003770000     -1.649770000      1.945075000
C       -0.588468000     -1.679104000      2.227197000
H       -0.031184000     -1.141237000      1.451196000
H       -0.379298000     -1.192937000      3.193144000
H       -0.185501000     -2.716016000      2.272524000
C       -2.748556000     -2.371025000      2.948152000
H       -2.530248000     -1.966616000      3.949265000
H       -3.831426000     -2.269341000      2.770319000
H       -2.512133000     -3.459636000      2.970062000


58
HFIP-1C''
C        1.806455000     -1.733014000     -0.223475000
H       -1.379827000     -0.001256000     -1.219219000
C        1.090724000     -0.794056000     -0.926102000
O       -0.059065000     -0.362155000     -0.549970000
O        1.656144000     -0.279861000     -2.059097000
C        1.042386000      0.807525000     -2.728409000
H       -0.043725000      0.799534000     -2.567280000
H        1.217914000      0.634962000     -3.801379000
C        1.647486000      2.149764000     -2.342851000
H        2.727400000      2.125246000     -2.558140000
H        1.206820000      2.901108000     -3.021632000
C        1.432686000      2.577932000     -0.914271000
C        2.522841000      2.825884000     -0.072401000
C        0.141383000      2.744737000     -0.393399000
C        2.335396000      3.221556000      1.253581000
H        3.537160000      2.708072000     -0.464418000
C       -0.051138000      3.139238000      0.928560000
H       -0.727017000      2.543383000     -1.025608000
C        1.046123000      3.378900000      1.758982000
H        3.203137000      3.406376000      1.892869000
H       -1.066736000      3.256496000      1.314615000
H        0.894029000      3.687838000      2.796769000
C        1.145586000     -2.288214000      0.996872000
H        0.295260000     -2.955381000      0.769251000
H        1.853806000     -2.847436000      1.625641000
N        0.544260000     -1.202454000      1.848916000
C       -0.424834000     -1.717852000      2.825862000
H       -1.215669000     -2.263801000      2.298010000
H        0.087774000     -2.391926000      3.526020000
H       -0.863952000     -0.877901000      3.378355000
C        1.552536000     -0.331726000      2.471214000
H        2.118697000     -0.905577000      3.217683000
H        2.228923000      0.036454000      1.692417000
H        1.046504000      0.513931000      2.952506000
O       -2.245786000      0.303693000     -1.646655000
H        0.042106000     -0.642101000      1.106037000
C       -3.339791000      0.016260000     -0.866969000
H       -4.254280000      0.351919000     -1.385907000
C       -3.323177000      0.790650000      0.454099000
C       -3.519448000     -1.492300000     -0.669971000
F       -3.227198000      2.097192000      0.204785000
F       -4.436473000      0.592960000      1.161345000
F       -2.289787000      0.460275000      1.236831000
F       -3.492875000     -2.101548000     -1.852542000
F       -4.683073000     -1.781366000     -0.085495000
F       -2.551644000     -2.034974000      0.078756000
C        3.166758000     -2.225090000     -0.597918000
H        3.211430000     -3.321314000     -0.464836000
H        3.342587000     -2.045565000     -1.680931000
N        4.263187000     -1.669725000      0.199335000
C        4.445514000     -0.263986000     -0.065209000
H        3.493152000      0.267486000      0.062145000
H        5.177939000      0.172696000      0.633191000
H        4.801303000     -0.059425000     -1.101454000
C        5.488716000     -2.399678000     -0.014380000
H        5.354482000     -3.462832000      0.242273000
H        5.848262000     -2.353378000     -1.068500000
H        6.292296000     -1.997790000      0.623532000


58
iPrOH-1C
C        0.263362000      1.777912000     -0.053130000
C        0.426009000      0.315523000     -0.367522000
O        1.012882000     -0.103460000     -1.348578000
O       -0.139891000     -0.470426000      0.534075000
C       -0.183329000     -1.880877000      0.293122000
C       -1.288536000     -2.459444000      1.152497000
C       -2.629465000     -1.861571000      0.820815000
C       -3.145047000     -0.798246000      1.570806000
C       -4.346209000     -0.185667000      1.212051000
C       -5.052543000     -0.629523000      0.094319000
C       -4.551240000     -1.692286000     -0.658700000
C       -3.349521000     -2.300393000     -0.298128000
H       -2.960126000     -3.129589000     -0.896833000
H       -5.099680000     -2.049768000     -1.534514000
H       -5.993059000     -0.149547000     -0.188900000
H       -4.731666000      0.645123000      1.809285000
H       -2.592562000     -0.441520000      2.444760000
H       -1.295621000     -3.547862000      0.984677000
H       -1.046970000     -2.292641000      2.213837000
H       -0.378537000     -2.051557000     -0.776802000
H        0.796949000     -2.318364000      0.533384000
C        1.643341000      2.350817000      0.272634000
N        2.383272000      1.560596000      1.233618000
C        3.767529000      1.968188000      1.297634000
H        4.331926000      1.294603000      1.961166000
H        3.896671000      3.004702000      1.682269000
H        4.224670000      1.923523000      0.297705000
C        1.775510000      1.542415000      2.544543000
H        1.701341000      2.555219000      3.000414000
H        2.373090000      0.913111000      3.221673000
H        0.764278000      1.112760000      2.505674000
H        1.511653000      3.403986000      0.609489000
H        2.231355000      2.387207000     -0.659189000
C       -0.351123000      2.551508000     -1.240336000
N       -1.762249000      2.388031000     -1.487819000
C       -2.155135000      1.068809000     -1.921466000
H       -3.188309000      1.091966000     -2.304806000
H       -2.130150000      0.302058000     -1.119077000
H       -1.500394000      0.725781000     -2.737300000
C       -2.611147000      2.904028000     -0.443007000
H       -2.326858000      3.940327000     -0.199589000
H       -3.659612000      2.913104000     -0.782597000
H       -2.582594000      2.315658000      0.499510000
H        0.205731000      2.272130000     -2.150856000
H       -0.157432000      3.622534000     -1.062094000
H       -0.395773000      1.870167000      0.821516000
O        2.801203000     -2.233188000     -1.086630000
C        3.895696000     -1.572479000     -0.477138000
C        4.834034000     -2.637499000      0.050044000
H        5.207949000     -3.263138000     -0.777483000
H        5.698592000     -2.186506000      0.560240000
H        4.314330000     -3.293637000      0.765749000
C        4.578174000     -0.635119000     -1.459985000
H        4.950771000     -1.199588000     -2.330961000
H        3.870738000      0.126383000     -1.824606000
H        5.429736000     -0.114385000     -0.994546000
H        3.531505000     -0.969466000      0.378268000
H        2.135201000     -1.553144000     -1.295313000


58
iPrOH-TS1CC''
C        1.862517000      0.525163000     -0.100096000
H        2.140288000     -0.490059000      0.770320000
C        0.624176000      0.100338000     -0.715327000
O        0.521470000     -0.587486000     -1.728351000
O       -0.480390000      0.444181000     -0.013089000
C       -1.727345000     -0.028993000     -0.497978000
H       -1.740087000     -1.131613000     -0.482480000
H       -1.860874000      0.286438000     -1.545249000
C       -2.795823000      0.548918000      0.399851000
H       -2.575443000      0.260642000      1.441732000
H       -2.718212000      1.649784000      0.373222000
C       -4.209824000      0.146483000      0.070121000
C       -5.250514000      0.576426000      0.908078000
C       -4.540334000     -0.638275000     -1.041380000
C       -6.574540000      0.236785000      0.645357000
H       -5.011697000      1.189001000      1.782903000
C       -5.868381000     -0.981416000     -1.307054000
H       -3.760361000     -0.993971000     -1.718293000
C       -6.890548000     -0.546430000     -0.467182000
H       -7.366985000      0.584484000      1.313905000
H       -6.101203000     -1.595762000     -2.181201000
H       -7.929410000     -0.815488000     -0.675639000
C        3.072877000      0.464264000     -1.004759000
H        2.826190000      0.561382000     -2.072569000
H        3.754417000      1.284087000     -0.746723000
N        3.864441000     -0.820448000     -0.860516000
C        3.553008000     -1.786690000     -1.925231000
H        3.938683000     -1.409491000     -2.883079000
H        4.026652000     -2.749347000     -1.692758000
H        2.465234000     -1.899925000     -1.991983000
C        5.309761000     -0.579650000     -0.749295000
H        5.674518000     -0.070961000     -1.652990000
H        5.502240000      0.046423000      0.131348000
H        5.829520000     -1.540059000     -0.633897000
O        2.766969000     -1.358115000      1.420776000
H        3.527163000     -1.244475000      0.080235000
C        1.946743000     -2.422691000      1.820110000
H        2.535317000     -3.065247000      2.509456000
C        1.516537000     -3.297209000      0.647920000
C        0.741070000     -1.906068000      2.597257000
H        0.913256000     -2.721494000     -0.073283000
H        2.394260000     -3.696980000      0.115825000
H        0.911734000     -4.153789000      0.987431000
H        0.090662000     -1.300236000      1.944356000
H        1.070843000     -1.267534000      3.432200000
H        0.138524000     -2.730531000      3.011183000
C        1.859499000      1.713136000      0.839716000
H        0.938061000      1.689106000      1.459615000
H        2.701244000      1.601583000      1.545466000
N        2.029730000      3.006025000      0.189339000
C        0.954743000      3.337300000     -0.712952000
H        0.853924000      2.572202000     -1.497943000
H       -0.032228000      3.433650000     -0.206569000
H        1.166516000      4.295732000     -1.213302000
C        2.251722000      4.054250000      1.154322000
H        1.379967000      4.222807000      1.827791000
H        3.117407000      3.810163000      1.790610000
H        2.464246000      5.007949000      0.645040000


58
iPrOH-1C''
C        0.682518000     -1.735332000     -0.148198000
H       -2.683261000      0.260590000      0.013653000
C       -0.223699000     -0.780478000     -0.549386000
O       -1.123633000     -0.288799000      0.221690000
O       -0.138046000     -0.334324000     -1.839591000
C       -0.878948000      0.802759000     -2.244327000
H       -1.779931000      0.914266000     -1.627758000
H       -1.204973000      0.599996000     -3.276462000
C       -0.045983000      2.075813000     -2.232505000
H        0.840672000      1.929737000     -2.869531000
H       -0.656872000      2.858380000     -2.716545000
C        0.387263000      2.553081000     -0.870649000
C        1.742348000      2.743339000     -0.576947000
C       -0.553148000      2.829869000      0.132416000
C        2.153050000      3.188442000      0.681281000
H        2.488942000      2.540333000     -1.350073000
C       -0.148668000      3.275137000      1.388768000
H       -1.618239000      2.688301000     -0.070201000
C        1.207773000      3.454779000      1.670087000
H        3.218144000      3.326237000      0.887164000
H       -0.898870000      3.483739000      2.156652000
H        1.524433000      3.802643000      2.657083000
C        0.548343000     -2.235192000      1.253953000
H       -0.316698000     -2.906941000      1.403686000
H        1.451296000     -2.773147000      1.578874000
N        0.318409000     -1.106221000      2.219907000
C       -0.246466000     -1.552282000      3.499473000
H       -1.186937000     -2.085719000      3.311533000
H        0.465245000     -2.222038000      4.001992000
H       -0.441016000     -0.677634000      4.133006000
C        1.501842000     -0.252929000      2.397750000
H        2.288774000     -0.821923000      2.911727000
H        1.856161000      0.066517000      1.411623000
H        1.224462000      0.625362000      2.993240000
O       -3.612051000      0.584320000     -0.083105000
H       -0.410925000     -0.552432000      1.677977000
C       -4.423095000     -0.538587000     -0.359941000
H       -5.452384000     -0.147947000     -0.461311000
C       -4.401741000     -1.522867000      0.800727000
C       -4.039065000     -1.200761000     -1.675383000
H       -4.682845000     -1.016668000      1.737647000
H       -5.099688000     -2.359154000      0.637108000
H       -3.389481000     -1.941017000      0.929787000
H       -4.072053000     -0.472327000     -2.500669000
H       -4.726375000     -2.025990000     -1.920889000
H       -3.017998000     -1.613991000     -1.624350000
C        1.763756000     -2.310579000     -1.003847000
H        1.779786000     -3.410886000     -0.894264000
H        1.536198000     -2.116162000     -2.074011000
N        3.112259000     -1.848897000     -0.667926000
C        3.293711000     -0.459879000     -1.004973000
H        2.481855000      0.137651000     -0.569163000
H        4.250209000     -0.081454000     -0.608473000
H        3.285836000     -0.274980000     -2.104484000
C        4.126955000     -2.672126000     -1.276508000
H        4.010861000     -3.722050000     -0.962573000
H        4.100075000     -2.651553000     -2.390991000
H        5.130273000     -2.336739000     -0.967564000


55
HFIP-2C
C       -0.064012000      1.518659000     -0.090442000
H        0.306021000      0.484444000     -0.116904000
C       -1.385532000      1.587149000     -0.837970000
O       -1.656900000      2.549541000     -1.540905000
C        1.028112000      2.375136000     -0.729768000
H        0.588760000      3.203292000     -1.315698000
H        1.653748000      2.821197000      0.057099000
N        1.914989000      1.571337000     -1.575237000
C        1.226191000      0.971219000     -2.707179000
H        0.790506000      1.738182000     -3.376355000
H        1.934044000      0.362700000     -3.287717000
H        0.418573000      0.307550000     -2.369654000
C        3.058667000      2.352602000     -2.020223000
H        2.758485000      3.200639000     -2.665925000
H        3.598104000      2.753264000     -1.149283000
H        3.747780000      1.709846000     -2.587683000
O        3.138505000      0.310045000      0.320200000
H        2.580218000      0.627725000     -0.492071000
C        3.209963000     -1.047916000      0.511240000
H        4.239926000     -1.353812000      0.776191000
C        2.871783000     -1.850558000     -0.744754000
C        2.353853000     -1.453153000      1.714661000
F        1.585578000     -1.738592000     -1.098582000
F        3.602190000     -1.410484000     -1.770256000
F        3.128765000     -3.147217000     -0.584983000
F        1.050372000     -1.210781000      1.525504000
F        2.730314000     -0.752543000      2.782415000
F        2.480087000     -2.748033000      2.008788000
C       -2.361673000      0.484176000     -0.673002000
C       -3.678798000      0.687738000     -1.125532000
C       -2.037666000     -0.756238000     -0.108906000
C       -4.634852000     -0.301572000     -1.006046000
C       -2.987326000     -1.766544000      0.010634000
C       -4.296865000     -1.542107000     -0.435128000
H       -3.935693000      1.651700000     -1.570513000
H       -1.023145000     -0.963665000      0.233931000
H       -5.661199000     -0.147174000     -1.347110000
H       -2.698270000     -2.722861000      0.447095000
O       -5.284350000     -2.446292000     -0.360590000
C       -5.019237000     -3.714994000      0.199971000
H       -4.696707000     -3.631535000      1.250969000
H       -5.962542000     -4.274066000      0.157054000
H       -4.251760000     -4.257596000     -0.376354000
C       -0.327873000      1.787540000      1.403769000
H       -0.766226000      0.876781000      1.838307000
H        0.659265000      1.923467000      1.902781000
N       -1.243289000      2.872370000      1.680179000
C       -1.646538000      2.863230000      3.067203000
H       -2.098174000      1.893029000      3.326704000
H       -0.801208000      3.040070000      3.769636000
H       -2.398667000      3.646665000      3.248659000
C       -0.742298000      4.167691000      1.284112000
H        0.218318000      4.433827000      1.779257000
H       -0.594062000      4.215802000      0.196588000
H       -1.477163000      4.944718000      1.544943000


55
HFIP-TS2CC''
C        0.573254000      1.699264000     -0.636690000
H        0.911807000      0.512030000      0.154129000
C       -0.289031000      0.974222000     -1.557410000
O        0.107960000      0.510235000     -2.641455000
C        1.915144000      2.023105000     -1.258843000
H        1.924951000      1.659460000     -2.294521000
H        2.132933000      3.102343000     -1.258609000
N        3.094130000      1.361335000     -0.583949000
C        4.194794000      1.085319000     -1.522310000
H        3.829824000      0.433871000     -2.325185000
H        4.554699000      2.032553000     -1.945667000
H        5.010698000      0.587252000     -0.982888000
C        3.552634000      2.109730000      0.602180000
H        4.237329000      1.479407000      1.183823000
H        4.072917000      3.018000000      0.268206000
H        2.669593000      2.394941000      1.193881000
O        1.468155000     -0.406431000      0.652762000
H        2.726125000      0.454086000     -0.221499000
C        0.928825000     -1.598178000      0.242327000
H        0.015356000     -1.482919000     -0.372967000
C        0.507315000     -2.408029000      1.467249000
C        1.925786000     -2.348096000     -0.641897000
F       -0.046338000     -3.577884000      1.140135000
F        1.535438000     -2.658917000      2.280250000
F       -0.395695000     -1.720619000      2.172422000
F        2.238036000     -1.588298000     -1.698072000
F        1.439505000     -3.499247000     -1.104649000
F        3.066690000     -2.614606000     -0.001202000
C       -1.711445000      0.674126000     -1.182488000
C       -2.118075000      0.375512000      0.121365000
C       -2.666608000      0.588154000     -2.207621000
C       -3.433181000      0.015239000      0.411200000
C       -3.983716000      0.254955000     -1.934634000
C       -4.379417000     -0.035833000     -0.619742000
H       -1.391694000      0.393584000      0.934715000
H       -2.357470000      0.790321000     -3.236033000
H       -3.704733000     -0.229363000      1.438745000
H       -4.732640000      0.203055000     -2.728729000
O       -5.676275000     -0.358888000     -0.444888000
C       -6.135534000     -0.663898000      0.852892000
H       -6.006265000      0.189202000      1.540122000
H       -7.206117000     -0.887506000      0.758495000
H       -5.620379000     -1.546119000      1.268928000
C       -0.035137000      2.837034000      0.173170000
H        0.094766000      3.771258000     -0.403856000
H       -1.131904000      2.702415000      0.266950000
N        0.561563000      3.081940000      1.481030000
C        0.195652000      2.088752000      2.464196000
H        0.480509000      1.083649000      2.125476000
H        0.724753000      2.282857000      3.410903000
H       -0.895237000      2.085113000      2.686197000
C        0.257497000      4.411813000      1.954564000
H        0.756645000      4.595021000      2.919275000
H        0.616342000      5.167680000      1.238194000
H       -0.832646000      4.582550000      2.105978000


55
HFIP-2C''
C       -1.058110000      2.163738000     -0.779951000
H        1.058977000     -0.907528000     -0.976939000
C       -0.722295000      0.842171000     -0.898480000
O        0.529098000      0.474136000     -1.098908000
C        0.035339000      3.179165000     -0.952258000
H        0.300978000      3.315318000     -2.014974000
H       -0.248331000      4.161561000     -0.547439000
N        1.299325000      2.745316000     -0.280206000
C        2.486883000      3.421669000     -0.814519000
H        2.393869000      4.506995000     -0.664978000
H        3.379745000      3.055644000     -0.292740000
H        2.574552000      3.202006000     -1.886180000
C        1.223538000      2.824367000      1.184183000
H        0.327316000      2.293864000      1.525068000
H        2.115759000      2.355083000      1.616375000
H        1.168535000      3.877252000      1.495113000
O        1.475615000     -1.845395000     -0.924983000
H        1.294288000      1.700343000     -0.569745000
C        2.600818000     -1.871103000     -0.141007000
H        3.037463000     -2.885409000     -0.158200000
C        2.283586000     -1.604103000      1.333005000
C        3.709701000     -0.958279000     -0.676366000
F        1.378455000     -2.484013000      1.763191000
F        3.364333000     -1.722865000      2.107464000
F        1.775784000     -0.383819000      1.543382000
F        4.870627000     -1.170488000     -0.053164000
F        3.425311000      0.345010000     -0.543152000
F        3.894291000     -1.190971000     -1.973146000
C       -1.717605000     -0.261763000     -0.773380000
C       -1.556816000     -1.240709000      0.212112000
C       -2.805891000     -0.383954000     -1.650205000
C       -2.456789000     -2.296723000      0.348433000
C       -3.706794000     -1.434720000     -1.534518000
C       -3.542002000     -2.398214000     -0.530032000
H       -0.719306000     -1.171906000      0.908016000
H       -2.941031000      0.352897000     -2.446327000
H       -2.301209000     -3.032386000      1.138540000
H       -4.551354000     -1.533957000     -2.220871000
O       -4.466961000     -3.382164000     -0.485421000
C       -4.345075000     -4.385177000      0.496768000
H       -3.402418000     -4.948342000      0.389022000
H       -4.401375000     -3.966378000      1.515982000
H       -5.188860000     -5.071463000      0.346974000
C       -2.414142000      2.698729000     -0.433165000
H       -2.651569000      3.548990000     -1.097208000
H       -3.196957000      1.936564000     -0.623986000
N       -2.503104000      3.197569000      0.938296000
C       -3.654146000      4.049755000      1.118663000
H       -4.620559000      3.523266000      0.944989000
H       -3.677954000      4.448559000      2.145434000
H       -3.612811000      4.905079000      0.425718000
C       -2.507209000      2.117245000      1.895749000
H       -2.450881000      2.511699000      2.923022000
H       -3.419294000      1.481446000      1.826228000
H       -1.640276000      1.459727000      1.735588000


55
iPrOH-2C
C       -1.005388000     -0.957513000      0.153649000
H       -0.976996000      0.097518000      0.464409000
C        0.110155000     -1.217892000     -0.845522000
O       -0.056287000     -1.977540000     -1.786928000
C       -2.402074000     -1.175047000     -0.427861000
H       -2.395012000     -1.987501000     -1.180098000
H       -3.076522000     -1.485205000      0.384096000
N       -2.956915000      0.048096000     -1.003810000
C       -2.248875000      0.489462000     -2.189630000
H       -2.270855000     -0.265107000     -3.002197000
H       -2.704304000      1.416595000     -2.568474000
H       -1.196090000      0.709302000     -1.960766000
C       -4.376719000     -0.091396000     -1.261770000
H       -4.597949000     -0.880717000     -2.009913000
H       -4.905363000     -0.344842000     -0.330359000
H       -4.783528000      0.858913000     -1.639394000
O       -2.728231000      1.879727000      1.024305000
H       -2.796800000      1.251052000      0.253983000
C       -2.485806000      3.179114000      0.530705000
H       -3.140035000      3.373994000     -0.344749000
C       -1.040630000      3.348937000      0.084068000
C       -2.856762000      4.166083000      1.620782000
H       -0.356568000      3.188033000      0.933978000
H       -0.781843000      2.625812000     -0.704654000
H       -0.860652000      4.360168000     -0.314947000
H       -2.233159000      3.997434000      2.514747000
H       -3.910815000      4.039183000      1.913247000
H       -2.710547000      5.205748000      1.289893000
C        1.421123000     -0.552763000     -0.640197000
C        2.504857000     -0.948522000     -1.445944000
C        1.632046000      0.464460000      0.299298000
C        3.746435000     -0.358291000     -1.313478000
C        2.875436000      1.073446000      0.442224000
C        3.944700000      0.662958000     -0.365910000
H        2.345554000     -1.739102000     -2.182497000
H        0.815815000      0.810804000      0.935451000
H        4.591874000     -0.665318000     -1.933543000
H        3.000065000      1.866223000      1.180332000
O        5.177752000      1.183252000     -0.306703000
C        5.445407000      2.216633000      0.616798000
H        5.283712000      1.882736000      1.655110000
H        6.502459000      2.481497000      0.486703000
H        4.824733000      3.106135000      0.418254000
C       -0.693799000     -1.749920000      1.441093000
H        0.070133000     -1.191103000      2.002479000
H       -1.608453000     -1.749057000      2.077620000
N       -0.171813000     -3.082638000      1.233842000
C        0.402283000     -3.613276000      2.447523000
H        1.188901000     -2.940605000      2.823775000
H       -0.343631000     -3.749163000      3.262986000
H        0.860924000     -4.594940000      2.251067000
C       -1.128047000     -3.995539000      0.654384000
H       -2.044176000     -4.118592000      1.274904000
H       -1.432901000     -3.657999000     -0.345421000
H       -0.668809000     -4.989226000      0.537110000


55
iPrOH-TS2CC''
C        0.983373000      0.552065000     -0.765649000
H        1.210487000     -0.244687000      0.331801000
C       -0.107053000     -0.239151000     -1.332039000
O        0.059472000     -1.097841000     -2.211551000
C        2.285089000      0.349154000     -1.520295000
H        2.113605000     -0.374367000     -2.327737000
H        2.668679000      1.282024000     -1.962136000
N        3.392060000     -0.219702000     -0.671039000
C        4.253205000     -1.146312000     -1.416008000
H        4.735500000     -0.615272000     -2.248983000
H        5.023348000     -1.545111000     -0.742487000
H        3.647006000     -1.972079000     -1.808535000
C        4.170972000      0.829348000      0.007018000
H        4.799065000      1.350118000     -0.730355000
H        3.465459000      1.544906000      0.455990000
H        4.806429000      0.369103000      0.775137000
O        1.766983000     -1.022404000      1.162312000
H        2.872629000     -0.757956000      0.113707000
C        1.120682000     -2.265034000      1.260227000
H        0.029742000     -2.121636000      1.104756000
C        1.316826000     -2.822410000      2.661915000
C        1.604653000     -3.241305000      0.195547000
H        0.793642000     -3.782929000      2.796896000
H        2.389964000     -2.983298000      2.861081000
H        0.935449000     -2.114398000      3.414782000
H        2.686453000     -3.429179000      0.306227000
H        1.420103000     -2.839122000     -0.812620000
H        1.082826000     -4.209194000      0.270233000
C       -1.492870000     -0.095472000     -0.775876000
C       -2.580267000     -0.307294000     -1.627864000
C       -1.755758000      0.155069000      0.580899000
C       -3.894470000     -0.240921000     -1.169403000
C       -3.056292000      0.202705000      1.058707000
C       -4.139860000      0.014754000      0.185803000
H       -2.388523000     -0.527839000     -2.680815000
H       -0.928203000      0.291467000      1.279463000
H       -4.716273000     -0.394873000     -1.869784000
H       -3.261960000      0.381327000      2.116812000
O       -5.367195000      0.089770000      0.733499000
C       -6.493721000     -0.110482000     -0.089394000
H       -6.494607000     -1.117649000     -0.539529000
H       -7.374208000     -0.009297000      0.558440000
H       -6.551426000      0.644574000     -0.891714000
C        0.680328000      2.008741000     -0.429545000
H        0.862612000      2.613727000     -1.336952000
H       -0.397813000      2.138567000     -0.202402000
N        1.496411000      2.596205000      0.624118000
C        1.465392000      4.038013000      0.572428000
H        0.448503000      4.459670000      0.743026000
H        2.130491000      4.459886000      1.342556000
H        1.813422000      4.396020000     -0.409507000
C        1.152913000      2.113052000      1.941721000
H        0.118814000      2.393036000      2.245234000
H        1.243795000      1.018203000      1.983744000
H        1.842751000      2.537420000      2.688880000


55
iPrOH-2C''
C        1.236748000      0.745259000      0.492546000
H        1.726388000     -2.215853000     -0.354022000
C        0.405287000     -0.081623000     -0.219893000
O        0.877169000     -0.953146000     -1.092137000
C        2.715074000      0.543256000      0.312112000
H        3.299094000      1.398208000      0.683123000
H        3.061791000     -0.365107000      0.832059000
N        3.054935000      0.327993000     -1.127926000
C        3.000255000      1.562305000     -1.917251000
H        3.838985000      2.217743000     -1.641575000
H        3.061803000      1.311977000     -2.984360000
H        2.053817000      2.075615000     -1.712286000
C        4.311412000     -0.405751000     -1.312886000
H        5.144109000      0.161797000     -0.872405000
H        4.225334000     -1.384527000     -0.823760000
H        4.492556000     -0.547960000     -2.386289000
O        2.317746000     -2.883803000      0.075183000
H        2.204061000     -0.313848000     -1.394244000
C        1.517111000     -3.726723000      0.876315000
H        2.197187000     -4.506686000      1.265588000
C        0.440071000     -4.402942000      0.041652000
C        0.931224000     -2.975278000      2.062229000
H       -0.249623000     -3.648987000     -0.373392000
H        0.892976000     -4.948814000     -0.800914000
H       -0.150135000     -5.115733000      0.638937000
H        0.388810000     -3.654838000      2.738883000
H        0.224662000     -2.200414000      1.722794000
H        1.728855000     -2.482217000      2.640009000
C       -1.081685000     -0.042717000     -0.117949000
C       -1.769374000     -0.058665000      1.106250000
C       -1.843856000     -0.065476000     -1.291478000
C       -3.157400000     -0.062520000      1.151957000
C       -3.237452000     -0.057214000     -1.264999000
C       -3.905472000     -0.051489000     -0.033705000
H       -1.207697000     -0.093327000      2.042506000
H       -1.328197000     -0.087362000     -2.254898000
H       -3.689962000     -0.085080000      2.105886000
H       -3.791846000     -0.060333000     -2.204527000
O       -5.247669000     -0.048192000      0.103737000
C       -6.047641000     -0.052602000     -1.055118000
H       -5.872882000      0.843108000     -1.675404000
H       -5.874874000     -0.954375000     -1.667116000
H       -7.091283000     -0.049789000     -0.714096000
C        0.834300000      1.901819000      1.357769000
H       -0.227030000      1.825220000      1.665280000
H        1.422969000      1.881281000      2.292128000
N        1.092199000      3.192950000      0.722338000
C        0.128242000      3.475626000     -0.313297000
H        0.077820000      2.640229000     -1.027717000
H       -0.900580000      3.630165000      0.085444000
H        0.412708000      4.383565000     -0.869118000
C        1.154282000      4.267078000      1.683289000
H        0.197530000      4.420533000      2.233571000
H        1.939719000      4.070123000      2.430120000
H        1.398252000      5.216148000      1.179388000


47
SI_HFIP-TS1BB''
H        0.067986000     -2.969882000      0.900345000
C        0.429136000     -2.054802000      0.408725000
C        1.036701000     -1.176416000      1.323321000
O        0.478552000     -0.912452000      2.472602000
C        0.923094000     -2.188422000     -1.015733000
N        1.924229000     -3.207496000     -1.296525000
C        1.437177000     -4.548299000     -1.079077000
H        2.167837000     -5.281571000     -1.457366000
H        1.252814000     -4.796036000     -0.009978000
H        0.492752000     -4.704297000     -1.624456000
C        3.182227000     -2.982312000     -0.627441000
H        3.565135000     -1.976025000     -0.856560000
H        3.927659000     -3.714656000     -0.977565000
H        3.126842000     -3.075773000      0.480195000
H        1.314211000     -1.213526000     -1.348808000
H        0.051791000     -2.404499000     -1.655415000
H       -0.821331000     -1.532769000      0.631869000
O       -1.803540000     -1.183156000      1.349514000
C       -2.558743000     -0.151186000      0.857462000
C       -3.324759000     -0.628737000     -0.379946000
F       -4.058534000     -1.695769000     -0.067124000
F       -4.148654000      0.300172000     -0.867629000
F       -2.497290000     -0.991150000     -1.368004000
C       -1.707219000      1.089258000      0.567373000
F       -0.712115000      0.812483000     -0.281425000
F       -2.412599000      2.095002000      0.049463000
F       -1.151546000      1.531916000      1.699471000
H       -3.330610000      0.180863000      1.579070000
H       -0.516758000     -1.055232000      2.348745000
O        2.099452000     -0.493379000      1.015993000
C        2.539718000      0.609403000      1.832580000
H        1.668052000      1.071736000      2.314411000
H        3.200903000      0.201108000      2.611817000
C        3.273194000      1.589171000      0.943458000
H        3.701246000      2.357139000      1.607329000
H        4.116006000      1.074275000      0.456669000
C        2.378728000      2.225440000     -0.086817000
C        1.500287000      3.255987000      0.272580000
C        2.362612000      1.764070000     -1.407748000
C        0.628508000      3.810248000     -0.662706000
C        1.490223000      2.316036000     -2.346622000
C        0.619035000      3.339594000     -1.976402000
H        1.499121000      3.627715000      1.301876000
H        3.045247000      0.962688000     -1.704734000
H       -0.051088000      4.612818000     -0.363354000
H        1.491085000      1.941345000     -3.373866000
H       -0.067073000      3.770855000     -2.710235000


47
SI_HFIP-1B''
H       -4.181631000     -0.501173000      0.876936000
C       -3.408908000      0.017386000      0.304226000
C       -2.664825000      0.941273000      0.946958000
O       -1.659327000      1.566450000      0.326011000
C       -1.159336000      2.798006000      0.839441000
C       -0.441486000      3.513138000     -0.288572000
C        0.669242000      2.703312000     -0.900851000
C        0.457143000      1.974490000     -2.077851000
C        1.471320000      1.189768000     -2.627479000
C        2.718105000      1.123049000     -2.006378000
C        2.940877000      1.841676000     -0.831573000
C        1.924537000      2.623294000     -0.284353000
H        2.107526000      3.181448000      0.638878000
H        3.912736000      1.788630000     -0.333890000
H        3.512768000      0.505856000     -2.432823000
H        1.286479000      0.628051000     -3.547165000
H       -0.516909000      2.028938000     -2.572413000
H       -0.044863000      4.453726000      0.125418000
H       -1.178422000      3.780532000     -1.061942000
H       -0.476711000      2.593791000      1.679628000
H       -1.989029000      3.417056000      1.213566000
O       -2.815965000      1.330480000      2.218941000
H       -3.570525000      0.872454000      2.616392000
C       -3.134723000     -0.351789000     -1.114710000
N       -2.239914000     -1.514664000     -1.263682000
C       -1.704418000     -1.607236000     -2.609957000
H       -2.502536000     -1.726291000     -3.370019000
H       -1.131953000     -0.698744000     -2.848938000
H       -1.028403000     -2.470938000     -2.685273000
C       -2.897558000     -2.750466000     -0.871574000
H       -3.759554000     -2.989071000     -1.526035000
H       -2.182053000     -3.584952000     -0.918395000
H       -3.258781000     -2.671380000      0.164160000
H       -4.081191000     -0.551698000     -1.657519000
H       -2.646882000      0.492982000     -1.623006000
H       -1.120307000     -1.462602000     -0.144849000
O       -0.516661000     -1.608380000      0.679690000
C        0.693151000     -0.968295000      0.548957000
C        1.130601000     -0.530733000      1.943038000
F        2.286534000      0.135793000      1.934138000
F        0.207628000      0.272364000      2.476573000
F        1.273879000     -1.571440000      2.768092000
C        1.699111000     -1.911280000     -0.114552000
F        2.942286000     -1.425925000     -0.140781000
F        1.328647000     -2.134869000     -1.380831000
F        1.744403000     -3.095070000      0.498269000
H        0.657875000     -0.053590000     -0.071826000


44
SI_HFIP-TS2BB''
H       -0.071551000      1.608990000     -1.292748000
C       -0.387065000      1.567267000     -0.245989000
C        0.487215000      0.859798000      0.601605000
O        0.076580000      0.550487000      1.815951000
C        1.766316000      0.288313000      0.213391000
C        2.477096000      0.767678000     -0.905386000
C        3.682633000      0.202537000     -1.269269000
C        4.219044000     -0.863750000     -0.523343000
C        3.524807000     -1.350421000      0.595284000
C        2.314357000     -0.773019000      0.952125000
H        1.764281000     -1.162865000      1.810495000
H        3.919419000     -2.179814000      1.182836000
O        5.390577000     -1.348700000     -0.949954000
C        5.998792000     -2.413655000     -0.247840000
H        6.225864000     -2.130383000      0.792937000
H        6.936063000     -2.633033000     -0.774467000
H        5.361972000     -3.313372000     -0.253090000
H        4.245377000      0.571004000     -2.129672000
H        2.083691000      1.608130000     -1.481208000
C       -1.072499000      2.857472000      0.254648000
N       -0.235673000      4.031724000      0.273209000
C        0.199510000      4.477200000     -1.028887000
H        0.957225000      3.815607000     -1.500832000
H       -0.660449000      4.544657000     -1.713132000
H        0.648656000      5.480174000     -0.951157000
C        0.844625000      3.945862000      1.220602000
H        0.460188000      3.678895000      2.217302000
H        1.359022000      4.916627000      1.299245000
H        1.614154000      3.189381000      0.946979000
H       -1.462822000      2.693727000      1.270669000
H       -1.940946000      3.051944000     -0.393088000
H       -1.433358000      0.798077000      0.042271000
O       -2.333348000      0.329220000      0.863605000
C       -2.879793000     -0.878201000      0.534588000
C       -1.848692000     -2.010295000      0.585740000
F       -1.326312000     -2.084833000      1.812774000
F       -2.378751000     -3.202053000      0.303729000
F       -0.833351000     -1.812438000     -0.264149000
C       -3.572511000     -0.781993000     -0.827722000
F       -4.181583000     -1.915506000     -1.182140000
F       -4.496191000      0.178322000     -0.791739000
F       -2.711762000     -0.466674000     -1.802991000
H       -3.673566000     -1.183156000      1.246698000
H       -0.925421000      0.535179000      1.794050000


44
SI_HFIP-2B''
H        0.462709000     -0.813532000     -1.599996000
C       -0.460547000     -0.295566000     -1.316054000
C       -1.515698000     -1.070519000     -0.995480000
C       -2.862317000     -0.608027000     -0.605543000
C       -3.524436000     -1.222541000      0.464384000
C       -4.789745000     -0.808224000      0.873199000
C       -5.428409000      0.237182000      0.194192000
C       -4.788135000      0.843396000     -0.896522000
C       -3.526680000      0.422621000     -1.290612000
H       -3.059389000      0.882921000     -2.163962000
H       -5.310094000      1.639705000     -1.432360000
O       -6.649934000      0.712339000      0.508637000
C       -7.352352000      0.133801000      1.585927000
H       -8.308401000      0.668686000      1.655449000
H       -7.552104000     -0.937045000      1.412087000
H       -6.805902000      0.251555000      2.536877000
H       -5.268046000     -1.304277000      1.718497000
H       -3.034363000     -2.040253000      0.998106000
O       -1.425738000     -2.427461000     -0.971305000
H       -0.501184000     -2.688108000     -1.097154000
C       -0.352623000      1.190684000     -1.228693000
N        0.671947000      1.593417000     -0.251194000
C        1.051929000      2.985903000     -0.421484000
H        1.843205000      3.244962000      0.297292000
H        1.444804000      3.144976000     -1.436923000
H        0.199479000      3.675865000     -0.263607000
C        0.241462000      1.327000000      1.111314000
H       -0.633513000      1.947515000      1.389752000
H       -0.039510000      0.270759000      1.217995000
H        1.058535000      1.541574000      1.813475000
H       -0.042216000      1.603060000     -2.203538000
H       -1.318739000      1.663452000     -0.974119000
H        1.976441000      0.808169000     -0.729112000
O        2.761032000      0.415155000     -1.278189000
C        3.676093000     -0.272259000     -0.520153000
C        4.372953000      0.653322000      0.479822000
F        3.516982000      1.183441000      1.361267000
F        4.940822000      1.665867000     -0.173640000
F        5.325727000      0.028309000      1.172268000
C        3.064165000     -1.510977000      0.139140000
F        2.121126000     -1.203461000      1.034781000
F        2.489927000     -2.276758000     -0.791953000
F        3.981767000     -2.251759000      0.761231000
H        4.480663000     -0.659691000     -1.169752000


35
SI_1B'
H        1.388476000     -1.750887000      2.072333000
C        1.580325000     -1.434938000      1.047024000
C        0.645918000     -1.625481000      0.053111000
O        0.747580000     -1.187638000     -1.136321000
O       -0.477624000     -2.336753000      0.411530000
C       -1.571896000     -2.374158000     -0.482731000
H       -1.952416000     -3.408293000     -0.480192000
H       -1.229858000     -2.138014000     -1.500925000
C       -2.679184000     -1.425700000     -0.045532000
H       -3.523151000     -1.557080000     -0.744053000
H       -3.035370000     -1.730101000      0.951361000
C       -2.263799000      0.020962000     -0.009014000
C       -2.013902000      0.728167000     -1.193328000
C       -2.096900000      0.689080000      1.209382000
C       -1.630696000      2.067360000     -1.160653000
H       -2.129911000      0.222119000     -2.156421000
C       -1.715627000      2.031530000      1.247535000
H       -2.277299000      0.148787000      2.143363000
C       -1.485115000      2.726895000      0.061553000
H       -1.448225000      2.602755000     -2.096631000
H       -1.598057000      2.535384000      2.210930000
H       -1.189388000      3.779148000      0.087707000
C        2.839003000     -0.737387000      0.679093000
H        3.418890000     -0.408636000      1.554247000
H        3.514219000     -1.333998000      0.037929000
N        2.537107000      0.483684000     -0.159709000
C        1.890145000      1.553893000      0.610923000
H        1.049606000      1.122841000      1.167933000
H        2.618774000      1.992336000      1.307250000
H        1.522417000      2.324056000     -0.077891000
C        3.698004000      0.962602000     -0.919183000
H        4.488504000      1.276941000     -0.223336000
H        4.069778000      0.152042000     -1.558959000
H        3.397770000      1.814010000     -1.543642000
H        1.818189000      0.068983000     -0.823802000


35
SI_TS1B'B''
H        2.754319000     -2.224853000     -1.123031000
C        2.834866000     -1.355242000     -0.470957000
C        1.716057000     -0.751594000      0.017456000
O        1.741739000      0.331482000      0.749621000
O        0.496275000     -1.264109000     -0.272978000
C       -0.639416000     -0.460074000     -0.001328000
H       -0.564318000      0.502717000     -0.536277000
H       -0.703095000     -0.234050000      1.076004000
C       -1.863828000     -1.230973000     -0.458045000
H       -1.759254000     -1.455587000     -1.531286000
H       -1.893648000     -2.191848000      0.079930000
C       -3.125084000     -0.451835000     -0.207015000
C       -3.792164000     -0.545890000      1.021228000
C       -3.631469000      0.424360000     -1.175501000
C       -4.936333000      0.210294000      1.273865000
H       -3.409915000     -1.226826000      1.787830000
C       -4.775499000      1.182282000     -0.926786000
H       -3.122404000      0.508938000     -2.140461000
C       -5.431956000      1.077757000      0.299879000
H       -5.445977000      0.119216000      2.237039000
H       -5.158215000      1.857317000     -1.697260000
H       -6.330307000      1.669308000      0.495718000
C        4.172452000     -0.827696000     -0.046933000
H        4.508347000     -1.250756000      0.918281000
H        4.961644000     -1.061354000     -0.783119000
N        4.096106000      0.642244000      0.158080000
C        5.088949000      1.142747000      1.099470000
H        6.114606000      0.958792000      0.734956000
H        4.952593000      2.224701000      1.237160000
H        4.960880000      0.645036000      2.070905000
C        4.109323000      1.377856000     -1.102802000
H        5.102259000      1.324707000     -1.581424000
H        3.362155000      0.945425000     -1.782599000
H        3.855929000      2.431707000     -0.919473000
H        2.882162000      0.670757000      0.602210000


35
SI_1B''
H        2.695231000     -2.052158000     -1.344942000
C        2.806828000     -1.264489000     -0.598985000
C        1.701389000     -0.774186000      0.006127000
O        1.723598000      0.221762000      0.887352000
O        0.481769000     -1.281507000     -0.251475000
C       -0.652609000     -0.465390000      0.008580000
H       -0.559846000      0.495019000     -0.527943000
H       -0.725429000     -0.242325000      1.085337000
C       -1.876672000     -1.227408000     -0.461363000
H       -1.767562000     -1.444330000     -1.535569000
H       -1.911691000     -2.191807000      0.069928000
C       -3.136386000     -0.445894000     -0.209362000
C       -3.802738000     -0.540534000      1.019251000
C       -3.642431000      0.431048000     -1.177166000
C       -4.946263000      0.216132000      1.272892000
H       -3.420719000     -1.222482000      1.785063000
C       -4.785996000      1.189378000     -0.927347000
H       -3.133858000      0.515770000     -2.142345000
C       -5.441823000      1.084413000      0.299565000
H       -5.455607000      0.124609000      2.236166000
H       -5.168835000      1.864990000     -1.697225000
H       -6.339838000      1.676203000      0.496169000
C        4.170262000     -0.780746000     -0.197011000
H        4.553673000     -1.340234000      0.676642000
H        4.900743000     -0.950558000     -1.012882000
N        4.151073000      0.638678000      0.193133000
C        5.278926000      0.998820000      1.030742000
H        6.247097000      0.867041000      0.507415000
H        5.196216000      2.052717000      1.335535000
H        5.288864000      0.377037000      1.938177000
C        4.031653000      1.518619000     -0.957230000
H        4.937921000      1.490386000     -1.594312000
H        3.170134000      1.216505000     -1.570467000
H        3.873917000      2.555121000     -0.623391000
H        2.694291000      0.577134000      0.827534000


33
SI_2B'
H       -2.563487000      2.009255000     -1.397879000
C       -2.557328000      0.990181000     -1.011984000
C       -1.400591000      0.403229000     -0.560817000
O       -1.300745000     -0.728710000     -0.004920000
O       -0.253189000      1.190144000     -0.679235000
C       -3.815388000      0.211437000     -0.870735000
H       -4.717342000      0.826373000     -1.005432000
H       -3.888961000     -0.646172000     -1.564141000
N       -3.890933000     -0.423779000      0.498440000
C       -4.095861000      0.559312000      1.572173000
H       -5.123534000      0.944663000      1.519590000
H       -3.928834000      0.075623000      2.542907000
H       -3.381150000      1.380742000      1.437075000
C       -4.853256000     -1.531646000      0.565622000
H       -5.863749000     -1.152218000      0.359827000
H       -4.582537000     -2.288592000     -0.181169000
H       -4.823735000     -1.977791000      1.567863000
H       -2.906242000     -0.805089000      0.580516000
C        0.977262000      0.634870000     -0.455569000
C        1.850188000      1.299100000      0.400582000
C        1.405907000     -0.525054000     -1.112349000
C        3.148363000      0.826744000      0.607857000
C        2.690308000     -1.005901000     -0.900462000
C        3.573480000     -0.336368000     -0.040768000
H        1.505391000      2.203885000      0.907172000
H        0.729236000     -1.048922000     -1.790029000
H        3.811760000      1.371796000      1.280649000
H        3.038628000     -1.910987000     -1.404324000
O        4.805515000     -0.882478000      0.096413000
C        5.732431000     -0.251445000      0.947766000
H        5.964853000      0.773550000      0.610686000
H        5.370688000     -0.214266000      1.989844000
H        6.649808000     -0.853788000      0.911813000


33
SI_TS2B'B''
H        2.458482000      1.894520000      1.681014000
C        2.529312000      1.231509000      0.819192000
C        1.452816000      1.015932000      0.025350000
O        1.436180000      0.193731000     -0.988380000
O        0.293716000      1.708812000      0.263304000
C       -0.914907000      1.070852000      0.126073000
C        3.824037000      0.566149000      0.456433000
H        4.406905000      1.161708000     -0.269497000
H        4.472190000      0.420306000      1.338062000
N        3.554964000     -0.740194000     -0.194367000
C        4.621074000     -1.164770000     -1.092095000
H        5.570387000     -1.308386000     -0.547292000
H        4.341590000     -2.114307000     -1.570037000
H        4.769198000     -0.407109000     -1.874276000
C        3.201695000     -1.774834000      0.773410000
H        4.076546000     -2.065233000      1.380107000
H        2.416672000     -1.395155000      1.442349000
H        2.821375000     -2.660826000      0.245430000
H        2.452843000     -0.397397000     -0.797557000
C       -1.998811000      1.845504000     -0.291899000
C       -1.104281000     -0.272203000      0.442850000
C       -3.263079000      1.280343000     -0.388726000
C       -2.372546000     -0.846034000      0.336348000
C       -3.461043000     -0.072426000     -0.080254000
H       -1.835299000      2.897859000     -0.535852000
H       -0.262924000     -0.883770000      0.774990000
H       -4.120328000      1.875811000     -0.711878000
H       -2.496071000     -1.900532000      0.586263000
O       -4.724844000     -0.540250000     -0.213066000
C       -4.979411000     -1.893174000      0.082432000
H       -4.402490000     -2.569734000     -0.571465000
H       -4.752634000     -2.130730000      1.136133000
H       -6.050756000     -2.055097000     -0.095474000


33
SI_2B''
H       -0.525862000     -0.755648000     -0.807073000
C       -1.445721000     -0.244718000     -0.524114000
C       -1.405770000      0.825492000      0.298617000
O       -2.476248000      1.480932000      0.723742000
H       -3.261496000      0.876340000      0.431712000
O       -0.289902000      1.375774000      0.843024000
C        0.940531000      0.887318000      0.452732000
C        1.580419000     -0.062097000      1.238136000
C        2.847341000     -0.528167000      0.881791000
C        3.466617000     -0.038340000     -0.273756000
C        2.809704000      0.920470000     -1.060365000
C        1.551547000      1.381929000     -0.699997000
H        1.034826000      2.130481000     -1.305165000
H        3.311676000      1.295382000     -1.955423000
O        4.687215000     -0.425455000     -0.703623000
C        5.398719000     -1.384228000      0.044834000
H        5.610877000     -1.026942000      1.066950000
H        6.348977000     -1.546194000     -0.480537000
H        4.853648000     -2.341866000      0.102362000
H        3.339067000     -1.269559000      1.512531000
H        1.084608000     -0.435821000      2.137070000
C       -2.758064000     -0.708202000     -1.091671000
N       -3.873878000     -0.473150000     -0.163224000
C       -5.158143000     -0.442969000     -0.836486000
H       -5.397342000     -1.409214000     -1.324134000
H       -5.162689000      0.343326000     -1.605895000
H       -5.954690000     -0.220329000     -0.111007000
C       -3.867442000     -1.414804000      0.943686000
H       -4.087042000     -2.447812000      0.608040000
H       -2.881191000     -1.414013000      1.430479000
H       -4.622115000     -1.123907000      1.689566000
H       -2.999923000     -0.163027000     -2.022531000
H       -2.701118000     -1.779263000     -1.369949000


70
SI_HFIP-TS1NsolvCC''
C       -0.562667000     -2.361983000     -0.219599000
H       -0.410900000     -0.953832000      0.206287000
C       -1.958226000     -2.553570000      0.113103000
O       -2.397500000     -3.053761000      1.145044000
O       -2.806904000     -2.034018000     -0.804519000
C       -4.185961000     -1.996573000     -0.465445000
H       -4.301533000     -1.606821000      0.558169000
H       -4.605673000     -3.016219000     -0.483323000
C       -4.888797000     -1.104799000     -1.469449000
H       -4.795148000     -1.547640000     -2.473580000
H       -5.960218000     -1.101235000     -1.213185000
C       -4.346785000      0.299876000     -1.476511000
C       -4.692224000      1.209186000     -0.467291000
C       -3.445557000      0.713301000     -2.463963000
C       -4.161759000      2.498373000     -0.454142000
H       -5.389831000      0.902449000      0.318118000
C       -2.906901000      2.000428000     -2.450996000
H       -3.162353000      0.013030000     -3.254498000
C       -3.267407000      2.899246000     -1.447990000
H       -4.443890000      3.193860000      0.340437000
H       -2.200057000      2.301221000     -3.229288000
H       -2.846660000      3.907577000     -1.435271000
C        0.400772000     -3.069507000      0.706990000
H       -0.008861000     -3.994873000      1.143767000
H        1.311302000     -3.328443000      0.152910000
N        0.880301000     -2.241564000      1.882582000
C       -0.020484000     -2.328735000      3.050153000
H       -1.045514000     -2.118877000      2.734484000
H        0.031442000     -3.345312000      3.461917000
H        0.308831000     -1.603619000      3.804280000
C        2.260896000     -2.600008000      2.258886000
H        2.567203000     -1.998850000      3.123186000
H        2.288516000     -3.665911000      2.522063000
H        2.922218000     -2.399145000      1.409541000
O       -0.037519000      0.011852000      0.747423000
H        0.839645000     -1.244802000      1.570211000
C       -0.961873000      1.016256000      0.856573000
H       -1.747538000      0.981566000      0.075314000
C       -0.250852000      2.357956000      0.677101000
C       -1.707709000      0.929336000      2.190415000
F       -1.063519000      3.406814000      0.815832000
F        0.749965000      2.510166000      1.547707000
F        0.276834000      2.428716000     -0.551354000
F       -0.868877000      0.914120000      3.230028000
F       -2.416585000     -0.204222000      2.232252000
F       -2.564667000      1.934435000      2.380028000
C       -0.185526000     -2.502463000     -1.683901000
H        0.300818000     -3.481028000     -1.839896000
H       -1.092444000     -2.508875000     -2.314358000
N        0.749648000     -1.488999000     -2.207144000
C        0.047133000     -0.267002000     -2.567725000
H       -0.555233000      0.082396000     -1.723022000
H        0.766204000      0.520904000     -2.833740000
H       -0.627728000     -0.430749000     -3.430238000
C        1.479676000     -2.013187000     -3.352514000
H        0.798354000     -2.346038000     -4.160337000
H        2.143141000     -1.240195000     -3.762163000
H        2.097397000     -2.870229000     -3.044750000
H        1.882475000     -1.129251000     -1.161829000
O        2.694300000     -0.983232000     -0.529366000
C        3.050840000      0.342505000     -0.450457000
H        2.203725000      1.041695000     -0.559348000
C        4.038161000      0.691337000     -1.567570000
C        3.643181000      0.608401000      0.933001000
F        3.451475000      0.507012000     -2.756131000
F        4.442249000      1.961928000     -1.521972000
F        5.122973000     -0.082980000     -1.538311000
F        4.697471000     -0.174250000      1.180324000
F        2.741059000      0.364141000      1.885036000
F        4.035630000      1.874587000      1.075382000


70
SI_HFIP-TS1OsolvCC''
C       -1.686385000     -0.879275000      0.197251000
H       -0.478232000     -0.052260000     -0.010054000
C       -2.600289000      0.136422000     -0.281973000
O       -2.994479000      1.111840000      0.356419000
O       -2.929743000     -0.017997000     -1.586656000
C       -3.882420000      0.867828000     -2.155426000
H       -3.553128000      1.053783000     -3.188270000
H       -3.876802000      1.818515000     -1.603481000
C       -5.269912000      0.233543000     -2.146063000
H       -5.972573000      0.956248000     -2.590843000
H       -5.255951000     -0.657067000     -2.794051000
C       -5.701174000     -0.148247000     -0.757337000
C       -6.294345000      0.789789000      0.096687000
C       -5.410153000     -1.420804000     -0.250301000
C       -6.576360000      0.470845000      1.423368000
H       -6.524554000      1.790231000     -0.282149000
C       -5.683867000     -1.742118000      1.079546000
H       -4.951779000     -2.167171000     -0.905274000
C       -6.264583000     -0.795062000      1.922519000
H       -7.037666000      1.217579000      2.075615000
H       -5.442125000     -2.739226000      1.458138000
H       -6.478996000     -1.043295000      2.965474000
C       -1.632749000     -0.943549000      1.702196000
H       -2.125910000     -0.060382000      2.127458000
H       -2.108630000     -1.846116000      2.121870000
N       -0.226540000     -0.928998000      2.251903000
C       -0.194598000     -0.564165000      3.677257000
H       -0.731126000     -1.327177000      4.257143000
H        0.849335000     -0.512166000      4.010719000
H       -0.678617000      0.410752000      3.812023000
C        0.496981000     -2.188362000      1.984822000
H        1.513077000     -2.108293000      2.388922000
H       -0.034996000     -3.014363000      2.475965000
H        0.536619000     -2.347920000      0.896793000
O        0.496995000      0.574251000      0.151442000
H        0.258211000     -0.189162000      1.695588000
C        0.289891000      1.934092000      0.073137000
H       -0.740544000      2.215799000      0.357627000
C        0.482757000      2.413789000     -1.365672000
C        1.207870000      2.647770000      1.064108000
F        0.395934000      3.739470000     -1.473665000
F        1.663438000      2.039361000     -1.861199000
F       -0.463465000      1.882819000     -2.145544000
F        2.499809000      2.523215000      0.746309000
F        1.044009000      2.121852000      2.280757000
F        0.937271000      3.948319000      1.146182000
C       -1.623322000     -2.208078000     -0.538100000
H       -1.818992000     -3.015941000      0.187709000
H       -2.438477000     -2.273844000     -1.288801000
N       -0.340274000     -2.512561000     -1.164876000
C       -0.089864000     -1.698706000     -2.330290000
H        0.941350000     -1.847856000     -2.686689000
H       -0.783131000     -1.929044000     -3.170935000
H       -0.208786000     -0.634591000     -2.089734000
C       -0.218047000     -3.916325000     -1.471016000
H        0.771785000     -4.124315000     -1.907411000
H       -0.317147000     -4.519682000     -0.553940000
H       -0.984867000     -4.275592000     -2.195183000
H        1.813225000     -0.253143000     -0.330753000
O        2.547342000     -0.892234000     -0.527077000
C        3.765921000     -0.305166000     -0.260968000
H        3.777221000      0.787775000     -0.413459000
C        4.769211000     -0.884893000     -1.251502000
C        4.156014000     -0.542633000      1.198960000
F        4.825838000     -2.215315000     -1.181407000
F        4.406030000     -0.564499000     -2.492911000
F        6.000494000     -0.413728000     -1.051517000
F        4.263898000     -1.841277000      1.486364000
F        3.211763000     -0.038858000      2.001396000
F        5.308929000      0.044392000      1.517519000


70
SI_HFIP-TS1COsolvCC''
C       -0.633748000     -1.287583000      1.216808000
H       -1.063150000     -1.141236000     -0.192023000
C        0.385979000     -0.281071000      1.165144000
O        1.567100000     -0.497325000      0.848818000
O       -0.040103000      0.969931000      1.399394000
C        0.861840000      2.042914000      1.152198000
H        1.096025000      2.074124000      0.076155000
H        1.800182000      1.882405000      1.702653000
C        0.204697000      3.331757000      1.603674000
H       -0.015577000      3.256302000      2.680498000
H        0.951497000      4.131710000      1.478888000
C       -1.046623000      3.669537000      0.839679000
C       -0.971317000      4.317881000     -0.400030000
C       -2.306986000      3.299201000      1.322443000
C       -2.122879000      4.587182000     -1.137872000
H        0.006519000      4.615371000     -0.791512000
C       -3.461619000      3.566328000      0.586860000
H       -2.383078000      2.792213000      2.288688000
C       -3.373592000      4.209065000     -0.647613000
H       -2.043422000      5.095273000     -2.102964000
H       -4.436528000      3.264044000      0.978922000
H       -4.277658000      4.416267000     -1.226453000
C       -0.132733000     -2.709812000      1.261592000
H        0.862786000     -2.814460000      1.719375000
H       -0.834935000     -3.317102000      1.845597000
N       -0.032913000     -3.381469000     -0.097807000
C        1.294313000     -3.209030000     -0.722246000
H        1.520672000     -2.139682000     -0.772075000
H        2.049693000     -3.720325000     -0.111103000
H        1.270902000     -3.642440000     -1.730189000
C       -0.444129000     -4.794232000     -0.054087000
H       -0.361944000     -5.224572000     -1.060364000
H        0.209153000     -5.342353000      0.638099000
H       -1.484525000     -4.853017000      0.289159000
O       -1.151421000     -1.304492000     -1.344582000
H       -0.688129000     -2.859117000     -0.720901000
C       -2.305795000     -0.945414000     -1.984890000
H       -2.146412000     -0.879395000     -3.078541000
C       -2.773917000      0.452326000     -1.565253000
C       -3.391009000     -2.008287000     -1.803161000
F       -3.292216000      0.469488000     -0.332774000
F       -1.739019000      1.288655000     -1.579360000
F       -3.703893000      0.935603000     -2.391901000
F       -4.527404000     -1.684523000     -2.422325000
F       -3.681008000     -2.234119000     -0.518278000
F       -2.965809000     -3.168978000     -2.312526000
C       -1.872264000     -1.037393000      2.049033000
H       -2.172867000      0.025238000      1.952979000
H       -2.708484000     -1.627509000      1.642304000
N       -1.736504000     -1.420873000      3.451786000
C       -0.724891000     -0.663218000      4.148795000
H       -0.931384000      0.430535000      4.170256000
H       -0.649901000     -1.008889000      5.191977000
H        0.263285000     -0.807704000      3.685789000
C       -3.008137000     -1.336270000      4.128777000
H       -2.918945000     -1.697641000      5.165711000
H       -3.412936000     -0.298882000      4.170055000
H       -3.756698000     -1.961129000      3.616083000
H        3.002943000      0.162577000      1.059118000
O        3.901974000      0.548111000      1.259600000
C        4.703969000      0.585106000      0.140041000
H        5.648481000      1.095369000      0.393952000
C        4.086914000      1.414885000     -0.988646000
C        5.106199000     -0.823963000     -0.303550000
F        2.986851000      0.854680000     -1.499984000
F        3.743186000      2.616091000     -0.523566000
F        4.946005000      1.597792000     -1.992371000
F        4.059957000     -1.551587000     -0.706538000
F        5.666194000     -1.468050000      0.718470000
F        5.987637000     -0.799367000     -1.304405000


70
SI_iPrOH-TS1NsolvCC''
C       -0.577716000      1.184553000     -1.133868000
H       -0.481447000      0.576960000      0.101017000
C        0.736792000      1.796555000     -1.221093000
O        1.030290000      2.921257000     -0.826867000
O        1.691229000      0.973856000     -1.710802000
C        3.030559000      1.447548000     -1.709135000
H        3.218641000      2.023272000     -0.790339000
H        3.181309000      2.127965000     -2.564550000
C        3.960477000      0.254502000     -1.802608000
H        3.753930000     -0.296347000     -2.733664000
H        4.987659000      0.646560000     -1.878032000
C        3.840974000     -0.669034000     -0.619778000
C        3.163343000     -1.888304000     -0.725159000
C        4.364188000     -0.303407000      0.628172000
C        3.010487000     -2.723015000      0.382705000
H        2.748191000     -2.186321000     -1.691744000
C        4.219728000     -1.136682000      1.736225000
H        4.895283000      0.647872000      0.731528000
C        3.540624000     -2.350759000      1.617372000
H        2.472844000     -3.669559000      0.278919000
H        4.638824000     -0.835964000      2.700417000
H        3.424095000     -3.003630000      2.486329000
C       -1.692005000      2.177130000     -0.839910000
H       -1.538306000      3.156814000     -1.319887000
H       -2.637712000      1.763865000     -1.210304000
N       -1.907296000      2.445356000      0.634690000
C       -1.328405000      3.722888000      1.079773000
H       -1.377886000      3.776807000      2.175220000
H       -0.289986000      3.778651000      0.736648000
H       -1.904287000      4.553125000      0.646635000
C       -3.324875000      2.336534000      1.016651000
H       -3.413212000      2.458633000      2.104507000
H       -3.902588000      3.124983000      0.512776000
H       -3.693006000      1.347420000      0.712587000
O       -0.616844000      0.315966000      1.310752000
H       -1.376425000      1.642570000      1.134587000
C        0.622970000      0.139677000      1.943732000
H        1.355175000     -0.245934000      1.202126000
C        0.484369000     -0.905481000      3.040147000
C        1.178729000      1.449723000      2.486717000
H        1.433676000     -1.066079000      3.575265000
H       -0.274171000     -0.584340000      3.774321000
H        0.162068000     -1.871057000      2.619721000
H        0.497570000      1.874841000      3.243905000
H        1.298451000      2.186442000      1.678143000
H        2.163865000      1.303604000      2.958696000
C       -0.935851000      0.179083000     -2.217972000
H       -1.695785000      0.619644000     -2.886810000
H       -0.051833000     -0.019887000     -2.853995000
N       -1.488249000     -1.097948000     -1.751413000
C       -2.128790000     -1.797056000     -2.848411000
H       -1.429540000     -1.994965000     -3.688446000
H       -2.520407000     -2.765273000     -2.504108000
H       -2.971656000     -1.204897000     -3.236581000
C       -0.470465000     -1.929604000     -1.140813000
H        0.029812000     -1.384057000     -0.331539000
H       -0.926584000     -2.835355000     -0.711500000
H        0.298047000     -2.247728000     -1.875252000
O       -3.809573000     -0.632218000     -0.327187000
C       -4.251160000     -1.635083000      0.561330000
H       -5.268483000     -1.327522000      0.867365000
C       -3.387872000     -1.711341000      1.810982000
C       -4.362522000     -2.986445000     -0.128377000
H       -3.794942000     -2.440958000      2.529285000
H       -2.361252000     -2.019041000      1.556436000
H       -3.328948000     -0.732911000      2.311152000
H       -4.962662000     -2.903212000     -1.047845000
H       -4.840416000     -3.730512000      0.528431000
H       -3.365535000     -3.370673000     -0.400866000
H       -2.905848000     -0.848440000     -0.690739000


70
SI_iPrOH-TS1OsolvCC''
C       -0.332062000     -0.435523000      0.864142000
H       -1.281932000     -0.463027000     -0.192380000
C        0.560487000     -1.511038000      0.510263000
O        0.471987000     -2.681871000      0.878532000
O        1.515392000     -1.153628000     -0.381810000
C        2.445273000     -2.149517000     -0.773149000
H        1.923566000     -2.990226000     -1.259191000
H        2.954699000     -2.549596000      0.119529000
C        3.437712000     -1.513210000     -1.727168000
H        4.163577000     -2.291498000     -2.013211000
H        2.911425000     -1.207216000     -2.644938000
C        4.147679000     -0.328566000     -1.128304000
C        5.133400000     -0.504562000     -0.148086000
C        3.800011000      0.976535000     -1.495131000
C        5.753038000      0.592604000      0.448681000
H        5.419371000     -1.517382000      0.152198000
C        4.418616000      2.077646000     -0.901806000
H        3.028184000      1.130512000     -2.254864000
C        5.397122000      1.889304000      0.073871000
H        6.521055000      0.434617000      1.210905000
H        4.130716000      3.089012000     -1.201793000
H        5.881772000      2.750284000      0.541829000
C       -1.212336000     -0.703403000      2.059848000
H       -0.773562000     -1.405870000      2.784490000
H       -1.403167000      0.240966000      2.584322000
N       -2.575802000     -1.273663000      1.698763000
C       -2.624149000     -2.739602000      1.835195000
H       -3.564871000     -3.111059000      1.408597000
H       -1.763299000     -3.168457000      1.309324000
H       -2.570922000     -3.004941000      2.900083000
C       -3.670464000     -0.608833000      2.425220000
H       -3.517566000     -0.724850000      3.506910000
H       -3.674125000      0.452476000      2.147870000
H       -4.625166000     -1.067691000      2.136227000
O       -2.313871000     -0.420721000     -0.805780000
H       -2.701034000     -1.055116000      0.670563000
C       -2.224419000     -1.019108000     -2.078020000
H       -3.162184000     -0.782953000     -2.619498000
C       -2.122017000     -2.533131000     -1.962915000
C       -1.064121000     -0.426989000     -2.865148000
H       -1.204427000     -2.826233000     -1.426439000
H       -2.984623000     -2.940223000     -1.411883000
H       -2.100702000     -3.008325000     -2.956685000
H       -0.104573000     -0.668373000     -2.379276000
H       -1.152801000      0.669596000     -2.917029000
H       -1.036468000     -0.818394000     -3.894485000
C        0.149877000      0.996039000      0.759266000
H        0.778664000      1.105548000     -0.149400000
H       -0.721636000      1.655734000      0.607734000
N        0.842249000      1.490604000      1.944699000
C        2.060214000      0.773163000      2.237057000
H        2.827616000      0.861765000      1.437874000
H        2.505074000      1.156313000      3.169581000
H        1.855424000     -0.297773000      2.388133000
C        1.078520000      2.910288000      1.854298000
H        0.129547000      3.445328000      1.689296000
H        1.521976000      3.288095000      2.789795000
H        1.767495000      3.188095000      1.023653000
O       -3.295423000      1.899359000      0.078348000
C       -4.382791000      2.376382000     -0.684633000
H       -4.735031000      3.289049000     -0.170157000
C       -5.522684000      1.368897000     -0.703430000
C       -3.939034000      2.763132000     -2.087100000
H       -5.203657000      0.433938000     -1.194196000
H       -5.843221000      1.123748000      0.321320000
H       -6.395892000      1.758315000     -1.250518000
H       -4.755366000      3.240925000     -2.651634000
H       -3.612542000      1.873592000     -2.651861000
H       -3.093472000      3.467144000     -2.041038000
H       -2.954970000      1.077411000     -0.356000000


70
SI_iPrOH-TS1COsolvCC''
C        1.051460000     -0.608564000      0.618812000
H        1.876589000     -1.517707000      0.083845000
C        0.468177000      0.048516000     -0.528295000
O        0.900677000      1.064772000     -1.082956000
O       -0.579538000     -0.604359000     -1.058379000
C       -1.190481000     -0.054271000     -2.218573000
H       -0.512736000     -0.159149000     -3.081670000
H       -1.372106000      1.020729000     -2.065998000
C       -2.487812000     -0.798605000     -2.456277000
H       -2.942413000     -0.379457000     -3.368997000
H       -2.268733000     -1.857929000     -2.661931000
C       -3.445240000     -0.690464000     -1.298529000
C       -4.009029000      0.544710000     -0.950316000
C       -3.760499000     -1.808699000     -0.518974000
C       -4.865093000      0.657178000      0.143838000
H       -3.773459000      1.432473000     -1.545364000
C       -4.620452000     -1.701411000      0.575181000
H       -3.321288000     -2.778004000     -0.772527000
C       -5.175294000     -0.467305000      0.911057000
H       -5.295304000      1.629626000      0.398823000
H       -4.853343000     -2.588059000      1.171246000
H       -5.846618000     -0.380028000      1.769428000
C        2.030616000      0.222182000      1.421876000
H        1.847432000      1.304632000      1.364000000
H        1.951067000     -0.068463000      2.476431000
N        3.471000000     -0.002259000      1.019469000
C        3.941237000      0.994693000      0.044434000
H        3.950556000      1.989198000      0.510868000
H        4.954242000      0.728067000     -0.283651000
H        3.257465000      1.006346000     -0.810776000
C        4.363595000     -0.084263000      2.183664000
H        4.046007000     -0.919203000      2.821248000
H        5.392258000     -0.256894000      1.840944000
H        4.319716000      0.854878000      2.753282000
O        2.901266000     -2.263280000     -0.093693000
H        3.468258000     -0.965757000      0.515885000
C        3.002186000     -2.711938000     -1.416009000
H        3.839111000     -3.441676000     -1.469210000
C        3.326517000     -1.586319000     -2.392602000
C        1.731256000     -3.448379000     -1.826774000
H        2.523524000     -0.830471000     -2.405330000
H        4.264301000     -1.082032000     -2.111055000
H        3.446350000     -1.968208000     -3.419599000
H        0.872739000     -2.755975000     -1.848741000
H        1.503329000     -4.247062000     -1.103042000
H        1.827616000     -3.905259000     -2.824991000
C        0.173129000     -1.507211000      1.468949000
H       -0.538241000     -2.049562000      0.811701000
H        0.811235000     -2.280321000      1.931498000
N       -0.515957000     -0.825075000      2.555194000
C       -1.419391000      0.204638000      2.099760000
H       -0.878461000      0.965260000      1.518263000
H       -2.246015000     -0.181950000      1.466496000
H       -1.871918000      0.715398000      2.964726000
C       -1.180884000     -1.766224000      3.422110000
H       -2.000899000     -2.324784000      2.915237000
H       -0.461367000     -2.508700000      3.802929000
H       -1.621897000     -1.246806000      4.288022000
O        1.515986000      3.397940000      0.204383000
C        0.461933000      4.306838000     -0.047311000
H        0.725371000      5.223808000      0.510121000
C       -0.863207000      3.789498000      0.490012000
C        0.386504000      4.651513000     -1.526269000
H       -0.776329000      3.538355000      1.558319000
H       -1.659074000      4.542930000      0.379196000
H       -1.179184000      2.882825000     -0.051676000
H        1.359484000      5.022526000     -1.884450000
H       -0.372148000      5.425496000     -1.722512000
H        0.123822000      3.757870000     -2.116935000
H        1.323254000      2.567124000     -0.280121000


67
SI_HFIP-TS2NsolvCC''
C       -0.952027000     -1.187791000     -0.881596000
H       -1.851660000     -0.561176000      0.088520000
C       -0.840255000     -0.047938000     -1.775411000
O       -1.491007000      0.073346000     -2.828576000
C       -1.863077000     -2.262019000     -1.426056000
H       -2.366500000     -1.854513000     -2.311556000
H       -1.354409000     -3.189111000     -1.724892000
N       -2.964645000     -2.685548000     -0.481408000
C       -4.136440000     -3.206803000     -1.208244000
H       -4.513788000     -2.430124000     -1.883796000
H       -3.838694000     -4.091996000     -1.786014000
H       -4.915390000     -3.480250000     -0.485417000
C       -2.509402000     -3.628478000      0.557541000
H       -3.353664000     -3.862369000      1.218364000
H       -2.144129000     -4.546697000      0.079680000
H       -1.710360000     -3.164585000      1.144962000
O       -2.752066000     -0.332407000      0.828730000
H       -3.242131000     -1.815805000      0.025328000
C       -3.302608000      0.903913000      0.602014000
H       -2.652462000      1.576604000      0.008374000
C       -3.501647000      1.594193000      1.949188000
C       -4.599410000      0.780118000     -0.200445000
F       -2.327482000      1.696604000      2.576154000
F       -4.001214000      2.826322000      1.830238000
F       -4.319095000      0.902037000      2.746837000
F       -4.329206000      0.272140000     -1.408547000
F       -5.205553000      1.952406000     -0.386402000
F       -5.473882000     -0.043553000      0.384138000
C        0.062614000      1.092722000     -1.400167000
C        0.207215000      1.575058000     -0.088900000
C        0.772343000      1.735153000     -2.418145000
C        1.049074000      2.640057000      0.191687000
C        1.639903000      2.792394000     -2.151492000
C        1.787754000      3.246546000     -0.835194000
H       -0.356713000      1.120268000      0.728317000
H        0.650258000      1.386431000     -3.446850000
H        1.158430000      3.019211000      1.210484000
H        2.193489000      3.253065000     -2.970525000
O        2.603982000      4.254201000     -0.467210000
C        3.387554000      4.891539000     -1.450756000
H        3.974296000      5.659706000     -0.930451000
H        4.077255000      4.183212000     -1.940188000
H        2.761405000      5.377644000     -2.217904000
C        0.274944000     -1.594528000     -0.080854000
H        0.818983000     -0.685415000      0.195285000
H        0.003415000     -2.074895000      0.871054000
N        1.266783000     -2.483247000     -0.718622000
C        1.036429000     -3.911463000     -0.578436000
H        0.261968000     -4.309894000     -1.258910000
H        1.972539000     -4.451315000     -0.795550000
H        0.747905000     -4.144095000      0.456770000
C        1.604936000     -2.114966000     -2.080815000
H        2.492495000     -2.681516000     -2.402888000
H        0.787241000     -2.320666000     -2.797635000
H        1.847646000     -1.045495000     -2.135554000
H        2.633002000     -2.342870000      0.084411000
O        3.555755000     -2.527078000      0.515295000
C        4.238275000     -1.414910000      0.939241000
H        5.261093000     -1.705809000      1.238598000
C        3.613061000     -0.813579000      2.200938000
C        4.433448000     -0.384511000     -0.175432000
F        2.371741000     -0.360232000      1.996976000
F        3.539935000     -1.748737000      3.147354000
F        4.333653000      0.200539000      2.684128000
F        4.928749000     -0.983461000     -1.257837000
F        5.281528000      0.580960000      0.182032000
F        3.289057000      0.206228000     -0.537260000


67
SI_HFIP-TS2OsolvCC''
C        1.348860000      2.062082000     -0.007947000
H        0.467075000      0.905271000      0.157440000
C        2.474362000      1.578513000      0.787287000
O        2.639900000      1.865364000      1.985169000
C        0.553999000      3.104145000      0.752639000
H        0.914138000      3.124807000      1.788478000
H        0.656180000      4.116418000      0.329588000
N       -0.929748000      2.833430000      0.830170000
C       -1.521373000      3.318889000      2.090442000
H       -1.015096000      2.841335000      2.936679000
H       -1.399408000      4.408575000      2.149704000
H       -2.588555000      3.063021000      2.104272000
C       -1.651757000      3.364355000     -0.343294000
H       -2.696218000      3.035891000     -0.301734000
H       -1.598411000      4.461287000     -0.313993000
H       -1.158193000      2.979056000     -1.248310000
O       -0.402552000      0.175150000      0.506223000
H       -1.010842000      1.792466000      0.823017000
C        0.107661000     -0.720094000      1.414110000
H        1.201692000     -0.609971000      1.536210000
C       -0.101311000     -2.163899000      0.949014000
C       -0.488923000     -0.472598000      2.801528000
F        0.211467000     -2.277160000     -0.341679000
F        0.675014000     -3.011425000      1.627395000
F       -1.363530000     -2.570997000      1.097033000
F        0.019997000      0.650129000      3.320507000
F       -0.219283000     -1.463581000      3.652953000
F       -1.811574000     -0.319286000      2.754897000
C        3.470343000      0.631802000      0.184021000
C        3.122155000     -0.384051000     -0.719595000
C        4.798355000      0.701279000      0.615941000
C        4.068978000     -1.286498000     -1.179377000
C        5.767882000     -0.182140000      0.146764000
C        5.403614000     -1.187991000     -0.757395000
H        2.088300000     -0.488814000     -1.048079000
H        5.078637000      1.471721000      1.338579000
H        3.795404000     -2.089701000     -1.867715000
H        6.797061000     -0.085173000      0.494845000
O        6.257688000     -2.099776000     -1.262241000
C        7.606744000     -2.072521000     -0.852671000
H        8.106036000     -2.898859000     -1.375008000
H        8.097000000     -1.124429000     -1.131072000
H        7.703415000     -2.225483000      0.235510000
C        1.621371000      2.400118000     -1.470071000
H        1.848708000      3.480165000     -1.527148000
H        2.542216000      1.888819000     -1.818515000
N        0.526315000      2.160935000     -2.404368000
C        0.645159000      2.984853000     -3.583988000
H        1.568872000      2.778373000     -4.170988000
H       -0.213940000      2.814294000     -4.252040000
H        0.654885000      4.051846000     -3.310147000
C        0.381014000      0.769481000     -2.761437000
H       -0.508775000      0.629654000     -3.394100000
H        1.261235000      0.376549000     -3.318118000
H        0.238396000      0.150512000     -1.866792000
H       -1.794338000      0.077888000     -0.521607000
O       -2.414465000      0.486213000     -1.173512000
C       -3.620618000     -0.164057000     -1.290319000
H       -4.280847000      0.438424000     -1.936029000
C       -4.348432000     -0.276825000      0.050628000
C       -3.454887000     -1.504746000     -2.007673000
F       -3.757669000     -1.134544000      0.882442000
F       -4.363256000      0.915577000      0.651265000
F       -5.611681000     -0.669266000     -0.107518000
F       -2.935140000     -1.297226000     -3.218241000
F       -4.620526000     -2.132941000     -2.164881000
F       -2.632077000     -2.327135000     -1.357538000


67
SI_HFIP-TS2COsolvCC''
C        1.749815000      1.080093000     -1.333840000
H        1.979552000      0.374233000     -0.072059000
C        0.327309000      0.857945000     -1.368453000
O       -0.192642000     -0.149104000     -1.910901000
C        2.502313000      0.163541000     -2.277909000
H        1.792062000     -0.544763000     -2.722099000
H        2.998338000      0.719678000     -3.089100000
N        3.574314000     -0.681724000     -1.638445000
C        3.818038000     -1.923283000     -2.393006000
H        2.890389000     -2.504534000     -2.447661000
H        4.158024000     -1.667998000     -3.405570000
H        4.592057000     -2.507882000     -1.879851000
C        4.822687000      0.068951000     -1.400735000
H        5.492122000     -0.539380000     -0.779267000
H        5.299032000      0.277670000     -2.368623000
H        4.567103000      1.016814000     -0.899721000
O        2.368801000     -0.384427000      0.754922000
H        3.200358000     -0.925999000     -0.694665000
C        1.322290000     -1.060188000      1.330117000
H        0.332290000     -0.684988000      1.013542000
C        1.372202000     -0.876069000      2.845579000
C        1.358908000     -2.532166000      0.918336000
F        1.276032000      0.423513000      3.145735000
F        0.371720000     -1.504766000      3.465793000
F        2.517090000     -1.317454000      3.368261000
F        1.321058000     -2.616728000     -0.416451000
F        0.329472000     -3.227473000      1.397785000
F        2.481627000     -3.137382000      1.314850000
C       -0.600411000      1.826648000     -0.706211000
C       -0.460168000      2.194163000      0.639320000
C       -1.683529000      2.336142000     -1.426448000
C       -1.376997000      3.040678000      1.243530000
C       -2.598226000      3.208824000     -0.840163000
C       -2.452135000      3.559689000      0.506771000
H        0.367379000      1.795564000      1.227818000
H       -1.816556000      2.051761000     -2.472992000
H       -1.283132000      3.314377000      2.297121000
H       -3.424957000      3.597103000     -1.435979000
O       -3.290806000      4.379246000      1.172886000
C       -4.403090000      4.915915000      0.492971000
H       -4.941624000      5.536803000      1.220725000
H       -4.094294000      5.547145000     -0.357479000
H       -5.077659000      4.122406000      0.129295000
C        2.235286000      2.524120000     -1.291003000
H        2.499811000      2.815128000     -2.323472000
H        1.401493000      3.194274000     -0.998470000
N        3.410771000      2.798551000     -0.472837000
C        4.060143000      4.020224000     -0.887192000
H        3.412846000      4.919026000     -0.772595000
H        4.968353000      4.189081000     -0.287463000
H        4.359205000      3.957519000     -1.945526000
C        3.119389000      2.820425000      0.942224000
H        4.046950000      2.984650000      1.513347000
H        2.404657000      3.626608000      1.220907000
H        2.699336000      1.859502000      1.265188000
H       -1.747358000     -0.437204000     -1.884238000
O       -2.738751000     -0.568995000     -2.015380000
C       -3.284754000     -1.441644000     -1.103371000
H       -4.367203000     -1.537555000     -1.295992000
C       -3.175699000     -0.925641000      0.333353000
C       -2.708226000     -2.848194000     -1.277487000
F       -1.907742000     -0.869305000      0.760032000
F       -3.676125000      0.304736000      0.412612000
F       -3.848056000     -1.695156000      1.190112000
F       -2.932000000     -3.268661000     -2.522185000
F       -3.261275000     -3.730982000     -0.444097000
F       -1.388230000     -2.876077000     -1.079852000


67
SI_iPrOH-TS2NsolvCC''
C        1.335382000      0.313425000     -0.461516000
H        1.761460000     -0.555710000      0.483020000
C        0.575325000     -0.597702000     -1.310751000
O        1.003817000     -1.073045000     -2.373134000
C        2.664498000      0.708429000     -1.072290000
H        2.832220000      0.071613000     -1.949854000
H        2.720975000      1.755262000     -1.403211000
N        3.828852000      0.476144000     -0.146769000
C        5.047712000      0.104483000     -0.876548000
H        5.345801000      0.926014000     -1.543611000
H        5.854420000     -0.094562000     -0.158923000
H        4.853856000     -0.797062000     -1.470142000
C        4.071616000      1.605960000      0.763350000
H        4.348284000      2.498540000      0.184911000
H        3.165241000      1.808554000      1.344168000
H        4.886320000      1.344509000      1.451244000
O        2.515388000     -1.168298000      1.317862000
H        3.500252000     -0.350944000      0.489297000
C        2.480369000     -2.564010000      1.174584000
H        1.421584000     -2.902356000      1.158246000
C        3.145638000     -3.203278000      2.384024000
C        3.123185000     -3.032520000     -0.125988000
H        3.088070000     -4.303355000      2.349835000
H        4.209871000     -2.915590000      2.431657000
H        2.661085000     -2.860485000      3.311916000
H        4.193141000     -2.763356000     -0.149690000
H        2.630592000     -2.576836000     -0.999221000
H        3.050127000     -4.126832000     -0.235074000
C       -0.770742000     -1.063371000     -0.837704000
C       -1.785011000     -1.254748000     -1.779452000
C       -1.053953000     -1.353637000      0.507441000
C       -3.060273000     -1.675887000     -1.406810000
C       -2.310352000     -1.795718000      0.892713000
C       -3.332135000     -1.940635000     -0.058515000
H       -1.573161000     -1.054068000     -2.832698000
H       -0.273685000     -1.244181000      1.264504000
H       -3.832223000     -1.788740000     -2.168905000
H       -2.530975000     -2.026830000      1.937448000
O       -4.531565000     -2.332329000      0.410760000
C       -5.599168000     -2.489016000     -0.495930000
H       -5.384398000     -3.267834000     -1.247053000
H       -6.469137000     -2.797950000      0.098095000
H       -5.835892000     -1.543089000     -1.011937000
C        0.556806000      1.380379000      0.302781000
H       -0.381288000      0.927310000      0.650493000
H        1.091802000      1.679466000      1.216904000
N        0.196651000      2.618430000     -0.397041000
C        1.126224000      3.722877000     -0.296117000
H        1.486187000      3.818010000      0.738975000
H        2.007888000      3.641164000     -0.962464000
H        0.610092000      4.662198000     -0.556612000
C       -0.308908000      2.429806000     -1.737793000
H       -0.761778000      3.367563000     -2.097179000
H        0.471800000      2.129560000     -2.465620000
H       -1.091676000      1.657617000     -1.745534000
O       -2.082456000      3.705541000      0.704328000
C       -3.022879000      2.793542000      1.225256000
H       -3.916162000      3.398647000      1.469153000
C       -2.531596000      2.152716000      2.515750000
C       -3.431747000      1.749559000      0.196368000
H       -2.228587000      2.927277000      3.237749000
H       -3.314915000      1.533855000      2.981905000
H       -1.660834000      1.503540000      2.325771000
H       -3.770916000      2.234908000     -0.732228000
H       -4.249473000      1.114044000      0.571850000
H       -2.584588000      1.090170000     -0.051065000
H       -1.271324000      3.219065000      0.394916000


67
SI_iPrOH-TS2OsolvCC''
C       -0.350035000      1.205100000     -0.004227000
H       -0.894693000      0.011015000      0.499607000
C        0.862662000      1.338646000      0.772363000
O        0.955263000      2.083585000      1.764495000
C       -1.432874000      2.207389000      0.341753000
H       -1.025415000      3.153051000      0.728830000
H       -2.018335000      2.434447000     -0.556652000
N       -2.414915000      1.707267000      1.380819000
C       -2.108945000      2.206635000      2.732135000
H       -2.319172000      3.284392000      2.774003000
H       -2.736375000      1.680197000      3.462957000
H       -1.045771000      2.036180000      2.935894000
C       -3.813333000      1.963743000      0.999615000
H       -4.476030000      1.592594000      1.792572000
H       -3.967902000      3.043028000      0.864318000
H       -4.027721000      1.429545000      0.065291000
O       -1.722745000     -0.798618000      0.911690000
H       -2.284484000      0.650369000      1.389031000
C       -1.252112000     -1.783620000      1.802357000
H       -0.544882000     -2.448489000      1.263391000
C       -2.423483000     -2.630455000      2.269285000
C       -0.508101000     -1.170759000      2.980071000
H       -3.156807000     -2.006286000      2.807246000
H       -2.936951000     -3.098644000      1.415550000
H       -2.091421000     -3.432054000      2.948059000
H       -0.101634000     -1.956745000      3.636255000
H       -1.184583000     -0.542837000      3.583300000
H        0.333494000     -0.544484000      2.649136000
C        2.048848000      0.480821000      0.445339000
C        3.329358000      1.000760000      0.654604000
C        1.939875000     -0.849767000      0.010051000
C        4.475350000      0.248590000      0.405871000
C        3.069926000     -1.621058000     -0.219616000
C        4.349572000     -1.075714000     -0.034228000
H        3.427918000      2.026802000      1.017867000
H        0.954723000     -1.300048000     -0.128274000
H        5.457212000      0.696764000      0.562668000
H        2.986261000     -2.661380000     -0.542969000
O        5.389967000     -1.890567000     -0.293098000
C        6.699060000     -1.403707000     -0.105524000
H        7.377380000     -2.226282000     -0.367221000
H        6.911781000     -0.542703000     -0.761672000
H        6.878504000     -1.112199000      0.943295000
C       -0.291138000      0.930062000     -1.498415000
H        0.513631000      0.203045000     -1.732147000
H       -1.237092000      0.450451000     -1.795074000
N       -0.152558000      2.129557000     -2.314493000
C       -0.418902000      1.849595000     -3.703885000
H       -0.387068000      2.777643000     -4.297103000
H        0.312057000      1.140044000     -4.156197000
H       -1.421641000      1.408129000     -3.818518000
C        1.119335000      2.785814000     -2.140270000
H        1.151932000      3.712047000     -2.736009000
H        1.272554000      3.065867000     -1.086937000
H        1.984360000      2.156164000     -2.450309000
O       -3.342627000     -0.774265000     -1.220405000
C       -3.431966000     -1.940910000     -2.011170000
H       -3.787109000     -1.605641000     -3.003304000
C       -4.464330000     -2.904711000     -1.446254000
C       -2.073269000     -2.599252000     -2.191127000
H       -4.138193000     -3.296137000     -0.468441000
H       -5.428482000     -2.392085000     -1.303566000
H       -4.626565000     -3.762040000     -2.118879000
H       -2.140032000     -3.470103000     -2.861975000
H       -1.677382000     -2.950186000     -1.223300000
H       -1.346554000     -1.892524000     -2.620892000
H       -2.779059000     -0.952963000     -0.427924000


67
SI_iPrOH-TS2COsolvCC''
C        0.727702000      1.015511000     -0.830277000
H        0.911605000      0.931541000      0.505945000
C       -0.157128000     -0.134771000     -0.978067000
O        0.241079000     -1.260081000     -1.338574000
C        2.136385000      0.741160000     -1.336450000
H        2.189257000     -0.280416000     -1.732785000
H        2.430670000      1.434980000     -2.138827000
N        3.184979000      0.835849000     -0.262515000
C        4.263653000     -0.146644000     -0.435779000
H        4.964801000     -0.060651000      0.405057000
H        3.834894000     -1.156775000     -0.462202000
H        4.797156000      0.056125000     -1.375753000
C        3.709595000      2.203139000     -0.113904000
H        4.358194000      2.439308000     -0.970065000
H        2.859954000      2.901503000     -0.099848000
H        4.287813000      2.268508000      0.817141000
O        1.477651000      0.760638000      1.655166000
H        2.638820000      0.635032000      0.657370000
C        0.971176000     -0.362962000      2.324272000
H        0.363932000     -0.975304000      1.621264000
C        0.060765000      0.066515000      3.466527000
C        2.111666000     -1.240054000      2.823039000
H       -0.369256000     -0.801424000      3.992363000
H        0.627904000      0.667459000      4.197558000
H       -0.772186000      0.683325000      3.095120000
H        2.775680000     -0.656062000      3.482763000
H        2.703164000     -1.621680000      1.977660000
H        1.739128000     -2.107376000      3.391963000
C       -1.600780000     -0.022430000     -0.609048000
C       -2.525330000     -0.857306000     -1.244882000
C       -2.066008000      0.822535000      0.412330000
C       -3.876765000     -0.841851000     -0.909115000
C       -3.403479000      0.834646000      0.773975000
C       -4.325136000      0.008956000      0.110092000
H       -2.174552000     -1.533326000     -2.028151000
H       -1.365829000      1.461995000      0.951465000
H       -4.569044000     -1.496214000     -1.440057000
H       -3.763156000      1.478549000      1.579968000
O       -5.603583000      0.095093000      0.517446000
C       -6.574027000     -0.718126000     -0.102731000
H       -7.530467000     -0.486228000      0.383551000
H       -6.658103000     -0.500083000     -1.180796000
H       -6.353214000     -1.790138000      0.034339000
C        0.171341000      2.366106000     -1.280199000
H        0.367811000      2.464797000     -2.363177000
H       -0.932632000      2.387070000     -1.178955000
N        0.766703000      3.530814000     -0.644600000
C        0.541521000      4.727321000     -1.419699000
H        0.948230000      4.609903000     -2.436593000
H       -0.536870000      4.988777000     -1.516413000
H        1.047615000      5.584686000     -0.948496000
C        0.343130000      3.706839000      0.725815000
H        0.586379000      2.814175000      1.319802000
H        0.871119000      4.563590000      1.174326000
H       -0.749015000      3.903769000      0.815249000
O        2.258067000     -2.762982000     -0.333911000
C        1.789645000     -4.095687000     -0.413769000
H        2.600002000     -4.719081000      0.004765000
C        1.566826000     -4.505712000     -1.860732000
C        0.545490000     -4.287559000      0.438917000
H        1.290690000     -5.569026000     -1.939831000
H        0.756955000     -3.908581000     -2.311564000
H        2.481690000     -4.342459000     -2.451651000
H       -0.278579000     -3.659893000      0.061569000
H        0.743266000     -4.000979000      1.483488000
H        0.209552000     -5.336469000      0.428176000
H        1.557677000     -2.178674000     -0.698824000
